# Supplementary material for: Eye-brain connections revealed by multimodal retinal and brain imaging genetics
Source: Nat Commun. 2024 Jul 18;15:6064. doi: 10.1038/s41467-024-50309-w (PMC11258354; doi:10.1038/s41467-024-50309-w)
Supplement: Supplementary file 5 — Supplementary Data 2 [file 41467_2024_50309_MOESM5_ESM.xlsx]

## Sheet: FDR
Supplementary Data 2. Significant eye-brain phenotypic associations between retinal imaging traits and brain MRI traits. For all associations, we used two-sided t-tests and adjusted for multiple comparisons. This sheet shows the significant results at the FDR 5% level (P < 4.37 × 10^{-4}).
Retinal_image_type	Brain_image_type	Brain_image_ID	Retinal_image_ID	Pvalue	Beta	Tvalue	Se	Validation_P	Validation_Beta	FDR_corrected_pvalue
Derived_OCT_measures	Regional_brain_volumes	left.cuneus	GCIPL_thickness_left	7.45596e-05	0.0593765	3.96449	0.0149771	0.00944545	0.107355	0.015441
Derived_OCT_measures	Regional_brain_volumes	left.pericalcarine	GCIPL_thickness_left	1.63049e-15	0.101464	7.99189	0.0126958	0.00247307	0.104257	1.05905e-11
Derived_OCT_measures	Regional_brain_volumes	right.pericalcarine	GCIPL_thickness_left	5.51714e-15	0.102874	7.83837	0.0131244	0.00417431	0.103322	3.03222e-11
Derived_OCT_measures	Regional_brain_volumes	X3rd.ventricle	GCIPL_thickness_left	2.05538e-05	-0.0692503	-4.26279	0.0162453	0.560656	0.0263317	0.00622258
Derived_OCT_measures	Regional_brain_volumes	left.lateral.ventricle	GCIPL_thickness_left	8.91854e-12	-0.101857	-6.83895	0.0148937	0.11762	-0.0657566	2.54885e-08
Derived_OCT_measures	Regional_brain_volumes	left.thalamus.proper	GCIPL_thickness_left	1.31661e-10	0.12701	6.43859	0.0197263	0.00394041	0.16118	2.68769e-07
Derived_OCT_measures	Regional_brain_volumes	left.putamen	GCIPL_thickness_left	4.3063e-05	0.0610364	4.09396	0.0149089	0.211512	0.0500088	0.0108251
Derived_OCT_measures	Regional_brain_volumes	left.pallidum	GCIPL_thickness_left	7.71554e-05	0.0598903	3.95629	0.015138	0.0545955	0.0790979	0.0155915
Derived_OCT_measures	Regional_brain_volumes	left.accumbens.area	GCIPL_thickness_left	1.19622e-10	0.0923776	6.45325	0.0143149	0.140942	0.0573378	2.51374e-07
Derived_OCT_measures	Regional_brain_volumes	left.ventral.DC	GCIPL_thickness_left	1.64611e-07	0.105836	5.24272	0.0201873	0.000700244	0.187991	0.0001188
Derived_OCT_measures	Regional_brain_volumes	right.lateral.ventricle	GCIPL_thickness_left	2.26074e-11	-0.100319	-6.70316	0.0149659	0.0576709	-0.0793804	5.98243e-08
Derived_OCT_measures	Regional_brain_volumes	right.thalamus.proper	GCIPL_thickness_left	1.97158e-09	0.120567	6.01104	0.0200576	0.0160756	0.13452	2.60862e-06
Derived_OCT_measures	Regional_brain_volumes	right.putamen	GCIPL_thickness_left	2.32653e-05	0.0628117	4.23493	0.0148318	0.149135	0.0581597	0.00678474
Derived_OCT_measures	Regional_brain_volumes	right.pallidum	GCIPL_thickness_left	1.37553e-05	0.0656954	4.35198	0.0150955	0.0432436	0.0838796	0.00470235
Derived_OCT_measures	Regional_brain_volumes	right.accumbens.area	GCIPL_thickness_left	1.57953e-09	0.0859867	6.04713	0.0142194	0.324153	0.0363495	2.23588e-06
Derived_OCT_measures	Regional_brain_volumes	right.ventral.DC	GCIPL_thickness_left	2.34823e-08	0.11328	5.59299	0.0202539	0.000615112	0.190136	2.23702e-05
Derived_OCT_measures	Regional_brain_volumes	white.matter	GCIPL_thickness_left	0.00040039	0.124901	3.54218	0.0352612	0.708453	0.0345657	0.047107
Derived_OCT_measures	Regional_brain_volumes	left.cuneus	GCIPL_thickness_right	0.000108168	0.0578386	3.87451	0.014928	0.016374	0.0958145	0.0198163
Derived_OCT_measures	Regional_brain_volumes	left.lingual	GCIPL_thickness_right	7.05822e-05	0.0734224	3.97756	0.0184591	0.105522	0.0844715	0.014876
Derived_OCT_measures	Regional_brain_volumes	left.pericalcarine	GCIPL_thickness_right	4.95007e-16	0.102982	8.13913	0.0126528	9.77286e-06	0.147498	3.53673e-12
Derived_OCT_measures	Regional_brain_volumes	right.lingual	GCIPL_thickness_right	0.000413113	0.0695831	3.53387	0.0196903	0.31582	0.052816	0.0483473
Derived_OCT_measures	Regional_brain_volumes	right.pericalcarine	GCIPL_thickness_right	1.22665e-16	0.108977	8.30857	0.0131162	0.000328971	0.125161	9.73797e-13
Derived_OCT_measures	Regional_brain_volumes	left.lateral.ventricle	GCIPL_thickness_right	4.63014e-08	-0.0818481	-5.47319	0.0149544	0.00929343	-0.108387	3.89193e-05
Derived_OCT_measures	Regional_brain_volumes	left.thalamus.proper	GCIPL_thickness_right	1.10777e-07	0.104544	5.31563	0.0196673	0.0169911	0.130686	8.5105e-05
Derived_OCT_measures	Regional_brain_volumes	left.putamen	GCIPL_thickness_right	0.000248211	0.0545547	3.66667	0.0148786	0.0598972	0.073223	0.0344585
Derived_OCT_measures	Regional_brain_volumes	left.accumbens.area	GCIPL_thickness_right	5.28788e-08	0.0780416	5.44945	0.014321	0.0644787	0.0697564	4.34263e-05
Derived_OCT_measures	Regional_brain_volumes	left.ventral.DC	GCIPL_thickness_right	1.62427e-07	0.105605	5.24513	0.020134	0.000140741	0.2053	0.000118419
Derived_OCT_measures	Regional_brain_volumes	right.lateral.ventricle	GCIPL_thickness_right	1.03262e-07	-0.08019	-5.32849	0.0150493	0.014786	-0.0988799	8.01941e-05
Derived_OCT_measures	Regional_brain_volumes	right.thalamus.proper	GCIPL_thickness_right	2.99014e-07	0.102893	5.13086	0.0200537	0.00628659	0.14911	0.000197814
Derived_OCT_measures	Regional_brain_volumes	right.putamen	GCIPL_thickness_right	1.75886e-05	0.0636179	4.29755	0.0148033	0.0384706	0.0811419	0.00558418
Derived_OCT_measures	Regional_brain_volumes	right.pallidum	GCIPL_thickness_right	9.49619e-05	0.0589009	3.9062	0.0150788	0.0773003	0.0711559	0.0180448
Derived_OCT_measures	Regional_brain_volumes	right.accumbens.area	GCIPL_thickness_right	3.45253e-08	0.078776	5.52523	0.0142575	0.139884	0.0533132	3.04539e-05
Derived_OCT_measures	Regional_brain_volumes	right.ventral.DC	GCIPL_thickness_right	4.22812e-08	0.111324	5.48933	0.02028	0.00101027	0.177449	3.63965e-05
Derived_OCT_measures	Regional_brain_volumes	left.lateral.ventricle	INL_thickness_left	3.41963e-05	-0.0705281	-4.14728	0.0170059	0.64212	-0.0214685	0.00904911
Derived_OCT_measures	Regional_brain_volumes	left.putamen	INL_thickness_left	2.69113e-06	0.0798538	4.69842	0.0169959	0.383148	0.0385045	0.00127335
Derived_OCT_measures	Regional_brain_volumes	left.accumbens.area	INL_thickness_left	1.70899e-05	0.0704215	4.304	0.0163619	0.0504676	0.0837347	0.00550018
Derived_OCT_measures	Regional_brain_volumes	right.lateral.ventricle	INL_thickness_left	0.000187682	-0.0639367	-3.7378	0.0171054	0.610249	-0.0235062	0.0289622
Derived_OCT_measures	Regional_brain_volumes	right.putamen	INL_thickness_left	7.89828e-08	0.0908587	5.37734	0.0168966	0.165462	0.0616534	6.20128e-05
Derived_OCT_measures	Regional_brain_volumes	right.pallidum	INL_thickness_left	0.000361485	0.0614619	3.56913	0.0172204	0.0387246	0.0945082	0.0443009
Derived_OCT_measures	Regional_brain_volumes	right.accumbens.area	INL_thickness_left	4.83507e-05	0.0661956	4.06697	0.0162764	0.272381	0.0446992	0.0117104
Derived_OCT_measures	Regional_brain_volumes	left.cerebellum.exterior	INL_thickness_right	0.000117601	0.0779261	3.85405	0.0202193	0.00790908	0.138389	0.0209014
Derived_OCT_measures	Regional_brain_volumes	left.putamen	INL_thickness_right	9.69995e-05	0.0660794	3.90106	0.0169388	0.173634	0.0598867	0.0182379
Derived_OCT_measures	Regional_brain_volumes	left.accumbens.area	INL_thickness_right	4.53812e-05	0.0667227	4.08173	0.0163467	0.111482	0.067769	0.0112194
Derived_OCT_measures	Regional_brain_volumes	right.cerebellum.exterior	INL_thickness_right	0.000302967	0.0741501	3.61523	0.0205105	0.00441491	0.151719	0.0396455
Derived_OCT_measures	Regional_brain_volumes	right.putamen	INL_thickness_right	2.81518e-06	0.0790207	4.68911	0.016852	0.0790667	0.0779298	0.00132328
Derived_OCT_measures	Regional_brain_volumes	right.accumbens.area	INL_thickness_right	0.000264603	0.0593999	3.65024	0.0162729	0.364184	0.036974	0.036079
Derived_OCT_measures	Regional_brain_volumes	left.pericalcarine	RNFL_thickness_left	5.89538e-05	0.0522067	4.02035	0.0129856	0.00531848	0.0946384	0.0135004
Derived_OCT_measures	Regional_brain_volumes	right.pericalcarine	RNFL_thickness_left	8.19323e-06	0.0600283	4.46467	0.0134452	0.0344161	0.0749544	0.00303311
Derived_OCT_measures	Regional_brain_volumes	left.thalamus.proper	RNFL_thickness_left	9.34298e-05	0.0785639	3.91018	0.0200921	0.102853	0.0901121	0.017801
Derived_OCT_measures	Regional_brain_volumes	left.ventral.DC	RNFL_thickness_left	1.0514e-05	0.0905966	4.41076	0.0205399	0.00900694	0.1434	0.00371882
Derived_OCT_measures	Regional_brain_volumes	right.thalamus.proper	RNFL_thickness_left	6.4282e-05	0.081589	3.99986	0.020398	0.104243	0.0896975	0.014012
Derived_OCT_measures	Regional_brain_volumes	right.pallidum	RNFL_thickness_left	2.59937e-05	0.0647637	4.20987	0.0153838	0.548389	0.0245479	0.00736984
Derived_OCT_measures	Regional_brain_volumes	right.ventral.DC	RNFL_thickness_left	1.76808e-06	0.0986036	4.78389	0.0206116	0.0250559	0.123223	0.000915402
Derived_OCT_measures	Regional_brain_volumes	left.thalamus.proper	RNFL_thickness_right	1.80481e-06	0.0976794	4.77968	0.0204364	0.0758143	0.102804	0.000920904
Derived_OCT_measures	Regional_brain_volumes	left.pallidum	RNFL_thickness_right	4.31805e-05	0.0642154	4.09331	0.0156879	0.337697	0.040557	0.0108251
Derived_OCT_measures	Regional_brain_volumes	left.ventral.DC	RNFL_thickness_right	5.47557e-06	0.0949271	4.5505	0.0208608	0.0759235	0.101686	0.00210333
Derived_OCT_measures	Regional_brain_volumes	right.thalamus.proper	RNFL_thickness_right	1.50355e-07	0.109491	5.25946	0.020818	0.0907295	0.0975147	0.000110748
Derived_OCT_measures	Regional_brain_volumes	right.pallidum	RNFL_thickness_right	5.97218e-06	0.0709881	4.53213	0.0156633	0.217617	0.0525876	0.00226968
Derived_OCT_measures	Regional_brain_volumes	right.ventral.DC	RNFL_thickness_right	1.81881e-06	0.100496	4.77812	0.0210325	0.0259019	0.127463	0.000920904
Derived_OCT_measures	Regional_brain_volumes	left.amygdala	INL_ELM_thickness_central_subfield_left	8.89199e-05	0.0691291	3.92209	0.0176256	0.413452	-0.0366291	0.0171707
Derived_OCT_measures	Regional_brain_volumes	left.vessel	ISOS_RPE_thickness_inner_subfield_right	5.99831e-05	-0.0571965	-4.01621	0.0142414	0.823045	0.00821502	0.0136923
Derived_OCT_measures	Regional_brain_volumes	left.pericalcarine	overall_macular_thickness_left	1.13577e-06	0.0702879	4.87244	0.0144256	0.114426	0.0591905	0.000629056
Derived_OCT_measures	Regional_brain_volumes	right.pericalcarine	overall_macular_thickness_left	1.77097e-08	0.0840451	5.64208	0.0148961	0.261345	0.0440208	1.78563e-05
Derived_OCT_measures	Regional_brain_volumes	right.insula	overall_macular_thickness_left	0.000246801	0.0753064	3.66816	0.0205297	0.736153	0.0177699	0.0344585
Derived_OCT_measures	Regional_brain_volumes	Brain.stem	overall_macular_thickness_left	4.88529e-05	0.0796001	4.06455	0.019584	3.9266e-05	0.210972	0.011792
Derived_OCT_measures	Regional_brain_volumes	left.lateral.ventricle	overall_macular_thickness_left	8.16793e-07	-0.0832851	-4.93748	0.0168679	0.126423	-0.0697471	0.000470631
Derived_OCT_measures	Regional_brain_volumes	left.cerebellum.white.matter	overall_macular_thickness_left	0.000135159	0.0712953	3.81979	0.0186647	0.00343653	0.139968	0.0229924
Derived_OCT_measures	Regional_brain_volumes	left.thalamus.proper	overall_macular_thickness_left	1.17182e-10	0.144305	6.45643	0.0223506	0.000283084	0.219699	2.51374e-07
Derived_OCT_measures	Regional_brain_volumes	left.putamen	overall_macular_thickness_left	5.76517e-05	0.0679737	4.02562	0.0168853	0.0766198	0.0773142	0.0132874
Derived_OCT_measures	Regional_brain_volumes	left.pallidum	overall_macular_thickness_left	1.95148e-05	0.0732656	4.27442	0.0171405	0.000575864	0.153642	0.00595851
Derived_OCT_measures	Regional_brain_volumes	left.amygdala	overall_macular_thickness_left	0.000371417	0.0627853	3.562	0.0176264	0.785519	0.0122118	0.0449018
Derived_OCT_measures	Regional_brain_volumes	left.accumbens.area	overall_macular_thickness_left	2.303e-08	0.0909343	5.59641	0.0162487	0.0042351	0.120562	2.23702e-05
Derived_OCT_measures	Regional_brain_volumes	left.ventral.DC	overall_macular_thickness_left	1.22156e-08	0.130597	5.70607	0.0228873	5.23174e-06	0.273717	1.32021e-05
Derived_OCT_measures	Regional_brain_volumes	right.lateral.ventricle	overall_macular_thickness_left	8.30291e-07	-0.0837451	-4.93425	0.0169722	0.143079	-0.0666953	0.000474581
Derived_OCT_measures	Regional_brain_volumes	right.thalamus.proper	overall_macular_thickness_left	2.58952e-09	0.135551	5.96641	0.022719	0.00062462	0.207093	3.24589e-06
Derived_OCT_measures	Regional_brain_volumes	right.putamen	overall_macular_thickness_left	1.83894e-05	0.0720242	4.28768	0.0167979	0.0322762	0.0941129	0.00571256
Derived_OCT_measures	Regional_brain_volumes	right.pallidum	overall_macular_thickness_left	1.48517e-06	0.0823337	4.81895	0.0170854	0.00059898	0.154149	0.000791882
Derived_OCT_measures	Regional_brain_volumes	right.accumbens.area	overall_macular_thickness_left	1.68826e-07	0.0846066	5.23805	0.0161523	0.0791103	0.0704725	0.000119428
Derived_OCT_measures	Regional_brain_volumes	right.ventral.DC	overall_macular_thickness_left	1.31916e-08	0.130769	5.69289	0.0229707	1.56594e-05	0.259811	1.38605e-05
Derived_OCT_measures	Regional_brain_volumes	left.parahippocampal	overall_macular_thickness_right	0.000249869	0.0578787	3.66497	0.0157924	0.339964	0.0397385	0.0344645
Derived_OCT_measures	Regional_brain_volumes	left.pericalcarine	overall_macular_thickness_right	3.69431e-06	0.0667642	4.63295	0.0144107	0.0451083	0.0753246	0.00159007
Derived_OCT_measures	Regional_brain_volumes	right.pericalcarine	overall_macular_thickness_right	3.04016e-08	0.0828031	5.54769	0.0149257	0.0332035	0.0836234	2.74954e-05
Derived_OCT_measures	Regional_brain_volumes	Brain.stem	overall_macular_thickness_right	0.00028095	0.0712021	3.63478	0.0195891	2.20342e-05	0.217201	0.0377258
Derived_OCT_measures	Regional_brain_volumes	left.lateral.ventricle	overall_macular_thickness_right	1.09429e-05	-0.0746819	-4.40204	0.0169653	0.0145484	-0.114642	0.00385149
Derived_OCT_measures	Regional_brain_volumes	left.thalamus.proper	overall_macular_thickness_right	7.10571e-09	0.12925	5.79818	0.0222915	0.00475057	0.172586	8.18853e-06
Derived_OCT_measures	Regional_brain_volumes	left.putamen	overall_macular_thickness_right	9.25975e-05	0.065929	3.91232	0.0168516	0.0285349	0.0959023	0.0176896
Derived_OCT_measures	Regional_brain_volumes	left.pallidum	overall_macular_thickness_right	8.69536e-05	0.0672398	3.92753	0.0171202	0.000174423	0.167001	0.0169745
Derived_OCT_measures	Regional_brain_volumes	left.accumbens.area	overall_macular_thickness_right	3.91953e-06	0.0751727	4.62064	0.0162689	0.00335256	0.123869	0.00164731
Derived_OCT_measures	Regional_brain_volumes	left.ventral.DC	overall_macular_thickness_right	2.92962e-08	0.126475	5.5542	0.0227711	1.87832e-06	0.286569	2.68353e-05
Derived_OCT_measures	Regional_brain_volumes	right.lateral.ventricle	overall_macular_thickness_right	9.66237e-05	-0.0665822	-3.90201	0.0170636	0.113026	-0.0724501	0.0182379
Derived_OCT_measures	Regional_brain_volumes	right.thalamus.proper	overall_macular_thickness_right	1.23802e-08	0.129642	5.70372	0.0227294	0.00435702	0.173643	1.32021e-05
Derived_OCT_measures	Regional_brain_volumes	right.putamen	overall_macular_thickness_right	3.98312e-06	0.0774022	4.61728	0.0167636	0.00943353	0.114506	0.00166424
Derived_OCT_measures	Regional_brain_volumes	right.pallidum	overall_macular_thickness_right	2.35822e-05	0.0722314	4.23186	0.0170685	0.000223171	0.165795	0.00684918
Derived_OCT_measures	Regional_brain_volumes	right.accumbens.area	overall_macular_thickness_right	1.16327e-07	0.0858752	5.30671	0.0161824	0.101836	0.066292	8.84183e-05
Derived_OCT_measures	Regional_brain_volumes	right.ventral.DC	overall_macular_thickness_right	1.95639e-07	0.119674	5.21058	0.0229675	9.33143e-06	0.266849	0.000135709
Derived_OCT_measures	Cortical_thickness	left.lateral.orbitofrontal	INL_ELM_thickness_left	0.000267673	0.0517162	3.6473	0.0141793	0.723164	-0.0168786	0.0363588
Derived_OCT_measures	Cortical_thickness	mean.cort.thickness	INL_ELM_thickness_left	7.10568e-05	0.0625126	3.97602	0.0157224	0.802934	-0.0131049	0.014932
Derived_OCT_measures	Cortical_thickness	left.fusiform	GCIPL_thickness_left	4.22413e-07	0.0643576	5.06521	0.0127058	0.0321803	0.0939435	0.000265074
Derived_OCT_measures	Cortical_thickness	left.inferior.parietal	GCIPL_thickness_left	3.40888e-07	0.0707348	5.10611	0.013853	0.512294	0.0311334	0.000221416
Derived_OCT_measures	Cortical_thickness	left.inferior.temporal	GCIPL_thickness_left	0.00041345	0.0442084	3.53369	0.0125105	0.155635	0.0600563	0.0483473
Derived_OCT_measures	Cortical_thickness	left.lateral.orbitofrontal	GCIPL_thickness_left	0.000419366	0.0436932	3.52993	0.0123779	0.44919	0.0319469	0.0484836
Derived_OCT_measures	Cortical_thickness	left.middle.temporal	GCIPL_thickness_left	7.10095e-07	0.0651941	4.96485	0.0131311	0.742934	0.0144779	0.00041586
Derived_OCT_measures	Cortical_thickness	left.parahippocampal	GCIPL_thickness_left	5.4452e-05	0.05124	4.03909	0.012686	0.0316007	0.0924846	0.012714
Derived_OCT_measures	Cortical_thickness	left.pericalcarine	GCIPL_thickness_left	7.73584e-05	0.0489178	3.95568	0.0123665	0.0374064	0.0901127	0.0155915
Derived_OCT_measures	Cortical_thickness	left.precuneus	GCIPL_thickness_left	2.33438e-08	0.0731671	5.59407	0.0130794	0.0178283	0.103327	2.23702e-05
Derived_OCT_measures	Cortical_thickness	left.rostral.middle.frontal	GCIPL_thickness_left	1.11958e-05	0.0577075	4.39709	0.013124	0.180738	0.0610757	0.0039067
Derived_OCT_measures	Cortical_thickness	left.superior.frontal	GCIPL_thickness_left	2.86005e-06	0.0613932	4.68591	0.0131016	0.0408635	0.0905624	0.00132691
Derived_OCT_measures	Cortical_thickness	left.superior.parietal	GCIPL_thickness_left	0.000245807	0.0477117	3.6692	0.0130033	0.0731519	0.0797851	0.0344585
Derived_OCT_measures	Cortical_thickness	left.superior.temporal	GCIPL_thickness_left	2.11585e-05	0.0561301	4.2563	0.0131875	0.0381374	0.0906255	0.00631977
Derived_OCT_measures	Cortical_thickness	left.supramarginal	GCIPL_thickness_left	6.02728e-05	0.0545006	4.01512	0.0135738	0.228933	0.0538771	0.0137146
Derived_OCT_measures	Cortical_thickness	right.inferior.parietal	GCIPL_thickness_left	2.92852e-05	0.0598174	4.18276	0.0143009	0.810247	0.0117893	0.00811084
Derived_OCT_measures	Cortical_thickness	right.inferior.temporal	GCIPL_thickness_left	8.34008e-05	0.049905	3.93761	0.0126739	0.0580266	0.0821412	0.0165064
Derived_OCT_measures	Cortical_thickness	right.precuneus	GCIPL_thickness_left	5.39004e-08	0.0716312	5.44615	0.0131526	0.0269305	0.0988269	4.37622e-05
Derived_OCT_measures	Cortical_thickness	right.superior.parietal	GCIPL_thickness_left	9.66182e-05	0.051185	3.90205	0.0131175	0.164415	0.0632619	0.0182379
Derived_OCT_measures	Cortical_thickness	right.supramarginal	GCIPL_thickness_left	0.000322071	0.0491522	3.59934	0.0136559	0.930458	-0.00413793	0.0413129
Derived_OCT_measures	Cortical_thickness	mean.cort.thickness	GCIPL_thickness_left	1.33433e-06	0.0664048	4.84039	0.0137189	0.0311925	0.0991821	0.000722237
Derived_OCT_measures	Cortical_thickness	left.fusiform	GCIPL_thickness_right	3.00107e-06	0.0595032	4.67596	0.0127253	0.0477366	0.0829325	0.00135709
Derived_OCT_measures	Cortical_thickness	left.inferior.parietal	GCIPL_thickness_right	3.45785e-05	0.057701	4.14468	0.0139217	0.686199	0.0186084	0.00908296
Derived_OCT_measures	Cortical_thickness	left.lateral.orbitofrontal	GCIPL_thickness_right	3.9113e-05	0.0508056	4.11626	0.0123426	0.882852	-0.00599352	0.0101252
Derived_OCT_measures	Cortical_thickness	left.middle.temporal	GCIPL_thickness_right	3.1215e-05	0.0545282	4.16815	0.0130821	0.898048	-0.00539457	0.00844791
Derived_OCT_measures	Cortical_thickness	left.parahippocampal	GCIPL_thickness_right	1.12092e-05	0.0555834	4.39679	0.0126418	0.419244	0.0337723	0.0039067
Derived_OCT_measures	Cortical_thickness	left.precuneus	GCIPL_thickness_right	6.53064e-05	0.052249	3.99608	0.0130751	0.0848114	0.0720918	0.014012
Derived_OCT_measures	Cortical_thickness	left.rostral.middle.frontal	GCIPL_thickness_right	0.000196392	0.0490034	3.72632	0.0131506	0.712632	0.0159688	0.0297284
Derived_OCT_measures	Cortical_thickness	left.superior.temporal	GCIPL_thickness_right	0.000126119	0.0506181	3.83686	0.0131926	0.0820585	0.0725504	0.0220317
Derived_OCT_measures	Cortical_thickness	right.inferior.parietal	GCIPL_thickness_right	0.000286149	0.0518577	3.63004	0.0142857	0.690752	0.0188213	0.0380722
Derived_OCT_measures	Cortical_thickness	right.inferior.temporal	GCIPL_thickness_right	0.000213612	0.0469224	3.70501	0.0126646	0.163297	0.0580604	0.0312748
Derived_OCT_measures	Cortical_thickness	right.precuneus	GCIPL_thickness_right	0.000136443	0.0502061	3.81743	0.0131518	0.0949649	0.0709628	0.0230985
Derived_OCT_measures	Cortical_thickness	mean.cort.thickness	GCIPL_thickness_right	0.000104105	0.0533493	3.88387	0.0137361	0.0659315	0.0813821	0.0193197
Derived_OCT_measures	Cortical_thickness	left.fusiform	INL_thickness_left	4.75844e-05	0.0590622	4.07073	0.014509	0.380772	0.0444346	0.0116034
Derived_OCT_measures	Cortical_thickness	left.lateral.orbitofrontal	INL_thickness_left	4.1172e-05	0.05793	4.10443	0.014114	0.765409	0.0143564	0.0104685
Derived_OCT_measures	Cortical_thickness	left.medial.orbitofrontal	INL_thickness_left	0.00023659	0.0527247	3.679	0.0143312	0.243016	0.0565547	0.0336731
Derived_OCT_measures	Cortical_thickness	left.middle.temporal	INL_thickness_left	2.97951e-06	0.0699958	4.67752	0.0149643	0.213141	-0.0625694	0.00135593
Derived_OCT_measures	Cortical_thickness	left.precuneus	INL_thickness_left	7.27758e-05	0.0592844	3.97032	0.0149319	0.449211	0.0378442	0.0152037
Derived_OCT_measures	Cortical_thickness	left.rostral.anterior.cingulate	INL_thickness_left	0.000182218	0.0534965	3.74526	0.0142838	0.747589	-0.0160094	0.0284882
Derived_OCT_measures	Cortical_thickness	left.superior.frontal	INL_thickness_left	0.000142978	0.0570543	3.80587	0.0149911	0.609656	0.0256348	0.0239238
Derived_OCT_measures	Cortical_thickness	left.superior.temporal	INL_thickness_left	9.85443e-05	0.0586716	3.89727	0.0150545	0.99624	-0.000237076	0.0184737
Derived_OCT_measures	Cortical_thickness	right.inferior.temporal	INL_thickness_left	0.000273772	0.0526956	3.6415	0.0144709	0.251108	0.0572665	0.0369763
Derived_OCT_measures	Cortical_thickness	mean.cort.thickness	INL_thickness_left	0.000196355	0.0583845	3.72641	0.0156678	0.930717	-0.00459451	0.0297284
Derived_OCT_measures	Cortical_thickness	left.middle.temporal	INL_thickness_right	0.000168689	0.056197	3.76461	0.0149277	0.227212	-0.0600264	0.0271452
Derived_OCT_measures	Cortical_thickness	left.entorhinal	ELM_ISOS_thickness_central_subfield_left	0.000282905	0.0518051	3.63298	0.0142597	0.722345	0.0169668	0.037852
Derived_OCT_measures	Cortical_thickness	left.entorhinal	ELM_ISOS_thickness_central_subfield_right	0.000422666	0.0499624	3.52782	0.0141624	0.103265	0.0741195	0.0487862
Derived_OCT_measures	Cortical_thickness	left.lateral.orbitofrontal	INL_ELM_thickness_inner_subfield_left	0.000363016	0.0505054	3.56801	0.0141551	0.738283	-0.0158963	0.0443897
Derived_OCT_measures	Cortical_thickness	left.middle.temporal	INL_ELM_thickness_inner_subfield_right	0.000384129	0.0529193	3.5531	0.0148938	0.747014	0.0157225	0.0458185
Derived_OCT_measures	Cortical_thickness	right.postcentral	INL_ELM_thickness_outer_subfield_left	0.000407036	0.0543631	3.53784	0.0153662	0.637338	0.0245445	0.0477536
Derived_OCT_measures	Cortical_thickness	right.supramarginal	INL_ELM_thickness_outer_subfield_left	0.000248741	0.0573493	3.66616	0.0156429	0.945073	0.00370921	0.0344585
Derived_OCT_measures	Cortical_thickness	mean.cort.thickness	INL_ELM_thickness_outer_subfield_left	7.62391e-05	0.0622193	3.95918	0.0157152	0.893774	-0.00705799	0.0155915
Derived_OCT_measures	Cortical_thickness	left.fusiform	overall_macular_thickness_left	1.83849e-07	0.0753471	5.22225	0.0144281	0.236939	0.0596465	0.000128781
Derived_OCT_measures	Cortical_thickness	left.inferior.parietal	overall_macular_thickness_left	6.63378e-05	0.0629493	3.99239	0.0157673	0.870877	-0.00877584	0.0141484
Derived_OCT_measures	Cortical_thickness	left.isthmus.cingulate	overall_macular_thickness_left	0.000415124	0.0496526	3.53263	0.0140554	0.141401	0.0720908	0.0483847
Derived_OCT_measures	Cortical_thickness	left.lateral.orbitofrontal	overall_macular_thickness_left	6.24899e-05	0.0563858	4.00658	0.0140733	0.552074	0.0284745	0.0139157
Derived_OCT_measures	Cortical_thickness	left.middle.temporal	overall_macular_thickness_left	3.82516e-08	0.081895	5.50725	0.0148704	0.907951	-0.00579405	3.33292e-05
Derived_OCT_measures	Cortical_thickness	left.paracentral	overall_macular_thickness_left	0.000230672	0.0533997	3.68547	0.0144893	0.146744	0.0702161	0.0331403
Derived_OCT_measures	Cortical_thickness	left.precuneus	overall_macular_thickness_left	3.71652e-07	0.0755876	5.08968	0.0148511	0.189645	0.0651969	0.000239223
Derived_OCT_measures	Cortical_thickness	left.rostral.anterior.cingulate	overall_macular_thickness_left	0.000175015	0.0535001	3.75539	0.0142462	0.813083	0.0116855	0.0276647
Derived_OCT_measures	Cortical_thickness	left.rostral.middle.frontal	overall_macular_thickness_left	1.93109e-05	0.0638001	4.27678	0.0149178	0.499569	0.0347828	0.00592158
Derived_OCT_measures	Cortical_thickness	left.superior.frontal	overall_macular_thickness_left	2.198e-06	0.0707368	4.7398	0.014924	0.191894	0.0653044	0.00107564
Derived_OCT_measures	Cortical_thickness	left.superior.parietal	overall_macular_thickness_left	0.000248113	0.0541389	3.66682	0.0147645	0.386865	0.0442914	0.0344585
Derived_OCT_measures	Cortical_thickness	left.superior.temporal	overall_macular_thickness_left	1.94053e-06	0.0713855	4.76509	0.0149809	0.175457	0.0676785	0.000969561
Derived_OCT_measures	Cortical_thickness	left.supramarginal	overall_macular_thickness_left	8.46728e-05	0.0606243	3.93397	0.0154104	0.23971	0.0597463	0.0166659
Derived_OCT_measures	Cortical_thickness	right.inferior.parietal	overall_macular_thickness_left	0.00010006	0.0633947	3.89355	0.016282	0.257538	-0.0631044	0.018666
Derived_OCT_measures	Cortical_thickness	right.inferior.temporal	overall_macular_thickness_left	8.87132e-05	0.0564986	3.92273	0.0144029	0.394054	0.0422195	0.0171707
Derived_OCT_measures	Cortical_thickness	right.middle.temporal	overall_macular_thickness_left	4.98047e-05	0.0623802	4.06005	0.0153644	0.856305	0.0095094	0.0118615
Derived_OCT_measures	Cortical_thickness	right.postcentral	overall_macular_thickness_left	0.000375595	0.0543614	3.55907	0.0152741	0.149835	0.0744617	0.0452538
Derived_OCT_measures	Cortical_thickness	right.precuneus	overall_macular_thickness_left	1.77443e-08	0.0842585	5.6418	0.0149347	0.146095	0.0737636	1.78563e-05
Derived_OCT_measures	Cortical_thickness	right.supramarginal	overall_macular_thickness_left	0.000128978	0.0595521	3.83137	0.0155433	0.770431	-0.0156496	0.0223129
Derived_OCT_measures	Cortical_thickness	mean.cort.thickness	overall_macular_thickness_left	1.31489e-07	0.0823386	5.2843	0.0155818	0.279883	0.0567158	9.88908e-05
Derived_OCT_measures	Cortical_thickness	left.fusiform	overall_macular_thickness_right	9.3622e-06	0.0640787	4.4359	0.0144455	0.131587	0.0734809	0.00339549
Derived_OCT_measures	Cortical_thickness	left.isthmus.cingulate	overall_macular_thickness_right	0.000392332	0.0498877	3.54755	0.0140626	0.954298	-0.00272752	0.0463327
Derived_OCT_measures	Cortical_thickness	left.lateral.orbitofrontal	overall_macular_thickness_right	1.64381e-05	0.0605197	4.31262	0.0140332	0.719887	0.0168901	0.00538747
Derived_OCT_measures	Cortical_thickness	left.middle.temporal	overall_macular_thickness_right	4.88824e-06	0.0681582	4.57444	0.0148998	0.783889	0.0133835	0.00195115
Derived_OCT_measures	Cortical_thickness	left.precuneus	overall_macular_thickness_right	0.00020454	0.0552186	3.71604	0.0148595	0.514207	0.0318688	0.0305094
Derived_OCT_measures	Cortical_thickness	left.rostral.middle.frontal	overall_macular_thickness_right	0.00012895	0.0572178	3.8314	0.0149339	0.338421	0.047833	0.0223129
Derived_OCT_measures	Cortical_thickness	left.superior.frontal	overall_macular_thickness_right	0.000389005	0.0530085	3.5498	0.0149328	0.276987	0.0530812	0.0461688
Derived_OCT_measures	Cortical_thickness	left.superior.temporal	overall_macular_thickness_right	0.00016959	0.056335	3.76327	0.0149697	0.260869	0.0545417	0.0272051
Derived_OCT_measures	Cortical_thickness	right.precuneus	overall_macular_thickness_right	2.56012e-05	0.0629341	4.21331	0.014937	0.338045	0.047571	0.00730595
Derived_OCT_measures	Cortical_thickness	mean.cort.thickness	overall_macular_thickness_right	6.47101e-05	0.0623889	3.99827	0.015604	0.280384	0.0555925	0.014012
Derived_OCT_measures	DTI_parameters	BCC_AD	INL_RPE_thickness_left	0.000108615	0.0655515	3.87385	0.0169215	0.913485	-0.00448749	0.0198473
Derived_OCT_measures	DTI_parameters	BCC_AD	INL_RPE_thickness_right	0.000105082	0.0657346	3.88189	0.0169336	0.995471	0.000232175	0.0194003
Derived_OCT_measures	DTI_parameters	ACR_FA	GCIPL_thickness_left	1.18018e-09	0.0833782	6.09528	0.0136792	0.861655	0.0064324	1.7567e-06
Derived_OCT_measures	DTI_parameters	ALIC_FA	GCIPL_thickness_left	0.000248337	0.048737	3.66679	0.0132915	0.771766	0.0102524	0.0344585
Derived_OCT_measures	DTI_parameters	Average_FA	GCIPL_thickness_left	6.78326e-15	0.106729	7.81417	0.0136584	0.042689	0.0779705	3.231e-11
Derived_OCT_measures	DTI_parameters	BCC_FA	GCIPL_thickness_left	4.47681e-09	0.0765087	5.87665	0.0130191	0.164325	0.0494847	5.42134e-06
Derived_OCT_measures	DTI_parameters	CGC_FA	GCIPL_thickness_left	2.49462e-05	0.0558344	4.21951	0.0132324	0.579569	0.020594	0.00718693
Derived_OCT_measures	DTI_parameters	CGH_FA	GCIPL_thickness_left	0.000375081	0.0485784	3.55962	0.0136471	0.84878	0.00723323	0.0452538
Derived_OCT_measures	DTI_parameters	EC_FA	GCIPL_thickness_left	7.62887e-05	0.0528654	3.95929	0.0133523	0.725715	0.0129229	0.0155915
Derived_OCT_measures	DTI_parameters	FX_FA	GCIPL_thickness_left	9.11738e-11	0.0981379	6.49581	0.0151079	0.268463	0.0460823	2.10135e-07
Derived_OCT_measures	DTI_parameters	FXST_FA	GCIPL_thickness_left	1.9135e-23	0.143122	10.0312	0.0142676	9.61894e-05	0.149402	4.55719e-19
Derived_OCT_measures	DTI_parameters	GCC_FA	GCIPL_thickness_left	1.95671e-09	0.0820005	6.01325	0.0136366	0.591422	0.0200635	2.60862e-06
Derived_OCT_measures	DTI_parameters	PTR_FA	GCIPL_thickness_left	1.52208e-27	0.142906	10.9443	0.0130576	0.000193566	0.135334	1.08749e-22
Derived_OCT_measures	DTI_parameters	RLIC_FA	GCIPL_thickness_left	6.59382e-05	0.0516762	3.99409	0.0129382	0.16578	0.0501814	0.0141053
Derived_OCT_measures	DTI_parameters	SLF_FA	GCIPL_thickness_left	8.77494e-05	0.0505751	3.92562	0.0128833	0.796764	0.00892012	0.0170367
Derived_OCT_measures	DTI_parameters	SS_FA	GCIPL_thickness_left	3.80835e-24	0.132172	10.1928	0.0129672	0.000557441	0.124263	1.36049e-19
Derived_OCT_measures	DTI_parameters	UNC_FA	GCIPL_thickness_left	0.000147225	0.0495232	3.79883	0.0130364	0.541214	0.0211841	0.0243928
Derived_OCT_measures	DTI_parameters	FX_AD	GCIPL_thickness_left	2.89359e-06	-0.068562	-4.68402	0.0146374	0.213731	-0.0502842	0.00133382
Derived_OCT_measures	DTI_parameters	PCR_AD	GCIPL_thickness_left	6.34939e-05	-0.0589897	-4.00311	0.014736	0.0514704	-0.0750981	0.0140016
Derived_OCT_measures	DTI_parameters	PTR_AD	GCIPL_thickness_left	6.51609e-05	0.0563881	3.99695	0.0141078	0.0413773	0.0741554	0.014012
Derived_OCT_measures	DTI_parameters	SCR_AD	GCIPL_thickness_left	0.000110092	-0.05837	-3.87054	0.0150806	0.00853829	-0.108215	0.0199046
Derived_OCT_measures	DTI_parameters	ACR_MD	GCIPL_thickness_left	9.31293e-07	-0.0708169	-4.91228	0.0144163	0.145091	-0.0572687	0.000523929
Derived_OCT_measures	DTI_parameters	Average_MD	GCIPL_thickness_left	3.1676e-10	-0.0898308	-6.30414	0.0142495	0.123507	-0.0603183	5.51996e-07
Derived_OCT_measures	DTI_parameters	BCC_MD	GCIPL_thickness_left	2.64331e-06	-0.0690638	-4.70261	0.0146863	0.145369	-0.0583631	0.00126412
Derived_OCT_measures	DTI_parameters	EC_MD	GCIPL_thickness_left	4.40361e-05	-0.0579062	-4.08913	0.014161	0.491284	-0.0269721	0.0109627
Derived_OCT_measures	DTI_parameters	FX_MD	GCIPL_thickness_left	1.80025e-08	-0.0827769	-5.64013	0.0146764	0.0872387	-0.0692983	1.78645e-05
Derived_OCT_measures	DTI_parameters	FXST_MD	GCIPL_thickness_left	7.94746e-09	-0.0842568	-5.78027	0.0145766	0.00336888	-0.107252	9.01317e-06
Derived_OCT_measures	DTI_parameters	GCC_MD	GCIPL_thickness_left	3.57178e-06	-0.0675932	-4.64049	0.0145659	0.340203	-0.0379993	0.00155608
Derived_OCT_measures	DTI_parameters	IFO_MD	GCIPL_thickness_left	3.93694e-05	-0.059783	-4.11513	0.0145276	0.23734	-0.0440395	0.0101547
Derived_OCT_measures	DTI_parameters	PCR_MD	GCIPL_thickness_left	2.75824e-07	-0.0727869	-5.1469	0.0141419	0.173768	-0.0514966	0.000185916
Derived_OCT_measures	DTI_parameters	PTR_MD	GCIPL_thickness_left	2.65394e-06	-0.0648389	-4.70179	0.0137903	0.478532	-0.0259366	0.00126412
Derived_OCT_measures	DTI_parameters	RLIC_MD	GCIPL_thickness_left	4.77568e-06	-0.0624474	-4.57983	0.0136353	0.136864	-0.0554272	0.00191693
Derived_OCT_measures	DTI_parameters	SCC_MD	GCIPL_thickness_left	3.89988e-06	-0.0642287	-4.62222	0.0138956	0.202261	-0.0469006	0.00164731
Derived_OCT_measures	DTI_parameters	SCR_MD	GCIPL_thickness_left	1.18965e-06	-0.0739943	-4.86382	0.0152132	0.0576357	-0.0784133	0.00065383
Derived_OCT_measures	DTI_parameters	SLF_MD	GCIPL_thickness_left	7.47174e-07	-0.0684323	-4.95551	0.0138093	0.124368	-0.0576246	0.000434017
Derived_OCT_measures	DTI_parameters	SS_MD	GCIPL_thickness_left	2.68032e-10	-0.0903852	-6.33019	0.0142784	0.0519071	-0.0721355	4.91035e-07
Derived_OCT_measures	DTI_parameters	UNC_MD	GCIPL_thickness_left	1.50691e-08	-0.0802131	-5.67102	0.0141444	0.327653	-0.036987	1.56037e-05
Derived_OCT_measures	DTI_parameters	Average_MO	GCIPL_thickness_left	1.42672e-09	0.0883151	6.06475	0.014562	0.578998	0.0215291	2.08033e-06
Derived_OCT_measures	DTI_parameters	BCC_MO	GCIPL_thickness_left	3.46475e-10	0.0849061	6.29013	0.0134983	0.944578	-0.00253876	5.89404e-07
Derived_OCT_measures	DTI_parameters	FX_MO	GCIPL_thickness_left	1.49345e-07	0.0717685	5.26152	0.0136403	0.0155921	0.0903086	0.000110748
Derived_OCT_measures	DTI_parameters	FXST_MO	GCIPL_thickness_left	1.11455e-09	0.0902332	6.10463	0.0147811	0.0472046	0.0774821	1.69431e-06
Derived_OCT_measures	DTI_parameters	GCC_MO	GCIPL_thickness_left	0.000147488	0.0498727	3.79842	0.0131298	0.852957	0.00647486	0.0243928
Derived_OCT_measures	DTI_parameters	PTR_MO	GCIPL_thickness_left	6.21773e-15	0.105898	7.82556	0.0135324	0.000255914	0.13165	3.17317e-11
Derived_OCT_measures	DTI_parameters	SS_MO	GCIPL_thickness_left	0.000202441	0.049883	3.71892	0.0134133	0.493953	0.0245849	0.0302594
Derived_OCT_measures	DTI_parameters	ACR_RD	GCIPL_thickness_left	5.89007e-09	-0.0834169	-5.83083	0.0143062	0.313491	-0.039225	7.01389e-06
Derived_OCT_measures	DTI_parameters	Average_RD	GCIPL_thickness_left	8.54112e-14	-0.105489	-7.48459	0.0140941	0.0707897	-0.0710984	3.09436e-10
Derived_OCT_measures	DTI_parameters	BCC_RD	GCIPL_thickness_left	1.59598e-09	-0.0834766	-6.04657	0.0138056	0.111022	-0.061225	2.23588e-06
Derived_OCT_measures	DTI_parameters	CGC_RD	GCIPL_thickness_left	4.79523e-07	-0.0705034	-5.0415	0.0139846	0.227507	-0.0465121	0.000295353
Derived_OCT_measures	DTI_parameters	EC_RD	GCIPL_thickness_left	5.40172e-06	-0.0634237	-4.5539	0.0139273	0.601822	-0.0201624	0.00208788
Derived_OCT_measures	DTI_parameters	FX_RD	GCIPL_thickness_left	2.04041e-09	-0.0878809	-6.00652	0.0146309	0.0610403	-0.0756934	2.6506e-06
Derived_OCT_measures	DTI_parameters	FXST_RD	GCIPL_thickness_left	1.27613e-18	-0.126242	-8.84531	0.0142722	8.65879e-05	-0.148627	1.51961e-14
Derived_OCT_measures	DTI_parameters	GCC_RD	GCIPL_thickness_left	6.62223e-09	-0.0820136	-5.81111	0.0141132	0.363449	-0.0353703	7.75648e-06
Derived_OCT_measures	DTI_parameters	IFO_RD	GCIPL_thickness_left	8.81987e-06	-0.0598625	-4.44923	0.0134546	0.688861	0.0140672	0.0032316
Derived_OCT_measures	DTI_parameters	PCR_RD	GCIPL_thickness_left	4.41543e-06	-0.0616195	-4.59629	0.0134063	0.554442	-0.0213847	0.0018027
Derived_OCT_measures	DTI_parameters	PTR_RD	GCIPL_thickness_left	1.36427e-17	-0.115331	-8.57233	0.0134538	0.023226	-0.0833746	1.21843e-13
Derived_OCT_measures	DTI_parameters	RLIC_RD	GCIPL_thickness_left	4.9586e-06	-0.05985	-4.57193	0.0130908	0.0985518	-0.059831	0.00196823
Derived_OCT_measures	DTI_parameters	SCC_RD	GCIPL_thickness_left	3.02695e-06	-0.0610392	-4.67475	0.0130572	0.102231	-0.0569279	0.00136019
Derived_OCT_measures	DTI_parameters	SLF_RD	GCIPL_thickness_left	3.03e-07	-0.068619	-5.12912	0.0133783	0.248893	-0.0417606	0.000198612
Derived_OCT_measures	DTI_parameters	SS_RD	GCIPL_thickness_left	1.72296e-18	-0.119212	-8.81117	0.0135297	0.00626316	-0.100036	1.7586e-14
Derived_OCT_measures	DTI_parameters	UNC_RD	GCIPL_thickness_left	5.86133e-08	-0.0748157	-5.43198	0.0137732	0.312052	-0.0371726	4.7054e-05
Derived_OCT_measures	DTI_parameters	ACR_FA	GCIPL_thickness_right	4.67897e-06	0.0630913	4.58402	0.0137633	0.306018	-0.0368768	0.00188872
Derived_OCT_measures	DTI_parameters	Average_FA	GCIPL_thickness_right	2.28483e-10	0.0872936	6.35473	0.0137368	0.127542	0.0573703	4.41208e-07
Derived_OCT_measures	DTI_parameters	BCC_FA	GCIPL_thickness_right	3.29168e-06	0.0609084	4.65731	0.013078	0.0813158	0.0609621	0.0014699
Derived_OCT_measures	DTI_parameters	CGC_FA	GCIPL_thickness_right	0.000266277	0.0483896	3.64884	0.0132616	0.134323	0.0536724	0.036238
Derived_OCT_measures	DTI_parameters	FX_FA	GCIPL_thickness_right	5.00181e-07	0.0763362	5.03324	0.0151664	0.144981	0.0591215	0.000301419
Derived_OCT_measures	DTI_parameters	FXST_FA	GCIPL_thickness_right	5.69901e-14	0.108303	7.53775	0.0143681	0.000363214	0.13229	2.26213e-10
Derived_OCT_measures	DTI_parameters	GCC_FA	GCIPL_thickness_right	2.85834e-06	0.0640635	4.68644	0.01367	0.467697	0.0266474	0.00132691
Derived_OCT_measures	DTI_parameters	PTR_FA	GCIPL_thickness_right	1.0495e-22	0.129303	9.8578	0.0131168	0.010514	0.0898881	1.87461e-18
Derived_OCT_measures	DTI_parameters	RLIC_FA	GCIPL_thickness_right	0.000235783	0.0476355	3.68006	0.0129442	0.163453	0.0485872	0.0336252
Derived_OCT_measures	DTI_parameters	SS_FA	GCIPL_thickness_right	1.12472e-20	0.121835	9.36718	0.0130066	0.00213358	0.106246	1.60718e-16
Derived_OCT_measures	DTI_parameters	UNC_FA	GCIPL_thickness_right	0.000107497	0.0506534	3.8763	0.0130675	0.433017	0.0263328	0.0197441
Derived_OCT_measures	DTI_parameters	FX_AD	GCIPL_thickness_right	0.000222217	-0.0542554	-3.69522	0.0146826	0.0598283	-0.0736503	0.0322307
Derived_OCT_measures	DTI_parameters	PTR_AD	GCIPL_thickness_right	1.52591e-05	0.0609469	4.32948	0.0140772	0.0966537	0.0583507	0.00507083
Derived_OCT_measures	DTI_parameters	ACR_MD	GCIPL_thickness_right	0.000172222	-0.0542932	-3.75967	0.014441	0.311821	-0.0389881	0.0274051
Derived_OCT_measures	DTI_parameters	Average_MD	GCIPL_thickness_right	1.23962e-05	-0.0624851	-4.37521	0.0142816	0.147713	-0.0549258	0.00429943
Derived_OCT_measures	DTI_parameters	FX_MD	GCIPL_thickness_right	1.51065e-05	-0.0638492	-4.33171	0.01474	0.027031	-0.0874468	0.00506729
Derived_OCT_measures	DTI_parameters	FXST_MD	GCIPL_thickness_right	5.53485e-06	-0.0662998	-4.5487	0.0145756	0.0469815	-0.0705212	0.00211473
Derived_OCT_measures	DTI_parameters	PCR_MD	GCIPL_thickness_right	0.000143325	-0.0539177	-3.80552	0.0141683	0.347941	-0.0359005	0.0239258
Derived_OCT_measures	DTI_parameters	PTR_MD	GCIPL_thickness_right	0.000171999	-0.0518655	-3.75999	0.013794	0.638089	-0.0166404	0.0274051
Derived_OCT_measures	DTI_parameters	SCC_MD	GCIPL_thickness_right	6.86892e-05	-0.0553254	-3.98438	0.0138856	0.265085	-0.0392115	0.0145198
Derived_OCT_measures	DTI_parameters	SCR_MD	GCIPL_thickness_right	6.51205e-05	-0.0609234	-3.99708	0.015242	0.135788	-0.0603943	0.014012
Derived_OCT_measures	DTI_parameters	SLF_MD	GCIPL_thickness_right	0.000224698	-0.0511576	-3.69239	0.0138549	0.293705	-0.0395081	0.0324985
Derived_OCT_measures	DTI_parameters	SS_MD	GCIPL_thickness_right	2.26343e-06	-0.0676277	-4.73428	0.0142847	0.121276	-0.0556699	0.00110012
Derived_OCT_measures	DTI_parameters	UNC_MD	GCIPL_thickness_right	2.6131e-06	-0.066542	-4.705	0.0141428	0.558602	-0.0215889	0.00126149
Derived_OCT_measures	DTI_parameters	Average_MO	GCIPL_thickness_right	5.26273e-08	0.0795364	5.45114	0.0145908	0.164373	0.0529233	4.34263e-05
Derived_OCT_measures	DTI_parameters	BCC_MO	GCIPL_thickness_right	4.69073e-05	0.0552172	4.07436	0.0135524	0.344543	0.0340274	0.0114775
Derived_OCT_measures	DTI_parameters	FX_MO	GCIPL_thickness_right	0.000128866	0.0525846	3.83184	0.0137231	0.0107569	0.0930214	0.0223129
Derived_OCT_measures	DTI_parameters	FXST_MO	GCIPL_thickness_right	3.89555e-06	0.0685569	4.6224	0.0148314	0.00989251	0.097839	0.00164731
Derived_OCT_measures	DTI_parameters	PTR_MO	GCIPL_thickness_right	2.60235e-10	0.0855651	6.33468	0.0135074	0.000877095	0.116751	4.89296e-07
Derived_OCT_measures	DTI_parameters	SS_MO	GCIPL_thickness_right	5.10781e-06	0.0609959	4.56564	0.0133598	0.362715	0.0311449	0.00200518
Derived_OCT_measures	DTI_parameters	ACR_RD	GCIPL_thickness_right	7.03796e-06	-0.0644651	-4.49764	0.0143331	0.779317	-0.0107469	0.00263271
Derived_OCT_measures	DTI_parameters	Average_RD	GCIPL_thickness_right	3.43563e-08	-0.078154	-5.52696	0.0141405	0.0782761	-0.0675334	3.04539e-05
Derived_OCT_measures	DTI_parameters	BCC_RD	GCIPL_thickness_right	1.80638e-06	-0.066158	-4.78006	0.0138404	0.0439436	-0.0756936	0.000920904
Derived_OCT_measures	DTI_parameters	CGC_RD	GCIPL_thickness_right	8.31967e-05	-0.0551193	-3.93848	0.0139951	0.0689826	-0.0676599	0.0165064
Derived_OCT_measures	DTI_parameters	FX_RD	GCIPL_thickness_right	3.48127e-06	-0.0683151	-4.64577	0.0147048	0.0208307	-0.0914445	0.00152595
Derived_OCT_measures	DTI_parameters	FXST_RD	GCIPL_thickness_right	5.23042e-11	-0.0941986	-6.57976	0.0143164	0.00124963	-0.118358	1.24825e-07
Derived_OCT_measures	DTI_parameters	GCC_RD	GCIPL_thickness_right	8.00367e-06	-0.0630601	-4.4701	0.0141071	0.316281	-0.0380172	0.00297837
Derived_OCT_measures	DTI_parameters	PTR_RD	GCIPL_thickness_right	1.13932e-13	-0.100414	-7.44605	0.0134856	0.0891304	-0.0604629	3.70011e-10
Derived_OCT_measures	DTI_parameters	RLIC_RD	GCIPL_thickness_right	0.000302359	-0.0471827	-3.61599	0.0130483	0.193661	-0.0454576	0.0396384
Derived_OCT_measures	DTI_parameters	SCC_RD	GCIPL_thickness_right	1.70633e-05	-0.0560308	-4.30472	0.0130161	0.0722981	-0.0604864	0.00550018
Derived_OCT_measures	DTI_parameters	SLF_RD	GCIPL_thickness_right	4.09711e-05	-0.0550303	-4.10586	0.0134029	0.214632	-0.0452383	0.0104547
Derived_OCT_measures	DTI_parameters	SS_RD	GCIPL_thickness_right	1.03445e-13	-0.101138	-7.45892	0.0135594	0.014026	-0.0867747	3.51949e-10
Derived_OCT_measures	DTI_parameters	UNC_RD	GCIPL_thickness_right	1.45218e-06	-0.0663292	-4.82403	0.0137498	0.360555	-0.0327116	0.000780117
Derived_OCT_measures	DTI_parameters	FXST_FA	INL_thickness_left	0.000355993	0.0587006	3.57336	0.0164273	0.000728658	0.142366	0.0440052
Derived_OCT_measures	DTI_parameters	FXST_FA	RNFL_thickness_left	2.92063e-13	0.107676	7.31933	0.0147112	0.122665	0.0587747	9.07276e-10
Derived_OCT_measures	DTI_parameters	PTR_FA	RNFL_thickness_left	2.73617e-07	0.0696973	5.14835	0.0135378	0.0113145	0.0910382	0.000185916
Derived_OCT_measures	DTI_parameters	SS_FA	RNFL_thickness_left	4.25665e-06	0.0617778	4.60392	0.0134185	0.00905909	0.092406	0.00175797
Derived_OCT_measures	DTI_parameters	FXST_MO	RNFL_thickness_left	6.1845e-10	0.0941628	6.19886	0.0151903	0.975122	-0.00120231	1.0276e-06
Derived_OCT_measures	DTI_parameters	FXST_RD	RNFL_thickness_left	1.76197e-09	-0.0887304	-6.03054	0.0147135	0.0561436	-0.0716259	2.42094e-06
Derived_OCT_measures	DTI_parameters	PTR_RD	RNFL_thickness_left	6.5942e-06	-0.0628384	-4.51161	0.0139282	0.0247172	-0.0814712	0.0024797
Derived_OCT_measures	DTI_parameters	SS_RD	RNFL_thickness_left	2.12286e-05	-0.0595712	-4.25597	0.0139971	0.00499732	-0.101126	0.00631977
Derived_OCT_measures	DTI_parameters	FXST_FA	RNFL_thickness_right	1.09319e-10	0.0972838	6.46812	0.0150405	0.368397	0.0357969	2.44081e-07
Derived_OCT_measures	DTI_parameters	PTR_FA	RNFL_thickness_right	5.08301e-14	0.103934	7.55292	0.0137608	0.00582216	0.102752	2.1363e-10
Derived_OCT_measures	DTI_parameters	SS_FA	RNFL_thickness_right	1.34455e-11	0.0926992	6.7806	0.0136712	0.00346387	0.106923	3.69482e-08
Derived_OCT_measures	DTI_parameters	PTR_MD	RNFL_thickness_right	1.71912e-05	-0.0621995	-4.30307	0.0144547	0.100453	-0.0613265	0.00550798
Derived_OCT_measures	DTI_parameters	SS_MD	RNFL_thickness_right	9.80742e-06	-0.0663343	-4.42626	0.0149865	0.0216672	-0.0869927	0.00353899
Derived_OCT_measures	DTI_parameters	FXST_MO	RNFL_thickness_right	4.24661e-06	0.0717744	4.60441	0.0155882	0.992858	-0.000358811	0.00175797
Derived_OCT_measures	DTI_parameters	PTR_MO	RNFL_thickness_right	0.000177899	0.0532326	3.75153	0.0141896	0.0243833	0.0840285	0.0279352
Derived_OCT_measures	DTI_parameters	FXST_RD	RNFL_thickness_right	4.54573e-08	-0.0822058	-5.47732	0.0150084	0.281415	-0.0420912	3.86646e-05
Derived_OCT_measures	DTI_parameters	PCR_RD	RNFL_thickness_right	0.000432908	-0.0495817	-3.5217	0.0140789	0.303469	-0.0378749	0.0496475
Derived_OCT_measures	DTI_parameters	PTR_RD	RNFL_thickness_right	3.02603e-10	-0.0893408	-6.31124	0.0141558	0.0151022	-0.091125	5.40509e-07
Derived_OCT_measures	DTI_parameters	SS_RD	RNFL_thickness_right	3.06659e-09	-0.0846527	-5.93953	0.0142524	0.00530996	-0.103678	3.77761e-06
Derived_OCT_measures	DTI_parameters	UNC_RD	RNFL_thickness_right	0.000247281	-0.0530149	-3.66793	0.0144536	0.551994	-0.0223995	0.0344585
Derived_OCT_measures	DTI_parameters	ALIC_MD	INL_ELM_thickness_central_subfield_right	0.000149342	-0.0620594	-3.79528	0.0163517	0.843479	-0.0082422	0.0245857
Derived_OCT_measures	DTI_parameters	BCC_AD	INL_RPE_thickness_outer_subfield_left	0.000155464	0.0643245	3.78531	0.0169932	0.809658	-0.009925	0.0254761
Derived_OCT_measures	DTI_parameters	BCC_AD	INL_RPE_thickness_outer_subfield_right	0.000299745	0.061393	3.61825	0.0169676	0.89553	-0.00539228	0.0394405
Derived_OCT_measures	DTI_parameters	SS_FA	mean_of_vertical_disc_diameter_left	0.000378592	0.0532745	3.55743	0.0149756	0.347572	0.0480898	0.0455152
Derived_OCT_measures	DTI_parameters	ACR_FA	overall_macular_thickness_left	2.95409e-06	0.0726158	4.67972	0.0155171	0.800723	0.0100958	0.00135297
Derived_OCT_measures	DTI_parameters	Average_FA	overall_macular_thickness_left	2.65326e-08	0.0863833	5.57244	0.0155019	0.0082904	0.110382	2.49434e-05
Derived_OCT_measures	DTI_parameters	FX_FA	overall_macular_thickness_left	2.03836e-06	0.0814242	4.75559	0.0171218	0.465929	0.0327385	0.001006
Derived_OCT_measures	DTI_parameters	FXST_FA	overall_macular_thickness_left	8.66185e-14	0.121495	7.48256	0.016237	0.000222676	0.153852	3.09436e-10
Derived_OCT_measures	DTI_parameters	GCC_FA	overall_macular_thickness_left	0.000148088	0.0587319	3.79739	0.0154664	0.461728	0.0297783	0.0244355
Derived_OCT_measures	DTI_parameters	PTR_FA	overall_macular_thickness_left	2.52946e-15	0.117994	7.93923	0.0148621	0.000242489	0.14542	1.50604e-11
Derived_OCT_measures	DTI_parameters	SS_FA	overall_macular_thickness_left	1.45819e-12	0.104708	7.09784	0.014752	0.000168153	0.146517	4.34103e-09
Derived_OCT_measures	DTI_parameters	UNC_FA	overall_macular_thickness_left	0.000304339	0.0534785	3.6143	0.0147964	0.0896201	0.063566	0.0397522
Derived_OCT_measures	DTI_parameters	FX_AD	overall_macular_thickness_left	1.30023e-05	-0.0723236	-4.3648	0.0165697	0.560295	-0.0253187	0.00446631
Derived_OCT_measures	DTI_parameters	PCR_AD	overall_macular_thickness_left	6.48274e-05	-0.0666321	-3.99819	0.0166656	0.194177	-0.053954	0.014012
Derived_OCT_measures	DTI_parameters	Average_MD	overall_macular_thickness_left	6.71979e-07	-0.0804078	-4.97622	0.0161584	0.027387	-0.0932408	0.000400096
Derived_OCT_measures	DTI_parameters	FX_MD	overall_macular_thickness_left	6.92895e-07	-0.0826385	-4.97025	0.0166266	0.327029	-0.0426997	0.00040914
Derived_OCT_measures	DTI_parameters	PCR_MD	overall_macular_thickness_left	4.47005e-05	-0.0655422	-4.08566	0.016042	0.0590982	-0.0771476	0.0110894
Derived_OCT_measures	DTI_parameters	SLF_MD	overall_macular_thickness_left	0.000134442	-0.059858	-3.82141	0.0156639	0.052654	-0.0785056	0.0229799
Derived_OCT_measures	DTI_parameters	SS_MD	overall_macular_thickness_left	3.60522e-06	-0.075227	-4.63858	0.0162177	0.00318969	-0.118643	0.00156113
Derived_OCT_measures	DTI_parameters	UNC_MD	overall_macular_thickness_left	1.04897e-05	-0.0708999	-4.41177	0.0160706	0.100903	-0.0667849	0.00371882
Derived_OCT_measures	DTI_parameters	Average_MO	overall_macular_thickness_left	9.06561e-07	0.0813649	4.9176	0.0165456	0.832587	0.00886346	0.000514063
Derived_OCT_measures	DTI_parameters	BCC_MO	overall_macular_thickness_left	0.000199642	0.056896	3.72246	0.0152845	0.331484	0.0382121	0.0299664
Derived_OCT_measures	DTI_parameters	FX_MO	overall_macular_thickness_left	0.000416742	0.0547623	3.53183	0.0155053	0.0463574	0.0804348	0.0484152
Derived_OCT_measures	DTI_parameters	FXST_MO	overall_macular_thickness_left	2.87065e-07	0.0863392	5.13936	0.0167996	0.0528116	0.0815583	0.000191684
Derived_OCT_measures	DTI_parameters	PTR_MO	overall_macular_thickness_left	6.49111e-10	0.0950083	6.19116	0.0153458	0.00826026	0.102759	1.05404e-06
Derived_OCT_measures	DTI_parameters	ACR_RD	overall_macular_thickness_left	2.11388e-05	-0.0691109	-4.25692	0.016235	0.102984	-0.0686462	0.00631977
Derived_OCT_measures	DTI_parameters	Average_RD	overall_macular_thickness_left	1.16998e-08	-0.0914243	-5.71443	0.0159989	0.0121859	-0.106738	1.30614e-05
Derived_OCT_measures	DTI_parameters	CGC_RD	overall_macular_thickness_left	0.000110917	-0.0613162	-3.86872	0.0158492	0.0430494	-0.0843078	0.0199617
Derived_OCT_measures	DTI_parameters	FX_RD	overall_macular_thickness_left	4.39956e-07	-0.0838704	-5.05807	0.0165815	0.260069	-0.0489491	0.000273339
Derived_OCT_measures	DTI_parameters	FXST_RD	overall_macular_thickness_left	7.71987e-10	-0.100132	-6.16355	0.0162458	5.50409e-05	-0.166064	1.2081e-06
Derived_OCT_measures	DTI_parameters	GCC_RD	overall_macular_thickness_left	0.00037073	-0.0570744	-3.56273	0.0160198	0.2902	-0.044493	0.0448947
Derived_OCT_measures	DTI_parameters	IFO_RD	overall_macular_thickness_left	0.00012129	-0.0587068	-3.84679	0.0152612	0.32179	-0.037933	0.0213973
Derived_OCT_measures	DTI_parameters	PTR_RD	overall_macular_thickness_left	7.77808e-10	-0.094407	-6.16237	0.0153199	0.00541428	-0.111004	1.2081e-06
Derived_OCT_measures	DTI_parameters	SCC_RD	overall_macular_thickness_left	5.58292e-05	-0.0596339	-4.03355	0.0147845	0.0210409	-0.0866991	0.0129931
Derived_OCT_measures	DTI_parameters	SLF_RD	overall_macular_thickness_left	0.000217875	-0.0562026	-3.70028	0.0151887	0.049377	-0.0769326	0.0317688
Derived_OCT_measures	DTI_parameters	SS_RD	overall_macular_thickness_left	2.10628e-10	-0.098085	-6.36766	0.0154036	0.000381152	-0.141042	4.18026e-07
Derived_OCT_measures	DTI_parameters	UNC_RD	overall_macular_thickness_left	1.83026e-06	-0.0747507	-4.77753	0.0156463	0.072573	-0.0712232	0.000920904
Derived_OCT_measures	DTI_parameters	Average_FA	overall_macular_thickness_right	1.02572e-05	0.0688236	4.41649	0.0155833	0.0963613	0.0705163	0.00368269
Derived_OCT_measures	DTI_parameters	FX_FA	overall_macular_thickness_right	0.000115236	0.0662505	3.8593	0.0171664	0.262933	0.0509121	0.0205835
Derived_OCT_measures	DTI_parameters	FXST_FA	overall_macular_thickness_right	5.24124e-11	0.107018	6.57935	0.0162657	0.00253598	0.126382	1.24825e-07
Derived_OCT_measures	DTI_parameters	PTR_FA	overall_macular_thickness_right	1.09423e-14	0.115442	7.75284	0.0148902	0.0163781	0.0952499	4.88628e-11
Derived_OCT_measures	DTI_parameters	SFO_FA	overall_macular_thickness_right	0.000284085	0.0543221	3.63213	0.014956	0.165729	0.0520088	0.0379374
Derived_OCT_measures	DTI_parameters	SS_FA	overall_macular_thickness_right	3.69896e-11	0.0981088	6.63145	0.0147945	0.00422359	0.110955	9.43869e-08
Derived_OCT_measures	DTI_parameters	PCR_AD	overall_macular_thickness_right	5.65665e-05	-0.0674427	-4.03043	0.0167334	0.195351	-0.0541742	0.013122
Derived_OCT_measures	DTI_parameters	FX_MD	overall_macular_thickness_right	0.000338414	-0.0600914	-3.58664	0.0167542	0.139032	-0.0655563	0.0424609
Derived_OCT_measures	DTI_parameters	PCR_MD	overall_macular_thickness_right	0.000416472	-0.0568275	-3.53199	0.0160894	0.175564	-0.0578897	0.0484152
Derived_OCT_measures	DTI_parameters	SS_MD	overall_macular_thickness_right	5.44361e-05	-0.0655786	-4.03947	0.0162344	0.0105167	-0.103004	0.012714
Derived_OCT_measures	DTI_parameters	UNC_MD	overall_macular_thickness_right	0.000341428	-0.0577202	-3.58436	0.0161034	0.212695	-0.0515304	0.0427222
Derived_OCT_measures	DTI_parameters	Average_MO	overall_macular_thickness_right	3.16829e-05	0.0690302	4.16513	0.0165734	0.847746	0.00822244	0.00851967
Derived_OCT_measures	DTI_parameters	FXST_MO	overall_macular_thickness_right	1.67834e-05	0.0725709	4.3084	0.016844	0.0589002	0.0802154	0.00545064
Derived_OCT_measures	DTI_parameters	PTR_MO	overall_macular_thickness_right	7.70559e-08	0.0824348	5.38255	0.0153152	0.00450306	0.111644	6.11721e-05
Derived_OCT_measures	DTI_parameters	Average_RD	overall_macular_thickness_right	4.17839e-05	-0.0659039	-4.10131	0.016069	0.0495036	-0.0845544	0.0105864
Derived_OCT_measures	DTI_parameters	FX_RD	overall_macular_thickness_right	0.000160268	-0.0631238	-3.77769	0.0167096	0.114132	-0.0700835	0.0260245
Derived_OCT_measures	DTI_parameters	FXST_RD	overall_macular_thickness_right	2.75841e-08	-0.0904381	-5.56566	0.0162493	0.00246819	-0.124834	2.55951e-05
Derived_OCT_measures	DTI_parameters	PTR_RD	overall_macular_thickness_right	2.51836e-09	-0.0915753	-5.97201	0.0153341	0.0565301	-0.0760997	3.21307e-06
Derived_OCT_measures	DTI_parameters	SS_RD	overall_macular_thickness_right	1.23515e-08	-0.0880587	-5.70507	0.0154352	0.00352334	-0.11544	1.32021e-05
Derived_OCT_measures	DTI_parameters	UNC_RD	overall_macular_thickness_right	2.95714e-05	-0.0654718	-4.18094	0.0156596	0.202396	-0.0511547	0.00812622
Derived_OCT_measures	Resting_fMRI_traits	Visual1<=>Ventral-Multimodal	INL_ELM_thickness_inner_subfield_left	0.000189849	-0.0541726	-3.73503	0.0145039	0.0918213	-0.0638926	0.0291706
Derived_OCT_measures	Resting_fMRI_traits	Visual1<=>Cingulo-Opercular	INL_ELM_thickness_outer_subfield_left	0.000390817	0.051017	3.54871	0.0143762	0.779887	0.0102263	0.0462814
Derived_OCT_measures	Resting_fMRI_traits	Somatomotor<=>Posterior-Multimodal	INL_RPE_thickness_central_subfield_right	0.000298181	0.0516197	3.61947	0.0142617	0.944506	0.00257262	0.039307
Derived_OCT_measures	Task_fMRI_traits	Posterior-Multimodal<=>Ventral-Multimodal	GCIPL_thickness_right	0.000221488	0.0508068	3.69628	0.0137454	0.962456	0.00175225	0.0322299
Fundus_image_traits	Regional_brain_volumes	total.brain.volume	alexnet_PC6	5.82701e-05	-0.127188	-4.02188	0.031624	0.58001	0.028159	0.0133868
Fundus_image_traits	Regional_brain_volumes	left.medial.orbitofrontal	googlenet_PC8	0.000284605	-0.0609291	-3.63054	0.0167824	0.185267	-0.0576986	0.0379374
Fundus_image_traits	Regional_brain_volumes	left.ventral.DC	googlenet_PC10	0.00031561	0.066209	3.60369	0.0183725	0.241155	0.054228	0.040741
Fundus_image_traits	Regional_brain_volumes	right.transverse.temporal	mobilenet_PC10	0.000110321	0.0478965	3.86859	0.0123809	0.964109	-0.00148639	0.0199046
Fundus_image_traits	Regional_brain_volumes	left.ventral.DC	mobilenet_PC10	1.7898e-05	-0.0783786	-4.29219	0.0182608	0.313605	-0.049048	0.00558418
Fundus_image_traits	Regional_brain_volumes	right.ventral.DC	mobilenet_PC10	0.0001049	-0.0711672	-3.88089	0.0183379	0.273864	-0.0529182	0.0194003
Fundus_image_traits	Regional_brain_volumes	left.thalamus.proper	resnet18_PC10	4.90834e-05	-0.0728254	-4.06214	0.0179278	0.77327	0.0150943	0.0118078
Fundus_image_traits	Regional_brain_volumes	left.ventral.DC	resnet18_PC10	6.06094e-05	-0.0736682	-4.01254	0.0183595	0.960106	-0.00250744	0.0137414
Fundus_image_traits	Regional_brain_volumes	right.ventral.DC	resnet18_PC10	1.46185e-05	-0.0798922	-4.33701	0.018421	0.777893	-0.0140389	0.00497023
Fundus_image_traits	Regional_brain_volumes	left.entorhinal	resnet34_PC10	0.000428536	0.0488961	3.52332	0.0138779	0.835157	-0.00735178	0.0493044
Fundus_image_traits	Regional_brain_volumes	left.accumbens.area	resnet34_PC10	0.000315727	0.0469932	3.6036	0.0130406	0.459278	-0.024982	0.040741
Fundus_image_traits	Regional_brain_volumes	left.ventral.DC	resnet34_PC10	0.000123062	0.0701442	3.84182	0.0182581	0.664652	-0.0208521	0.0216565
Fundus_image_traits	Regional_brain_volumes	right.accumbens.area	resnet34_PC10	0.000208124	0.0477467	3.71064	0.0128675	0.849447	-0.0061098	0.0306598
Fundus_image_traits	Regional_brain_volumes	left.fusiform	shufflenet_PC8	8.38207e-05	-0.0670598	-3.93521	0.017041	0.265174	-0.0518163	0.0165437
Fundus_image_traits	Regional_brain_volumes	Brain.stem	vgg16_PC5	0.00017448	-0.059323	-3.75511	0.0157979	0.592227	-0.0229901	0.0276414
Fundus_image_traits	Regional_brain_volumes	left.ventral.DC	vgg16_PC5	0.00013579	-0.0698077	-3.81755	0.018286	0.507849	-0.0332381	0.0230449
Fundus_image_traits	Regional_brain_volumes	left.ventral.DC	vgg19_PC9	0.000191422	-0.0685376	-3.73179	0.0183659	0.373698	0.0444905	0.0293492
Fundus_image_traits	Cortical_thickness	right.superior.frontal	alexnet_PC4	0.000155927	-0.045531	-3.78323	0.012035	0.125827	-0.0622844	0.0254936
Fundus_image_traits	Cortical_thickness	left.middle.temporal	googlenet_PC3	0.000222396	-0.0441223	-3.69379	0.011945	0.811303	-0.00898239	0.0322307
Fundus_image_traits	Cortical_thickness	left.posterior.cingulate	googlenet_PC3	0.000312637	-0.0403979	-3.60616	0.0112025	0.635258	0.0168057	0.0405396
Fundus_image_traits	Cortical_thickness	left.precuneus	googlenet_PC3	0.000338677	-0.0428372	-3.5853	0.011948	0.814169	0.00889635	0.0424609
Fundus_image_traits	Cortical_thickness	left.superior.frontal	googlenet_PC3	8.53164e-05	-0.0472853	-3.93096	0.012029	0.138951	-0.0554619	0.0167464
Fundus_image_traits	Cortical_thickness	left.superior.parietal	googlenet_PC3	0.000281433	-0.0431659	-3.63341	0.0118803	0.653399	0.0167475	0.0377258
Fundus_image_traits	Cortical_thickness	right.lateral.orbitofrontal	googlenet_PC3	0.000193029	-0.0426589	-3.72969	0.0114376	0.452266	-0.0269251	0.0295322
Fundus_image_traits	Cortical_thickness	right.precuneus	googlenet_PC3	0.000382463	-0.0427385	-3.5534	0.0120275	0.78689	0.0102425	0.045696
Fundus_image_traits	Cortical_thickness	mean.cort.thickness	googlenet_PC3	5.4188e-05	-0.0506158	-4.03895	0.0125319	0.67757	0.016515	0.012714
Fundus_image_traits	Cortical_thickness	left.entorhinal	googlenet_PC10	0.000206942	-0.0426604	-3.71209	0.0114923	0.275997	-0.0385397	0.0305642
Fundus_image_traits	Cortical_thickness	left.posterior.cingulate	inception_PC5	0.000387667	-0.0400692	-3.54984	0.0112876	0.065251	-0.0725631	0.0460865
Fundus_image_traits	Cortical_thickness	left.precentral	mobilenet_PC2	0.000315901	-0.040477	-3.60346	0.0112328	0.476983	0.0225376	0.040741
Fundus_image_traits	Cortical_thickness	left.caudal.anterior.cingulate	mobilenet_PC6	1.91746e-05	-0.0481565	-4.27687	0.0112598	0.499741	-0.0273042	0.00590512
Fundus_image_traits	Cortical_thickness	left.insula	resnet18_PC10	0.000117174	0.0433613	3.85386	0.0112514	0.482292	-0.0271271	0.0208775
Fundus_image_traits	Cortical_thickness	left.middle.temporal	resnet34_PC2	0.000206365	-0.0435521	-3.71279	0.0117303	0.837789	-0.00769669	0.0305642
Fundus_image_traits	Cortical_thickness	left.posterior.cingulate	resnet34_PC2	7.24555e-05	-0.0436518	-3.97013	0.010995	0.809276	0.00854552	0.0151812
Fundus_image_traits	Cortical_thickness	left.precentral	resnet34_PC2	0.000239564	-0.0415816	-3.67481	0.0113153	0.584005	0.0199348	0.0339682
Fundus_image_traits	Cortical_thickness	left.precuneus	resnet34_PC2	0.000349458	-0.0419782	-3.5771	0.0117352	0.905904	-0.00447072	0.0434984
Fundus_image_traits	Cortical_thickness	left.lateral.occipital	resnet34_PC8	0.000381521	-0.0414651	-3.55406	0.011667	0.452654	-0.0290744	0.0456599
Fundus_image_traits	Cortical_thickness	left.lateral.occipital	resnet50_PC3	0.000207047	-0.0417062	-3.71196	0.0112356	0.0528668	-0.0641783	0.0305642
Fundus_image_traits	Cortical_thickness	left.precuneus	resnet50_PC3	2.53943e-05	-0.0488787	-4.21372	0.0115999	0.180898	-0.0453561	0.00728664
Fundus_image_traits	Cortical_thickness	left.superior.frontal	resnet50_PC3	0.000319144	-0.0420622	-3.6008	0.0116813	0.0168486	-0.080189	0.0410851
Fundus_image_traits	Cortical_thickness	left.superior.parietal	resnet50_PC3	3.43579e-06	-0.0535492	-4.64614	0.0115255	0.133161	-0.0502606	0.00152472
Fundus_image_traits	Cortical_thickness	left.caudal.anterior.cingulate	resnet50_PC7	7.7246e-05	-0.044717	-3.95483	0.0113069	0.012664	-0.0977312	0.0155915
Fundus_image_traits	Cortical_thickness	left.rostral.anterior.cingulate	resnet50_PC7	0.000137108	-0.0436327	-3.81517	0.0114366	0.747589	0.0125762	0.0231041
Fundus_image_traits	Cortical_thickness	left.pericalcarine	shufflenet_PC3	0.000206878	-0.0413708	-3.71216	0.0111447	0.847966	0.0065473	0.0305642
Fundus_image_traits	Cortical_thickness	left.posterior.cingulate	shufflenet_PC3	6.68087e-05	-0.0441048	-3.98946	0.0110553	0.796002	0.00874902	0.0141642
Fundus_image_traits	Cortical_thickness	left.precuneus	shufflenet_PC3	0.00022732	-0.0435081	-3.68821	0.0117965	0.815877	-0.00841773	0.0328112
Fundus_image_traits	Cortical_thickness	left.superior.parietal	shufflenet_PC4	0.000350405	0.0429654	3.57643	0.0120135	0.238913	0.0492093	0.0435404
Fundus_image_traits	Cortical_thickness	left.insula	vgg16_PC9	0.000127466	-0.0425986	-3.83317	0.0111131	0.528372	0.0226772	0.0222127
Fundus_image_traits	Cortical_thickness	left.insula	vgg19_PC9	1.28399e-05	0.0490933	4.36553	0.0112457	0.695069	-0.0149417	0.00443181
Fundus_image_traits	DTI_parameters	ACR_FA	alexnet_PC3	0.000254155	-0.043476	-3.65983	0.0118792	0.0681401	-0.0552836	0.0347871
Fundus_image_traits	DTI_parameters	Average_FA	alexnet_PC3	9.52694e-07	-0.0585976	-4.90536	0.0119456	0.038864	-0.0649486	0.000531782
Fundus_image_traits	DTI_parameters	FXST_FA	alexnet_PC3	9.04754e-05	-0.0487899	-3.917	0.012456	0.150967	-0.0459639	0.0173771
Fundus_image_traits	DTI_parameters	PTR_FA	alexnet_PC3	3.7705e-07	-0.0582699	-5.08485	0.0114595	0.240058	-0.0344828	0.000240531
Fundus_image_traits	DTI_parameters	SLF_FA	alexnet_PC3	0.000231038	-0.0412761	-3.68424	0.0112034	0.0580569	-0.0539397	0.0331403
Fundus_image_traits	DTI_parameters	SS_FA	alexnet_PC3	0.000109822	-0.0438891	-3.86991	0.0113411	0.0309366	-0.0633684	0.0199046
Fundus_image_traits	DTI_parameters	UNC_FA	alexnet_PC3	0.000309126	-0.040966	-3.60926	0.0113503	0.11623	-0.0450083	0.0402303
Fundus_image_traits	DTI_parameters	SCR_AD	alexnet_PC3	7.74888e-05	0.0523373	3.95431	0.0132355	0.042429	0.0673643	0.0155915
Fundus_image_traits	DTI_parameters	ACR_MD	alexnet_PC3	7.56388e-05	0.0498431	3.9601	0.0125863	0.0695796	0.0578411	0.0155915
Fundus_image_traits	DTI_parameters	Average_MD	alexnet_PC3	6.25031e-06	0.0565622	4.52109	0.0125108	0.082039	0.0554274	0.00236282
Fundus_image_traits	DTI_parameters	PCR_MD	alexnet_PC3	5.10328e-06	0.0561634	4.56395	0.0123059	0.355406	0.0283337	0.00200518
Fundus_image_traits	DTI_parameters	PTR_MD	alexnet_PC3	4.66065e-05	0.0489293	4.0745	0.0120087	0.253394	0.0337714	0.0114431
Fundus_image_traits	DTI_parameters	RLIC_MD	alexnet_PC3	0.000305781	0.042771	3.6121	0.011841	0.437297	0.0240249	0.0398676
Fundus_image_traits	DTI_parameters	SCR_MD	alexnet_PC3	2.41227e-05	0.056284	4.22561	0.0133197	0.0976592	0.0566681	0.00697782
Fundus_image_traits	DTI_parameters	SFO_MD	alexnet_PC3	1.05057e-05	0.0567195	4.40963	0.0128627	0.186657	0.0434174	0.00371882
Fundus_image_traits	DTI_parameters	SLF_MD	alexnet_PC3	7.30973e-05	0.0479934	3.96827	0.0120943	0.0410427	0.0623214	0.0152264
Fundus_image_traits	DTI_parameters	SS_MD	alexnet_PC3	1.63356e-05	0.0536849	4.31278	0.0124479	0.0505644	0.0589599	0.00537855
Fundus_image_traits	DTI_parameters	UNC_MD	alexnet_PC3	3.4668e-06	0.0571936	4.6447	0.0123137	0.413347	0.0251354	0.00152595
Fundus_image_traits	DTI_parameters	ACR_RD	alexnet_PC3	2.19359e-05	0.0530158	4.24701	0.0124831	0.0508873	0.0614734	0.00650321
Fundus_image_traits	DTI_parameters	Average_RD	alexnet_PC3	1.65241e-06	0.0593114	4.79583	0.0123673	0.0368258	0.0664021	0.000868097
Fundus_image_traits	DTI_parameters	CGC_RD	alexnet_PC3	0.000152709	0.0462357	3.78863	0.0122038	0.350577	0.0292822	0.0250821
Fundus_image_traits	DTI_parameters	PCR_RD	alexnet_PC3	2.66103e-05	0.0490222	4.20341	0.0116625	0.358932	0.0269061	0.00748526
Fundus_image_traits	DTI_parameters	PTR_RD	alexnet_PC3	4.8795e-07	0.0594871	5.03558	0.0118134	0.175004	0.0401155	0.000297975
Fundus_image_traits	DTI_parameters	SFO_RD	alexnet_PC3	9.87703e-05	0.0481077	3.89578	0.0123487	0.0699329	0.0560173	0.0184737
Fundus_image_traits	DTI_parameters	SLF_RD	alexnet_PC3	6.22095e-05	0.0469065	4.00663	0.0117072	0.0313872	0.063478	0.0139157
Fundus_image_traits	DTI_parameters	SS_RD	alexnet_PC3	1.78413e-05	0.0508704	4.2932	0.011849	0.0238237	0.0670352	0.00558418
Fundus_image_traits	DTI_parameters	UNC_RD	alexnet_PC3	4.58677e-06	0.055084	4.58638	0.0120103	0.142033	0.0442187	0.00186202
Fundus_image_traits	DTI_parameters	Average_FA	googlenet_PC1	2.65622e-05	-0.0503691	-4.20376	0.0119819	0.957489	-0.00174574	0.00748526
Fundus_image_traits	DTI_parameters	PCR_FA	googlenet_PC1	8.88021e-06	-0.0494298	-4.44591	0.011118	0.484954	0.0203709	0.00323711
Fundus_image_traits	DTI_parameters	SLF_FA	googlenet_PC1	1.78445e-05	-0.0481919	-4.29311	0.0112254	0.356436	-0.0272967	0.00558418
Fundus_image_traits	DTI_parameters	UNC_FA	googlenet_PC1	5.02516e-05	-0.0460762	-4.05685	0.0113576	0.979302	0.000774317	0.0119282
Fundus_image_traits	DTI_parameters	Average_MD	googlenet_PC1	6.29098e-05	0.0501635	4.00396	0.0125285	0.349119	0.0310438	0.0139157
Fundus_image_traits	DTI_parameters	PCR_MD	googlenet_PC1	5.40613e-06	0.0560945	4.55178	0.0123237	0.549823	-0.0190432	0.00208788
Fundus_image_traits	DTI_parameters	PTR_MD	googlenet_PC1	0.000129622	0.0460277	3.82923	0.0120201	0.975738	0.000933175	0.0223701
Fundus_image_traits	DTI_parameters	RLIC_MD	googlenet_PC1	7.67381e-05	0.0469445	3.95662	0.0118648	0.590643	0.0173031	0.0155915
Fundus_image_traits	DTI_parameters	SLF_MD	googlenet_PC1	0.000144296	0.0460529	3.8027	0.0121106	0.864591	0.00540664	0.0240319
Fundus_image_traits	DTI_parameters	SS_MD	googlenet_PC1	0.000240045	0.0458194	3.67448	0.0124696	0.940714	0.00232659	0.0339682
Fundus_image_traits	DTI_parameters	UNC_MD	googlenet_PC1	0.000123834	0.0473381	3.84051	0.012326	0.619071	0.0158961	0.0217388
Fundus_image_traits	DTI_parameters	Average_RD	googlenet_PC1	2.92884e-05	0.0518141	4.18158	0.012391	0.434121	0.0258966	0.00811084
Fundus_image_traits	DTI_parameters	PCR_RD	googlenet_PC1	8.75889e-06	0.0520132	4.44892	0.0116912	0.574068	-0.01712	0.0032258
Fundus_image_traits	DTI_parameters	PTR_RD	googlenet_PC1	6.39081e-05	0.0473677	4.00023	0.0118413	0.817175	0.0071003	0.0140065
Fundus_image_traits	DTI_parameters	RLIC_RD	googlenet_PC1	7.67675e-05	0.0451282	3.95653	0.011406	0.4829	0.0213308	0.0155915
Fundus_image_traits	DTI_parameters	SLF_RD	googlenet_PC1	6.27876e-05	0.0469491	4.00442	0.0117243	0.673367	0.0129319	0.0139157
Fundus_image_traits	DTI_parameters	SS_RD	googlenet_PC1	0.000366858	0.042333	3.56452	0.0118762	0.875766	0.00480704	0.0446529
Fundus_image_traits	DTI_parameters	UNC_RD	googlenet_PC1	3.43746e-05	0.0497671	4.14498	0.0120066	0.706916	0.0117913	0.00906272
Fundus_image_traits	DTI_parameters	PTR_FA	googlenet_PC6	5.30768e-05	0.0492473	4.04406	0.0121777	0.588845	0.0174169	0.012557
Fundus_image_traits	DTI_parameters	ALIC_AD	googlenet_PC9	0.000158203	-0.0516128	-3.77981	0.0136549	0.523967	0.0228827	0.0258067
Fundus_image_traits	DTI_parameters	PLIC_AD	googlenet_PC9	0.000326	-0.0453689	-3.59543	0.0126185	0.87029	0.00534051	0.0415929
Fundus_image_traits	DTI_parameters	ALIC_MD	googlenet_PC9	0.000100638	-0.0517084	-3.89122	0.0132885	0.943173	-0.00253882	0.018725
Fundus_image_traits	DTI_parameters	Average_FA	inception_PC1	1.52286e-05	-0.0520195	-4.32825	0.0120186	0.833157	-0.00696829	0.00507083
Fundus_image_traits	DTI_parameters	PCR_FA	inception_PC1	1.46781e-05	-0.0483696	-4.33637	0.0111544	0.488884	0.0203913	0.00497023
Fundus_image_traits	DTI_parameters	PTR_FA	inception_PC1	0.000356733	-0.0412199	-3.57185	0.0115402	0.954742	0.00174835	0.0440205
Fundus_image_traits	DTI_parameters	SLF_FA	inception_PC1	1.78624e-05	-0.0483404	-4.29289	0.0112606	0.368099	-0.0269068	0.00558418
Fundus_image_traits	DTI_parameters	UNC_FA	inception_PC1	0.000212413	-0.0422177	-3.70563	0.0113929	0.860732	0.00528882	0.0311632
Fundus_image_traits	DTI_parameters	PCR_AD	inception_PC1	0.00034223	0.046348	3.58274	0.0129365	0.706017	-0.0123253	0.0427476
Fundus_image_traits	DTI_parameters	Average_MD	inception_PC1	2.8919e-05	0.052569	4.18447	0.0125629	0.349162	0.0313536	0.00807112
Fundus_image_traits	DTI_parameters	PCR_MD	inception_PC1	2.5727e-07	0.0637382	5.15722	0.012359	0.599744	-0.0168791	0.000176744
Fundus_image_traits	DTI_parameters	PTR_MD	inception_PC1	1.76956e-05	0.0517484	4.29501	0.0120485	0.962502	-0.0014571	0.00558418
Fundus_image_traits	DTI_parameters	RLIC_MD	inception_PC1	8.58751e-05	0.046745	3.9296	0.0118956	0.720275	0.0116354	0.0168099
Fundus_image_traits	DTI_parameters	SLF_MD	inception_PC1	2.97932e-05	0.0507242	4.17768	0.0121417	0.808709	0.00775262	0.0081558
Fundus_image_traits	DTI_parameters	SS_MD	inception_PC1	3.11247e-05	0.0520996	4.1677	0.0125008	0.962479	0.00148643	0.00844791
Fundus_image_traits	DTI_parameters	UNC_MD	inception_PC1	2.85086e-05	0.0518025	4.18777	0.01237	0.940763	0.00240004	0.00798776
Fundus_image_traits	DTI_parameters	ACR_RD	inception_PC1	0.000292212	0.0454222	3.62386	0.0125342	0.656175	-0.0146922	0.0385914
Fundus_image_traits	DTI_parameters	Average_RD	inception_PC1	1.97434e-05	0.053065	4.27059	0.0124257	0.397911	0.0282702	0.00600268
Fundus_image_traits	DTI_parameters	PCR_RD	inception_PC1	1.66486e-06	0.0562075	4.7943	0.0117238	0.574677	-0.0172649	0.000868255
Fundus_image_traits	DTI_parameters	PTR_RD	inception_PC1	1.8965e-05	0.0508046	4.27957	0.0118714	0.962615	0.0014541	0.00586584
Fundus_image_traits	DTI_parameters	RLIC_RD	inception_PC1	0.000165028	0.0431054	3.76926	0.0114361	0.452229	0.0230824	0.0267367
Fundus_image_traits	DTI_parameters	SLF_RD	inception_PC1	2.94742e-05	0.0491469	4.18014	0.0117572	0.666804	0.0133412	0.00812622
Fundus_image_traits	DTI_parameters	SS_RD	inception_PC1	0.000144761	0.0452742	3.8019	0.0119083	0.856029	0.00563472	0.0240533
Fundus_image_traits	DTI_parameters	UNC_RD	inception_PC1	3.17186e-05	0.0501723	4.16341	0.0120508	0.995911	-0.000162325	0.00851967
Fundus_image_traits	DTI_parameters	PTR_FA	inception_PC3	6.37795e-05	0.0476826	4.00068	0.0119186	0.116227	0.0387704	0.0140065
Fundus_image_traits	DTI_parameters	ALIC_MD	inception_PC8	0.000328402	-0.0478883	-3.59353	0.0133263	0.477973	-0.0253512	0.0417502
Fundus_image_traits	DTI_parameters	ALIC_RD	inception_PC8	4.58653e-05	-0.0519076	-4.07824	0.0127279	0.280676	-0.0356125	0.0112999
Fundus_image_traits	DTI_parameters	Average_FA	mobilenet_PC1	0.000253269	-0.0445986	-3.66072	0.012183	0.875145	0.00515206	0.0347323
Fundus_image_traits	DTI_parameters	PCR_FA	mobilenet_PC1	0.000324563	-0.0406687	-3.59656	0.0113077	0.423394	0.0233792	0.041558
Fundus_image_traits	DTI_parameters	SLF_FA	mobilenet_PC1	0.000364074	-0.0407114	-3.5665	0.0114149	0.614214	-0.0149403	0.0443897
Fundus_image_traits	DTI_parameters	Average_MD	mobilenet_PC1	0.000288862	0.0461852	3.62685	0.0127342	0.574643	0.018633	0.0382197
Fundus_image_traits	DTI_parameters	PCR_MD	mobilenet_PC1	1.50978e-05	0.0542506	4.3302	0.0125284	0.44756	-0.0242128	0.00506729
Fundus_image_traits	DTI_parameters	Average_RD	mobilenet_PC1	0.000278095	0.0458065	3.63667	0.0125957	0.662903	0.0144515	0.0374893
Fundus_image_traits	DTI_parameters	PCR_RD	mobilenet_PC1	7.96786e-05	0.0469123	3.94761	0.0118837	0.406633	-0.025304	0.0159396
Fundus_image_traits	DTI_parameters	PTR_FA	mobilenet_PC2	0.000131282	-0.0451105	-3.82607	0.0117903	0.262915	-0.0299233	0.022602
Fundus_image_traits	DTI_parameters	UNC_MD	mobilenet_PC2	0.000261689	0.0462146	3.65236	0.0126533	0.11811	0.0437489	0.0357498
Fundus_image_traits	DTI_parameters	UNC_RD	mobilenet_PC2	0.000106596	0.0477904	3.87722	0.0123259	0.167585	0.0378833	0.0196291
Fundus_image_traits	DTI_parameters	PTR_MO	mobilenet_PC3	3.95776e-05	-0.0496075	-4.11246	0.0120627	0.605378	-0.0164911	0.0101717
Fundus_image_traits	DTI_parameters	Average_FA	resnet18_PC1	2.24693e-05	-0.0514794	-4.24155	0.0121369	0.898084	-0.00423084	0.00660651
Fundus_image_traits	DTI_parameters	PCR_FA	resnet18_PC1	4.94241e-05	-0.0457458	-4.06074	0.0112654	0.504175	0.0196518	0.0118102
Fundus_image_traits	DTI_parameters	SLF_FA	resnet18_PC1	4.27706e-05	-0.0465626	-4.09444	0.0113721	0.334359	-0.0288233	0.0107981
Fundus_image_traits	DTI_parameters	Average_MD	resnet18_PC1	6.65601e-05	0.0506308	3.99057	0.0126876	0.455923	0.0249354	0.0141535
Fundus_image_traits	DTI_parameters	PCR_MD	resnet18_PC1	5.36318e-06	0.0568308	4.55346	0.0124808	0.584817	-0.0175484	0.00208788
Fundus_image_traits	DTI_parameters	PTR_MD	resnet18_PC1	0.000201822	0.0452635	3.71862	0.0121721	0.74272	-0.0101586	0.0302301
Fundus_image_traits	DTI_parameters	RLIC_MD	resnet18_PC1	0.000268589	0.0438004	3.64564	0.0120145	0.835389	0.00674234	0.0364139
Fundus_image_traits	DTI_parameters	SLF_MD	resnet18_PC1	0.000120431	0.0471693	3.84733	0.0122603	0.859378	0.0056654	0.0212984
Fundus_image_traits	DTI_parameters	SS_MD	resnet18_PC1	0.000167496	0.0475449	3.76554	0.0126263	0.912058	-0.00348474	0.0270142
Fundus_image_traits	DTI_parameters	Average_RD	resnet18_PC1	3.52875e-05	0.0519378	4.13892	0.0125486	0.49101	0.0229998	0.00923524
Fundus_image_traits	DTI_parameters	PCR_RD	resnet18_PC1	1.57329e-05	0.051157	4.32109	0.0118389	0.559445	-0.017931	0.00520411
Fundus_image_traits	DTI_parameters	PTR_RD	resnet18_PC1	0.000173726	0.0450444	3.75639	0.0119914	0.90654	-0.00363701	0.0275831
Fundus_image_traits	DTI_parameters	SLF_RD	resnet18_PC1	8.76078e-05	0.0465922	3.92478	0.0118713	0.655197	0.0138176	0.0170367
Fundus_image_traits	DTI_parameters	PTR_FA	resnet18_PC5	3.90343e-05	0.0492655	4.11563	0.0119703	0.12928	0.041042	0.0101252
Fundus_image_traits	DTI_parameters	PCR_MD	resnet34_PC1	4.05832e-05	0.0519816	4.10666	0.0126579	0.680338	-0.0133603	0.0103928
Fundus_image_traits	DTI_parameters	PCR_RD	resnet34_PC1	0.000229299	0.0442502	3.68618	0.0120043	0.613924	-0.0156474	0.0330302
Fundus_image_traits	DTI_parameters	UNC_FA	resnet34_PC2	0.000435947	-0.0413631	-3.5189	0.0117545	0.80748	-0.00732141	0.0498993
Fundus_image_traits	DTI_parameters	UNC_RD	resnet34_PC2	0.000208874	0.0460953	3.70993	0.0124248	0.314543	0.0317448	0.0307071
Fundus_image_traits	DTI_parameters	PTR_FA	resnet34_PC4	3.00783e-05	0.049907	4.17549	0.0119524	0.143609	0.0395049	0.00820242
Fundus_image_traits	DTI_parameters	ALIC_RD	resnet34_PC5	0.000288721	-0.0455762	-3.627	0.0125658	0.256776	-0.0381215	0.0382197
Fundus_image_traits	DTI_parameters	IFO_MO	resnet34_PC10	0.000431742	-0.0415091	-3.52151	0.0117873	0.333615	-0.0299069	0.0495934
Fundus_image_traits	DTI_parameters	Average_FA	resnet50_PC1	0.000186329	-0.0456054	-3.73876	0.012198	0.950651	0.00204207	0.0288782
Fundus_image_traits	DTI_parameters	SLF_FA	resnet50_PC1	0.000391249	-0.0405467	-3.54755	0.0114295	0.68763	-0.0119851	0.0462814
Fundus_image_traits	DTI_parameters	Average_MD	resnet50_PC1	0.000194078	0.0475522	3.72851	0.0127537	0.55632	0.0196548	0.0296292
Fundus_image_traits	DTI_parameters	PCR_MD	resnet50_PC1	3.34078e-05	0.0521125	4.1515	0.0125527	0.467585	-0.023304	0.00890643
Fundus_image_traits	DTI_parameters	Average_RD	resnet50_PC1	0.000169822	0.0474581	3.76209	0.0126148	0.634974	0.0158375	0.0272051
Fundus_image_traits	DTI_parameters	PCR_RD	resnet50_PC1	0.00013973	0.0453627	3.81068	0.0119041	0.435295	-0.0239393	0.0234352
Fundus_image_traits	DTI_parameters	PTR_FA	resnet50_PC3	3.83066e-06	-0.054201	-4.62388	0.011722	0.235278	-0.0326233	0.00163888
Fundus_image_traits	DTI_parameters	SS_FA	resnet50_PC3	0.000245259	-0.0425066	-3.66896	0.0115855	0.0516787	-0.0533596	0.0344585
Fundus_image_traits	DTI_parameters	PLIC_AD	resnet50_PC3	9.67634e-05	0.0476197	3.90074	0.0122079	0.809322	-0.00684069	0.0182379
Fundus_image_traits	DTI_parameters	ALIC_MD	resnet50_PC3	0.000367919	0.0458062	3.56378	0.0128533	0.419328	0.0249276	0.0447059
Fundus_image_traits	DTI_parameters	EC_MD	resnet50_PC3	0.000249276	0.0464183	3.66483	0.0126659	0.384776	0.0256964	0.0344585
Fundus_image_traits	DTI_parameters	PLIC_MD	resnet50_PC3	0.000198628	0.046364	3.72266	0.0124545	0.999839	6.98825e-06	0.0299199
Fundus_image_traits	DTI_parameters	SFO_MD	resnet50_PC3	0.000188522	0.0490821	3.73585	0.0131381	0.734419	-0.0104864	0.0290291
Fundus_image_traits	DTI_parameters	UNC_MD	resnet50_PC3	0.000180519	0.0470363	3.74679	0.0125538	0.0977369	0.047743	0.0282845
Fundus_image_traits	DTI_parameters	Average_RD	resnet50_PC3	0.000184818	0.0472483	3.74084	0.0126304	0.342379	0.0283437	0.0287063
Fundus_image_traits	DTI_parameters	EC_RD	resnet50_PC3	0.000186795	0.0466042	3.73817	0.0124671	0.377415	0.0258641	0.0288878
Fundus_image_traits	DTI_parameters	PTR_RD	resnet50_PC3	7.76868e-05	0.0477071	3.95369	0.0120665	0.14021	0.0408294	0.0155915
Fundus_image_traits	DTI_parameters	SFO_RD	resnet50_PC3	0.000418223	0.0445138	3.52995	0.0126103	0.657287	-0.0128638	0.0484836
Fundus_image_traits	DTI_parameters	SLF_RD	resnet50_PC3	0.000195107	0.0445653	3.72718	0.0119569	0.207461	0.0348226	0.0296596
Fundus_image_traits	DTI_parameters	UNC_RD	resnet50_PC3	3.26291e-05	0.0508871	4.15694	0.0122415	0.096318	0.0470369	0.00873141
Fundus_image_traits	DTI_parameters	PTR_FA	resnet50_PC4	0.000333335	0.0439462	3.58962	0.0122426	0.351407	0.0292533	0.0420779
Fundus_image_traits	DTI_parameters	Average_FA	shufflenet_PC1	2.10449e-05	-0.0507088	-4.25626	0.0119139	0.851094	0.00610471	0.00631977
Fundus_image_traits	DTI_parameters	PCR_FA	shufflenet_PC1	6.07756e-05	-0.044368	-4.0121	0.0110586	0.451721	0.0217974	0.0137414
Fundus_image_traits	DTI_parameters	SLF_FA	shufflenet_PC1	8.97658e-05	-0.0437518	-3.91888	0.0111644	0.545043	-0.0177917	0.0172873
Fundus_image_traits	DTI_parameters	UNC_FA	shufflenet_PC1	0.000336466	-0.0405103	-3.58716	0.0112931	0.823852	0.00659671	0.0423983
Fundus_image_traits	DTI_parameters	Average_AD	shufflenet_PC1	0.000321111	0.0469678	3.59937	0.0130489	0.432224	0.0256589	0.0412639
Fundus_image_traits	DTI_parameters	PCR_AD	shufflenet_PC1	0.000241616	0.0470935	3.67281	0.0128222	0.608962	-0.0164302	0.0341165
Fundus_image_traits	DTI_parameters	ACR_MD	shufflenet_PC1	0.000385846	0.0444618	3.55124	0.0125201	0.490579	-0.0226338	0.0459466
Fundus_image_traits	DTI_parameters	Average_MD	shufflenet_PC1	2.22555e-05	0.0528486	4.24373	0.0124533	0.566507	0.0188743	0.0065707
Fundus_image_traits	DTI_parameters	PCR_MD	shufflenet_PC1	5.02027e-07	0.0616384	5.03008	0.0122539	0.533351	-0.0196961	0.000301419
Fundus_image_traits	DTI_parameters	PTR_MD	shufflenet_PC1	6.20997e-05	0.047866	4.00703	0.0119455	0.74231	-0.0100176	0.0139157
Fundus_image_traits	DTI_parameters	RLIC_MD	shufflenet_PC1	0.000165788	0.0444345	3.76811	0.0117923	0.826824	0.00698863	0.0267992
Fundus_image_traits	DTI_parameters	SLF_MD	shufflenet_PC1	5.36884e-05	0.0486485	4.04136	0.0120377	0.996469	0.000139306	0.0126598
Fundus_image_traits	DTI_parameters	SS_MD	shufflenet_PC1	6.52697e-05	0.0495117	3.99522	0.0123927	0.750347	-0.00988356	0.014012
Fundus_image_traits	DTI_parameters	UNC_MD	shufflenet_PC1	0.00011814	0.0472527	3.85208	0.0122668	0.993671	-0.000251878	0.020945
Fundus_image_traits	DTI_parameters	ACR_RD	shufflenet_PC1	0.000400866	0.0440029	3.54116	0.0124261	0.473979	-0.0232282	0.047107
Fundus_image_traits	DTI_parameters	Average_RD	shufflenet_PC1	1.66982e-05	0.0530623	4.30789	0.0123175	0.653842	0.0147446	0.00544774
Fundus_image_traits	DTI_parameters	CGC_RD	shufflenet_PC1	0.000331827	0.0436303	3.5908	0.0121506	0.87406	-0.00513094	0.0419618
Fundus_image_traits	DTI_parameters	PCR_RD	shufflenet_PC1	4.38696e-06	0.0534187	4.59564	0.0116238	0.505357	-0.0201453	0.00180138
Fundus_image_traits	DTI_parameters	PTR_RD	shufflenet_PC1	6.28576e-05	0.0471284	4.00416	0.0117699	0.810649	-0.00730696	0.0139157
Fundus_image_traits	DTI_parameters	RLIC_RD	shufflenet_PC1	0.0004365	0.0398893	3.51858	0.0113367	0.608198	0.0154767	0.0498993
Fundus_image_traits	DTI_parameters	SLF_RD	shufflenet_PC1	8.22577e-05	0.0459251	3.93996	0.0116562	0.874434	0.00481428	0.0163709
Fundus_image_traits	DTI_parameters	SS_RD	shufflenet_PC1	0.000327047	0.0424369	3.59459	0.0118058	0.808446	-0.00740186	0.0416521
Fundus_image_traits	DTI_parameters	UNC_RD	shufflenet_PC1	0.000109401	0.0462577	3.87088	0.0119502	0.949588	-0.00196887	0.0199046
Fundus_image_traits	DTI_parameters	SLF_MO	shufflenet_PC3	0.000380573	-0.0428791	-3.55486	0.0120621	0.36902	-0.0261577	0.0456228
Fundus_image_traits	DTI_parameters	CGC_FA	shufflenet_PC6	0.000369543	0.0430137	3.56259	0.0120737	0.303148	-0.0325007	0.044827
Fundus_image_traits	DTI_parameters	Average_FA	squeezenet_PC1	5.69772e-05	-0.0479672	-4.02734	0.0119104	0.557814	0.0187827	0.0131744
Fundus_image_traits	DTI_parameters	BCC_FA	squeezenet_PC1	0.000301219	-0.0406533	-3.61597	0.0112427	0.748711	-0.00953085	0.0395616
Fundus_image_traits	DTI_parameters	PCR_AD	squeezenet_PC1	0.000198913	0.0477162	3.72229	0.012819	0.568743	-0.0180354	0.0299199
Fundus_image_traits	DTI_parameters	Average_MD	squeezenet_PC1	4.7936e-05	0.0506529	4.06791	0.0124518	0.801643	0.00815309	0.0116494
Fundus_image_traits	DTI_parameters	PCR_MD	squeezenet_PC1	2.04162e-06	0.058256	4.75312	0.0122564	0.299972	-0.0322947	0.001006
Fundus_image_traits	DTI_parameters	PTR_MD	squeezenet_PC1	0.000363816	0.0426018	3.56671	0.0119443	0.537995	-0.0184909	0.0443897
Fundus_image_traits	DTI_parameters	SLF_MD	squeezenet_PC1	0.000194814	0.0448737	3.72755	0.0120384	0.584665	-0.0169577	0.0296596
Fundus_image_traits	DTI_parameters	SS_MD	squeezenet_PC1	0.000217146	0.0458488	3.70005	0.0123914	0.522314	-0.0195845	0.0317273
Fundus_image_traits	DTI_parameters	Average_RD	squeezenet_PC1	3.86476e-05	0.0507171	4.11795	0.0123161	0.941555	0.0023759	0.0100777
Fundus_image_traits	DTI_parameters	CGC_RD	squeezenet_PC1	0.000171432	0.0456618	3.75972	0.012145	0.64621	-0.014644	0.0274015
Fundus_image_traits	DTI_parameters	PCR_RD	squeezenet_PC1	2.31957e-05	0.0492196	4.23443	0.0116237	0.255474	-0.0338882	0.00678474
Fundus_image_traits	DTI_parameters	PCR_FA	squeezenet_PC3	0.00011237	-0.0442927	-3.86429	0.0114621	0.651201	-0.0118724	0.0201724
Fundus_image_traits	DTI_parameters	PTR_FA	squeezenet_PC3	1.67649e-07	-0.0620274	-5.23708	0.0118439	0.0438474	-0.0552833	0.000119428
Fundus_image_traits	DTI_parameters	SLF_FA	squeezenet_PC3	0.000183633	-0.0433066	-3.74243	0.0115718	0.0402138	-0.0545775	0.0286468
Fundus_image_traits	DTI_parameters	SS_FA	squeezenet_PC3	2.56661e-05	-0.0493252	-4.21153	0.0117119	0.0388718	-0.0565974	0.00730595
Fundus_image_traits	DTI_parameters	UNC_FA	squeezenet_PC3	4.35028e-05	-0.0478583	-4.0905	0.0116999	0.265753	-0.0298912	0.0108678
Fundus_image_traits	DTI_parameters	PTR_MD	squeezenet_PC3	0.000281398	0.0450009	3.63362	0.0123846	0.0884933	0.0470174	0.0377258
Fundus_image_traits	DTI_parameters	UNC_MD	squeezenet_PC3	1.25942e-06	0.0615813	4.85019	0.0126967	0.0679507	0.0524986	0.000686892
Fundus_image_traits	DTI_parameters	PCR_RD	squeezenet_PC3	0.000177418	0.0452038	3.75112	0.0120508	0.219266	0.0336744	0.0279211
Fundus_image_traits	DTI_parameters	PTR_RD	squeezenet_PC3	1.53299e-06	0.0586701	4.81087	0.0121953	0.0384624	0.0571702	0.000811326
Fundus_image_traits	DTI_parameters	SLF_RD	squeezenet_PC3	0.000359424	0.043133	3.5699	0.0120824	0.0180745	0.0652028	0.044124
Fundus_image_traits	DTI_parameters	SS_RD	squeezenet_PC3	9.0785e-05	0.047895	3.91618	0.01223	0.031152	0.059585	0.0173898
Fundus_image_traits	DTI_parameters	UNC_RD	squeezenet_PC3	4.22944e-07	0.0625904	5.063	0.0123623	0.0779945	0.0497184	0.000265074
Fundus_image_traits	DTI_parameters	PCR_MD	vgg16_PC1	0.000109884	0.0480861	3.86979	0.012426	0.273821	-0.0346291	0.0199046
Fundus_image_traits	DTI_parameters	Average_AD	vgg16_PC2	0.000338746	0.0499661	3.58543	0.0139359	0.650217	0.0165721	0.0424609
Fundus_image_traits	DTI_parameters	FXST_RD	vgg16_PC2	0.00023378	0.0483865	3.68125	0.013144	0.526253	0.023274	0.0334062
Fundus_image_traits	DTI_parameters	SLF_FA	vgg16_PC3	0.00042489	-0.0412479	-3.52575	0.0116991	0.0320004	-0.0634002	0.0489638
Fundus_image_traits	DTI_parameters	SFO_MD	vgg16_PC3	0.000206453	0.049888	3.7129	0.0134364	0.959409	-0.00174521	0.0305642
Fundus_image_traits	DTI_parameters	SFO_RD	vgg16_PC3	0.000184735	0.0482384	3.74098	0.0128946	0.696947	0.0125298	0.0287063
Fundus_image_traits	DTI_parameters	UNC_RD	vgg16_PC3	0.00024009	0.0461441	3.67448	0.012558	0.0828433	0.0539609	0.0339682
Fundus_image_traits	DTI_parameters	FXST_MO	vgg16_PC5	0.000325907	-0.0489044	-3.5955	0.0136015	0.0363261	-0.077454	0.0415929
Fundus_image_traits	DTI_parameters	FXST_RD	vgg16_PC5	0.000251748	0.0478396	3.66229	0.0130628	0.829787	0.00782622	0.0345902
Fundus_image_traits	DTI_parameters	PTR_FA	vgg16_PC7	0.000136752	-0.0463577	-3.81599	0.0121483	0.0240767	-0.0704431	0.0230985
Fundus_image_traits	DTI_parameters	PCR_MD	vgg19_PC1	7.98675e-05	0.0493107	3.94705	0.0124931	0.489051	-0.021935	0.0159396
Fundus_image_traits	DTI_parameters	PTR_FA	vgg19_PC3	0.000379039	-0.0427607	-3.55593	0.0120252	0.292563	-0.0321055	0.0455152
Fundus_image_traits	DTI_parameters	SLF_FA	vgg19_PC3	0.00012448	-0.045042	-3.8392	0.0117321	0.122314	-0.045724	0.0217987
Fundus_image_traits	DTI_parameters	UNC_FA	vgg19_PC3	0.000358713	-0.0424276	-3.57041	0.0118831	0.380376	-0.0260409	0.0441124
Fundus_image_traits	DTI_parameters	PCR_MD	vgg19_PC3	0.000231455	0.0474869	3.68382	0.0128907	0.644079	0.014723	0.0331403
Fundus_image_traits	DTI_parameters	RLIC_MD	vgg19_PC3	0.000354059	0.044348	3.57386	0.012409	0.437743	0.0249464	0.043842
Fundus_image_traits	DTI_parameters	SCR_MD	vgg19_PC3	0.000176856	0.0523754	3.75193	0.0139596	0.406036	0.0295312	0.027894
Fundus_image_traits	DTI_parameters	SFO_MD	vgg19_PC3	3.39556e-05	0.0558495	4.14781	0.0134648	0.89908	-0.00432996	0.00901881
Fundus_image_traits	DTI_parameters	PCR_RD	vgg19_PC3	0.000197335	0.0455267	3.72433	0.0122241	0.606176	0.0157197	0.029808
Fundus_image_traits	DTI_parameters	PTR_RD	vgg19_PC3	0.000249343	0.0454107	3.66477	0.0123912	0.251842	0.0352136	0.0344585
Fundus_image_traits	DTI_parameters	SFO_RD	vgg19_PC3	6.16965e-05	0.0518335	4.00861	0.0129305	0.762075	0.00972228	0.0139056
Fundus_image_traits	DTI_parameters	SLF_RD	vgg19_PC3	0.000251475	0.0449044	3.66258	0.0122603	0.075267	0.0546335	0.0345902
Fundus_image_traits	DTI_parameters	SS_RD	vgg19_PC3	0.000419279	0.0438219	3.52929	0.0124166	0.0813995	0.0536365	0.0484836
Fundus_image_traits	DTI_parameters	UNC_RD	vgg19_PC3	0.000269513	0.0458619	3.64479	0.0125828	0.177591	0.0420783	0.03647
Fundus_image_traits	DTI_parameters	CST_FA	vgg19_PC5	0.000330719	-0.045507	-3.59166	0.0126702	0.9496	0.00202416	0.0419286
Fundus_image_traits	DTI_parameters	FXST_FA	vgg19_PC9	4.93354e-05	-0.0535654	-4.06116	0.0131897	0.85208	-0.0067901	0.0118102
Fundus_image_traits	DTI_parameters	PTR_FA	vgg19_PC9	0.000287755	-0.0441037	-3.62782	0.0121571	0.644462	-0.0153784	0.0382147
Fundus_image_traits	DTI_parameters	FXST_MO	vgg19_PC9	7.59259e-05	-0.0540014	-3.95917	0.0136396	0.416093	-0.0300097	0.0155915
Fundus_image_traits	DTI_parameters	FXST_RD	vgg19_PC9	0.000138743	0.0499703	3.81243	0.0131072	0.890633	0.00498253	0.0233246
Fundus_image_traits	Resting_fMRI_traits	Somatomotor<=>Default	alexnet_PC1	0.00011304	0.0437189	3.86275	0.0113181	0.446314	0.0212843	0.0202418
Fundus_image_traits	Resting_fMRI_traits	Cingulo-Opercular<=>Default	alexnet_PC8	7.44693e-05	0.0454933	3.96369	0.0114775	0.354817	-0.0275296	0.015441
Fundus_image_traits	Resting_fMRI_traits	Cingulo-Opercular<=>Orbito-Affective	googlenet_PC9	0.00035154	-0.0409748	-3.57562	0.0114595	0.0654095	0.0537397	0.0436057
Fundus_image_traits	Resting_fMRI_traits	Visual1<=>Somatomotor	inception_PC10	0.000132603	0.0439611	3.82353	0.0114975	0.334166	-0.0303572	0.0227746
Fundus_image_traits	Resting_fMRI_traits	Visual1<=>Language	inception_PC10	0.000396804	0.0405095	3.54377	0.0114312	0.176897	-0.0417004	0.0467835
Fundus_image_traits	Resting_fMRI_traits	Orbito-Affective<=>Ventral-Multimodal	mobilenet_PC6	0.000358123	0.0443432	3.57077	0.0124184	0.971851	-0.0012006	0.0441124
Fundus_image_traits	Resting_fMRI_traits	Somatomotor<=>Default	squeezenet_PC1	0.000135096	0.0412227	3.81891	0.0107944	0.537193	0.0173162	0.0229924
Fundus_image_traits	Resting_fMRI_traits	Somatomotor<=>Default	vgg16_PC1	0.000310154	0.0394885	3.60831	0.0109438	0.440559	0.0219655	0.0402907
Fundus_image_traits	Task_fMRI_traits	Language	googlenet_PC10	0.000133306	-0.0604962	-3.82248	0.0158264	0.87593	-0.00550805	0.0228404
Fundus_image_traits	Task_fMRI_traits	Auditory	googlenet_PC10	0.000249066	-0.0558715	-3.66519	0.0152438	0.679357	-0.0146589	0.0344585
Fundus_image_traits	Task_fMRI_traits	Language<=>Language	mobilenet_PC8	0.000159153	0.0471173	3.77847	0.0124699	0.313454	0.0326018	0.0259024
Fundus_image_traits	Task_fMRI_traits	Language	shufflenet_PC10	0.000414252	0.0556512	3.5326	0.0157536	0.108247	0.0583751	0.0483619
Fundus_image_traits	Task_fMRI_traits	Language<=>Frontoparietal	vgg19_PC9	0.000346447	0.0441679	3.57967	0.0123385	0.305174	0.0354103	0.0431988
Fundus_image_traits	Task_fMRI_traits	Frontoparietal<=>Posterior-Multimodal	vgg19_PC9	0.000330979	0.0453641	3.59161	0.0126306	0.109021	0.0564282	0.0419286

## Sheet: Bonferroni
Supplementary Data 2. Significant eye-brain phenotypic associations between retinal imaging traits and brain MRI traits. For all associations, we used two-sided t-tests and adjusted for multiple comparisons. This sheet shows the significant results at the Bonferroni significance level (P < 6.99 × 10^{-7}).
Retinal_image_type	Brain_image_type	Brain_image_ID	Retinal_image_ID	Pvalue	Beta	Tvalue	Se	Validation_P	Validation_Beta	Bonf_corrected_pvalue
Derived_OCT_measures	Cortical_thickness	right.precuneus	overall_macular_thickness_left	1.77443e-08	0.0842585	5.6418	0.0149347	0.146095	0.0737636	0.0012678
Derived_OCT_measures	Cortical_thickness	left.precuneus	GCIPL_thickness_left	2.33438e-08	0.0731671	5.59407	0.0130794	0.0178283	0.103327	0.00166787
Derived_OCT_measures	Cortical_thickness	left.middle.temporal	overall_macular_thickness_left	3.82516e-08	0.081895	5.50725	0.0148704	0.907951	-0.00579405	0.002733
Derived_OCT_measures	Cortical_thickness	right.precuneus	GCIPL_thickness_left	5.39004e-08	0.0716312	5.44615	0.0131526	0.0269305	0.0988269	0.00385108
Derived_OCT_measures	Cortical_thickness	mean.cort.thickness	overall_macular_thickness_left	1.31489e-07	0.0823386	5.2843	0.0155818	0.279883	0.0567158	0.00939462
Derived_OCT_measures	Cortical_thickness	left.fusiform	overall_macular_thickness_left	1.83849e-07	0.0753471	5.22225	0.0144281	0.236939	0.0596465	0.0131356
Derived_OCT_measures	Cortical_thickness	left.inferior.parietal	GCIPL_thickness_left	3.40888e-07	0.0707348	5.10611	0.013853	0.512294	0.0311334	0.0243557
Derived_OCT_measures	Cortical_thickness	left.precuneus	overall_macular_thickness_left	3.71652e-07	0.0755876	5.08968	0.0148511	0.189645	0.0651969	0.0265538
Derived_OCT_measures	Cortical_thickness	left.fusiform	GCIPL_thickness_left	4.22413e-07	0.0643576	5.06521	0.0127058	0.0321803	0.0939435	0.0301806
Derived_OCT_measures	DTI_parameters	PTR_FA	GCIPL_thickness_left	1.52208e-27	0.142906	10.9443	0.0130576	0.000193566	0.135334	1.08749e-22
Derived_OCT_measures	DTI_parameters	SS_FA	GCIPL_thickness_left	3.80835e-24	0.132172	10.1928	0.0129672	0.000557441	0.124263	2.72099e-19
Derived_OCT_measures	DTI_parameters	FXST_FA	GCIPL_thickness_left	1.9135e-23	0.143122	10.0312	0.0142676	9.61894e-05	0.149402	1.36716e-18
Derived_OCT_measures	DTI_parameters	PTR_FA	GCIPL_thickness_right	1.0495e-22	0.129303	9.8578	0.0131168	0.010514	0.0898881	7.49846e-18
Derived_OCT_measures	DTI_parameters	SS_FA	GCIPL_thickness_right	1.12472e-20	0.121835	9.36718	0.0130066	0.00213358	0.106246	8.0359e-16
Derived_OCT_measures	DTI_parameters	FXST_RD	GCIPL_thickness_left	1.27613e-18	-0.126242	-8.84531	0.0142722	8.65879e-05	-0.148627	9.11767e-14
Derived_OCT_measures	DTI_parameters	SS_RD	GCIPL_thickness_left	1.72296e-18	-0.119212	-8.81117	0.0135297	0.00626316	-0.100036	1.23102e-13
Derived_OCT_measures	DTI_parameters	PTR_RD	GCIPL_thickness_left	1.36427e-17	-0.115331	-8.57233	0.0134538	0.023226	-0.0833746	9.74746e-13
Derived_OCT_measures	DTI_parameters	PTR_FA	overall_macular_thickness_left	2.52946e-15	0.117994	7.93923	0.0148621	0.000242489	0.14542	1.80725e-10
Derived_OCT_measures	DTI_parameters	PTR_MO	GCIPL_thickness_left	6.21773e-15	0.105898	7.82556	0.0135324	0.000255914	0.13165	4.44244e-10
Derived_OCT_measures	DTI_parameters	Average_FA	GCIPL_thickness_left	6.78326e-15	0.106729	7.81417	0.0136584	0.042689	0.0779705	4.8465e-10
Derived_OCT_measures	DTI_parameters	PTR_FA	overall_macular_thickness_right	1.09423e-14	0.115442	7.75284	0.0148902	0.0163781	0.0952499	7.81804e-10
Derived_OCT_measures	DTI_parameters	PTR_FA	RNFL_thickness_right	5.08301e-14	0.103934	7.55292	0.0137608	0.00582216	0.102752	3.63171e-09
Derived_OCT_measures	DTI_parameters	FXST_FA	GCIPL_thickness_right	5.69901e-14	0.108303	7.53775	0.0143681	0.000363214	0.13229	4.07183e-09
Derived_OCT_measures	DTI_parameters	Average_RD	GCIPL_thickness_left	8.54112e-14	-0.105489	-7.48459	0.0140941	0.0707897	-0.0710984	6.10246e-09
Derived_OCT_measures	DTI_parameters	FXST_FA	overall_macular_thickness_left	8.66185e-14	0.121495	7.48256	0.016237	0.000222676	0.153852	6.18872e-09
Derived_OCT_measures	DTI_parameters	SS_RD	GCIPL_thickness_right	1.03445e-13	-0.101138	-7.45892	0.0135594	0.014026	-0.0867747	7.39094e-09
Derived_OCT_measures	DTI_parameters	PTR_RD	GCIPL_thickness_right	1.13932e-13	-0.100414	-7.44605	0.0134856	0.0891304	-0.0604629	8.14024e-09
Derived_OCT_measures	DTI_parameters	FXST_FA	RNFL_thickness_left	2.92063e-13	0.107676	7.31933	0.0147112	0.122665	0.0587747	2.08673e-08
Derived_OCT_measures	DTI_parameters	SS_FA	overall_macular_thickness_left	1.45819e-12	0.104708	7.09784	0.014752	0.000168153	0.146517	1.04185e-07
Derived_OCT_measures	DTI_parameters	SS_FA	RNFL_thickness_right	1.34455e-11	0.0926992	6.7806	0.0136712	0.00346387	0.106923	9.60654e-07
Derived_OCT_measures	DTI_parameters	SS_FA	overall_macular_thickness_right	3.69896e-11	0.0981088	6.63145	0.0147945	0.00422359	0.110955	2.64283e-06
Derived_OCT_measures	DTI_parameters	FXST_RD	GCIPL_thickness_right	5.23042e-11	-0.0941986	-6.57976	0.0143164	0.00124963	-0.118358	3.73703e-06
Derived_OCT_measures	DTI_parameters	FXST_FA	overall_macular_thickness_right	5.24124e-11	0.107018	6.57935	0.0162657	0.00253598	0.126382	3.74476e-06
Derived_OCT_measures	DTI_parameters	FX_FA	GCIPL_thickness_left	9.11738e-11	0.0981379	6.49581	0.0151079	0.268463	0.0460823	6.51418e-06
Derived_OCT_measures	DTI_parameters	FXST_FA	RNFL_thickness_right	1.09319e-10	0.0972838	6.46812	0.0150405	0.368397	0.0357969	7.81059e-06
Derived_OCT_measures	DTI_parameters	SS_RD	overall_macular_thickness_left	2.10628e-10	-0.098085	-6.36766	0.0154036	0.000381152	-0.141042	1.5049e-05
Derived_OCT_measures	DTI_parameters	Average_FA	GCIPL_thickness_right	2.28483e-10	0.0872936	6.35473	0.0137368	0.127542	0.0573703	1.63247e-05
Derived_OCT_measures	DTI_parameters	PTR_MO	GCIPL_thickness_right	2.60235e-10	0.0855651	6.33468	0.0135074	0.000877095	0.116751	1.85932e-05
Derived_OCT_measures	DTI_parameters	SS_MD	GCIPL_thickness_left	2.68032e-10	-0.0903852	-6.33019	0.0142784	0.0519071	-0.0721355	1.91504e-05
Derived_OCT_measures	DTI_parameters	PTR_RD	RNFL_thickness_right	3.02603e-10	-0.0893408	-6.31124	0.0141558	0.0151022	-0.091125	2.16203e-05
Derived_OCT_measures	DTI_parameters	Average_MD	GCIPL_thickness_left	3.1676e-10	-0.0898308	-6.30414	0.0142495	0.123507	-0.0603183	2.26318e-05
Derived_OCT_measures	DTI_parameters	BCC_MO	GCIPL_thickness_left	3.46475e-10	0.0849061	6.29013	0.0134983	0.944578	-0.00253876	2.4755e-05
Derived_OCT_measures	DTI_parameters	FXST_MO	RNFL_thickness_left	6.1845e-10	0.0941628	6.19886	0.0151903	0.975122	-0.00120231	4.4187e-05
Derived_OCT_measures	DTI_parameters	PTR_MO	overall_macular_thickness_left	6.49111e-10	0.0950083	6.19116	0.0153458	0.00826026	0.102759	4.63777e-05
Derived_OCT_measures	DTI_parameters	FXST_RD	overall_macular_thickness_left	7.71987e-10	-0.100132	-6.16355	0.0162458	5.50409e-05	-0.166064	5.5157e-05
Derived_OCT_measures	DTI_parameters	PTR_RD	overall_macular_thickness_left	7.77808e-10	-0.094407	-6.16237	0.0153199	0.00541428	-0.111004	5.55728e-05
Derived_OCT_measures	DTI_parameters	FXST_MO	GCIPL_thickness_left	1.11455e-09	0.0902332	6.10463	0.0147811	0.0472046	0.0774821	7.96324e-05
Derived_OCT_measures	DTI_parameters	ACR_FA	GCIPL_thickness_left	1.18018e-09	0.0833782	6.09528	0.0136792	0.861655	0.0064324	8.43216e-05
Derived_OCT_measures	DTI_parameters	Average_MO	GCIPL_thickness_left	1.42672e-09	0.0883151	6.06475	0.014562	0.578998	0.0215291	0.000101936
Derived_OCT_measures	DTI_parameters	BCC_RD	GCIPL_thickness_left	1.59598e-09	-0.0834766	-6.04657	0.0138056	0.111022	-0.061225	0.00011403
Derived_OCT_measures	DTI_parameters	FXST_RD	RNFL_thickness_left	1.76197e-09	-0.0887304	-6.03054	0.0147135	0.0561436	-0.0716259	0.000125889
Derived_OCT_measures	DTI_parameters	GCC_FA	GCIPL_thickness_left	1.95671e-09	0.0820005	6.01325	0.0136366	0.591422	0.0200635	0.000139803
Derived_OCT_measures	DTI_parameters	FX_RD	GCIPL_thickness_left	2.04041e-09	-0.0878809	-6.00652	0.0146309	0.0610403	-0.0756934	0.000145783
Derived_OCT_measures	DTI_parameters	PTR_RD	overall_macular_thickness_right	2.51836e-09	-0.0915753	-5.97201	0.0153341	0.0565301	-0.0760997	0.000179932
Derived_OCT_measures	DTI_parameters	SS_RD	RNFL_thickness_right	3.06659e-09	-0.0846527	-5.93953	0.0142524	0.00530996	-0.103678	0.000219102
Derived_OCT_measures	DTI_parameters	BCC_FA	GCIPL_thickness_left	4.47681e-09	0.0765087	5.87665	0.0130191	0.164325	0.0494847	0.000319859
Derived_OCT_measures	DTI_parameters	ACR_RD	GCIPL_thickness_left	5.89007e-09	-0.0834169	-5.83083	0.0143062	0.313491	-0.039225	0.000420834
Derived_OCT_measures	DTI_parameters	GCC_RD	GCIPL_thickness_left	6.62223e-09	-0.0820136	-5.81111	0.0141132	0.363449	-0.0353703	0.000473145
Derived_OCT_measures	DTI_parameters	FXST_MD	GCIPL_thickness_left	7.94746e-09	-0.0842568	-5.78027	0.0145766	0.00336888	-0.107252	0.00056783
Derived_OCT_measures	DTI_parameters	Average_RD	overall_macular_thickness_left	1.16998e-08	-0.0914243	-5.71443	0.0159989	0.0121859	-0.106738	0.000835929
Derived_OCT_measures	DTI_parameters	SS_RD	overall_macular_thickness_right	1.23515e-08	-0.0880587	-5.70507	0.0154352	0.00352334	-0.11544	0.000882487
Derived_OCT_measures	DTI_parameters	UNC_MD	GCIPL_thickness_left	1.50691e-08	-0.0802131	-5.67102	0.0141444	0.327653	-0.036987	0.00107666
Derived_OCT_measures	DTI_parameters	FX_MD	GCIPL_thickness_left	1.80025e-08	-0.0827769	-5.64013	0.0146764	0.0872387	-0.0692983	0.00128624
Derived_OCT_measures	DTI_parameters	Average_FA	overall_macular_thickness_left	2.65326e-08	0.0863833	5.57244	0.0155019	0.0082904	0.110382	0.0018957
Derived_OCT_measures	DTI_parameters	FXST_RD	overall_macular_thickness_right	2.75841e-08	-0.0904381	-5.56566	0.0162493	0.00246819	-0.124834	0.00197083
Derived_OCT_measures	DTI_parameters	Average_RD	GCIPL_thickness_right	3.43563e-08	-0.078154	-5.52696	0.0141405	0.0782761	-0.0675334	0.00245469
Derived_OCT_measures	DTI_parameters	FXST_RD	RNFL_thickness_right	4.54573e-08	-0.0822058	-5.47732	0.0150084	0.281415	-0.0420912	0.00324783
Derived_OCT_measures	DTI_parameters	Average_MO	GCIPL_thickness_right	5.26273e-08	0.0795364	5.45114	0.0145908	0.164373	0.0529233	0.00376012
Derived_OCT_measures	DTI_parameters	UNC_RD	GCIPL_thickness_left	5.86133e-08	-0.0748157	-5.43198	0.0137732	0.312052	-0.0371726	0.0041878
Derived_OCT_measures	DTI_parameters	PTR_MO	overall_macular_thickness_right	7.70559e-08	0.0824348	5.38255	0.0153152	0.00450306	0.111644	0.00550549
Derived_OCT_measures	DTI_parameters	FX_MO	GCIPL_thickness_left	1.49345e-07	0.0717685	5.26152	0.0136403	0.0155921	0.0903086	0.0106704
Fundus_image_traits	DTI_parameters	PTR_FA	squeezenet_PC3	1.67649e-07	-0.0620274	-5.23708	0.0118439	0.0438474	-0.0552833	0.0119782
Fundus_image_traits	DTI_parameters	PCR_MD	inception_PC1	2.5727e-07	0.0637382	5.15722	0.012359	0.599744	-0.0168791	0.0183814
Derived_OCT_measures	DTI_parameters	PTR_FA	RNFL_thickness_left	2.73617e-07	0.0696973	5.14835	0.0135378	0.0113145	0.0910382	0.0195494
Derived_OCT_measures	DTI_parameters	PCR_MD	GCIPL_thickness_left	2.75824e-07	-0.0727869	-5.1469	0.0141419	0.173768	-0.0514966	0.0197071
Derived_OCT_measures	DTI_parameters	FXST_MO	overall_macular_thickness_left	2.87065e-07	0.0863392	5.13936	0.0167996	0.0528116	0.0815583	0.0205102
Derived_OCT_measures	DTI_parameters	SLF_RD	GCIPL_thickness_left	3.03e-07	-0.068619	-5.12912	0.0133783	0.248893	-0.0417606	0.0216487
Fundus_image_traits	DTI_parameters	PTR_FA	alexnet_PC3	3.7705e-07	-0.0582699	-5.08485	0.0114595	0.240058	-0.0344828	0.0269394
Fundus_image_traits	DTI_parameters	UNC_RD	squeezenet_PC3	4.22944e-07	0.0625904	5.063	0.0123623	0.0779945	0.0497184	0.0302185
Derived_OCT_measures	DTI_parameters	FX_RD	overall_macular_thickness_left	4.39956e-07	-0.0838704	-5.05807	0.0165815	0.260069	-0.0489491	0.031434
Derived_OCT_measures	DTI_parameters	CGC_RD	GCIPL_thickness_left	4.79523e-07	-0.0705034	-5.0415	0.0139846	0.227507	-0.0465121	0.034261
Fundus_image_traits	DTI_parameters	PTR_RD	alexnet_PC3	4.8795e-07	0.0594871	5.03558	0.0118134	0.175004	0.0401155	0.034863
Derived_OCT_measures	DTI_parameters	FX_FA	GCIPL_thickness_right	5.00181e-07	0.0763362	5.03324	0.0151664	0.144981	0.0591215	0.035737
Fundus_image_traits	DTI_parameters	PCR_MD	shufflenet_PC1	5.02027e-07	0.0616384	5.03008	0.0122539	0.533351	-0.0196961	0.0358688
Derived_OCT_measures	DTI_parameters	Average_MD	overall_macular_thickness_left	6.71979e-07	-0.0804078	-4.97622	0.0161584	0.027387	-0.0932408	0.0480116
Derived_OCT_measures	DTI_parameters	FX_MD	overall_macular_thickness_left	6.92895e-07	-0.0826385	-4.97025	0.0166266	0.327029	-0.0426997	0.049506
Derived_OCT_measures	Regional_brain_volumes	right.pericalcarine	GCIPL_thickness_right	1.22665e-16	0.108977	8.30857	0.0131162	0.000328971	0.125161	8.76418e-12
Derived_OCT_measures	Regional_brain_volumes	left.pericalcarine	GCIPL_thickness_right	4.95007e-16	0.102982	8.13913	0.0126528	9.77286e-06	0.147498	3.53673e-11
Derived_OCT_measures	Regional_brain_volumes	left.pericalcarine	GCIPL_thickness_left	1.63049e-15	0.101464	7.99189	0.0126958	0.00247307	0.104257	1.16495e-10
Derived_OCT_measures	Regional_brain_volumes	right.pericalcarine	GCIPL_thickness_left	5.51714e-15	0.102874	7.83837	0.0131244	0.00417431	0.103322	3.94189e-10
Derived_OCT_measures	Regional_brain_volumes	left.lateral.ventricle	GCIPL_thickness_left	8.91854e-12	-0.101857	-6.83895	0.0148937	0.11762	-0.0657566	6.37212e-07
Derived_OCT_measures	Regional_brain_volumes	right.lateral.ventricle	GCIPL_thickness_left	2.26074e-11	-0.100319	-6.70316	0.0149659	0.0576709	-0.0793804	1.61526e-06
Derived_OCT_measures	Regional_brain_volumes	left.thalamus.proper	overall_macular_thickness_left	1.17182e-10	0.144305	6.45643	0.0223506	0.000283084	0.219699	8.37241e-06
Derived_OCT_measures	Regional_brain_volumes	left.accumbens.area	GCIPL_thickness_left	1.19622e-10	0.0923776	6.45325	0.0143149	0.140942	0.0573378	8.54673e-06
Derived_OCT_measures	Regional_brain_volumes	left.thalamus.proper	GCIPL_thickness_left	1.31661e-10	0.12701	6.43859	0.0197263	0.00394041	0.16118	9.40693e-06
Derived_OCT_measures	Regional_brain_volumes	right.accumbens.area	GCIPL_thickness_left	1.57953e-09	0.0859867	6.04713	0.0142194	0.324153	0.0363495	0.000112854
Derived_OCT_measures	Regional_brain_volumes	right.thalamus.proper	GCIPL_thickness_left	1.97158e-09	0.120567	6.01104	0.0200576	0.0160756	0.13452	0.000140865
Derived_OCT_measures	Regional_brain_volumes	right.thalamus.proper	overall_macular_thickness_left	2.58952e-09	0.135551	5.96641	0.022719	0.00062462	0.207093	0.000185016
Derived_OCT_measures	Regional_brain_volumes	left.thalamus.proper	overall_macular_thickness_right	7.10571e-09	0.12925	5.79818	0.0222915	0.00475057	0.172586	0.000507689
Derived_OCT_measures	Regional_brain_volumes	left.ventral.DC	overall_macular_thickness_left	1.22156e-08	0.130597	5.70607	0.0228873	5.23174e-06	0.273717	0.000872778
Derived_OCT_measures	Regional_brain_volumes	right.thalamus.proper	overall_macular_thickness_right	1.23802e-08	0.129642	5.70372	0.0227294	0.00435702	0.173643	0.000884542
Derived_OCT_measures	Regional_brain_volumes	right.ventral.DC	overall_macular_thickness_left	1.31916e-08	0.130769	5.69289	0.0229707	1.56594e-05	0.259811	0.000942517
Derived_OCT_measures	Regional_brain_volumes	right.pericalcarine	overall_macular_thickness_left	1.77097e-08	0.0840451	5.64208	0.0148961	0.261345	0.0440208	0.00126532
Derived_OCT_measures	Regional_brain_volumes	left.accumbens.area	overall_macular_thickness_left	2.303e-08	0.0909343	5.59641	0.0162487	0.0042351	0.120562	0.00164545
Derived_OCT_measures	Regional_brain_volumes	right.ventral.DC	GCIPL_thickness_left	2.34823e-08	0.11328	5.59299	0.0202539	0.000615112	0.190136	0.00167776
Derived_OCT_measures	Regional_brain_volumes	left.ventral.DC	overall_macular_thickness_right	2.92962e-08	0.126475	5.5542	0.0227711	1.87832e-06	0.286569	0.00209315
Derived_OCT_measures	Regional_brain_volumes	right.pericalcarine	overall_macular_thickness_right	3.04016e-08	0.0828031	5.54769	0.0149257	0.0332035	0.0836234	0.00217213
Derived_OCT_measures	Regional_brain_volumes	right.accumbens.area	GCIPL_thickness_right	3.45253e-08	0.078776	5.52523	0.0142575	0.139884	0.0533132	0.00246676
Derived_OCT_measures	Regional_brain_volumes	right.ventral.DC	GCIPL_thickness_right	4.22812e-08	0.111324	5.48933	0.02028	0.00101027	0.177449	0.00302091
Derived_OCT_measures	Regional_brain_volumes	left.lateral.ventricle	GCIPL_thickness_right	4.63014e-08	-0.0818481	-5.47319	0.0149544	0.00929343	-0.108387	0.00330814
Derived_OCT_measures	Regional_brain_volumes	left.accumbens.area	GCIPL_thickness_right	5.28788e-08	0.0780416	5.44945	0.014321	0.0644787	0.0697564	0.00377809
Derived_OCT_measures	Regional_brain_volumes	right.putamen	INL_thickness_left	7.89828e-08	0.0908587	5.37734	0.0168966	0.165462	0.0616534	0.00564316
Derived_OCT_measures	Regional_brain_volumes	right.lateral.ventricle	GCIPL_thickness_right	1.03262e-07	-0.08019	-5.32849	0.0150493	0.014786	-0.0988799	0.00737786
Derived_OCT_measures	Regional_brain_volumes	left.thalamus.proper	GCIPL_thickness_right	1.10777e-07	0.104544	5.31563	0.0196673	0.0169911	0.130686	0.00791476
Derived_OCT_measures	Regional_brain_volumes	right.accumbens.area	overall_macular_thickness_right	1.16327e-07	0.0858752	5.30671	0.0161824	0.101836	0.066292	0.00831132
Derived_OCT_measures	Regional_brain_volumes	right.thalamus.proper	RNFL_thickness_right	1.50355e-07	0.109491	5.25946	0.020818	0.0907295	0.0975147	0.0107425
Derived_OCT_measures	Regional_brain_volumes	left.ventral.DC	GCIPL_thickness_right	1.62427e-07	0.105605	5.24513	0.020134	0.000140741	0.2053	0.0116051
Derived_OCT_measures	Regional_brain_volumes	left.ventral.DC	GCIPL_thickness_left	1.64611e-07	0.105836	5.24272	0.0201873	0.000700244	0.187991	0.0117612
Derived_OCT_measures	Regional_brain_volumes	right.accumbens.area	overall_macular_thickness_left	1.68826e-07	0.0846066	5.23805	0.0161523	0.0791103	0.0704725	0.0120623
Derived_OCT_measures	Regional_brain_volumes	right.ventral.DC	overall_macular_thickness_right	1.95639e-07	0.119674	5.21058	0.0229675	9.33143e-06	0.266849	0.013978
Derived_OCT_measures	Regional_brain_volumes	right.thalamus.proper	GCIPL_thickness_right	2.99014e-07	0.102893	5.13086	0.0200537	0.00628659	0.14911	0.0213639
