# Supplementary material for: Eye-brain connections revealed by multimodal retinal and brain imaging genetics
Source: Nat Commun. 2024 Jul 18;15:6064. doi: 10.1038/s41467-024-50309-w (PMC11258354; doi:10.1038/s41467-024-50309-w)
Supplement: Supplementary file 7 — Supplementary Data 4 [file 41467_2024_50309_MOESM7_ESM.xlsx]

## Sheet: locus
Supplementary Data 4. Independent (LD < 0.1) significant associations for retinal imaging traits. We used UKB individuals of British ancestry (average n = 60,748). The marginal genetic effects were tested by two-sided test in linear mixed-effect models. This sheet summaries the results at 3.20e-10 significance level (5e-8/156, that is, the standard GWAS significance threshold, additionally Bonfer…
Category	Model	ID	GenomicLocus	uniqID	rsID	chr	pos	region	p	nIndSigSNPs	IndSigSNPs
Derived_OCT_measures	Derived_OCT_measures	GCIPL_thickness_right	6	3:3269481:C:T	rs6766253	3	3269481	3p26.2	1.99524e-10	2	rs6766253;rs13083522
Derived_OCT_measures	Derived_OCT_measures	GCIPL_thickness_right	7	3:45814094:A:G	rs17279437	3	45814094	3p21.31	2.96579e-36	15	rs17279437;rs80136777;rs79815064;rs73089379;rs13074904;rs140846169;rs143920918;rs267230;rs544848250;rs71325081;rs56331328;rs9864354;rs2286489;rs6770261;rs6768156
Derived_OCT_measures	Derived_OCT_measures	GCIPL_thickness_right	7	3:45837886:C:G	rs2271615	3	45837886	3p21.31	6.19981e-11	1	rs2271615
Derived_OCT_measures	Derived_OCT_measures	GCIPL_thickness_right	10	4:184924281:A:G	rs10212888	4	184924281	4q35.1	4.5525e-17	8	rs10212888;rs3811773;rs2309957;rs10030834;rs59277241;rs11735366;rs6552726;4:184921914_GTGT_G
Derived_OCT_measures	Derived_OCT_measures	GCIPL_thickness_right	10	4:185021783:A:G	rs4557318	4	185021783	4q35.1	5.41473e-11	2	rs4557318;rs6810830
Derived_OCT_measures	Derived_OCT_measures	GCIPL_thickness_right	12	5:87135896:C:T	rs1070768	5	87135896	5q14.3	2.65711e-12	6	rs1070768;rs533308854;rs6452775;rs13183421;rs17318932;rs181900
Derived_OCT_measures	Derived_OCT_measures	GCIPL_thickness_right	12	5:87847273:A:T	rs12653396	5	87847273	5q14.3	1.18947e-28	11	rs12653396;rs153685;rs35546989;rs12054920;rs710361;5:87475116_CT_C;rs6452788;rs199502002;rs200402995;rs992623;rs10474278
Derived_OCT_measures	Derived_OCT_measures	GCIPL_thickness_right	12	5:87847992:A:T	rs75048985	5	87847992	5q14.3	5.31218e-45	13	rs75048985;rs373616442;rs114895921;rs78792246;rs11740691;rs78651477;rs80212310;rs184539003;rs17547627;rs148651691;5:87782483_GGACA_G;rs200402995;rs11428650
Derived_OCT_measures	Derived_OCT_measures	GCIPL_thickness_right	12	5:88075577:G:GTT	rs71613094	5	88075577	5q14.3	1.13245e-12	6	rs71613094;rs12054920;rs10037690;rs304132;rs153685;rs35546989
Derived_OCT_measures	Derived_OCT_measures	GCIPL_thickness_right	14	6:109018292:C:CAAAAAA	6:109018292_CAAAAAA_C	6	109018292	6q21	1.6513e-17	6	6:109018292_CAAAAAA_C;rs2018420;rs1575676;rs1536057;rs9285397;rs77061140
Derived_OCT_measures	Derived_OCT_measures	GCIPL_thickness_right	15	6:129820038:A:G	rs12193446	6	129820038	6q22.33	1.2897e-11	3	rs12193446;rs12205363;rs11154474
Derived_OCT_measures	Derived_OCT_measures	GCIPL_thickness_right	16	7:46606681:A:T	rs17256442	7	46606681	7p12.3	5.94351e-11	1	rs17256442
Derived_OCT_measures	Derived_OCT_measures	GCIPL_thickness_right	16	7:46630602:C:G	rs11762530	7	46630602	7p12.3	1.10407e-49	8	rs11762530;rs771267430;rs4720546;rs71543923;7:46656911_GT_G;rs1991767;rs9648088;rs12534994
Derived_OCT_measures	Derived_OCT_measures	GCIPL_thickness_right	17	7:50742937:A:G	rs2237473	7	50742937	7p12.1	1.56744e-14	4	rs2237473;rs7792075;rs76969172;rs2240500
Derived_OCT_measures	Derived_OCT_measures	GCIPL_thickness_right	17	7:51011324:A:C	rs13309489	7	51011324	7p12.1	1.68378e-22	5	rs13309489;rs77453258;rs71540267;rs35214151;rs17725609
Derived_OCT_measures	Derived_OCT_measures	GCIPL_thickness_right	17	7:51017122:G:T	rs2079308	7	51017122	7p12.1	1.33184e-13	4	rs2079308;rs757324;rs2285843;rs35214151
Derived_OCT_measures	Derived_OCT_measures	GCIPL_thickness_right	19	9:71754153:C:T	rs11145415	9	71754153	9q21.11	1.83427e-10	5	rs11145415;9:71789825_GTTTT_G;rs11144981;rs11145124;rs11145394
Derived_OCT_measures	Derived_OCT_measures	GCIPL_thickness_right	20	9:102787364:A:C	rs10760712	9	102787364	9q31.1	7.35443e-12	2	rs10760712;rs61548089
Derived_OCT_measures	Derived_OCT_measures	GCIPL_thickness_right	25	12:6954864:A:G	rs5442	12	6954864	12p13.31	6.94232e-28	4	rs5442;rs915997;rs729751;12:7059640_GC_G
Derived_OCT_measures	Derived_OCT_measures	GCIPL_thickness_right	26	12:56213297:G:T	rs56108400	12	56213297	12q13.2	2.31426e-11	1	rs56108400
Derived_OCT_measures	Derived_OCT_measures	GCIPL_thickness_right	27	12:118472388:C:G	rs56882977	12	118472388	12q24.23	2.78597e-11	3	rs56882977;rs9788041;rs58522399
Derived_OCT_measures	Derived_OCT_measures	GCIPL_thickness_right	28	14:74666641:A:G	rs887595	14	74666641	14q24.3	9.91018e-15	3	rs887595;rs7158381;rs7148979
Derived_OCT_measures	Derived_OCT_measures	GCIPL_thickness_right	30	15:28230318:C:T	rs1800407	15	28230318	15q13.1	8.69049e-22	6	rs1800407;rs72712694;rs77542847;rs112563047;rs75224447;rs1562592
Derived_OCT_measures	Derived_OCT_measures	GCIPL_thickness_right	34	17:43670337:C:CT	rs113620380	17	43670337	17q21.31	1.29395e-11	6	rs113620380;rs28646281;rs1560313;rs713522;rs7225002;rs62064594
Derived_OCT_measures	Derived_OCT_measures	GCIPL_thickness_right	34	17:43798360:A:G	rs55938136	17	43798360	17q21.31	1.62557e-10	1	rs55938136
Derived_OCT_measures	Derived_OCT_measures	GCIPL_thickness_right	37	17:79508506:G:T	rs2228698	17	79508506	17q25.3	1.91866e-12	5	rs2228698;rs7406296;rs1135989;rs138055235;rs7405522
Derived_OCT_measures	Derived_OCT_measures	GCIPL_thickness_right	37	17:79602063:G:T	rs9905786	17	79602063	17q25.3	8.06431e-53	18	rs9905786;rs34896443;rs11150803;rs3830068;17:79627115_CAAAAAAAGAAAAG_C;rs11150804;rs35955182;rs4078290;rs7208144;rs12452113;rs8077635;rs9797135;rs1135989;rs138055235;rs7405522;rs3934711;rs117824378;rs111812808
Derived_OCT_measures	Derived_OCT_measures	GCIPL_thickness_right	38	18:57038761:A:G	rs11876004	18	57038761	18q21.32	5.14985e-11	2	rs11876004;rs583254
Derived_OCT_measures	Derived_OCT_measures	GCIPL_thickness_right	41	19:40310084:C:T	rs4803297	19	40310084	19q13.2	1.48624e-11	2	rs4803297;rs12975624
Derived_OCT_measures	Derived_OCT_measures	GCIPL_thickness_right	43	21:47364499:C:T	rs1625244	21	47364499	21q22.3	8.07269e-21	14	rs1625244;rs426378;rs452877;rs200846447;rs2183600;rs11701176;21:47395546_GA_G;21:47400843_GTC_G;21:47405085_CAGAGACAG_C;rs11700844;rs1810870;rs112980369;rs7278258;rs763519476
Derived_OCT_measures	Derived_OCT_measures	INL_thickness_left	3	1:41808814:C:CT	1:41808814_CT_C	1	41808814	1p34.2	2.85948e-23	4	1:41808814_CT_C;rs373320360;rs11209802;rs72665683
Derived_OCT_measures	Derived_OCT_measures	INL_thickness_left	6	1:150551295:C:T	rs35661734	1	150551295	1q21.3	2.12038e-26	6	rs35661734;1:150552263_GGCCGGGGCCGGGGCCTGA_G;rs112274066;rs10305748;rs191559740;rs116293136
Derived_OCT_measures	Derived_OCT_measures	INL_thickness_left	8	1:214107008:C:T	rs74454622	1	214107008	1q32.3	8.79488e-33	7	rs74454622;rs6698217;rs76378634;rs116053846;rs114672941;rs6686254;rs114536170
Derived_OCT_measures	Derived_OCT_measures	INL_thickness_left	9	2:37548136:C:T	rs759460	2	37548136	2p22.2	1.64472e-10	1	rs759460
Derived_OCT_measures	Derived_OCT_measures	INL_thickness_left	10	2:56234942:G:T	rs9967780	2	56234942	2p16.1	2.7353e-10	2	rs9967780;rs113261479
Derived_OCT_measures	Derived_OCT_measures	INL_thickness_left	12	2:111912729:A:G	rs6727356	2	111912729	2q13	6.12407e-12	4	rs6727356;rs686952;rs9636364;rs4849417
Derived_OCT_measures	Derived_OCT_measures	INL_thickness_left	13	2:172737267:C:T	rs17581439	2	172737267	2q31.1	3.90655e-11	2	rs17581439;rs11692132
Derived_OCT_measures	Derived_OCT_measures	INL_thickness_left	24	4:184942220:C:T	rs3811773	4	184942220	4q35.1	8.89981e-13	4	rs3811773;rs6552726;rs10212888;rs66511946
Derived_OCT_measures	Derived_OCT_measures	INL_thickness_left	27	5:86581042:A:G	rs143575061	5	86581042	5q14.3	2.01903e-13	3	rs143575061;rs144529920;rs148344500
Derived_OCT_measures	Derived_OCT_measures	INL_thickness_left	27	5:86811592:A:G	rs115986123	5	86811592	5q14.3	3.479e-15	3	rs115986123;rs201028792;rs79372425
Derived_OCT_measures	Derived_OCT_measures	INL_thickness_left	27	5:87065290:G:GAAAAA	rs71613060	5	87065290	5q14.3	2.64738e-15	9	rs71613060;rs841135;rs841115;rs1070768;rs17446600;rs1062035;rs323741;rs71637277;rs13181540
Derived_OCT_measures	Derived_OCT_measures	INL_thickness_left	27	5:87096718:C:G	rs698058	5	87096718	5q14.3	1.84509e-21	6	rs698058;rs10942510;rs710361;rs323741;rs1423633;rs1423634
Derived_OCT_measures	Derived_OCT_measures	INL_thickness_left	27	5:87102148:A:G	rs7720997	5	87102148	5q14.3	1.77712e-13	1	rs7720997
Derived_OCT_measures	Derived_OCT_measures	INL_thickness_left	27	5:87142040:A:G	rs75439987	5	87142040	5q14.3	1.37443e-21	5	rs75439987;rs78865998;rs17547627;rs114895921;rs114804963
Derived_OCT_measures	Derived_OCT_measures	INL_thickness_left	27	5:87464783:C:T	rs6881085	5	87464783	5q14.3	9.17193e-27	16	rs6881085;5:87475116_CT_C;rs112663934;rs34713537;rs357513;rs149894112;5:87748855_GTAGT_G;5:87778792_AT_A;rs10474278;rs2438466;rs841115;rs2032886;rs1070768;rs533308854;rs6452771;rs751083674
Derived_OCT_measures	Derived_OCT_measures	INL_thickness_left	27	5:87600719:A:C	rs13155030	5	87600719	5q14.3	4.66705e-18	13	rs13155030;rs61192554;rs149894112;rs115827339;rs27774;rs181900;rs202047027;rs13181540;rs841115;rs1070768;rs533308854;rs6452771;rs357513
Derived_OCT_measures	Derived_OCT_measures	INL_thickness_left	27	5:87847273:A:T	rs12653396	5	87847273	5q14.3	9.71136e-74	19	rs12653396;rs116552258;rs2438466;rs153685;rs627450;rs4518438;rs72783794;rs710361;5:87353820_TA_T;rs532912673;5:87475116_CT_C;rs369319062;rs6452788;rs199502002;rs17419291;rs200402995;rs2194029;rs992623;rs10474278
Derived_OCT_measures	Derived_OCT_measures	INL_thickness_left	27	5:87847586:G:T	rs17421627	5	87847586	5q14.3	2.91715e-212	23	rs17421627;rs373616442;rs114895921;rs114804963;5:87940449_CTG_C;rs114097435;rs78792246;rs114916281;rs112124270;rs11740691;rs78865998;rs78651477;rs357513;rs17547627;rs148651691;rs61192554;rs79372425;5:87703316_AG_A;5:87748855_GTAGT_G;5:87778792_AT_A;rs200402995;rs11428650;rs34300245
Derived_OCT_measures	Derived_OCT_measures	INL_thickness_left	27	5:87871121:C:T	rs147095155	5	87871121	5q14.3	2.02113e-20	3	rs147095155;rs148344500;5:87553689_CTT_C
Derived_OCT_measures	Derived_OCT_measures	INL_thickness_left	27	5:87949118:G:T	rs35267052	5	87949118	5q14.3	8.50057e-14	12	rs35267052;rs115827339;rs27774;rs6882046;rs153685;rs34325695;rs796839821;rs304132;rs202047027;rs301709;rs9293508;rs112663934
Derived_OCT_measures	Derived_OCT_measures	INL_thickness_left	27	5:87950737:G:T	rs28115	5	87950737	5q14.3	3.70408e-15	10	rs28115;rs27774;rs181900;rs13181540;rs533308854;rs149894112;rs148838963;rs2194029;rs10474278;rs2438466
Derived_OCT_measures	Derived_OCT_measures	INL_thickness_left	27	5:88075577:G:GTT	rs71613094	5	88075577	5q14.3	2.91687e-26	15	rs71613094;rs700592;rs9986272;rs4518438;rs80043958;rs10080042;rs304132;rs301709;rs10068644;rs17419291;rs116552258;rs6882046;rs153685;rs627450;rs17485836
Derived_OCT_measures	Derived_OCT_measures	INL_thickness_left	27	5:88356421:C:T	rs116342823	5	88356421	5q14.3	2.97307e-18	9	rs116342823;rs62378180;rs149532220;rs141303173;rs17547627;rs148651691;rs114097435;rs78792246;rs374069808
Derived_OCT_measures	Derived_OCT_measures	INL_thickness_left	27	5:88430633:C:T	rs2115459	5	88430633	5q14.3	1.92035e-13	5	rs2115459;rs301709;rs35126928;rs9293508;rs71867597
Derived_OCT_measures	Derived_OCT_measures	INL_thickness_left	27	5:88753910:A:C	rs150468825	5	88753910	5q14.3	2.14805e-10	3	rs150468825;5:87940449_CTG_C;rs114916281
Derived_OCT_measures	Derived_OCT_measures	INL_thickness_left	28	5:148606052:A:C	rs13156539	5	148606052	5q32	3.39151e-15	4	rs13156539;5:148656232_AT_A;rs7724384;rs7720260
Derived_OCT_measures	Derived_OCT_measures	INL_thickness_left	29	6:11394287:A:G	rs17507554	6	11394287	6p24.2	4.72318e-12	1	rs17507554
Derived_OCT_measures	Derived_OCT_measures	INL_thickness_left	30	6:84336742:C:T	rs217343	6	84336742	6q14.2	3.74257e-38	10	rs217343;rs13192685;rs373927158;rs217285;rs515304;rs13208065;rs11464464;rs971215;rs2023238;rs61417237
Derived_OCT_measures	Derived_OCT_measures	INL_thickness_left	31	6:129820038:A:G	rs12193446	6	129820038	6q22.33	2.22318e-18	7	rs12193446;rs12205363;rs9492336;rs9402139;rs11154478;rs12195178;rs547784407
Derived_OCT_measures	Derived_OCT_measures	INL_thickness_left	32	6:150052077:C:CA	rs149014510	6	150052077	6q25.1	1.3239e-12	2	rs149014510;6:150189256_AT_A
Derived_OCT_measures	Derived_OCT_measures	INL_thickness_left	34	7:27084648:A:G	rs187136683	7	27084648	7p15.2	9.95874e-11	1	rs187136683
Derived_OCT_measures	Derived_OCT_measures	INL_thickness_left	36	7:155617259:C:T	rs7807296	7	155617259	7q36.3	1.31162e-21	11	rs7807296;rs288766;rs34629281;rs208685;rs288756;rs1731851;rs1731849;rs1626347;rs1675570;rs1675569;rs34047750
Derived_OCT_measures	Derived_OCT_measures	INL_thickness_left	38	8:8707197:C:G	rs1877119	8	8707197	8p23.1	6.35295e-13	27	rs1877119;rs56367294;rs2979245;rs393155;rs200829259;rs35847492;rs7830939;rs10093628;rs6601327;rs13270518;8:9571840_CT_C;rs6601363;rs2090061;rs376852830;rs7833103;rs2976956;rs2976868;rs2979192;rs2921036;rs6601720;rs1115138;rs1554533;rs56094035;rs555253;rs11776845;rs55971558;rs1473029
Derived_OCT_measures	Derived_OCT_measures	INL_thickness_left	38	8:10193772:C:G	rs6982308	8	10193772	8p23.1	3.42742e-12	22	rs6982308;rs7816990;rs35602868;rs7838749;rs4484649;rs2898251;rs11783749;rs7462931;rs2293856;rs35847492;rs7830939;rs10093628;rs6601327;rs9329203;rs13270518;8:9571840_CT_C;rs6601363;rs200825000;rs2090061;rs12549629;rs591346;rs13249929
Derived_OCT_measures	Derived_OCT_measures	INL_thickness_left	38	8:11434176:A:T	rs7464263	8	11434176	8p23.1	3.62169e-11	17	rs7464263;rs754053939;rs13275657;rs2409836;rs4841659;rs7823537;rs9694287;rs7816990;rs35602868;rs7838749;rs4484649;rs2898251;rs11783749;rs7462931;rs2293856;rs2736364;rs17153419
Derived_OCT_measures	Derived_OCT_measures	INL_thickness_left	42	9:98266855:A:T	rs28446321	9	98266855	9q22.32	2.49764e-13	3	rs28446321;rs78893982;rs28517704
Derived_OCT_measures	Derived_OCT_measures	INL_thickness_left	46	11:31813509:C:T	rs3026390	11	31813509	11p13	1.06996e-12	1	rs3026390
Derived_OCT_measures	Derived_OCT_measures	INL_thickness_left	48	12:6954864:A:G	rs5442	12	6954864	12p13.31	2.40528e-20	2	rs5442;rs729751
Derived_OCT_measures	Derived_OCT_measures	INL_thickness_left	49	12:56115585:C:T	rs3138142	12	56115585	12q13.2	4.8621e-20	3	rs3138142;rs35746357;rs3138144
Derived_OCT_measures	Derived_OCT_measures	INL_thickness_left	51	14:61072658:A:G	rs28711886	14	61072658	14q23.1	1.14044e-32	8	rs28711886;rs61991661;rs4899021;rs12896128;14:60864406_TA_T;rs1010053;rs11844841;rs7156107
Derived_OCT_measures	Derived_OCT_measures	INL_thickness_left	51	14:61342648:C:G	rs4151289	14	61342648	14q23.1	1.00351e-10	7	rs4151289;rs12890803;rs12896128;14:60864406_TA_T;rs1010053;rs61991661;rs4899021
Derived_OCT_measures	Derived_OCT_measures	INL_thickness_left	52	14:74352411:A:G	rs62003710	14	74352411	14q24.3	1.94536e-12	4	rs62003710;rs62006135;rs45569432;rs35554390
Derived_OCT_measures	Derived_OCT_measures	INL_thickness_left	52	14:74666641:A:G	rs887595	14	74666641	14q24.3	9.78505e-31	8	rs887595;rs1548770;rs61052738;rs62006135;rs551602396;rs7152352;rs775924321;rs45569432
Derived_OCT_measures	Derived_OCT_measures	INL_thickness_left	54	15:28230318:C:T	rs1800407	15	28230318	15q13.1	3.11101e-13	4	rs1800407;rs72712694;rs77542847;rs148632780
Derived_OCT_measures	Derived_OCT_measures	INL_thickness_left	55	15:31453147:A:G	rs75638145	15	31453147	15q13.3	3.70001e-15	4	rs75638145;rs78995917;rs12915948;rs1580141
Derived_OCT_measures	Derived_OCT_measures	INL_thickness_left	56	15:35005886:A:T	rs524952	15	35005886	15q14	2.70862e-10	3	rs524952;rs638494;rs651237
Derived_OCT_measures	Derived_OCT_measures	INL_thickness_left	58	15:41215181:G:T	rs72735670	15	41215181	15q15.1	3.14786e-10	4	rs72735670;rs6492982;rs376266394;rs548932774
Derived_OCT_measures	Derived_OCT_measures	INL_thickness_left	60	15:53623163:T:TG	15:53623163_TG_T	15	53623163	15q21.3	1.50587e-10	1	15:53623163_TG_T
Derived_OCT_measures	Derived_OCT_measures	INL_thickness_left	60	15:54007118:G:T	rs690526	15	54007118	15q21.3	3.32696e-15	8	rs690526;rs11070997;rs67902748;rs5812695;rs11387535;rs1906397;rs7168335;rs2447050
Derived_OCT_measures	Derived_OCT_measures	INL_thickness_left	61	15:89149872:A:G	rs72763825	15	89149872	15q26.1	3.33548e-12	3	rs72763825;rs72763838;rs10852102
Derived_OCT_measures	Derived_OCT_measures	INL_thickness_left	65	17:79602063:G:T	rs9905786	17	79602063	17q25.3	7.2462e-30	10	rs9905786;rs34896443;rs11150803;rs3830068;rs35955182;rs7502870;rs7208144;rs7405641;rs9913794;rs111812808
Derived_OCT_measures	Derived_OCT_measures	INL_thickness_left	67	18:57054087:C:T	rs2305041	18	57054087	18q21.32	5.57186e-12	1	rs2305041
Derived_OCT_measures	Derived_OCT_measures	INL_thickness_left	68	19:40310084:C:T	rs4803297	19	40310084	19q13.2	5.12026e-12	3	rs4803297;rs12975624;rs12459589
Derived_OCT_measures	Derived_OCT_measures	INL_thickness_left	70	22:18130209:C:T	rs11704728	22	18130209	22q11.21	2.34776e-15	3	rs11704728;rs1296688;rs11703008
Derived_OCT_measures	Derived_OCT_measures	INL_thickness_right	2	1:41769158:C:T	rs12032906	1	41769158	1p34.2	5.055e-23	4	rs12032906;rs72665683;rs373320360;rs11209802
Derived_OCT_measures	Derived_OCT_measures	INL_thickness_right	3	1:113564178:G:T	rs72683468	1	113564178	1p13.2	4.67812e-11	1	rs72683468
Derived_OCT_measures	Derived_OCT_measures	INL_thickness_right	4	1:150551295:C:T	rs35661734	1	150551295	1q21.3	1.14701e-33	6	rs35661734;1:150552263_GGCCGGGGCCGGGGCCTGA_G;rs72704612;rs10305748;rs191559740;rs116293136
Derived_OCT_measures	Derived_OCT_measures	INL_thickness_right	6	1:214110713:C:T	rs80256218	1	214110713	1q32.3	1.37169e-33	7	rs80256218;rs6698217;rs76378634;rs142068572;rs114672941;rs6686254;rs114536170
Derived_OCT_measures	Derived_OCT_measures	INL_thickness_right	7	2:56239897:A:G	rs13399945	2	56239897	2p16.1	5.74075e-13	2	rs13399945;rs2009613
Derived_OCT_measures	Derived_OCT_measures	INL_thickness_right	8	2:85767735:C:T	rs2028900	2	85767735	2p11.2	2.09345e-10	2	rs2028900;rs56819945
Derived_OCT_measures	Derived_OCT_measures	INL_thickness_right	9	2:111912729:A:G	rs6727356	2	111912729	2q13	5.22741e-13	5	rs6727356;rs686952;rs9636364;2:111899277_GT_G;rs138780074
Derived_OCT_measures	Derived_OCT_measures	INL_thickness_right	12	2:172721762:A:G	rs62182392	2	172721762	2q31.1	1.58576e-12	3	rs62182392;rs587639606;rs11692132
Derived_OCT_measures	Derived_OCT_measures	INL_thickness_right	19	4:82393369:C:CGTGA	rs756733042	4	82393369	4q21.21	1.84765e-11	1	rs756733042
Derived_OCT_measures	Derived_OCT_measures	INL_thickness_right	21	4:184943118:C:T	rs1970896	4	184943118	4q35.1	2.67361e-13	8	rs1970896;rs7670126;rs6552733;rs4290933;rs59277241;rs6552726;rs10212888;rs66511946
Derived_OCT_measures	Derived_OCT_measures	INL_thickness_right	25	5:86581042:A:G	rs143575061	5	86581042	5q14.3	5.22252e-14	3	rs143575061;rs148344500;rs144548236
Derived_OCT_measures	Derived_OCT_measures	INL_thickness_right	25	5:86811592:A:G	rs115986123	5	86811592	5q14.3	3.72586e-13	2	rs115986123;rs79372425
Derived_OCT_measures	Derived_OCT_measures	INL_thickness_right	25	5:87065290:G:GAAAAA	rs71613060	5	87065290	5q14.3	7.31445e-14	7	rs71613060;rs841115;rs1070768;rs72781788;rs323741;rs13176607;rs13181540
Derived_OCT_measures	Derived_OCT_measures	INL_thickness_right	25	5:87096718:C:G	rs698058	5	87096718	5q14.3	7.77651e-20	6	rs698058;rs10942510;rs710361;rs323741;rs1423633;rs1423634
Derived_OCT_measures	Derived_OCT_measures	INL_thickness_right	25	5:87102148:A:G	rs7720997	5	87102148	5q14.3	2.28049e-16	1	rs7720997
Derived_OCT_measures	Derived_OCT_measures	INL_thickness_right	25	5:87142040:A:G	rs75439987	5	87142040	5q14.3	9.10567e-23	6	rs75439987;rs78197841;rs78865998;rs17547627;rs114895921;rs114804963
Derived_OCT_measures	Derived_OCT_measures	INL_thickness_right	25	5:87464783:C:T	rs6881085	5	87464783	5q14.3	8.22634e-26	18	rs6881085;5:87475116_CT_C;rs34713537;5:87525306_GT_G;rs74824902;rs149894112;5:87748855_GTAGT_G;rs16903178;rs10474278;rs167789;rs116593222;rs841115;rs2032886;rs1070768;5:87232559_CCCTT_C;rs533308854;rs6452771;rs751083674
Derived_OCT_measures	Derived_OCT_measures	INL_thickness_right	25	5:87600719:A:C	rs13155030	5	87600719	5q14.3	9.1832e-18	13	rs13155030;rs61192554;rs149894112;rs115827339;rs27774;rs181900;rs116593222;rs13181540;rs841115;rs1070768;rs533308854;rs6452771;5:87525306_GT_G
Derived_OCT_measures	Derived_OCT_measures	INL_thickness_right	25	5:87811200:C:G	rs116367645	5	87811200	5q14.3	4.89765e-11	18	rs116367645;rs992623;rs34300245;rs116552258;rs17551090;rs9986272;rs80043958;rs10068644;rs17564192;rs758868224;rs710361;5:87232817_TCTTC_T;5:87236599_GA_G;rs1816739;rs369319062;rs149649596;rs199502002;rs17419291
Derived_OCT_measures	Derived_OCT_measures	INL_thickness_right	25	5:87847273:A:T	rs12653396	5	87847273	5q14.3	7.95133e-75	20	rs12653396;rs116552258;rs167789;rs153685;rs412458;rs12054920;rs758868224;rs710361;5:87232817_TCTTC_T;5:87236599_GA_G;rs1816739;5:87475116_CT_C;rs369319062;rs149649596;rs199502002;rs17419291;rs200402995;rs2194029;rs992623;rs10474278
Derived_OCT_measures	Derived_OCT_measures	INL_thickness_right	25	5:87847586:G:T	rs17421627	5	87847586	5q14.3	5.68324e-210	23	rs17421627;rs373616442;rs114895921;rs114804963;5:87940449_CTG_C;rs114097435;rs78792246;rs114916281;rs112124270;rs11740691;rs78865998;rs78651477;5:87525306_GT_G;rs17547627;rs148651691;rs61192554;rs79372425;5:87703316_AG_A;5:87748855_GTAGT_G;rs16903178;rs200402995;rs11428650;rs34300245
Derived_OCT_measures	Derived_OCT_measures	INL_thickness_right	25	5:87871121:C:T	rs147095155	5	87871121	5q14.3	8.44409e-22	3	rs147095155;rs148344500;5:87553689_CTT_C
Derived_OCT_measures	Derived_OCT_measures	INL_thickness_right	25	5:87949118:G:T	rs35267052	5	87949118	5q14.3	5.03602e-13	12	rs35267052;rs115827339;rs27774;rs6882046;rs153685;rs71639120;rs304145;rs34208226;rs304132;rs301706;rs9293508;rs74824902
Derived_OCT_measures	Derived_OCT_measures	INL_thickness_right	25	5:87950737:G:T	rs28115	5	87950737	5q14.3	2.30787e-14	10	rs28115;rs27774;rs181900;rs116593222;rs13181540;rs533308854;rs149894112;rs2194029;rs10474278;rs167789
Derived_OCT_measures	Derived_OCT_measures	INL_thickness_right	25	5:88075577:G:GTT	rs71613094	5	88075577	5q14.3	9.35477e-24	15	rs71613094;rs700592;rs9986272;rs12054920;rs80043958;rs10080042;rs304132;rs301706;rs10068644;rs17419291;rs116552258;rs6882046;rs153685;rs412458;rs17551090
Derived_OCT_measures	Derived_OCT_measures	INL_thickness_right	25	5:88356421:C:T	rs116342823	5	88356421	5q14.3	1.39985e-20	9	rs116342823;rs16903463;rs149532220;rs141303173;rs17547627;rs148651691;rs114097435;rs78792246;rs374069808
Derived_OCT_measures	Derived_OCT_measures	INL_thickness_right	25	5:88430633:C:T	rs2115459	5	88430633	5q14.3	1.82713e-12	5	rs2115459;rs301706;rs35126928;rs9293508;rs71867597
Derived_OCT_measures	Derived_OCT_measures	INL_thickness_right	26	5:148612322:A:G	rs4490572	5	148612322	5q32	2.34212e-16	5	rs4490572;rs970384;rs4362930;rs7720260;rs13174812
Derived_OCT_measures	Derived_OCT_measures	INL_thickness_right	27	6:11394287:A:G	rs17507554	6	11394287	6p24.2	1.35435e-15	1	rs17507554
Derived_OCT_measures	Derived_OCT_measures	INL_thickness_right	29	6:84317533:A:T	rs7752421	6	84317533	6q14.2	1.48112e-35	10	rs7752421;rs12193842;rs13192685;rs373927158;rs217285;rs515304;rs538110877;rs11464464;rs971215;rs2023238
Derived_OCT_measures	Derived_OCT_measures	INL_thickness_right	30	6:129820038:A:G	rs12193446	6	129820038	6q22.33	3.16809e-21	7	rs12193446;rs12205363;rs569345933;rs77374579;rs11154478;rs12195178;rs547784407
Derived_OCT_measures	Derived_OCT_measures	INL_thickness_right	31	6:150052077:C:CA	rs149014510	6	150052077	6q25.1	2.7701e-11	2	rs149014510;rs145551408
Derived_OCT_measures	Derived_OCT_measures	INL_thickness_right	35	7:155617259:C:T	rs7807296	7	155617259	7q36.3	8.44454e-19	9	rs7807296;rs167020;rs34629281;rs167018;rs208685;rs81039;rs1731851;rs1731848;rs1617620
Derived_OCT_measures	Derived_OCT_measures	INL_thickness_right	35	7:155656332:A:C	rs10255037	7	155656332	7q36.3	4.21769e-11	2	rs10255037;rs1617620
Derived_OCT_measures	Derived_OCT_measures	INL_thickness_right	36	8:8702827:A:G	rs907180	8	8702827	8p23.1	3.81923e-14	26	rs907180;rs56073940;rs3789845;rs2921378;rs2979245;rs435581;rs2929453;rs35847492;rs10093628;8:9558446_CT_C;rs6601363;rs67734823;rs376852830;rs7833103;8:8259128_GAA_G;rs2979192;rs2921036;rs6601720;rs1115138;rs1554533;rs11786349;rs1396878;rs11783950;rs11776845;rs55971558;rs1473029
Derived_OCT_measures	Derived_OCT_measures	INL_thickness_right	36	8:10193772:C:G	rs6982308	8	10193772	8p23.1	3.63428e-13	22	rs6982308;rs12546887;rs10090800;rs6992818;rs7816990;rs11778341;rs35602868;rs34653170;8:10769816_GTATATATATA_G;rs7834248;rs143366911;rs529577981;rs6986002;rs147501616;rs35847492;rs10093628;8:9558446_CT_C;rs6601363;rs200825000;rs591346;rs10643428;rs11778739
Derived_OCT_measures	Derived_OCT_measures	INL_thickness_right	36	8:11444516:A:G	rs10097870	8	11444516	8p23.1	2.49641e-11	19	rs10097870;rs754053939;rs10903343;rs11994417;rs11250186;rs4440593;rs151224128;rs7816990;rs11778341;rs35602868;rs34653170;8:10769816_GTATATATATA_G;rs7834248;rs143366911;rs529577981;rs6986002;rs147501616;rs2736364;rs17153419
Derived_OCT_measures	Derived_OCT_measures	INL_thickness_right	43	11:17004090:C:G	rs7127818	11	17004090	11p15.1	1.86885e-10	2	rs7127818;rs665311
Derived_OCT_measures	Derived_OCT_measures	INL_thickness_right	44	11:31812215:A:C	rs3026393	11	31812215	11p13	2.24397e-11	2	rs3026393;rs60171845
Derived_OCT_measures	Derived_OCT_measures	INL_thickness_right	45	11:68968271:A:C	rs116233906	11	68968271	11q13.3	1.62385e-14	3	rs116233906;rs67808136;rs11601194
Derived_OCT_measures	Derived_OCT_measures	INL_thickness_right	47	12:6954864:A:G	rs5442	12	6954864	12p13.31	4.74666e-20	4	rs5442;rs915997;rs729751;12:7059640_GC_G
Derived_OCT_measures	Derived_OCT_measures	INL_thickness_right	48	12:56115585:C:T	rs3138142	12	56115585	12q13.2	8.98746e-18	4	rs3138142;rs3138137;rs3138136;rs73119282
Derived_OCT_measures	Derived_OCT_measures	INL_thickness_right	50	14:60850703:C:G	rs2753462	14	60850703	14q23.1	7.37008e-32	7	rs2753462;14:60864406_TA_T;rs10151839;rs12883754;rs61991661;rs4899021;rs12896128
Derived_OCT_measures	Derived_OCT_measures	INL_thickness_right	50	14:61050397:A:C	rs11844841	14	61050397	14q23.1	1.01493e-10	3	rs11844841;14:61105917_AT_A;rs10151839
Derived_OCT_measures	Derived_OCT_measures	INL_thickness_right	50	14:61342648:C:G	rs4151289	14	61342648	14q23.1	3.38568e-11	6	rs4151289;rs12896128;14:60864406_TA_T;rs12883754;rs61991661;rs4899021
Derived_OCT_measures	Derived_OCT_measures	INL_thickness_right	51	14:68743307:A:G	rs10131490	14	68743307	14q24.1	1.08611e-10	4	rs10131490;rs75424537;rs4899241;rs113145157
Derived_OCT_measures	Derived_OCT_measures	INL_thickness_right	52	14:74666641:A:G	rs887595	14	74666641	14q24.3	3.98213e-23	6	rs887595;rs747513;rs61052738;rs62006135;rs7148979;rs7152352
Derived_OCT_measures	Derived_OCT_measures	INL_thickness_right	54	15:28230318:C:T	rs1800407	15	28230318	15q13.1	4.50531e-13	4	rs1800407;rs72712694;rs72714121;rs148632780
Derived_OCT_measures	Derived_OCT_measures	INL_thickness_right	55	15:31453147:A:G	rs75638145	15	31453147	15q13.3	4.09678e-14	2	rs75638145;rs113518423
Derived_OCT_measures	Derived_OCT_measures	INL_thickness_right	57	15:41413009:C:CA	rs376266394	15	41413009	15q15.1	1.08521e-11	5	rs376266394;rs548932774;rs72735670;15:41263320_CAAAA_C;rs6492982
Derived_OCT_measures	Derived_OCT_measures	INL_thickness_right	58	15:54002267:A:G	rs690383	15	54002267	15q21.3	1.38131e-16	9	rs690383;rs7168335;rs2447050;rs62007997;rs67902748;rs11070992;rs12441568;rs4643263;rs138896754
Derived_OCT_measures	Derived_OCT_measures	INL_thickness_right	61	16:80485098:C:G	rs6564760	16	80485098	16q23.2	2.89453e-11	2	rs6564760;rs4491516
Derived_OCT_measures	Derived_OCT_measures	INL_thickness_right	63	17:79602063:G:T	rs9905786	17	79602063	17q25.3	3.24277e-30	9	rs9905786;rs34896443;rs11150803;rs3830068;rs62080196;rs11150804;rs35955182;rs7208144;rs6565596
Derived_OCT_measures	Derived_OCT_measures	INL_thickness_right	65	18:57032800:A:G	rs11876937	18	57032800	18q21.32	4.48366e-12	1	rs11876937
Derived_OCT_measures	Derived_OCT_measures	INL_thickness_right	66	19:40310084:C:T	rs4803297	19	40310084	19q13.2	2.90298e-11	3	rs4803297;rs12975624;rs12459589
Derived_OCT_measures	Derived_OCT_measures	INL_thickness_right	68	22:18130209:C:T	rs11704728	22	18130209	22q11.21	1.67658e-12	2	rs11704728;rs571058605
Derived_OCT_measures	Derived_OCT_measures	INL_thickness_right	69	22:46364161:A:G	rs9330813	22	46364161	22q13.31	2.01466e-11	1	rs9330813
Derived_OCT_measures	Derived_OCT_measures	RNFL_thickness_left	4	2:172866912:A:AG	rs771418457	2	172866912	2q31.1	2.80895e-11	4	rs771418457;rs62181736;rs312921;rs57718990
Derived_OCT_measures	Derived_OCT_measures	RNFL_thickness_left	6	3:69567372:A:G	rs62252351	3	69567372	3p14.1	3.68703e-11	1	rs62252351
Derived_OCT_measures	Derived_OCT_measures	RNFL_thickness_left	8	5:2613654:A:G	rs377614	5	2613654	5p15.33	3.97429e-14	4	rs377614;rs2937765;rs17659847;5:2623994_GA_G
Derived_OCT_measures	Derived_OCT_measures	RNFL_thickness_left	11	8:109122444:A:C	rs111714439	8	109122444	8q23.1	8.95743e-32	12	rs111714439;rs547082;rs676654;rs139617950;rs6469175;8:109411575_CAAA_C;rs56112207;rs2436999;rs988886;rs2514840;rs9693129;rs55924131
Derived_OCT_measures	Derived_OCT_measures	RNFL_thickness_left	12	10:70004551:A:C	rs1900003	10	70004551	10q21.3	6.71746e-32	22	rs1900003;rs61854796;rs4746750;rs78041174;rs1900017;rs56012739;rs10762224;10:70136193_ATG_A;rs368629786;rs10998184;rs2281699;rs35181629;rs34160913;rs10997948;rs3814182;rs61857175;rs2894061;rs3956959;rs10823157;rs10998022;rs6480317;rs145497888
Derived_OCT_measures	Derived_OCT_measures	RNFL_thickness_left	13	11:88899605:C:T	rs7950415	11	88899605	11q14.3	8.89132e-16	10	rs7950415;rs10830245;11:88979088_CA_C;rs655108;rs765414102;rs3862367;rs316096;11:88663420_TA_T;rs4753212;rs11018508
Derived_OCT_measures	Derived_OCT_measures	RNFL_thickness_left	14	12:96197201:G:T	rs1561091	12	96197201	12q22	5.33272e-11	2	rs1561091;rs7298676
Derived_OCT_measures	Derived_OCT_measures	RNFL_thickness_left	15	14:74547318:A:T	rs7148979	14	74547318	14q24.3	2.76006e-29	14	rs7148979;rs7152352;rs4903199;rs747513;rs17091725;rs58668900;14:74343979_AT_A;rs62003710;rs78623453;rs3742815;rs62006135;rs7150815;rs144590460;rs551602396
Derived_OCT_measures	Derived_OCT_measures	RNFL_thickness_left	16	17:79578287:A:G	rs112364254	17	79578287	17q25.3	1.648e-28	6	rs112364254;rs549372984;rs11150803;rs58415419;rs3088016;rs571625111
Derived_OCT_measures	Derived_OCT_measures	RNFL_thickness_right	4	2:172701157:G:T	rs2271758	2	172701157	2q31.1	1.61508e-11	5	rs2271758;rs1399957;rs62181736;rs57718990;rs6754817
Derived_OCT_measures	Derived_OCT_measures	RNFL_thickness_right	5	3:45809329:A:C	rs4327428	3	45809329	3p21.31	4.39403e-12	3	rs4327428;rs140846169;rs73058468
Derived_OCT_measures	Derived_OCT_measures	RNFL_thickness_right	6	3:69567372:A:G	rs62252351	3	69567372	3p14.1	9.66954e-16	1	rs62252351
Derived_OCT_measures	Derived_OCT_measures	RNFL_thickness_right	7	5:2613654:A:G	rs377614	5	2613654	5p15.33	9.44157e-13	5	rs377614;rs2937767;rs17659847;5:2623994_GA_G;rs35885953
Derived_OCT_measures	Derived_OCT_measures	RNFL_thickness_right	10	8:109114464:C:T	rs617117	8	109114464	8q23.1	3.04215e-32	13	rs617117;rs55924131;rs547082;8:109251795_CT_C;rs139617950;rs2121904;8:109411575_CAAA_C;rs56112207;rs72668943;rs1821448;rs988886;rs2514840;rs2443774
Derived_OCT_measures	Derived_OCT_measures	RNFL_thickness_right	12	10:70014638:C:T	rs61854803	10	70014638	10q21.3	2.59096e-26	10	rs61854803;rs145234731;rs1900017;rs7084597;rs10762224;10:70136193_ATG_A;rs2281699;rs2894061;rs10823157;rs61854783
Derived_OCT_measures	Derived_OCT_measures	RNFL_thickness_right	13	11:69291285:C:T	rs12574166	11	69291285	11q13.3	1.54558e-10	1	rs12574166
Derived_OCT_measures	Derived_OCT_measures	RNFL_thickness_right	14	11:88979088:C:CA	11:88979088_CA_C	11	88979088	11q14.3	6.01624e-14	6	11:88979088_CA_C;rs632604;rs598134;rs10831546;rs11018434;11:88897677_ATATATATATATATATG_A
Derived_OCT_measures	Derived_OCT_measures	RNFL_thickness_right	17	14:74283202:C:T	rs17091941	14	74283202	14q24.3	7.76276e-17	8	rs17091941;rs1972538;rs62006135;rs7150815;rs551602396;rs62006778;rs35554390;rs75708326
Derived_OCT_measures	Derived_OCT_measures	RNFL_thickness_right	17	14:74548640:C:T	rs147664324	14	74548640	14q24.3	1.52294e-10	4	rs147664324;rs62006778;rs62006135;14:74449980_CCT_C
Derived_OCT_measures	Derived_OCT_measures	RNFL_thickness_right	17	14:74666641:A:G	rs887595	14	74666641	14q24.3	2.81691e-36	10	rs887595;rs747513;rs7158381;rs17782472;rs61052738;rs62006135;rs7150815;rs551602396;rs7152352;rs62006778
Derived_OCT_measures	Derived_OCT_measures	RNFL_thickness_right	20	17:79578287:A:G	rs112364254	17	79578287	17q25.3	1.03962e-19	4	rs112364254;rs11150803;rs35842897;rs7208144
Derived_OCT_measures	Derived_OCT_measures	Disc_diameter_trans_left	2	1:92024124:G:T	rs75296423	1	92024124	1p22.1	8.35412e-12	2	rs75296423;rs11164935
Derived_OCT_measures	Derived_OCT_measures	Disc_diameter_trans_left	2	1:92077097:A:G	rs1192415	1	92077097	1p22.1	3.72548e-83	15	rs1192415;rs56201924;rs977119;rs12744011;rs11588083;1:92104108_GA_G;rs41436349;rs10874791;rs34872885;rs12744747;rs6686665;rs4658236;rs77671543;rs1192410;rs2662056
Derived_OCT_measures	Derived_OCT_measures	Disc_diameter_trans_left	3	1:116209762:C:T	rs12137699	1	116209762	1p13.1	9.17914e-18	2	rs12137699;rs4839470
Derived_OCT_measures	Derived_OCT_measures	Disc_diameter_trans_left	6	1:227560794:A:G	rs114537871	1	227560794	1q42.13	7.42765e-26	16	rs114537871;rs115117730;rs10916138;rs6670351;rs12760775;rs41304006;rs10916146;rs77271542;rs138885558;1:227126969_GTATTT_G;rs72760497;rs72764208;rs148613124;rs34258602;1:227479688_AT_A;rs6684784
Derived_OCT_measures	Derived_OCT_measures	Disc_diameter_trans_left	7	2:19432726:C:G	rs142164320	2	19432726	2p24.1	2.18011e-11	1	rs142164320
Derived_OCT_measures	Derived_OCT_measures	Disc_diameter_trans_left	8	2:86000500:C:G	rs4832012	2	86000500	2p11.2	1.16666e-11	1	rs4832012
Derived_OCT_measures	Derived_OCT_measures	Disc_diameter_trans_left	10	3:25207173:A:C	rs321519	3	25207173	3p24.2	4.07204e-12	5	rs321519;rs7645872;rs1580818;rs7640943;rs73048443
Derived_OCT_measures	Derived_OCT_measures	Disc_diameter_trans_left	10	3:25388569:A:G	rs6787363	3	25388569	3p24.2	2.95914e-16	14	rs6787363;rs1075410;rs9853916;rs13070614;rs2306623;rs1483844;rs144944506;rs12330681;rs9883318;rs1384898;rs11706561;rs322691;3:25368319_AT_A;rs6550965
Derived_OCT_measures	Derived_OCT_measures	Disc_diameter_trans_left	11	3:100625703:A:G	rs17398137	3	100625703	3q12.2	1.34946e-16	6	rs17398137;rs2713783;rs72930292;rs59086425;rs1821795;rs28605965
Derived_OCT_measures	Derived_OCT_measures	Disc_diameter_trans_left	12	4:81952637:A:T	rs74764079	4	81952637	4q21.21	1.49743e-11	1	rs74764079
Derived_OCT_measures	Derived_OCT_measures	Disc_diameter_trans_left	13	4:112335488:C:CTA	4:112335488_CTA_C	4	112335488	4q25	2.35401e-11	3	4:112335488_CTA_C;rs28678087;rs547995031
Derived_OCT_measures	Derived_OCT_measures	Disc_diameter_trans_left	14	5:31952051:C:T	rs72759609	5	31952051	5p13.3	3.13357e-17	2	rs72759609;rs9292449
Derived_OCT_measures	Derived_OCT_measures	Disc_diameter_trans_left	16	5:87826858:A:G	rs77443179	5	87826858	5q14.3	2.46977e-10	4	rs77443179;rs11428650;rs373616442;rs12654053
Derived_OCT_measures	Derived_OCT_measures	Disc_diameter_trans_left	18	6:73643289:A:C	rs7744813	6	73643289	6q13	7.50174e-12	1	rs7744813
Derived_OCT_measures	Derived_OCT_measures	Disc_diameter_trans_left	19	6:122680085:A:G	rs117131686	6	122680085	6q22.31	1.04148e-11	2	rs117131686;rs142791272
Derived_OCT_measures	Derived_OCT_measures	Disc_diameter_trans_left	20	6:127052113:A:G	rs1313696	6	127052113	6q22.32	1.29729e-11	2	rs1313696;rs13212016
Derived_OCT_measures	Derived_OCT_measures	Disc_diameter_trans_left	29	10:69977121:A:G	rs143448196	10	69977121	10q21.3	3.08168e-11	9	rs143448196;rs61854782;10:70065949_AT_A;rs6480326;10:70136193_ATG_A;10:70173879_CAT_C;rs151273027;rs2220460;rs61857179
Derived_OCT_measures	Derived_OCT_measures	Disc_diameter_trans_left	29	10:70011972:C:T	rs111274757	10	70011972	10q21.3	2.23756e-26	6	rs111274757;rs546403571;rs139314005;rs140156872;rs137878100;rs151217886
Derived_OCT_measures	Derived_OCT_measures	Disc_diameter_trans_left	29	10:70013250:C:T	rs3858146	10	70013250	10q21.3	2.00509e-114	37	rs3858146;rs145234731;rs143238653;rs1900017;10:70065949_AT_A;rs6480326;rs1080639;rs10762224;10:70095191_AAAAT_A;rs547203398;10:70136193_ATG_A;rs139099039;rs4746767;10:70173879_CAT_C;rs368629786;rs10998176;rs561612876;rs35181629;rs575904871;10:70280890_CA_C;rs7085464;rs61868095;rs10998362;rs10997948;rs2220460;rs10997975;rs3814182;rs10509297;rs10997980;rs61857179;rs2894061;rs761158165;rs10740289;rs…
Derived_OCT_measures	Derived_OCT_measures	Disc_diameter_trans_left	29	10:70056389:C:T	rs112714720	10	70056389	10q21.3	2.38133e-12	9	rs112714720;10:70065949_AT_A;rs7085464;rs2664424;rs368908630;rs67308394;rs10997980;rs61854782;rs145234731
Derived_OCT_measures	Derived_OCT_measures	Disc_diameter_trans_left	29	10:70071997:A:AT	10:70071997_AT_A	10	70071997	10q21.3	1.83013e-13	6	10:70071997_AT_A;rs6480326;rs192457298;10:70173879_CAT_C;rs61857179;10:70065949_AT_A
Derived_OCT_measures	Derived_OCT_measures	Disc_diameter_trans_left	29	10:70083119:A:G	rs10823177	10	70083119	10q21.3	1.9384e-12	13	rs10823177;rs10823178;rs10762224;10:70095191_AAAAT_A;rs61857322;10:70136193_ATG_A;rs113972924;10:70280890_CA_C;rs10998362;rs10509297;rs10740289;rs28840688;rs1900017
Derived_OCT_measures	Derived_OCT_measures	Disc_diameter_trans_left	29	10:70784663:T:TA	10:70784663_TA_T	10	70784663	10q22.1	3.16415e-10	5	10:70784663_TA_T;rs368908630;rs10509305;rs67308394;rs7078237
Derived_OCT_measures	Derived_OCT_measures	Disc_diameter_trans_left	32	11:31540767:A:G	rs2180950	11	31540767	11p13	1.35364e-12	3	rs2180950;rs10835809;rs12421026
Derived_OCT_measures	Derived_OCT_measures	Disc_diameter_trans_left	33	12:31050201:C:T	rs11051145	12	31050201	12p11.21	2.26374e-14	2	rs11051145;rs10843854
Derived_OCT_measures	Derived_OCT_measures	Disc_diameter_trans_left	34	12:83959234:A:C	rs61952220	12	83959234	12q21.31	5.35904e-14	3	rs61952220;rs6539745;12:83956336_CT_C
Derived_OCT_measures	Derived_OCT_measures	Disc_diameter_trans_left	35	13:47192049:C:T	rs9534439	13	47192049	13q14.13	1.49445e-10	3	rs9534439;rs866376;rs17355629
Derived_OCT_measures	Derived_OCT_measures	Disc_diameter_trans_left	38	14:60660734:C:T	rs12147505	14	60660734	14q23.1	7.8996e-25	3	rs12147505;rs144703502;14:60286576_TC_T
Derived_OCT_measures	Derived_OCT_measures	Disc_diameter_trans_left	41	14:85727904:A:G	rs12436074	14	85727904	14q31.3	1.90138e-13	3	rs12436074;rs4904241;rs74564228
Derived_OCT_measures	Derived_OCT_measures	Disc_diameter_trans_left	42	16:51462823:A:G	rs7196852	16	51462823	16q12.1	7.18522e-18	7	rs7196852;rs7187736;rs5816777;rs7206009;rs9932253;rs59692073;rs17616757
Derived_OCT_measures	Derived_OCT_measures	Disc_diameter_trans_left	42	16:51599260:G:T	rs2380107	16	51599260	16q12.1	6.38529e-12	4	rs2380107;rs117485175;rs17616757;rs28514893
Derived_OCT_measures	Derived_OCT_measures	Disc_diameter_trans_left	43	17:59237376:C:CAG	rs3032584	17	59237376	17q23.2	2.2009e-19	8	rs3032584;rs530582227;rs7212526;rs28573231;rs567914691;rs9901711;rs561016811;rs72844903
Derived_OCT_measures	Derived_OCT_measures	Disc_diameter_trans_left	44	17:79602063:G:T	rs9905786	17	79602063	17q25.3	7.51622e-17	3	rs9905786;rs11150803;rs111812808
Derived_OCT_measures	Derived_OCT_measures	Disc_diameter_trans_left	46	22:29100564:A:G	rs1972202	22	29100564	22q12.1	4.54972e-20	9	rs1972202;rs132537;rs71316878;rs62237572;rs8138645;22:28677386_TA_T;rs134538;rs542276898;22:29000285_TTA_T
Derived_OCT_measures	Derived_OCT_measures	Disc_diameter_trans_left	47	22:37920993:C:T	rs6000765	22	37920993	22q13.1	2.08942e-15	4	rs6000765;rs9610775;rs2092171;rs12166964
Derived_OCT_measures	Derived_OCT_measures	Disc_diameter_trans_left	48	22:46301348:G:T	rs9330798	22	46301348	22q13.31	1.21663e-10	1	rs9330798
Derived_OCT_measures	Derived_OCT_measures	ELM_ISOS_thickness_central_subfield_left	2	1:23406485:C:G	rs2235547	1	23406485	1p36.12	2.1886e-15	4	rs2235547;rs35835726;1:23534252_CT_C;rs1740484
Derived_OCT_measures	Derived_OCT_measures	ELM_ISOS_thickness_central_subfield_left	4	1:90289861:A:G	rs4587551	1	90289861	1p22.2	1.04703e-13	1	rs4587551
Derived_OCT_measures	Derived_OCT_measures	ELM_ISOS_thickness_central_subfield_left	5	1:227447213:C:T	rs1513617	1	227447213	1q42.13	3.98426e-11	4	rs1513617;rs11810328;rs2029837;rs6665290
Derived_OCT_measures	Derived_OCT_measures	ELM_ISOS_thickness_central_subfield_left	7	3:150170180:C:T	rs6763422	3	150170180	3q25.1	1.59307e-34	13	rs6763422;3:150177613_TAAAA_T;rs752995;rs4681624;rs28735371;rs4586836;rs11712274;rs745710028;rs2868426;rs1450341;rs7427177;rs7620109;rs2903834
Derived_OCT_measures	Derived_OCT_measures	ELM_ISOS_thickness_central_subfield_left	14	7:12268082:C:CTTAA	rs751420536	7	12268082	7p21.3	4.60671e-41	10	rs751420536;rs77489622;rs57225817;rs10950390;rs57506017;rs2043540;rs17149894;7:12256006_GA_G;rs773653841;rs61225336
Derived_OCT_measures	Derived_OCT_measures	ELM_ISOS_thickness_central_subfield_left	14	7:12358133:G:T	rs73290446	7	12358133	7p21.3	2.36752e-10	3	rs73290446;rs77894875;rs77489622
Derived_OCT_measures	Derived_OCT_measures	ELM_ISOS_thickness_central_subfield_left	15	7:129421674:C:G	rs2693730	7	129421674	7q32.2	4.57034e-15	7	rs2693730;rs55837101;rs2727474;rs7803772;rs59484978;rs10281112;rs73159663
Derived_OCT_measures	Derived_OCT_measures	ELM_ISOS_thickness_central_subfield_left	18	10:22879032:A:G	rs1409396	10	22879032	10p12.2	5.64624e-18	9	rs1409396;10:22886648_GA_G;rs113121124;rs1171500;rs60396142;rs4747442;rs12253847;rs541079479;10:22874898_GA_G
Derived_OCT_measures	Derived_OCT_measures	ELM_ISOS_thickness_central_subfield_left	19	10:32181942:A:G	rs9417895	10	32181942	10p11.22	1.92307e-10	1	rs9417895
Derived_OCT_measures	Derived_OCT_measures	ELM_ISOS_thickness_central_subfield_left	25	16:71779748:G:GCATATATTT	rs756850825	16	71779748	16q22.2	1.03923e-13	4	rs756850825;rs8058294;rs172649;rs35970120
Derived_OCT_measures	Derived_OCT_measures	ELM_ISOS_thickness_central_subfield_left	26	17:47284735:C:T	rs35638197	17	47284735	17q21.32	6.73135e-19	3	rs35638197;rs60802810;rs2056531
Derived_OCT_measures	Derived_OCT_measures	ELM_ISOS_thickness_central_subfield_left	26	17:47299789:A:G	rs55978930	17	47299789	17q21.32	4.00378e-34	14	rs55978930;rs534688483;rs12952749;rs9893777;rs8075803;rs112502960;rs2671657;rs56366200;rs144648234;rs111360579;rs7209740;rs2056531;rs850526;rs7219226
Derived_OCT_measures	Derived_OCT_measures	ELM_ISOS_thickness_central_subfield_left	30	21:43433157:C:T	rs9984999	21	43433157	21q22.3	1.37991e-16	11	rs9984999;rs220196;rs11462790;rs220198;rs8127168;21:43375233_CGT_C;rs7275451;rs1963768;rs2839427;rs4920054;rs11701177
Derived_OCT_measures	Derived_OCT_measures	ELM_ISOS_thickness_central_subfield_left	31	21:45087786:C:T	rs2250773	21	45087786	21q22.3	5.21021e-19	5	rs2250773;rs10432971;21:44916004_CCT_C;rs162389;rs145152724
Derived_OCT_measures	Derived_OCT_measures	ELM_ISOS_thickness_central_subfield_right	1	1:23406485:C:G	rs2235547	1	23406485	1p36.12	1.17207e-11	2	rs2235547;rs679591
Derived_OCT_measures	Derived_OCT_measures	ELM_ISOS_thickness_central_subfield_right	2	1:39611191:C:CT	rs537182386	1	39611191	1p34.3	1.49239e-11	5	rs537182386;1:39660013_CTTTTCTTTTCTTTTTTTTTTTTTT_C;rs111411108;rs61779313;rs3768321
Derived_OCT_measures	Derived_OCT_measures	ELM_ISOS_thickness_central_subfield_right	3	1:90289861:A:G	rs4587551	1	90289861	1p22.2	2.10503e-14	1	rs4587551
Derived_OCT_measures	Derived_OCT_measures	ELM_ISOS_thickness_central_subfield_right	6	1:227374949:A:T	rs6426584	1	227374949	1q42.13	1.2711e-13	6	rs6426584;rs2670455;1:227485639_TTA_T;rs7543931;rs6665290;rs1929861
Derived_OCT_measures	Derived_OCT_measures	ELM_ISOS_thickness_central_subfield_right	8	3:150167912:A:G	rs1463229	3	150167912	3q25.1	9.82063e-39	17	rs1463229;3:150177613_TAAAA_T;rs752995;rs535860214;3:150209449_ATTTTT_A;rs28735371;rs4390958;rs11712274;rs6440671;rs1562790;rs745710028;rs1450341;rs12493146;rs7427177;rs7620109;3:150163103_AAATAATAAT_A;rs2903834
Derived_OCT_measures	Derived_OCT_measures	ELM_ISOS_thickness_central_subfield_right	10	4:71528675:C:CA	rs368613232	4	71528675	4q13.3	2.39818e-10	2	rs368613232;rs10938068
Derived_OCT_measures	Derived_OCT_measures	ELM_ISOS_thickness_central_subfield_right	13	7:12281703:T:TA	7:12281703_TA_T	7	12281703	7p21.3	9.07969e-45	12	7:12281703_TA_T;rs57225817;rs10950390;rs3079860;rs57506017;rs62435694;rs62435695;rs2043540;7:12256006_GA_G;rs773653841;rs6460904;rs10236369
Derived_OCT_measures	Derived_OCT_measures	ELM_ISOS_thickness_central_subfield_right	14	7:129422838:C:CTATG	rs10643278	7	129422838	7q32.2	5.17971e-17	5	rs10643278;rs55837101;rs2727474;rs7803772;rs10281112
Derived_OCT_measures	Derived_OCT_measures	ELM_ISOS_thickness_central_subfield_right	15	9:77164357:C:CAA	rs564673844	9	77164357	9q21.13	4.26744e-11	1	rs564673844
Derived_OCT_measures	Derived_OCT_measures	ELM_ISOS_thickness_central_subfield_right	15	9:77269429:A:C	rs139514242	9	77269429	9q21.13	5.1626e-13	2	rs139514242;rs141629142
Derived_OCT_measures	Derived_OCT_measures	ELM_ISOS_thickness_central_subfield_right	16	9:134290898:A:G	rs2994040	9	134290898	9q34.13	7.42204e-11	1	rs2994040
Derived_OCT_measures	Derived_OCT_measures	ELM_ISOS_thickness_central_subfield_right	17	10:22859656:C:T	rs12253847	10	22859656	10p12.2	9.89298e-18	12	rs12253847;rs541079479;rs12360229;rs7087066;rs12772257;10:22886648_GA_G;10:22934478_TA_T;rs1171500;rs144795669;rs12246676;rs4747442;rs11013051
Derived_OCT_measures	Derived_OCT_measures	ELM_ISOS_thickness_central_subfield_right	23	15:42149952:C:T	rs1197674	15	42149952	15q15.1	1.55677e-11	5	rs1197674;rs17686769;rs7163603;rs559571646;rs1201689
Derived_OCT_measures	Derived_OCT_measures	ELM_ISOS_thickness_central_subfield_right	26	16:71772115:G:T	rs2010428	16	71772115	16q22.2	7.79723e-11	3	rs2010428;rs8058294;rs11401408
Derived_OCT_measures	Derived_OCT_measures	ELM_ISOS_thickness_central_subfield_right	28	17:47283815:C:T	rs55634267	17	47283815	17q21.32	4.00791e-46	21	rs55634267;rs850526;rs2233359;rs2233362;rs7219226;rs850522;rs534688483;rs12952749;rs686112;rs35406341;rs62076446;rs16948048;rs11655657;rs2671654;rs56366200;rs12948417;rs144648234;rs111360579;rs7209740;rs12936101;rs9303548
Derived_OCT_measures	Derived_OCT_measures	ELM_ISOS_thickness_central_subfield_right	28	17:47284735:C:T	rs35638197	17	47284735	17q21.32	1.33103e-19	5	rs35638197;rs138249239;rs4794023;rs60802810;rs9303548
Derived_OCT_measures	Derived_OCT_measures	ELM_ISOS_thickness_central_subfield_right	30	21:43434303:A:G	rs9974393	21	43434303	21q22.3	5.47338e-20	17	rs9974393;rs11462790;rs220198;rs6586293;rs220217;rs13046500;21:43375233_CGT_C;rs576808;rs9975353;rs7275451;rs1963768;rs62216685;rs9980268;rs2839427;rs9982490;rs4920054;rs7278166
Derived_OCT_measures	Derived_OCT_measures	ELM_ISOS_thickness_central_subfield_right	31	21:45080852:G:T	rs969060	21	45080852	21q22.3	1.07766e-20	6	rs969060;rs3916995;rs4819296;21:44916004_CCT_C;rs162389;rs145152724
Derived_OCT_measures	Derived_OCT_measures	ELM_ISOS_thickness_inner_subfield_left	1	1:3751728:G:GT	rs34966926	1	3751728	1p36.32	1.9954e-22	10	rs34966926;rs6668103;rs16824081;rs2282455;rs57217928;rs116598730;rs75317541;rs34060840;rs12729542;rs142990214
Derived_OCT_measures	Derived_OCT_measures	ELM_ISOS_thickness_inner_subfield_left	1	1:3792728:C:T	rs12758318	1	3792728	1p36.32	2.52805e-11	4	rs12758318;rs6668103;rs34060840;rs12729542
Derived_OCT_measures	Derived_OCT_measures	ELM_ISOS_thickness_inner_subfield_left	2	1:23512339:A:AC	rs35835726	1	23512339	1p36.12	1.32017e-11	2	rs35835726;1:23416249_CTTTT_C
Derived_OCT_measures	Derived_OCT_measures	ELM_ISOS_thickness_inner_subfield_left	9	2:169012427:C:G	rs10186426	2	169012427	2q24.3	1.9788e-11	3	rs10186426;rs954221;rs6743239
Derived_OCT_measures	Derived_OCT_measures	ELM_ISOS_thickness_inner_subfield_left	14	3:47618953:A:C	rs3732530	3	47618953	3p21.31	7.3196e-12	2	rs3732530;rs6442102
Derived_OCT_measures	Derived_OCT_measures	ELM_ISOS_thickness_inner_subfield_left	16	3:150170180:C:T	rs6763422	3	150170180	3q25.1	1.15275e-35	18	rs6763422;3:150177613_TAAAA_T;rs752995;rs4681621;rs28735371;rs754862413;rs6764297;rs6440671;rs1562790;rs35494336;rs745710028;rs76739268;rs1450341;rs12493146;rs7427177;rs7620109;rs879634;rs2903834
Derived_OCT_measures	Derived_OCT_measures	ELM_ISOS_thickness_inner_subfield_left	22	5:87847586:G:T	rs17421627	5	87847586	5q14.3	6.59892e-13	2	rs17421627;rs373616442
Derived_OCT_measures	Derived_OCT_measures	ELM_ISOS_thickness_inner_subfield_left	26	6:76760305:C:T	rs1326170	6	76760305	6q14.1	4.38253e-14	7	rs1326170;rs12203631;rs7768847;rs11373249;rs2200953;rs12196267;rs34171642
Derived_OCT_measures	Derived_OCT_measures	ELM_ISOS_thickness_inner_subfield_left	27	7:917184:C:T	rs79674914	7	917184	7p22.3	3.09303e-10	1	rs79674914
Derived_OCT_measures	Derived_OCT_measures	ELM_ISOS_thickness_inner_subfield_left	28	7:12268082:C:CTTAA	rs751420536	7	12268082	7p21.3	2.94585e-18	4	rs751420536;rs12699336;rs12671250;rs57506017
Derived_OCT_measures	Derived_OCT_measures	ELM_ISOS_thickness_inner_subfield_left	31	8:8321217:A:C	rs34376504	8	8321217	8p23.1	3.6233e-11	11	rs34376504;rs12546760;rs1109618;rs4841029;rs7832968;rs9644775;rs7017599;rs6601279;rs2980484;rs2921096;rs2976843
Derived_OCT_measures	Derived_OCT_measures	ELM_ISOS_thickness_inner_subfield_left	32	8:10463944:A:C	rs7816990	8	10463944	8p23.1	5.13254e-19	15	rs7816990;rs62490855;rs62490859;rs7844536;rs3808502;rs11785394;rs9969423;rs2001707;rs13281992;rs13255662;rs7824675;rs6992818;rs7815715;rs62492838;rs62490813
Derived_OCT_measures	Derived_OCT_measures	ELM_ISOS_thickness_inner_subfield_left	32	8:11629241:A:G	rs804267	8	11629241	8p23.1	7.93793e-11	18	rs804267;rs2686187;rs2686198;rs1616534;rs2409836;rs28510449;rs11992162;rs11250186;rs4840609;rs7844536;rs3808502;rs11785394;rs9969423;rs2001707;rs13281992;rs13255662;rs112876765;rs804280
Derived_OCT_measures	Derived_OCT_measures	ELM_ISOS_thickness_inner_subfield_left	33	8:110701843:A:G	rs3134331	8	110701843	8q23.2	1.22865e-14	6	rs3134331;8:110702446_TA_T;rs3133937;rs3108845;rs1458919;rs3108851
Derived_OCT_measures	Derived_OCT_measures	ELM_ISOS_thickness_inner_subfield_left	34	9:134276649:A:G	rs2966333	9	134276649	9q34.13	7.0874e-16	4	rs2966333;rs12554750;rs28877392;rs78581928
Derived_OCT_measures	Derived_OCT_measures	ELM_ISOS_thickness_inner_subfield_left	36	10:32163668:A:G	rs2799023	10	32163668	10p11.22	7.71821e-19	5	rs2799023;rs211401;rs1029077;10:32118938_CA_C;rs2808095
Derived_OCT_measures	Derived_OCT_measures	ELM_ISOS_thickness_inner_subfield_left	37	10:62653374:C:T	rs12265809	10	62653374	10q21.2	1.05302e-14	3	rs12265809;rs7081336;rs16915679
Derived_OCT_measures	Derived_OCT_measures	ELM_ISOS_thickness_inner_subfield_left	39	11:66303895:C:T	rs7116940	11	66303895	11q13.2	2.39591e-11	2	rs7116940;rs372990781
Derived_OCT_measures	Derived_OCT_measures	ELM_ISOS_thickness_inner_subfield_left	41	12:56115585:C:T	rs3138142	12	56115585	12q13.2	5.53273e-16	3	rs3138142;rs3138137;rs3138136
Derived_OCT_measures	Derived_OCT_measures	ELM_ISOS_thickness_inner_subfield_left	44	14:61025791:C:T	rs1555211	14	61025791	14q23.1	1.61666e-13	2	rs1555211;rs113341833
Derived_OCT_measures	Derived_OCT_measures	ELM_ISOS_thickness_inner_subfield_left	45	14:74547318:A:T	rs7148979	14	74547318	14q24.3	1.08468e-24	7	rs7148979;rs887595;rs747513;14:74258238_GTAA_G;rs117704116;rs62006135;rs551602396
Derived_OCT_measures	Derived_OCT_measures	ELM_ISOS_thickness_inner_subfield_left	46	14:103778643:A:G	rs11621828	14	103778643	14q32.32	1.76518e-18	7	rs11621828;rs9630408;rs199889617;14:103796002_GA_G;rs11160740;rs12885998;14:103725439_CA_C
Derived_OCT_measures	Derived_OCT_measures	ELM_ISOS_thickness_inner_subfield_left	49	15:53990075:C:G	rs6493642	15	53990075	15q21.3	7.12594e-11	3	rs6493642;rs11852831;rs35789605
Derived_OCT_measures	Derived_OCT_measures	ELM_ISOS_thickness_inner_subfield_left	51	16:67416682:A:C	rs148040286	16	67416682	16q22.1	1.13896e-11	4	rs148040286;rs146965632;rs67483828;rs765950787
Derived_OCT_measures	Derived_OCT_measures	ELM_ISOS_thickness_inner_subfield_left	52	16:71732345:A:G	rs8053070	16	71732345	16q22.2	8.11091e-26	16	rs8053070;rs11639902;rs12598902;rs11865615;rs34531032;rs17286411;rs10852506;rs12923797;rs56121774;rs9922596;rs17345313;rs2288486;rs8061078;rs12447033;rs34692271;rs11641811
Derived_OCT_measures	Derived_OCT_measures	ELM_ISOS_thickness_inner_subfield_left	53	17:47284735:C:T	rs35638197	17	47284735	17q21.32	6.82522e-19	3	rs35638197;rs60802810;rs2293215
Derived_OCT_measures	Derived_OCT_measures	ELM_ISOS_thickness_inner_subfield_left	53	17:47299789:A:G	rs55978930	17	47299789	17q21.32	8.36744e-29	13	rs55978930;rs12952749;rs1010322;rs12150444;17:47423912_TCAAA_T;rs2671659;rs56366200;rs12948417;rs144648234;rs7209740;rs2293215;rs850526;rs7219226
Derived_OCT_measures	Derived_OCT_measures	ELM_ISOS_thickness_inner_subfield_left	55	18:53270620:T:TAG	18:53270620_TAG_T	18	53270620	18q21.2	3.90515e-17	4	18:53270620_TAG_T;18:53413334_CT_C;rs4800933;rs17597786
Derived_OCT_measures	Derived_OCT_measures	ELM_ISOS_thickness_inner_subfield_left	59	21:45091861:C:T	rs11702544	21	45091861	21q22.3	5.26503e-30	8	rs11702544;rs11700632;rs3916995;rs199605954;rs230643;rs162389;rs7278282;rs59801240
Derived_OCT_measures	Derived_OCT_measures	ELM_ISOS_thickness_inner_subfield_left	60	22:30583490:T:TTGTG	rs35476831	22	30583490	22q12.2	2.32546e-22	12	rs35476831;rs116161443;rs11913168;rs184790069;rs8136774;rs78797341;rs11703815;rs140800292;rs140932249;rs11704655;rs58038262;rs73164752
Derived_OCT_measures	Derived_OCT_measures	ELM_ISOS_thickness_inner_subfield_left	60	22:30643609:C:G	rs2267153	22	30643609	22q12.2	2.87303e-20	8	rs2267153;rs12484252;22:30704019_AG_A;22:30607923_ATGG_A;rs9608851;rs13057533;rs9620957;rs549362453
Derived_OCT_measures	Derived_OCT_measures	ELM_ISOS_thickness_inner_subfield_left	60	22:30652012:C:T	rs117445091	22	30652012	22q12.2	3.4227e-11	9	rs117445091;rs76345075;rs140932249;rs58038262;rs116161443;rs184790069;rs8136774;rs78797341;rs73166584
Derived_OCT_measures	Derived_OCT_measures	ELM_ISOS_thickness_inner_subfield_right	1	1:3751728:G:GT	rs34966926	1	3751728	1p36.32	5.23499e-21	8	rs34966926;rs16824081;rs2282455;rs57217928;rs75317541;rs12729542;rs4233020;rs17403773
Derived_OCT_measures	Derived_OCT_measures	ELM_ISOS_thickness_inner_subfield_right	5	1:94476467:A:T	rs1801466	1	94476467	1p22.1	2.55325e-10	1	rs1801466
Derived_OCT_measures	Derived_OCT_measures	ELM_ISOS_thickness_inner_subfield_right	7	1:227447213:C:T	rs1513617	1	227447213	1q42.13	5.99403e-14	6	rs1513617;rs4418564;rs7549464;rs1929861;rs74429761;rs2670455
Derived_OCT_measures	Derived_OCT_measures	ELM_ISOS_thickness_inner_subfield_right	8	2:169013688:G:T	rs3769391	2	169013688	2q24.3	7.09587e-15	3	rs3769391;rs2390669;rs10186426
Derived_OCT_measures	Derived_OCT_measures	ELM_ISOS_thickness_inner_subfield_right	9	2:182507139:C:CTT	2:182507139_CTT_C	2	182507139	2q31.3	1.07598e-10	2	2:182507139_CTT_C;rs80082612
Derived_OCT_measures	Derived_OCT_measures	ELM_ISOS_thickness_inner_subfield_right	12	3:47801061:A:AGATT	rs71070228	3	47801061	3p21.31	1.43256e-10	1	rs71070228
Derived_OCT_measures	Derived_OCT_measures	ELM_ISOS_thickness_inner_subfield_right	14	3:150188952:C:CT	3:150188952_CT_C	3	150188952	3q25.1	2.25157e-42	20	3:150188952_CT_C;rs535860214;rs4459923;rs28735371;rs754862413;rs6764297;rs4390958;rs11712274;rs6440671;rs1562790;rs745710028;rs76739268;rs1450341;rs34698004;rs7427177;rs7620109;3:150163103_AAATAATAAT_A;rs2903834;3:150177613_TAAAA_T;rs752995
Derived_OCT_measures	Derived_OCT_measures	ELM_ISOS_thickness_inner_subfield_right	16	5:61657534:A:AT	rs11418602	5	61657534	5q12.1	2.36053e-10	4	rs11418602;5:61891923_TA_T;rs10939933;rs11442569
Derived_OCT_measures	Derived_OCT_measures	ELM_ISOS_thickness_inner_subfield_right	17	5:71486228:C:T	rs63338061	5	71486228	5q13.2	6.69107e-12	2	rs63338061;rs72761109
Derived_OCT_measures	Derived_OCT_measures	ELM_ISOS_thickness_inner_subfield_right	20	6:20256012:C:CTT	6:20256012_CTT_C	6	20256012	6p22.3	6.73358e-14	3	6:20256012_CTT_C;rs75309423;6:20306424_CT_C
Derived_OCT_measures	Derived_OCT_measures	ELM_ISOS_thickness_inner_subfield_right	21	6:53382370:C:G	rs600033	6	53382370	6p12.1	7.46506e-12	3	rs600033;rs542914;rs553822
Derived_OCT_measures	Derived_OCT_measures	ELM_ISOS_thickness_inner_subfield_right	22	6:76801228:C:T	rs6928477	6	76801228	6q14.1	1.27034e-14	3	rs6928477;rs547241011;rs34171642
Derived_OCT_measures	Derived_OCT_measures	ELM_ISOS_thickness_inner_subfield_right	23	6:109011327:A:G	rs761779	6	109011327	6q21	1.91968e-10	5	rs761779;6:109018292_CAAAAAA_C;rs2018420;rs6911407;rs12206094
Derived_OCT_measures	Derived_OCT_measures	ELM_ISOS_thickness_inner_subfield_right	24	6:109369169:A:G	rs12213228	6	109369169	6q21	2.39243e-11	1	rs12213228
Derived_OCT_measures	Derived_OCT_measures	ELM_ISOS_thickness_inner_subfield_right	25	7:12268082:C:CTTAA	rs751420536	7	12268082	7p21.3	2.91386e-18	5	rs751420536;rs12699336;rs57506017;rs2160269;rs2043540
Derived_OCT_measures	Derived_OCT_measures	ELM_ISOS_thickness_inner_subfield_right	26	7:129422494:A:T	rs10251172	7	129422494	7q32.2	7.27728e-11	1	rs10251172
Derived_OCT_measures	Derived_OCT_measures	ELM_ISOS_thickness_inner_subfield_right	28	8:8320291:A:G	rs2980769	8	8320291	8p23.1	5.2315e-11	5	rs2980769;rs60707155;rs7462373;rs2929451;rs9693219
Derived_OCT_measures	Derived_OCT_measures	ELM_ISOS_thickness_inner_subfield_right	29	8:10463944:A:C	rs7816990	8	10463944	8p23.1	1.07465e-22	17	rs7816990;rs62490855;rs62490859;rs7834121;rs7004551;rs11777486;8:10947915_GT_G;rs2409749;rs10098488;rs10090939;rs9969423;rs2001707;rs6982308;rs6992818;rs7002304;rs62492838;rs4841386
Derived_OCT_measures	Derived_OCT_measures	ELM_ISOS_thickness_inner_subfield_right	32	9:134306708:A:G	rs9802491	9	134306708	9q34.13	2.57803e-17	5	rs9802491;rs62580633;rs28877392;rs78581928;rs113431650
Derived_OCT_measures	Derived_OCT_measures	ELM_ISOS_thickness_inner_subfield_right	34	10:32094576:T:TCA	10:32094576_TCA_T	10	32094576	10p11.22	1.71429e-17	7	10:32094576_TCA_T;rs2799013;10:32118938_CA_C;rs369961329;rs57718392;rs2808062;rs368478745
Derived_OCT_measures	Derived_OCT_measures	ELM_ISOS_thickness_inner_subfield_right	35	10:62647787:A:T	rs35314358	10	62647787	10q21.2	1.3687e-12	3	rs35314358;10:62652863_TA_T;rs7081336
Derived_OCT_measures	Derived_OCT_measures	ELM_ISOS_thickness_inner_subfield_right	40	12:56115585:C:T	rs3138142	12	56115585	12q13.2	1.22648e-14	2	rs3138142;rs3138144
Derived_OCT_measures	Derived_OCT_measures	ELM_ISOS_thickness_inner_subfield_right	42	13:44550238:A:G	rs9567338	13	44550238	13q14.11	1.7768e-11	3	rs9567338;rs2121035;13:44584935_TA_T
Derived_OCT_measures	Derived_OCT_measures	ELM_ISOS_thickness_inner_subfield_right	44	14:61007104:A:G	rs10146342	14	61007104	14q23.1	1.51857e-11	2	rs10146342;rs1254321
Derived_OCT_measures	Derived_OCT_measures	ELM_ISOS_thickness_inner_subfield_right	45	14:74258238:G:GTAA	14:74258238_GTAA_G	14	74258238	14q24.3	3.02739e-10	5	14:74258238_GTAA_G;rs72723758;rs62006135;rs7148979;rs747513
Derived_OCT_measures	Derived_OCT_measures	ELM_ISOS_thickness_inner_subfield_right	45	14:74666641:A:G	rs887595	14	74666641	14q24.3	2.0962e-31	9	rs887595;rs12050154;rs747513;rs1548770;rs72723758;rs62006135;rs551602396;rs7148979;rs367840911
Derived_OCT_measures	Derived_OCT_measures	ELM_ISOS_thickness_inner_subfield_right	46	14:103779365:A:G	rs9630408	14	103779365	14q32.32	1.50105e-15	5	rs9630408;rs199889617;rs12885998;14:103725439_CA_C;rs8023039
Derived_OCT_measures	Derived_OCT_measures	ELM_ISOS_thickness_inner_subfield_right	48	16:5064917:C:T	rs2012649	16	5064917	16p13.3	2.61564e-12	3	rs2012649;rs2072455;rs12444698
Derived_OCT_measures	Derived_OCT_measures	ELM_ISOS_thickness_inner_subfield_right	50	16:71772115:G:T	rs2010428	16	71772115	16q22.2	2.25761e-21	11	rs2010428;16:71777848_CA_C;rs11865615;rs11642001;rs11862329;rs8061078;rs4788808;rs10500562;rs34692271;rs7205340;rs11401408
Derived_OCT_measures	Derived_OCT_measures	ELM_ISOS_thickness_inner_subfield_right	51	17:47283815:C:T	rs55634267	17	47283815	17q21.32	9.24024e-30	10	rs55634267;rs2293215;rs850526;rs12952749;rs1010322;17:47423912_TCAAA_T;rs12948417;rs144648234;rs111360579;rs7209740
Derived_OCT_measures	Derived_OCT_measures	ELM_ISOS_thickness_inner_subfield_right	51	17:47284735:C:T	rs35638197	17	47284735	17q21.32	4.33231e-16	4	rs35638197;rs138249239;rs11656379;rs2293215
Derived_OCT_measures	Derived_OCT_measures	ELM_ISOS_thickness_inner_subfield_right	53	18:53303684:A:C	rs34733940	18	53303684	18q21.2	1.77534e-18	4	rs34733940;18:53413334_CT_C;rs34984088;rs148421571
Derived_OCT_measures	Derived_OCT_measures	ELM_ISOS_thickness_inner_subfield_right	55	21:43378964:A:G	rs59332489	21	43378964	21q22.3	6.88311e-11	9	rs59332489;rs11701734;rs4499529;rs9974393;rs11462790;rs6586293;rs12185851;rs576808;rs9979631
Derived_OCT_measures	Derived_OCT_measures	ELM_ISOS_thickness_inner_subfield_right	56	21:45085829:A:G	rs9977076	21	45085829	21q22.3	8.68444e-26	8	rs9977076;rs11700632;rs3916995;rs6518315;rs12626992;rs230643;rs162389;rs9637218
Derived_OCT_measures	Derived_OCT_measures	ELM_ISOS_thickness_inner_subfield_right	57	22:30583490:T:TTGTG	rs35476831	22	30583490	22q12.2	4.99745e-18	12	rs35476831;rs79214644;rs11913168;rs184790069;rs8136774;rs78797341;rs140800292;rs34568360;rs11704655;rs150482687;rs58038262;rs73164752
Derived_OCT_measures	Derived_OCT_measures	ELM_ISOS_thickness_inner_subfield_right	57	22:30646126:G:T	rs9606708	22	30646126	22q12.2	1.13259e-17	6	rs9606708;22:30607923_ATGG_A;rs9608851;rs13057533;rs143371158;rs549362453
Derived_OCT_measures	Derived_OCT_measures	ELM_ISOS_thickness_inner_subfield_right	57	22:30649229:C:T	rs73166584	22	30649229	22q12.2	4.12932e-12	5	rs73166584;rs117445091;rs150482687;rs8136774;rs78797341
Derived_OCT_measures	Derived_OCT_measures	ELM_ISOS_thickness_left	1	1:3733391:A:G	rs12747978	1	3733391	1p36.32	3.12018e-17	6	rs12747978;rs1539649;rs12758318;rs2282455;rs12723501;rs12729542
Derived_OCT_measures	Derived_OCT_measures	ELM_ISOS_thickness_left	6	5:71496419:A:G	rs3828616	5	71496419	5q13.2	3.17791e-15	5	rs3828616;5:71515073_GACT_G;rs114044791;rs2338211;rs7709552
Derived_OCT_measures	Derived_OCT_measures	ELM_ISOS_thickness_left	7	6:56662712:A:AGG	rs34729634	6	56662712	6p12.1	7.97654e-12	1	rs34729634
Derived_OCT_measures	Derived_OCT_measures	ELM_ISOS_thickness_left	8	7:917352:A:C	rs113319029	7	917352	7p22.3	6.41937e-11	1	rs113319029
Derived_OCT_measures	Derived_OCT_measures	ELM_ISOS_thickness_left	9	8:8321217:A:C	rs34376504	8	8321217	8p23.1	3.01117e-10	2	rs34376504;rs2948300
Derived_OCT_measures	Derived_OCT_measures	ELM_ISOS_thickness_left	10	8:10473180:A:G	rs12544796	8	10473180	8p23.1	1.32835e-11	7	rs12544796;rs62490859;rs3808502;rs11995206;rs6601451;rs7815715;rs62490815
Derived_OCT_measures	Derived_OCT_measures	ELM_ISOS_thickness_left	11	10:32208769:A:G	rs11008690	10	32208769	10p11.22	5.61076e-13	1	rs11008690
Derived_OCT_measures	Derived_OCT_measures	ELM_ISOS_thickness_left	12	10:62653374:C:T	rs12265809	10	62653374	10q21.2	1.1553e-10	1	rs12265809
Derived_OCT_measures	Derived_OCT_measures	ELM_ISOS_thickness_left	14	11:66303895:C:T	rs7116940	11	66303895	11q13.2	3.77721e-12	3	rs7116940;rs57821916;rs372990781
Derived_OCT_measures	Derived_OCT_measures	ELM_ISOS_thickness_left	16	14:61025791:C:T	rs1555211	14	61025791	14q23.1	4.45816e-13	3	rs1555211;rs113341833;rs1254279
Derived_OCT_measures	Derived_OCT_measures	ELM_ISOS_thickness_left	18	14:74258238:G:GTAA	14:74258238_GTAA_G	14	74258238	14q24.3	1.7374e-12	5	14:74258238_GTAA_G;rs149320564;rs62006135;rs7148979;rs747513
Derived_OCT_measures	Derived_OCT_measures	ELM_ISOS_thickness_left	18	14:74666641:A:G	rs887595	14	74666641	14q24.3	6.52053e-42	12	rs887595;rs12050154;rs747513;rs1548770;rs7158381;rs17782472;rs72625701;rs61052738;rs62006135;rs551602396;rs7148979;rs7152352
Derived_OCT_measures	Derived_OCT_measures	ELM_ISOS_thickness_left	19	14:103777606:A:G	rs8023039	14	103777606	14q32.32	1.31341e-15	7	rs8023039;rs1079297;rs112999017;rs55856990;rs11160740;rs12885998;rs8017887
Derived_OCT_measures	Derived_OCT_measures	ELM_ISOS_thickness_left	21	16:5064917:C:T	rs2012649	16	5064917	16p13.3	1.74395e-10	1	rs2012649
Derived_OCT_measures	Derived_OCT_measures	ELM_ISOS_thickness_left	23	16:71754711:C:T	rs8063535	16	71754711	16q22.2	5.75493e-20	9	rs8063535;rs11639902;rs12598902;rs11861296;rs35989134;rs10852506;rs9922596;rs17347255;rs34692271
Derived_OCT_measures	Derived_OCT_measures	ELM_ISOS_thickness_left	24	17:47299789:A:G	rs55978930	17	47299789	17q21.32	3.4115e-11	2	rs55978930;rs850526
Derived_OCT_measures	Derived_OCT_measures	ELM_ISOS_thickness_left	25	22:30583490:T:TTGTG	rs35476831	22	30583490	22q12.2	3.0216e-12	4	rs35476831;rs11913168;rs112734010;rs1544432
Derived_OCT_measures	Derived_OCT_measures	ELM_ISOS_thickness_outer_subfield_left	1	1:3733391:A:G	rs12747978	1	3733391	1p36.32	1.2149e-13	4	rs12747978;rs35628110;rs12723501;rs12729542
Derived_OCT_measures	Derived_OCT_measures	ELM_ISOS_thickness_outer_subfield_left	5	5:71496419:A:G	rs3828616	5	71496419	5q13.2	1.19779e-16	5	rs3828616;rs796684387;rs145723034;rs2338211;rs7709552
Derived_OCT_measures	Derived_OCT_measures	ELM_ISOS_thickness_outer_subfield_left	6	6:56662712:A:AGG	rs34729634	6	56662712	6p12.1	7.72521e-11	1	rs34729634
Derived_OCT_measures	Derived_OCT_measures	ELM_ISOS_thickness_outer_subfield_left	12	10:32208769:A:G	rs11008690	10	32208769	10p11.22	2.72129e-10	1	rs11008690
Derived_OCT_measures	Derived_OCT_measures	ELM_ISOS_thickness_outer_subfield_left	16	14:61025791:C:T	rs1555211	14	61025791	14q23.1	9.25874e-11	3	rs1555211;rs113341833;rs1254279
Derived_OCT_measures	Derived_OCT_measures	ELM_ISOS_thickness_outer_subfield_left	17	14:74258238:G:GTAA	14:74258238_GTAA_G	14	74258238	14q24.3	1.8662e-10	5	14:74258238_GTAA_G;rs149320564;rs62006135;rs7148979;rs747513
Derived_OCT_measures	Derived_OCT_measures	ELM_ISOS_thickness_outer_subfield_left	17	14:74308624:C:T	rs78372129	14	74308624	14q24.3	1.49148e-10	5	rs78372129;rs7148979;rs747513;rs72625701;rs61052738
Derived_OCT_measures	Derived_OCT_measures	ELM_ISOS_thickness_outer_subfield_left	17	14:74666641:A:G	rs887595	14	74666641	14q24.3	3.81059e-41	11	rs887595;rs12050154;rs747513;rs1548770;rs7158381;rs72625701;rs61052738;rs62006135;rs551602396;rs7148979;rs7152352
Derived_OCT_measures	Derived_OCT_measures	ELM_ISOS_thickness_outer_subfield_left	17	14:74735162:A:T	rs118047935	14	74735162	14q24.3	1.68228e-10	5	rs118047935;rs1110475;rs1548770;rs7158381;rs17093896
Derived_OCT_measures	Derived_OCT_measures	ELM_ISOS_thickness_outer_subfield_left	18	14:103755226:A:C	rs11623891	14	103755226	14q32.32	4.7597e-12	4	rs11623891;rs9630407;rs10144261;rs11160740
Derived_OCT_measures	Derived_OCT_measures	ELM_ISOS_thickness_outer_subfield_left	19	16:5064917:C:T	rs2012649	16	5064917	16p13.3	2.25266e-10	1	rs2012649
Derived_OCT_measures	Derived_OCT_measures	ELM_ISOS_thickness_outer_subfield_left	20	16:71754711:C:T	rs8063535	16	71754711	16q22.2	8.45379e-14	5	rs8063535;rs11639902;rs12920890;rs12598902;rs34692271
Derived_OCT_measures	Derived_OCT_measures	ELM_ISOS_thickness_outer_subfield_right	5	5:71486228:C:T	rs63338061	5	71486228	5q13.2	6.74794e-18	4	rs63338061;rs371895270;rs2338211;rs7709552
Derived_OCT_measures	Derived_OCT_measures	ELM_ISOS_thickness_outer_subfield_right	5	5:71727897:A:T	rs62361983	5	71727897	5q13.2	3.94798e-11	4	rs62361983;rs371895270;rs2338211;rs7709552
Derived_OCT_measures	Derived_OCT_measures	ELM_ISOS_thickness_outer_subfield_right	6	5:148656232:A:AT	5:148656232_AT_A	5	148656232	5q32	3.81745e-12	4	5:148656232_AT_A;rs1438693;rs34289553;rs4490572
Derived_OCT_measures	Derived_OCT_measures	ELM_ISOS_thickness_outer_subfield_right	10	8:10463944:A:C	rs7816990	8	10463944	8p23.1	6.80083e-11	2	rs7816990;rs62490856
Derived_OCT_measures	Derived_OCT_measures	ELM_ISOS_thickness_outer_subfield_right	18	14:74258238:G:GTAA	14:74258238_GTAA_G	14	74258238	14q24.3	5.84183e-12	6	14:74258238_GTAA_G;rs72723758;rs117704116;rs62006135;rs7148979;rs747513
Derived_OCT_measures	Derived_OCT_measures	ELM_ISOS_thickness_outer_subfield_right	18	14:74328905:G:T	rs1968105	14	74328905	14q24.3	1.67663e-10	2	rs1968105;rs10147158
Derived_OCT_measures	Derived_OCT_measures	ELM_ISOS_thickness_outer_subfield_right	18	14:74666641:A:G	rs887595	14	74666641	14q24.3	1.57069e-40	13	rs887595;rs12050154;rs747513;rs1548770;rs7158381;rs111955243;rs61052738;rs72723758;rs62006135;rs551602396;rs7148979;rs7152352;rs775924321
Derived_OCT_measures	Derived_OCT_measures	ELM_ISOS_thickness_outer_subfield_right	18	14:74686575:A:G	rs118186707	14	74686575	14q24.3	2.88401e-11	4	rs118186707;rs10137199;rs7156792;rs8023118
Derived_OCT_measures	Derived_OCT_measures	ELM_ISOS_thickness_outer_subfield_right	18	14:74700862:C:CG	14:74700862_CG_C	14	74700862	14q24.3	3.37955e-11	4	14:74700862_CG_C;rs67793133;rs8016365;rs12896084
Derived_OCT_measures	Derived_OCT_measures	ELM_ISOS_thickness_outer_subfield_right	18	14:74735162:A:T	rs118047935	14	74735162	14q24.3	2.58328e-12	6	rs118047935;rs148132478;rs12896084;rs1548770;rs7158381;rs67793133
Derived_OCT_measures	Derived_OCT_measures	ELM_ISOS_thickness_outer_subfield_right	21	16:71834953:C:T	rs34158217	16	71834953	16q22.2	2.41394e-14	5	rs34158217;rs11642001;rs34692271;rs35970120;16:71777848_CA_C
Derived_OCT_measures	Derived_OCT_measures	INL_ELM_thickness_central_subfield_left	3	1:212555263:C:G	rs11590672	1	212555263	1q32.3	5.06516e-11	2	rs11590672;rs566888513
Derived_OCT_measures	Derived_OCT_measures	INL_ELM_thickness_central_subfield_left	7	2:216826913:G:GA	rs200857348	2	216826913	2q35	1.59743e-10	2	rs200857348;rs3770526
Derived_OCT_measures	Derived_OCT_measures	INL_ELM_thickness_central_subfield_left	8	3:27711706:A:G	rs9837054	3	27711706	3p24.1	4.49049e-12	2	rs9837054;rs2077631
Derived_OCT_measures	Derived_OCT_measures	INL_ELM_thickness_central_subfield_left	10	3:123082398:C:T	rs11717195	3	123082398	3q21.1	3.39537e-14	1	rs11717195
Derived_OCT_measures	Derived_OCT_measures	INL_ELM_thickness_central_subfield_left	13	5:87775507:T:TG	rs199502002	5	87775507	5q14.3	8.08085e-12	3	rs199502002;rs12653396;rs247915
Derived_OCT_measures	Derived_OCT_measures	INL_ELM_thickness_central_subfield_left	13	5:87846165:G:GA	5:87846165_GA_G	5	87846165	5q14.3	2.33737e-28	8	5:87846165_GA_G;5:87847353_AT_A;rs373616442;rs184539003;rs183012203;rs78440979;5:87778792_AT_A;rs11428650
Derived_OCT_measures	Derived_OCT_measures	INL_ELM_thickness_central_subfield_left	14	5:148631433:C:T	rs1438689	5	148631433	5q32	1.31839e-11	1	rs1438689
Derived_OCT_measures	Derived_OCT_measures	INL_ELM_thickness_central_subfield_left	16	5:173038580:A:C	rs166303	5	173038580	5q35.2	8.40773e-11	1	rs166303
Derived_OCT_measures	Derived_OCT_measures	INL_ELM_thickness_central_subfield_left	17	6:7232389:C:T	rs75757892	6	7232389	6p24.3	9.36558e-22	12	rs75757892;rs2465478;rs6923415;rs2714344;rs76053219;6:7268293_CCT_C;rs7744696;rs57963134;rs75473539;rs3778330;rs112241640;rs75320317
Derived_OCT_measures	Derived_OCT_measures	INL_ELM_thickness_central_subfield_left	18	6:11394287:A:G	rs17507554	6	11394287	6p24.2	2.00377e-10	1	rs17507554
Derived_OCT_measures	Derived_OCT_measures	INL_ELM_thickness_central_subfield_left	19	6:35477152:C:T	rs7752728	6	35477152	6p21.31	1.97015e-15	4	rs7752728;rs2894402;rs6457830;rs6910300
Derived_OCT_measures	Derived_OCT_measures	INL_ELM_thickness_central_subfield_left	20	6:138814129:A:AT	rs58499992	6	138814129	6q23.3	7.66021e-11	1	rs58499992
Derived_OCT_measures	Derived_OCT_measures	INL_ELM_thickness_central_subfield_left	21	6:150016812:G:GA	6:150016812_GA_G	6	150016812	6q25.1	1.93739e-12	1	6:150016812_GA_G
Derived_OCT_measures	Derived_OCT_measures	INL_ELM_thickness_central_subfield_left	22	7:27084648:A:G	rs187136683	7	27084648	7p15.2	1.49445e-10	2	rs187136683;rs10637717
Derived_OCT_measures	Derived_OCT_measures	INL_ELM_thickness_central_subfield_left	23	9:21553876:A:T	rs9657572	9	21553876	9p21.3	1.80427e-12	2	rs9657572;rs7042262
Derived_OCT_measures	Derived_OCT_measures	INL_ELM_thickness_central_subfield_left	30	12:56115585:C:T	rs3138142	12	56115585	12q13.2	1.27116e-51	10	rs3138142;rs3138136;rs75180715;rs143791725;rs73119282;rs73119300;rs11171695;rs12825163;rs74867235;rs3138144
Derived_OCT_measures	Derived_OCT_measures	INL_ELM_thickness_central_subfield_left	30	12:56160662:G:GCCTAGTCTCTGCCT	12:56160662_GCCTAGTCTCTGCCT_G	12	56160662	12q13.2	1.01214e-10	2	12:56160662_GCCTAGTCTCTGCCT_G;rs3138144
Derived_OCT_measures	Derived_OCT_measures	INL_ELM_thickness_central_subfield_left	32	13:110360444:C:T	rs11069798	13	110360444	13q34	5.47213e-11	1	rs11069798
Derived_OCT_measures	Derived_OCT_measures	INL_ELM_thickness_central_subfield_left	33	14:21781775:C:T	rs4981371	14	21781775	14q11.2	3.29607e-14	1	rs4981371
Derived_OCT_measures	Derived_OCT_measures	INL_ELM_thickness_central_subfield_left	34	14:69589589:T:TA	rs34867364	14	69589589	14q24.1	1.70937e-16	4	rs34867364;14:69663339_CTT_C;14:69743397_CA_C;14:69572631_CATAT_C
Derived_OCT_measures	Derived_OCT_measures	INL_ELM_thickness_central_subfield_left	35	14:74328905:G:T	rs1968105	14	74328905	14q24.3	1.46502e-10	4	rs1968105;rs4903157;rs1985969;rs11390108
Derived_OCT_measures	Derived_OCT_measures	INL_ELM_thickness_central_subfield_left	35	14:74412505:C:T	rs12879092	14	74412505	14q24.3	1.84262e-12	7	rs12879092;rs1985969;rs62006135;rs11159057;rs551602396;rs62006100;rs12882091
Derived_OCT_measures	Derived_OCT_measures	INL_ELM_thickness_central_subfield_left	35	14:74479421:G:GGAAT	rs150933475	14	74479421	14q24.3	7.61069e-40	12	rs150933475;rs551602396;rs7152352;rs887595;rs747513;rs62006100;rs12882091;14:74379573_CT_C;rs117704116;rs140766443;rs1985969;rs62006135
Derived_OCT_measures	Derived_OCT_measures	INL_ELM_thickness_central_subfield_left	35	14:74570130:A:ATTTTTTTTTTTTT	14:74570130_ATTTTTTTTTTTTT_A	14	74570130	14q24.3	3.31302e-13	6	14:74570130_ATTTTTTTTTTTTT_A;rs7152352;rs75410415;rs35552055;rs8013751;rs11390108
Derived_OCT_measures	Derived_OCT_measures	INL_ELM_thickness_central_subfield_left	35	14:74686558:C:T	rs1548770	14	74686558	14q24.3	1.08578e-10	6	rs1548770;rs7158381;rs61052738;rs551602396;rs7152352;rs887595
Derived_OCT_measures	Derived_OCT_measures	INL_ELM_thickness_central_subfield_left	35	14:74711249:A:G	rs2024241	14	74711249	14q24.3	7.37916e-12	2	rs2024241;rs12896898
Derived_OCT_measures	Derived_OCT_measures	INL_ELM_thickness_central_subfield_left	35	14:74795706:C:G	rs141392392	14	74795706	14q24.3	1.67634e-10	1	rs141392392
Derived_OCT_measures	Derived_OCT_measures	INL_ELM_thickness_central_subfield_left	36	14:75290018:C:G	rs8021280	14	75290018	14q24.3	1.9487e-11	6	rs8021280;rs528910316;rs722685;rs6574201;rs4903292;14:75111593_CTTT_C
Derived_OCT_measures	Derived_OCT_measures	INL_ELM_thickness_central_subfield_left	37	15:59981515:A:G	rs3087328	15	59981515	15q22.2	8.26783e-17	5	rs3087328;rs7163298;rs11629842;rs6151491;rs3784389
Derived_OCT_measures	Derived_OCT_measures	INL_ELM_thickness_central_subfield_left	39	17:43798360:A:G	rs55938136	17	43798360	17q21.31	7.17005e-17	1	rs55938136
Derived_OCT_measures	Derived_OCT_measures	INL_ELM_thickness_central_subfield_left	39	17:44083402:A:G	rs1991556	17	44083402	17q21.31	1.74824e-18	18	rs1991556;rs8067056;rs199470;rs56755526;17:44858598_CA_C;rs61572747;rs546735951;17:43511281_TGGCTAACACGGTGAAACCCC_T;rs142925250;17:43700576_AG_A;rs71279459;rs1526123;rs12938476;rs4076453;rs35076622;rs242944;rs9899833;rs2435201
Derived_OCT_measures	Derived_OCT_measures	INL_ELM_thickness_central_subfield_left	42	22:30646126:G:T	rs9606708	22	30646126	22q12.2	2.80419e-13	2	rs9606708;rs9620957
Derived_OCT_measures	Derived_OCT_measures	INL_ELM_thickness_central_subfield_right	3	1:200310898:C:G	rs71633898	1	200310898	1q32.1	1.20837e-13	2	rs71633898;rs34049751
Derived_OCT_measures	Derived_OCT_measures	INL_ELM_thickness_central_subfield_right	4	1:202794787:C:T	rs12139944	1	202794787	1q32.1	4.02763e-13	5	rs12139944;rs4950949;1:202713156_TATC_T;1:202725106_CA_C;1:202757020_CA_C
Derived_OCT_measures	Derived_OCT_measures	INL_ELM_thickness_central_subfield_right	5	1:212510700:C:T	rs1470390	1	212510700	1q32.3	2.52621e-11	3	rs1470390;rs66505337;rs168438
Derived_OCT_measures	Derived_OCT_measures	INL_ELM_thickness_central_subfield_right	12	3:27711706:A:G	rs9837054	3	27711706	3p24.1	1.63627e-15	2	rs9837054;rs2077631
Derived_OCT_measures	Derived_OCT_measures	INL_ELM_thickness_central_subfield_right	13	3:123070426:A:G	rs7614016	3	123070426	3q21.1	3.73458e-14	2	rs7614016;rs4072921
Derived_OCT_measures	Derived_OCT_measures	INL_ELM_thickness_central_subfield_right	17	4:163095431:G:T	rs11734772	4	163095431	4q32.2	1.64148e-10	1	rs11734772
Derived_OCT_measures	Derived_OCT_measures	INL_ELM_thickness_central_subfield_right	18	5:87775507:T:TG	rs199502002	5	87775507	5q14.3	3.956e-12	2	rs199502002;rs12653396
Derived_OCT_measures	Derived_OCT_measures	INL_ELM_thickness_central_subfield_right	18	5:87847988:A:G	rs79327504	5	87847988	5q14.3	2.97654e-28	9	rs79327504;rs373616442;rs184539003;rs79372425;rs78440979;5:87778792_AT_A;5:87782483_GGACA_G;rs200402995;rs11428650
Derived_OCT_measures	Derived_OCT_measures	INL_ELM_thickness_central_subfield_right	19	5:148612322:A:G	rs4490572	5	148612322	5q32	1.04895e-13	1	rs4490572
Derived_OCT_measures	Derived_OCT_measures	INL_ELM_thickness_central_subfield_right	20	5:167806836:C:T	rs72828890	5	167806836	5q34	2.27423e-11	4	rs72828890;rs72828894;rs12514035;rs7723533
Derived_OCT_measures	Derived_OCT_measures	INL_ELM_thickness_central_subfield_right	20	5:167850039:C:T	rs6876370	5	167850039	5q34	2.82539e-10	4	rs6876370;rs7723533;rs72828894;rs12514035
Derived_OCT_measures	Derived_OCT_measures	INL_ELM_thickness_central_subfield_right	21	5:173045961:A:G	rs258874	5	173045961	5q35.2	3.08862e-12	1	rs258874
Derived_OCT_measures	Derived_OCT_measures	INL_ELM_thickness_central_subfield_right	22	6:7232389:C:T	rs75757892	6	7232389	6p24.3	2.79885e-24	15	rs75757892;rs11759008;rs6923415;rs2714344;rs76053219;6:7268293_CCT_C;rs7744696;rs9502572;rs75473539;rs3778330;rs112241640;rs75320317;rs6597255;rs1334576;rs12192672
Derived_OCT_measures	Derived_OCT_measures	INL_ELM_thickness_central_subfield_right	23	6:35479574:C:G	rs7764472	6	35479574	6p21.31	3.56553e-13	3	rs7764472;rs4267954;rs6911901
Derived_OCT_measures	Derived_OCT_measures	INL_ELM_thickness_central_subfield_right	24	6:138814129:A:AT	rs58499992	6	138814129	6q23.3	1.61962e-13	1	rs58499992
Derived_OCT_measures	Derived_OCT_measures	INL_ELM_thickness_central_subfield_right	25	6:149973764:A:G	rs12523793	6	149973764	6q25.1	8.68116e-14	3	rs12523793;rs9397398;rs9397070
Derived_OCT_measures	Derived_OCT_measures	INL_ELM_thickness_central_subfield_right	27	9:21555283:C:T	rs9298816	9	21555283	9p21.3	2.74268e-12	2	rs9298816;rs7042262
Derived_OCT_measures	Derived_OCT_measures	INL_ELM_thickness_central_subfield_right	29	10:49410358:C:T	rs11101258	10	49410358	10q11.22	6.40248e-11	2	rs11101258;rs35888745
Derived_OCT_measures	Derived_OCT_measures	INL_ELM_thickness_central_subfield_right	32	11:31434854:A:T	rs17705366	11	31434854	11p13	1.14156e-10	2	rs17705366;rs3026398
Derived_OCT_measures	Derived_OCT_measures	INL_ELM_thickness_central_subfield_right	33	12:19089150:C:G	rs7960781	12	19089150	12p12.3	5.32191e-11	3	rs7960781;rs4143503;rs12227870
Derived_OCT_measures	Derived_OCT_measures	INL_ELM_thickness_central_subfield_right	34	12:56115585:C:T	rs3138142	12	56115585	12q13.2	9.43867e-60	11	rs3138142;rs3138136;rs75180715;rs117236761;rs143791725;rs73119282;rs73121266;rs11171695;rs12825163;rs74867235;rs3138144
Derived_OCT_measures	Derived_OCT_measures	INL_ELM_thickness_central_subfield_right	34	12:56160662:G:GCCTAGTCTCTGCCT	12:56160662_GCCTAGTCTCTGCCT_G	12	56160662	12q13.2	2.03588e-10	3	12:56160662_GCCTAGTCTCTGCCT_G;rs11171661;rs3138144
Derived_OCT_measures	Derived_OCT_measures	INL_ELM_thickness_central_subfield_right	37	14:21770730:A:G	rs6571751	14	21770730	14q11.2	2.8183e-15	6	rs6571751;14:21778399_CTT_C;rs11620670;rs17197037;rs10133345;rs144092787
Derived_OCT_measures	Derived_OCT_measures	INL_ELM_thickness_central_subfield_right	39	14:69589589:T:TA	rs34867364	14	69589589	14q24.1	7.8578e-12	1	rs34867364
Derived_OCT_measures	Derived_OCT_measures	INL_ELM_thickness_central_subfield_right	40	14:74293630:C:T	rs8019946	14	74293630	14q24.3	4.53501e-33	11	rs8019946;rs34986710;rs11159039;rs11159050;rs62006135;rs10151810;rs551602396;rs7148979;rs1558176;14:74258238_GTAA_G;rs2336561
Derived_OCT_measures	Derived_OCT_measures	INL_ELM_thickness_central_subfield_right	40	14:74318547:C:G	rs8020091	14	74318547	14q24.3	8.57198e-17	6	rs8020091;14:74379573_CT_C;rs78355949;rs7148979;rs747513;rs61052738
Derived_OCT_measures	Derived_OCT_measures	INL_ELM_thickness_central_subfield_right	40	14:74352411:A:G	rs62003710	14	74352411	14q24.3	3.51282e-21	4	rs62003710;rs62006135;rs7148979;14:74258238_GTAA_G
Derived_OCT_measures	Derived_OCT_measures	INL_ELM_thickness_central_subfield_right	40	14:74570130:A:ATTTTTTTTTTTTT	14:74570130_ATTTTTTTTTTTTT_A	14	74570130	14q24.3	6.73605e-11	4	14:74570130_ATTTTTTTTTTTTT_A;rs7152352;rs8013751;rs2336561
Derived_OCT_measures	Derived_OCT_measures	INL_ELM_thickness_central_subfield_right	40	14:74666641:A:G	rs887595	14	74666641	14q24.3	1.03729e-54	12	rs887595;rs747513;rs1548770;rs7158381;rs17782472;rs61052738;rs72723758;rs62006135;rs10151810;rs551602396;rs7148979;rs7152352
Derived_OCT_measures	Derived_OCT_measures	INL_ELM_thickness_central_subfield_right	40	14:74718522:C:CAG	14:74718522_CAG_C	14	74718522	14q24.3	2.66113e-15	6	14:74718522_CAG_C;rs8016365;rs17782472;rs12896898;rs10145258;14:74700862_CG_C
Derived_OCT_measures	Derived_OCT_measures	INL_ELM_thickness_central_subfield_right	40	14:74795706:C:G	rs141392392	14	74795706	14q24.3	8.47175e-13	2	rs141392392;rs17782472
Derived_OCT_measures	Derived_OCT_measures	INL_ELM_thickness_central_subfield_right	40	14:75297727:C:T	rs973879	14	75297727	14q24.3	5.95991e-11	6	rs973879;rs12147629;14:75317089_CT_C;14:75356827_CT_C;rs12147862;rs888415
Derived_OCT_measures	Derived_OCT_measures	INL_ELM_thickness_central_subfield_right	42	15:59984779:A:C	rs7183831	15	59984779	15q22.2	9.07688e-18	3	rs7183831;rs7163298;rs6151525
Derived_OCT_measures	Derived_OCT_measures	INL_ELM_thickness_central_subfield_right	44	17:43798360:A:G	rs55938136	17	43798360	17q21.31	2.0032e-22	1	rs55938136
Derived_OCT_measures	Derived_OCT_measures	INL_ELM_thickness_central_subfield_right	44	17:43927290:A:G	rs17769552	17	43927290	17q21.31	5.36511e-24	23	rs17769552;rs9915721;rs754593;rs713522;rs8067056;rs7225002;rs9908639;rs199470;rs56755526;17:44858598_CA_C;rs62064595;rs61572747;rs546735951;17:43511281_TGGCTAACACGGTGAAACCCC_T;rs142925250;rs62065454;rs3843738;rs1623865;rs1526123;rs12938476;rs34186148;rs4076453;rs242944
Derived_OCT_measures	Derived_OCT_measures	INL_ELM_thickness_central_subfield_right	45	22:30646126:G:T	rs9606708	22	30646126	22q12.2	2.36893e-14	3	rs9606708;rs13057533;rs9620957
Derived_OCT_measures	Derived_OCT_measures	INL_ELM_thickness_inner_subfield_left	1	1:23406485:C:G	rs2235547	1	23406485	1p36.12	5.40312e-19	7	rs2235547;1:23437692_CAA_C;rs11578642;rs35835726;rs78726676;rs75822118;rs11590260
Derived_OCT_measures	Derived_OCT_measures	INL_ELM_thickness_inner_subfield_left	5	1:200310898:C:G	rs71633898	1	200310898	1q32.1	5.8167e-30	11	rs71633898;rs2790137;rs2808506;rs11369486;rs4915434;rs4915437;rs34199291;1:200441602_CT_C;rs34049751;rs10737569;rs12144219
Derived_OCT_measures	Derived_OCT_measures	INL_ELM_thickness_inner_subfield_left	6	1:202792179:A:G	rs10800867	1	202792179	1q32.1	1.97168e-13	3	rs10800867;rs61820950;rs12759767
Derived_OCT_measures	Derived_OCT_measures	INL_ELM_thickness_inner_subfield_left	8	1:214157900:T:TC	rs141190641	1	214157900	1q32.3	1.68855e-10	2	rs141190641;rs340836
Derived_OCT_measures	Derived_OCT_measures	INL_ELM_thickness_inner_subfield_left	9	1:222148552:A:C	rs12032598	1	222148552	1q41	1.44527e-10	2	rs12032598;rs11118920
Derived_OCT_measures	Derived_OCT_measures	INL_ELM_thickness_inner_subfield_left	10	1:227447213:C:T	rs1513617	1	227447213	1q42.13	1.542e-16	12	rs1513617;rs776003769;rs6426452;rs76705164;rs7545890;rs7549464;rs1929861;rs7521639;rs12144369;rs12063126;rs5781473;rs5781473
Derived_OCT_measures	Derived_OCT_measures	INL_ELM_thickness_inner_subfield_left	11	2:145338686:C:T	rs116350483	2	145338686	2q22.3	1.91198e-21	2	rs116350483;rs116098515
Derived_OCT_measures	Derived_OCT_measures	INL_ELM_thickness_inner_subfield_left	12	2:169016460:C:T	rs3820860	2	169016460	2q24.3	2.62393e-15	2	rs3820860;rs10186426
Derived_OCT_measures	Derived_OCT_measures	INL_ELM_thickness_inner_subfield_left	13	2:170067947:C:G	rs11689553	2	170067947	2q31.1	7.52281e-13	2	rs11689553;rs67405786
Derived_OCT_measures	Derived_OCT_measures	INL_ELM_thickness_inner_subfield_left	14	2:202529479:C:T	rs17384293	2	202529479	2q33.1	6.0819e-13	1	rs17384293
Derived_OCT_measures	Derived_OCT_measures	INL_ELM_thickness_inner_subfield_left	15	2:216826913:G:GA	rs200857348	2	216826913	2q35	3.34839e-24	3	rs200857348;rs934152;rs148388367
Derived_OCT_measures	Derived_OCT_measures	INL_ELM_thickness_inner_subfield_left	19	3:25478606:A:G	rs74471895	3	25478606	3p24.2	2.74533e-12	1	rs74471895
Derived_OCT_measures	Derived_OCT_measures	INL_ELM_thickness_inner_subfield_left	20	3:27711706:A:G	rs9837054	3	27711706	3p24.1	8.59108e-23	4	rs9837054;rs2077631;rs143455756;rs116837280
Derived_OCT_measures	Derived_OCT_measures	INL_ELM_thickness_inner_subfield_left	22	3:114440375:C:T	rs73857644	3	114440375	3q13.31	8.46043e-11	1	rs73857644
Derived_OCT_measures	Derived_OCT_measures	INL_ELM_thickness_inner_subfield_left	24	3:150115237:A:AGAGT	rs765544501	3	150115237	3q25.1	6.30499e-11	1	rs765544501
Derived_OCT_measures	Derived_OCT_measures	INL_ELM_thickness_inner_subfield_left	25	3:156828823:A:G	rs729257	3	156828823	3q25.31	7.07105e-18	6	rs729257;rs11710600;rs4325879;rs10653337;rs78086267;rs1994125
Derived_OCT_measures	Derived_OCT_measures	INL_ELM_thickness_inner_subfield_left	28	5:87775507:T:TG	rs199502002	5	87775507	5q14.3	1.59688e-15	7	rs199502002;rs992623;rs12653396;rs153685;rs532912673;5:87475116_CT_C;rs247916
Derived_OCT_measures	Derived_OCT_measures	INL_ELM_thickness_inner_subfield_left	28	5:87846165:G:GA	5:87846165_GA_G	5	87846165	5q14.3	3.83338e-30	9	5:87846165_GA_G;5:87847353_AT_A;rs373616442;rs78651477;rs184539003;rs142502827;rs78440979;5:87778792_AT_A;rs11428650
Derived_OCT_measures	Derived_OCT_measures	INL_ELM_thickness_inner_subfield_left	29	5:148631433:C:T	rs1438689	5	148631433	5q32	3.35737e-11	1	rs1438689
Derived_OCT_measures	Derived_OCT_measures	INL_ELM_thickness_inner_subfield_left	31	6:7232389:C:T	rs75757892	6	7232389	6p24.3	5.95931e-13	5	rs75757892;rs6923415;rs2714344;rs7744696;rs12192672
Derived_OCT_measures	Derived_OCT_measures	INL_ELM_thickness_inner_subfield_left	33	6:35477152:C:T	rs7752728	6	35477152	6p21.31	9.81114e-22	6	rs7752728;rs2894402;rs6457830;rs6910300;rs6929873;rs3798345
Derived_OCT_measures	Derived_OCT_measures	INL_ELM_thickness_inner_subfield_left	35	6:106528340:A:G	rs9398063	6	106528340	6q21	1.81192e-20	3	rs9398063;rs17558797;rs4336479
Derived_OCT_measures	Derived_OCT_measures	INL_ELM_thickness_inner_subfield_left	37	6:149919883:A:AAAC	6:149919883_AAAC_A	6	149919883	6q25.1	2.19589e-10	1	6:149919883_AAAC_A
Derived_OCT_measures	Derived_OCT_measures	INL_ELM_thickness_inner_subfield_left	38	7:867033:C:T	rs9639276	7	867033	7p22.3	1.58593e-11	1	rs9639276
Derived_OCT_measures	Derived_OCT_measures	INL_ELM_thickness_inner_subfield_left	41	7:51102820:A:C	rs2240093	7	51102820	7p12.1	2.45311e-10	1	rs2240093
Derived_OCT_measures	Derived_OCT_measures	INL_ELM_thickness_inner_subfield_left	42	7:99507352:G:GT	rs142477002	7	99507352	7q22.1	3.49377e-11	1	rs142477002
Derived_OCT_measures	Derived_OCT_measures	INL_ELM_thickness_inner_subfield_left	46	8:109121945:C:T	rs13263941	8	109121945	8q23.1	1.95972e-33	9	rs13263941;rs139617950;rs78935216;rs56112207;rs1452020;rs988886;rs2514840;rs2514843;rs117073107
Derived_OCT_measures	Derived_OCT_measures	INL_ELM_thickness_inner_subfield_left	47	9:21553876:A:T	rs9657572	9	21553876	9p21.3	2.09997e-21	2	rs9657572;rs1452653
Derived_OCT_measures	Derived_OCT_measures	INL_ELM_thickness_inner_subfield_left	48	9:77164177:C:T	rs6560395	9	77164177	9q21.13	7.63513e-13	3	rs6560395;rs10781235;rs7037043
Derived_OCT_measures	Derived_OCT_measures	INL_ELM_thickness_inner_subfield_left	50	10:49742205:C:T	rs4838417	10	49742205	10q11.22	1.50037e-11	2	rs4838417;rs10857595
Derived_OCT_measures	Derived_OCT_measures	INL_ELM_thickness_inner_subfield_left	54	11:31434854:A:T	rs17705366	11	31434854	11p13	1.937e-18	5	rs17705366;rs2177482;rs3026398;rs3026393;rs56334134
Derived_OCT_measures	Derived_OCT_measures	INL_ELM_thickness_inner_subfield_left	55	11:69018588:C:T	rs11606813	11	69018588	11q13.3	3.33304e-11	2	rs11606813;rs67808136
Derived_OCT_measures	Derived_OCT_measures	INL_ELM_thickness_inner_subfield_left	55	11:69283303:G:T	rs631695	11	69283303	11q13.3	2.12588e-11	2	rs631695;rs2930972
Derived_OCT_measures	Derived_OCT_measures	INL_ELM_thickness_inner_subfield_left	56	11:129154777:C:T	rs41313171	11	129154777	11q24.3	3.24551e-11	3	rs41313171;rs11221650;rs10893946
Derived_OCT_measures	Derived_OCT_measures	INL_ELM_thickness_inner_subfield_left	57	12:55655479:C:T	rs73116921	12	55655479	12q13.2	1.54866e-11	5	rs73116921;rs534727686;rs147010529;rs142621472;rs74867235
Derived_OCT_measures	Derived_OCT_measures	INL_ELM_thickness_inner_subfield_left	57	12:56115585:C:T	rs3138142	12	56115585	12q13.2	1.18598e-137	11	rs3138142;rs3138136;rs75180715;rs117236761;rs143791725;rs73119282;rs73119300;rs73123204;rs12825163;rs74867235;rs3138144
Derived_OCT_measures	Derived_OCT_measures	INL_ELM_thickness_inner_subfield_left	57	12:56160662:G:GCCTAGTCTCTGCCT	12:56160662_GCCTAGTCTCTGCCT_G	12	56160662	12q13.2	1.13092e-19	5	12:56160662_GCCTAGTCTCTGCCT_G;rs12824144;rs140829745;rs11171661;rs3138144
Derived_OCT_measures	Derived_OCT_measures	INL_ELM_thickness_inner_subfield_left	57	12:56204865:C:CA	12:56204865_CA_C	12	56204865	12q13.2	1.85509e-11	3	12:56204865_CA_C;rs117236761;rs141784638
Derived_OCT_measures	Derived_OCT_measures	INL_ELM_thickness_inner_subfield_left	57	12:56326187:A:C	rs182763084	12	56326187	12q13.2	1.5461e-15	12	rs182763084;rs11171705;rs7963590;rs75975191;rs12831884;rs7958618;rs773662;rs117766050;rs111678271;rs113236437;rs117082867;rs75180715
Derived_OCT_measures	Derived_OCT_measures	INL_ELM_thickness_inner_subfield_left	57	12:56330906:C:T	rs55704764	12	56330906	12q13.2	3.95389e-14	10	rs55704764;rs2069414;rs78182748;rs534727686;rs142621472;rs12825163;rs74867235;rs143791725;rs73119282;rs73119300
Derived_OCT_measures	Derived_OCT_measures	INL_ELM_thickness_inner_subfield_left	57	12:56830687:C:T	rs73113077	12	56830687	12q13.3	5.37719e-13	1	rs73113077
Derived_OCT_measures	Derived_OCT_measures	INL_ELM_thickness_inner_subfield_left	58	12:96164706:A:C	rs17288982	12	96164706	12q22	2.8676e-15	8	rs17288982;rs79658385;rs1561091;rs10735335;rs80203744;rs11108332;rs138396860;rs17288038
Derived_OCT_measures	Derived_OCT_measures	INL_ELM_thickness_inner_subfield_left	60	13:50145394:A:T	rs2093472	13	50145394	13q14.2	3.15469e-10	4	rs2093472;rs4941653;rs4942845;rs2274278
Derived_OCT_measures	Derived_OCT_measures	INL_ELM_thickness_inner_subfield_left	62	14:21773023:C:T	rs8019326	14	21773023	14q11.2	1.0341e-15	4	rs8019326;14:21778399_CTT_C;rs11620670;rs17197037
Derived_OCT_measures	Derived_OCT_measures	INL_ELM_thickness_inner_subfield_left	63	14:60983087:A:C	rs12436579	14	60983087	14q23.1	1.63393e-11	2	rs12436579;14:60864406_TA_T
Derived_OCT_measures	Derived_OCT_measures	INL_ELM_thickness_inner_subfield_left	64	14:69525936:A:G	rs1914004	14	69525936	14q24.1	4.07177e-25	15	rs1914004;14:69572631_CATAT_C;rs148016826;rs7148953;14:69663339_CTT_C;14:69743397_CA_C;rs4902711;rs12433032;rs7143324;rs12586532;rs2153531;rs141337737;rs3902951;rs3216658;rs761896
Derived_OCT_measures	Derived_OCT_measures	INL_ELM_thickness_inner_subfield_left	65	14:73686361:C:T	rs362385	14	73686361	14q24.2	3.10614e-11	1	rs362385
Derived_OCT_measures	Derived_OCT_measures	INL_ELM_thickness_inner_subfield_left	65	14:74070803:A:G	rs113860908	14	74070803	14q24.3	2.82877e-16	7	rs113860908;rs112109204;rs17782351;rs113534243;rs112699909;rs7158675;rs111584637
Derived_OCT_measures	Derived_OCT_measures	INL_ELM_thickness_inner_subfield_left	65	14:74185596:C:T	rs9652296	14	74185596	14q24.3	1.59157e-22	7	rs9652296;rs72721756;rs4899479;rs56196901;rs62006100;14:74114405_CCTT_C;rs139347411
Derived_OCT_measures	Derived_OCT_measures	INL_ELM_thickness_inner_subfield_left	65	14:74224577:A:G	rs11844552	14	74224577	14q24.3	3.35706e-13	3	rs11844552;rs139347411;rs74504936
Derived_OCT_measures	Derived_OCT_measures	INL_ELM_thickness_inner_subfield_left	65	14:74282927:A:G	rs12882091	14	74282927	14q24.3	9.64022e-94	16	rs12882091;rs11390108;rs1860138;rs2018125;rs7146196;rs11461357;rs3742815;rs7157377;rs62006135;rs7147523;rs551602396;rs7148979;rs8003543;rs1558176;rs62006100;rs571851010
Derived_OCT_measures	Derived_OCT_measures	INL_ELM_thickness_inner_subfield_left	65	14:74287149:A:C	rs187505499	14	74287149	14q24.3	2.43185e-11	3	rs187505499;rs148819689;rs1019095
Derived_OCT_measures	Derived_OCT_measures	INL_ELM_thickness_inner_subfield_left	65	14:74328905:G:T	rs1968105	14	74328905	14q24.3	5.50275e-39	13	rs1968105;rs2302120;rs3742815;rs17782351;rs10147158;rs1476748;rs929450;rs6574143;rs11390108;rs1860138;rs8006528;rs11424982;rs7146196
Derived_OCT_measures	Derived_OCT_measures	INL_ELM_thickness_inner_subfield_left	65	14:74381829:A:G	rs117704116	14	74381829	14q24.3	1.83901e-67	7	rs117704116;rs62006135;rs7148979;rs10135293;rs10129550;rs74504936;rs62006100
Derived_OCT_measures	Derived_OCT_measures	INL_ELM_thickness_inner_subfield_left	65	14:74400788:A:G	rs149343413	14	74400788	14q24.3	4.08559e-57	10	rs149343413;rs78355949;rs7148979;rs79329510;rs747513;rs117813701;rs200577672;rs111955243;rs61052738;14:74379573_CT_C
Derived_OCT_measures	Derived_OCT_measures	INL_ELM_thickness_inner_subfield_left	65	14:74410640:C:T	rs72723771	14	74410640	14q24.3	9.04522e-18	11	rs72723771;rs62006135;rs141453104;rs144361907;rs72725969;14:74114405_CCTT_C;14:74153351_CA_C;rs72721756;rs62006100;rs61052738;rs72723758
Derived_OCT_measures	Derived_OCT_measures	INL_ELM_thickness_inner_subfield_left	65	14:74483819:C:T	rs191433274	14	74483819	14q24.3	4.37848e-15	1	rs191433274
Derived_OCT_measures	Derived_OCT_measures	INL_ELM_thickness_inner_subfield_left	65	14:74570130:A:ATTTTTTTTTTTTT	14:74570130_ATTTTTTTTTTTTT_A	14	74570130	14q24.3	4.08578e-44	15	14:74570130_ATTTTTTTTTTTTT_A;rs113534243;rs7152352;rs75410415;rs35552055;rs4291856;rs8013751;rs11390108;rs12890967;rs2018125;rs11461357;rs138267982;rs17782351;rs10147158;rs7147523
Derived_OCT_measures	Derived_OCT_measures	INL_ELM_thickness_inner_subfield_left	65	14:74666641:A:G	rs887595	14	74666641	14q24.3	1.11434e-190	16	rs887595;rs747513;rs1548770;rs7158381;rs17782472;rs111955243;rs61052738;rs75304016;rs72723758;rs62006135;rs551602396;rs778383644;rs7148979;rs7152352;rs775924321;rs8003543
Derived_OCT_measures	Derived_OCT_measures	INL_ELM_thickness_inner_subfield_left	65	14:74686575:A:G	rs118186707	14	74686575	14q24.3	1.34892e-36	10	rs118186707;rs10137199;rs7156792;rs8023118;rs142292101;rs929450;rs1019095;rs8006528;rs146758197;rs1476748
Derived_OCT_measures	Derived_OCT_measures	INL_ELM_thickness_inner_subfield_left	65	14:74700862:C:CG	14:74700862_CG_C	14	74700862	14q24.3	4.04306e-34	6	14:74700862_CG_C;rs2024241;rs8016365;rs11849102;rs12896898;rs12879209
Derived_OCT_measures	Derived_OCT_measures	INL_ELM_thickness_inner_subfield_left	65	14:74767422:C:T	rs148132478	14	74767422	14q24.3	2.32903e-38	4	rs148132478;rs10135293;rs7158381;rs17782472
Derived_OCT_measures	Derived_OCT_measures	INL_ELM_thickness_inner_subfield_left	65	14:74828636:G:T	rs78240185	14	74828636	14q24.3	1.01211e-14	3	rs78240185;rs150838438;rs139672167
Derived_OCT_measures	Derived_OCT_measures	INL_ELM_thickness_inner_subfield_left	65	14:74889356:T:TCA	rs34711949	14	74889356	14q24.3	1.50732e-11	1	rs34711949
Derived_OCT_measures	Derived_OCT_measures	INL_ELM_thickness_inner_subfield_left	65	14:74930994:A:G	rs73294452	14	74930994	14q24.3	1.04391e-11	4	rs73294452;rs149147952;rs147898256;rs10135293
Derived_OCT_measures	Derived_OCT_measures	INL_ELM_thickness_inner_subfield_left	65	14:74937186:C:G	rs144854069	14	74937186	14q24.3	3.82854e-11	5	rs144854069;rs149814360;rs146758197;rs7156792;rs142292101
Derived_OCT_measures	Derived_OCT_measures	INL_ELM_thickness_inner_subfield_left	65	14:75240090:A:G	rs12891131	14	75240090	14q24.3	2.42729e-23	15	rs12891131;rs528910316;14:75317089_CT_C;14:75356827_CT_C;rs10146501;rs4899539;14:75399002_TA_T;rs11621866;rs12147532;rs11159090;rs4903245;14:75090257_CAA_C;rs719732;rs12587457;rs6574192
Derived_OCT_measures	Derived_OCT_measures	INL_ELM_thickness_inner_subfield_left	68	15:60016301:A:G	rs28754340	15	60016301	15q22.2	1.95184e-15	4	rs28754340;rs11629842;rs6151503;15:59979551_CT_C
Derived_OCT_measures	Derived_OCT_measures	INL_ELM_thickness_inner_subfield_left	70	16:80446575:A:AT	rs369143412	16	80446575	16q23.2	3.54644e-16	6	rs369143412;rs9939856;rs11150283;rs7190076;rs4635359;rs62048558
Derived_OCT_measures	Derived_OCT_measures	INL_ELM_thickness_inner_subfield_left	71	16:84561361:C:T	rs142963458	16	84561361	16q24.1	1.689e-10	1	rs142963458
Derived_OCT_measures	Derived_OCT_measures	INL_ELM_thickness_inner_subfield_left	73	17:26321436:C:T	rs8068292	17	26321436	17q11.2	2.39253e-10	1	rs8068292
Derived_OCT_measures	Derived_OCT_measures	INL_ELM_thickness_inner_subfield_left	74	17:43798360:A:G	rs55938136	17	43798360	17q21.31	3.89748e-25	1	rs55938136
Derived_OCT_measures	Derived_OCT_measures	INL_ELM_thickness_inner_subfield_left	74	17:44083402:A:G	rs1991556	17	44083402	17q21.31	1.6883e-27	29	rs1991556;rs368385820;rs4510068;17:44202370_AAAGGG_A;rs199470;rs147382204;rs56755526;17:44858598_CA_C;rs17686238;rs62064595;rs61572747;rs148676495;rs546735951;17:43511281_TGGCTAACACGGTGAAACCCC_T;rs142925250;17:43700576_AG_A;rs1623865;rs1526123;17:43784363_TG_T;rs113100008;rs9303521;rs12938476;rs4076453;rs35076622;rs242940;rs17689966;rs9915721;rs754593;rs2435201
Derived_OCT_measures	Derived_OCT_measures	INL_ELM_thickness_inner_subfield_left	75	17:59023998:C:T	rs57043009	17	59023998	17q23.2	3.24486e-19	9	rs57043009;rs72843596;rs8073894;rs530582227;rs28573231;rs567914691;rs8070692;rs112238083;rs9904053
Derived_OCT_measures	Derived_OCT_measures	INL_ELM_thickness_inner_subfield_left	76	17:79415386:C:T	rs10438819	17	79415386	17q25.3	1.10627e-13	9	rs10438819;rs374505812;rs11411934;rs62075992;rs2004887;rs9892541;rs138055235;rs6565592;rs28507130
Derived_OCT_measures	Derived_OCT_measures	INL_ELM_thickness_inner_subfield_left	76	17:79602063:G:T	rs9905786	17	79602063	17q25.3	4.34807e-21	11	rs9905786;rs11150803;rs3830068;rs68177983;rs7208144;rs62075992;rs2004887;rs9892541;rs138055235;rs6565592;rs117824378
Derived_OCT_measures	Derived_OCT_measures	INL_ELM_thickness_inner_subfield_left	77	18:56937136:A:G	rs9964861	18	56937136	18q21.32	2.57535e-19	3	rs9964861;rs77759734;rs73456233
Derived_OCT_measures	Derived_OCT_measures	INL_ELM_thickness_inner_subfield_left	77	18:57045591:C:T	rs4940868	18	57045591	18q21.32	1.17208e-18	14	rs4940868;rs11662962;rs2305044;18:57057405_ATATTATATATTATATTATATTATATTATAT_A;rs8096017;rs11152142;rs8091191;rs77267357;rs7229033;rs8086967;rs17696543;rs10503024;rs7243056;rs12960077
Derived_OCT_measures	Derived_OCT_measures	INL_ELM_thickness_inner_subfield_left	77	18:57116992:A:G	rs72958139	18	57116992	18q21.32	5.262e-14	11	rs72958139;rs7229033;rs8086967;rs17696543;rs10503024;rs7243056;rs12960077;18:57057405_ATATTATATATTATATTATATTATATTATAT_A;rs8096017;rs8091191;rs77267357
Derived_OCT_measures	Derived_OCT_measures	INL_ELM_thickness_inner_subfield_left	77	18:57128118:G:T	rs2011464	18	57128118	18q21.32	2.9601e-14	6	rs2011464;rs11662962;rs2305044;rs8095409;rs11152142;rs7229033
Derived_OCT_measures	Derived_OCT_measures	INL_ELM_thickness_inner_subfield_left	78	21:34220618:C:T	rs8132685	21	34220618	21q22.11	8.92166e-11	2	rs8132685;rs2833993
Derived_OCT_measures	Derived_OCT_measures	INL_ELM_thickness_inner_subfield_left	79	22:28188203:C:T	rs5752638	22	28188203	22q12.1	6.49916e-15	2	rs5752638;rs382819
Derived_OCT_measures	Derived_OCT_measures	INL_ELM_thickness_inner_subfield_left	80	22:30583490:T:TTGTG	rs35476831	22	30583490	22q12.2	1.58704e-21	11	rs35476831;rs11913168;rs184790069;rs715605;rs78797341;rs34568360;rs11704655;rs7289604;rs12484778;rs78167616;rs73164752
Derived_OCT_measures	Derived_OCT_measures	INL_ELM_thickness_inner_subfield_left	80	22:30624572:C:CA	rs567421422	22	30624572	22q12.2	9.64997e-11	8	rs567421422;rs715605;rs78797341;rs56195319;rs34568360;rs78167616;rs184790069;rs549362453
Derived_OCT_measures	Derived_OCT_measures	INL_ELM_thickness_inner_subfield_left	80	22:30638292:C:G	rs929272	22	30638292	22q12.2	4.55365e-30	12	rs929272;rs9620961;rs10854598;rs12484252;rs13058399;rs73168617;rs73164714;22:30607923_ATGG_A;rs9608851;rs13057533;rs9620957;rs549362453
Derived_OCT_measures	Derived_OCT_measures	INL_ELM_thickness_inner_subfield_left	80	22:30649229:C:T	rs73166584	22	30649229	22q12.2	3.44375e-13	5	rs73166584;rs5763918;rs715605;rs78797341;rs56195319
Derived_OCT_measures	Derived_OCT_measures	INL_ELM_thickness_inner_subfield_right	1	1:23406485:C:G	rs2235547	1	23406485	1p36.12	2.20289e-18	6	rs2235547;1:23437692_CAA_C;rs488438;rs75978447;rs78726676;rs540894312
Derived_OCT_measures	Derived_OCT_measures	INL_ELM_thickness_inner_subfield_right	2	1:200310898:C:G	rs71633898	1	200310898	1q32.1	2.97186e-36	13	rs71633898;rs7511799;rs2808506;rs11369486;rs4915434;rs4915437;rs34199291;1:200441602_CT_C;rs34049751;rs2204309;rs10737569;rs12144219;rs7512781
Derived_OCT_measures	Derived_OCT_measures	INL_ELM_thickness_inner_subfield_right	3	1:202810562:C:T	rs4950949	1	202810562	1q32.1	4.16416e-14	4	rs4950949;rs61820950;1:202757020_CA_C;rs41264010
Derived_OCT_measures	Derived_OCT_measures	INL_ELM_thickness_inner_subfield_right	4	1:214157900:T:TC	rs141190641	1	214157900	1q32.3	3.21918e-12	2	rs141190641;rs340836
Derived_OCT_measures	Derived_OCT_measures	INL_ELM_thickness_inner_subfield_right	5	1:222148552:A:C	rs12032598	1	222148552	1q41	1.85039e-14	2	rs12032598;rs11118920
Derived_OCT_measures	Derived_OCT_measures	INL_ELM_thickness_inner_subfield_right	6	1:227447213:C:T	rs1513617	1	227447213	1q42.13	5.60389e-19	14	rs1513617;1:227479688_AT_A;rs776003769;rs6426452;rs76705164;rs7545890;rs74912293;rs11578479;rs7521639;rs12063126;rs5781473;rs5781473;rs796283137;rs2670455
Derived_OCT_measures	Derived_OCT_measures	INL_ELM_thickness_inner_subfield_right	9	2:145338686:C:T	rs116350483	2	145338686	2q22.3	6.39017e-29	4	rs116350483;rs116098515;rs114973120;rs140430007
Derived_OCT_measures	Derived_OCT_measures	INL_ELM_thickness_inner_subfield_right	10	2:169016460:C:T	rs3820860	2	169016460	2q24.3	1.5903e-13	2	rs3820860;rs7607305
Derived_OCT_measures	Derived_OCT_measures	INL_ELM_thickness_inner_subfield_right	13	2:216826913:G:GA	rs200857348	2	216826913	2q35	2.01474e-24	3	rs200857348;2:216829616_ATC_A;rs148388367
Derived_OCT_measures	Derived_OCT_measures	INL_ELM_thickness_inner_subfield_right	18	3:25478606:A:G	rs74471895	3	25478606	3p24.2	6.9921e-15	3	rs74471895;rs13316073;rs9840661
Derived_OCT_measures	Derived_OCT_measures	INL_ELM_thickness_inner_subfield_right	19	3:27711706:A:G	rs9837054	3	27711706	3p24.1	8.79567e-22	2	rs9837054;rs2077631
Derived_OCT_measures	Derived_OCT_measures	INL_ELM_thickness_inner_subfield_right	22	3:150115237:A:AGAGT	rs765544501	3	150115237	3q25.1	2.60712e-11	1	rs765544501
Derived_OCT_measures	Derived_OCT_measures	INL_ELM_thickness_inner_subfield_right	23	3:156828823:A:G	rs729257	3	156828823	3q25.31	4.34563e-14	6	rs729257;rs11710600;rs796673281;rs199967556;rs35837694;rs1994125
Derived_OCT_measures	Derived_OCT_measures	INL_ELM_thickness_inner_subfield_right	24	4:163102673:A:G	rs1982865	4	163102673	4q32.2	7.36318e-11	1	rs1982865
Derived_OCT_measures	Derived_OCT_measures	INL_ELM_thickness_inner_subfield_right	25	5:87775507:T:TG	rs199502002	5	87775507	5q14.3	1.81913e-17	7	rs199502002;rs992623;rs12653396;rs153685;rs532912673;5:87475116_CT_C;rs6452788
Derived_OCT_measures	Derived_OCT_measures	INL_ELM_thickness_inner_subfield_right	25	5:87847988:A:G	rs79327504	5	87847988	5q14.3	2.34794e-29	8	rs79327504;rs373616442;rs184539003;rs17547627;rs142502827;5:87782483_GGACA_G;rs200402995;rs11428650
Derived_OCT_measures	Derived_OCT_measures	INL_ELM_thickness_inner_subfield_right	26	5:148615479:A:G	rs2400826	5	148615479	5q32	1.59248e-13	2	rs2400826;rs62378114
Derived_OCT_measures	Derived_OCT_measures	INL_ELM_thickness_inner_subfield_right	27	5:173047897:A:G	rs258877	5	173047897	5q35.2	1.03791e-12	1	rs258877
Derived_OCT_measures	Derived_OCT_measures	INL_ELM_thickness_inner_subfield_right	28	6:7232389:C:T	rs75757892	6	7232389	6p24.3	2.9892e-14	6	rs75757892;rs2714344;rs2714345;rs76053219;rs7744696;rs12192672
Derived_OCT_measures	Derived_OCT_measures	INL_ELM_thickness_inner_subfield_right	29	6:11394287:A:G	rs17507554	6	11394287	6p24.2	2.46845e-10	1	rs17507554
Derived_OCT_measures	Derived_OCT_measures	INL_ELM_thickness_inner_subfield_right	30	6:35477152:C:T	rs7752728	6	35477152	6p21.31	9.21226e-21	5	rs7752728;rs2894402;rs6457830;rs3798345;rs2064317
Derived_OCT_measures	Derived_OCT_measures	INL_ELM_thickness_inner_subfield_right	31	6:106528340:A:G	rs9398063	6	106528340	6q21	9.96688e-17	3	rs9398063;rs2185379;rs9320148
Derived_OCT_measures	Derived_OCT_measures	INL_ELM_thickness_inner_subfield_right	32	6:138818837:A:G	rs4896370	6	138818837	6q23.3	1.42501e-12	1	rs4896370
Derived_OCT_measures	Derived_OCT_measures	INL_ELM_thickness_inner_subfield_right	33	6:149989579:A:AT	rs199871796	6	149989579	6q25.1	9.00139e-11	1	rs199871796
Derived_OCT_measures	Derived_OCT_measures	INL_ELM_thickness_inner_subfield_right	37	7:51102820:A:C	rs2240093	7	51102820	7p12.1	6.40436e-11	2	rs2240093;rs6966218
Derived_OCT_measures	Derived_OCT_measures	INL_ELM_thickness_inner_subfield_right	38	7:99483731:C:CTT	7:99483731_CTT_C	7	99483731	7q22.1	1.10539e-12	1	7:99483731_CTT_C
Derived_OCT_measures	Derived_OCT_measures	INL_ELM_thickness_inner_subfield_right	38	7:100237202:G:GA	rs564636753	7	100237202	7q22.1	1.45946e-10	6	rs564636753;rs4729606;rs314326;rs4134898;rs62482222;rs11768465
Derived_OCT_measures	Derived_OCT_measures	INL_ELM_thickness_inner_subfield_right	42	8:109121945:C:T	rs13263941	8	109121945	8q23.1	1.55535e-27	7	rs13263941;rs139617950;rs56112207;rs1452018;rs2514837;rs2514840;rs2514844
Derived_OCT_measures	Derived_OCT_measures	INL_ELM_thickness_inner_subfield_right	43	9:21555283:C:T	rs9298816	9	21555283	9p21.3	8.65995e-22	2	rs9298816;rs1452653
Derived_OCT_measures	Derived_OCT_measures	INL_ELM_thickness_inner_subfield_right	44	9:77129844:A:G	rs10869410	9	77129844	9q21.13	1.03583e-13	4	rs10869410;rs1018584;rs10781235;rs972902
Derived_OCT_measures	Derived_OCT_measures	INL_ELM_thickness_inner_subfield_right	46	10:49741135:C:T	rs1947075	10	49741135	10q11.22	2.56391e-13	4	rs1947075;rs2004665;rs1867583;rs10857595
Derived_OCT_measures	Derived_OCT_measures	INL_ELM_thickness_inner_subfield_right	48	10:70004551:A:C	rs1900003	10	70004551	10q21.3	2.69518e-11	1	rs1900003
Derived_OCT_measures	Derived_OCT_measures	INL_ELM_thickness_inner_subfield_right	49	11:31434854:A:T	rs17705366	11	31434854	11p13	2.17416e-17	5	rs17705366;rs2177482;rs3026398;rs619745;11:31350941_AT_A
Derived_OCT_measures	Derived_OCT_measures	INL_ELM_thickness_inner_subfield_right	50	11:68968149:A:C	rs78977588	11	68968149	11q13.3	9.78647e-11	2	rs78977588;11:68943309_TTAA_T
Derived_OCT_measures	Derived_OCT_measures	INL_ELM_thickness_inner_subfield_right	50	11:69018588:C:T	rs11606813	11	69018588	11q13.3	1.93289e-18	4	rs11606813;rs11607320;rs11601194;rs11607504
Derived_OCT_measures	Derived_OCT_measures	INL_ELM_thickness_inner_subfield_right	50	11:69286205:C:T	rs2930972	11	69286205	11q13.3	3.90166e-11	2	rs2930972;rs631695
Derived_OCT_measures	Derived_OCT_measures	INL_ELM_thickness_inner_subfield_right	53	12:55655479:C:T	rs73116921	12	55655479	12q13.2	7.0421e-12	4	rs73116921;rs544741991;rs142621472;rs74867235
Derived_OCT_measures	Derived_OCT_measures	INL_ELM_thickness_inner_subfield_right	53	12:55959346:A:G	rs191282631	12	55959346	12q13.2	1.75147e-12	4	rs191282631;rs140633285;rs75180715;rs117766050
Derived_OCT_measures	Derived_OCT_measures	INL_ELM_thickness_inner_subfield_right	53	12:56115585:C:T	rs3138142	12	56115585	12q13.2	1.34908e-130	11	rs3138142;rs3138136;rs75180715;rs117236761;rs143791725;rs73119282;rs73119300;rs11171695;rs12825163;rs74867235;rs3138144
Derived_OCT_measures	Derived_OCT_measures	INL_ELM_thickness_inner_subfield_right	53	12:56127077:C:T	rs2462936	12	56127077	12q13.2	1.98995e-18	3	rs2462936;rs11171661;rs3138144
Derived_OCT_measures	Derived_OCT_measures	INL_ELM_thickness_inner_subfield_right	53	12:56178174:G:GATAA	12:56178174_GATAA_G	12	56178174	12q13.2	3.01562e-11	2	12:56178174_GATAA_G;rs75180715
Derived_OCT_measures	Derived_OCT_measures	INL_ELM_thickness_inner_subfield_right	53	12:56187472:A:G	rs12824144	12	56187472	12q13.2	5.52748e-12	2	rs12824144;rs3138144
Derived_OCT_measures	Derived_OCT_measures	INL_ELM_thickness_inner_subfield_right	53	12:56204865:C:CA	12:56204865_CA_C	12	56204865	12q13.2	5.37581e-12	3	12:56204865_CA_C;rs117960147;rs117236761
Derived_OCT_measures	Derived_OCT_measures	INL_ELM_thickness_inner_subfield_right	53	12:56217714:C:T	rs149918474	12	56217714	12q13.2	2.22904e-10	2	rs149918474;rs77232256
Derived_OCT_measures	Derived_OCT_measures	INL_ELM_thickness_inner_subfield_right	53	12:56326187:A:C	rs182763084	12	56326187	12q13.2	1.79637e-17	10	rs182763084;rs11171705;rs7963590;rs12831884;rs117846238;rs539856586;rs773662;rs117766050;rs140633285;rs75180715
Derived_OCT_measures	Derived_OCT_measures	INL_ELM_thickness_inner_subfield_right	53	12:56330906:C:T	rs55704764	12	56330906	12q13.2	1.33221e-13	11	rs55704764;rs2069414;rs78182748;rs544741991;rs142621472;rs12825163;rs74867235;rs143791725;rs73119282;rs73119300;rs11171695
Derived_OCT_measures	Derived_OCT_measures	INL_ELM_thickness_inner_subfield_right	53	12:56830687:C:T	rs73113077	12	56830687	12q13.3	1.34294e-10	1	rs73113077
Derived_OCT_measures	Derived_OCT_measures	INL_ELM_thickness_inner_subfield_right	54	12:96223776:A:C	rs35053512	12	96223776	12q23.1	1.25568e-12	3	rs35053512;rs74839348;rs17288982
Derived_OCT_measures	Derived_OCT_measures	INL_ELM_thickness_inner_subfield_right	58	14:21773023:C:T	rs8019326	14	21773023	14q11.2	2.01865e-16	4	rs8019326;14:21778399_CTT_C;rs11620670;rs17197037
Derived_OCT_measures	Derived_OCT_measures	INL_ELM_thickness_inner_subfield_right	60	14:61072658:A:G	rs28711886	14	61072658	14q23.1	1.14392e-11	1	rs28711886
Derived_OCT_measures	Derived_OCT_measures	INL_ELM_thickness_inner_subfield_right	61	14:69589589:T:TA	rs34867364	14	69589589	14q24.1	3.32896e-22	12	rs34867364;rs148016826;rs7148953;14:69663339_CTT_C;14:69743397_CA_C;rs4902711;rs35570894;rs956134;rs141337737;rs8016537;rs761896;14:69572631_CATAT_C
Derived_OCT_measures	Derived_OCT_measures	INL_ELM_thickness_inner_subfield_right	62	14:74040819:C:T	rs140884027	14	74040819	14q24.3	9.98839e-13	1	rs140884027
Derived_OCT_measures	Derived_OCT_measures	INL_ELM_thickness_inner_subfield_right	62	14:74070803:A:G	rs113860908	14	74070803	14q24.3	4.05822e-14	6	rs113860908;rs112109204;rs17782351;rs113534243;rs112699909;rs78853244
Derived_OCT_measures	Derived_OCT_measures	INL_ELM_thickness_inner_subfield_right	62	14:74137448:A:AT	rs553810317	14	74137448	14q24.3	1.24392e-21	6	rs553810317;rs9652296;rs59939420;rs74504936;rs144991697;rs10135293
Derived_OCT_measures	Derived_OCT_measures	INL_ELM_thickness_inner_subfield_right	62	14:74293531:C:T	rs8018644	14	74293531	14q24.3	2.41027e-105	17	rs8018644;rs12880382;rs1860138;rs2018125;rs11461357;rs199572425;rs3742815;rs7157377;rs62006135;rs7147523;rs551602396;rs7148979;rs778685470;rs1558176;14:74258238_GTAA_G;rs571851010;rs11626246
Derived_OCT_measures	Derived_OCT_measures	INL_ELM_thickness_inner_subfield_right	62	14:74318547:C:G	rs8020091	14	74318547	14q24.3	7.07704e-63	11	rs8020091;14:74379573_CT_C;rs78355949;rs7148979;rs79329510;rs747513;rs117813701;rs200577672;rs144001524;rs72625701;rs61052738
Derived_OCT_measures	Derived_OCT_measures	INL_ELM_thickness_inner_subfield_right	62	14:74328905:G:T	rs1968105	14	74328905	14q24.3	5.67357e-38	14	rs1968105;rs2302120;rs199572425;rs3742815;rs17782351;rs10147158;rs1476748;rs10132672;rs6574143;rs11626246;rs12880382;rs1860138;rs8006528;rs11424982
Derived_OCT_measures	Derived_OCT_measures	INL_ELM_thickness_inner_subfield_right	62	14:74352411:A:G	rs62003710	14	74352411	14q24.3	1.14085e-70	7	rs62003710;rs62006135;rs7148979;rs10135293;rs59939420;rs74504936;14:74258238_GTAA_G
Derived_OCT_measures	Derived_OCT_measures	INL_ELM_thickness_inner_subfield_right	62	14:74483819:C:T	rs191433274	14	74483819	14q24.3	1.05506e-13	1	rs191433274
Derived_OCT_measures	Derived_OCT_measures	INL_ELM_thickness_inner_subfield_right	62	14:74523025:C:G	rs144361907	14	74523025	14q24.3	2.3854e-22	13	rs144361907;rs7148979;rs72725969;rs747513;14:74103278_TCAAA_T;14:74114405_CCTT_C;14:74153351_CA_C;rs56196901;14:74258238_GTAA_G;rs72723758;rs72723771;rs62006135;rs141453104
Derived_OCT_measures	Derived_OCT_measures	INL_ELM_thickness_inner_subfield_right	62	14:74570130:A:ATTTTTTTTTTTTT	14:74570130_ATTTTTTTTTTTTT_A	14	74570130	14q24.3	1.5252e-43	17	14:74570130_ATTTTTTTTTTTTT_A;rs113534243;rs7152352;rs778685470;rs75410415;rs12889182;rs4291856;rs8013751;rs12880382;rs12890967;rs2018125;rs11461357;rs199572425;rs138267982;rs17782351;rs10147158;rs7147523
Derived_OCT_measures	Derived_OCT_measures	INL_ELM_thickness_inner_subfield_right	62	14:74666641:A:G	rs887595	14	74666641	14q24.3	8.17156e-222	16	rs887595;rs747513;rs1548770;rs7158381;rs72625701;rs61052738;rs72723758;rs188395141;rs62006135;rs551602396;rs778383644;rs7148979;rs7152352;rs778685470;rs775924321;rs139569341
Derived_OCT_measures	Derived_OCT_measures	INL_ELM_thickness_inner_subfield_right	62	14:74686575:A:G	rs118186707	14	74686575	14q24.3	1.41874e-32	11	rs118186707;rs10137199;rs7156792;rs8023118;rs142292101;rs1985826;rs10132672;rs1019095;rs8006528;rs146758197;rs1476748
Derived_OCT_measures	Derived_OCT_measures	INL_ELM_thickness_inner_subfield_right	62	14:74700862:C:CG	14:74700862_CG_C	14	74700862	14q24.3	1.83607e-39	6	14:74700862_CG_C;rs2024241;rs8016365;rs11849102;rs12896898;rs12879209
Derived_OCT_measures	Derived_OCT_measures	INL_ELM_thickness_inner_subfield_right	62	14:74767422:C:T	rs148132478	14	74767422	14q24.3	2.74706e-42	4	rs148132478;rs10135293;rs7158381;rs118047935
Derived_OCT_measures	Derived_OCT_measures	INL_ELM_thickness_inner_subfield_right	62	14:74828636:G:T	rs78240185	14	74828636	14q24.3	2.94443e-16	2	rs78240185;rs150838438
Derived_OCT_measures	Derived_OCT_measures	INL_ELM_thickness_inner_subfield_right	62	14:74889356:T:TCA	rs34711949	14	74889356	14q24.3	3.93001e-13	1	rs34711949
Derived_OCT_measures	Derived_OCT_measures	INL_ELM_thickness_inner_subfield_right	62	14:74937186:C:G	rs144854069	14	74937186	14q24.3	2.15865e-12	4	rs144854069;rs146758197;rs7156792;rs142292101
Derived_OCT_measures	Derived_OCT_measures	INL_ELM_thickness_inner_subfield_right	62	14:74964903:C:T	rs74384554	14	74964903	14q24.3	1.13796e-13	4	rs74384554;rs149147952;rs147898256;rs10135293
Derived_OCT_measures	Derived_OCT_measures	INL_ELM_thickness_inner_subfield_right	62	14:75240090:A:G	rs12891131	14	75240090	14q24.3	2.98727e-23	15	rs12891131;14:75272572_AT_A;14:75317089_CT_C;14:75356827_CT_C;rs4899539;14:75399002_TA_T;rs11621866;rs73313616;rs11159090;rs4903245;rs1866628;rs888415;rs12587457;rs4899532;rs6574192
Derived_OCT_measures	Derived_OCT_measures	INL_ELM_thickness_inner_subfield_right	66	15:59984780:A:C	rs7183832	15	59984780	15q22.2	8.71361e-19	5	rs7183832;rs7163298;rs11629842;rs760604577;rs6151491
Derived_OCT_measures	Derived_OCT_measures	INL_ELM_thickness_inner_subfield_right	69	16:80446575:A:AT	rs369143412	16	80446575	16q23.2	1.6183e-17	7	rs369143412;rs9939856;rs11150283;rs4130517;rs4635359;rs12599282;rs66836864
Derived_OCT_measures	Derived_OCT_measures	INL_ELM_thickness_inner_subfield_right	71	16:85710459:T:TAAAAAAAAAG	rs541410465	16	85710459	16q24.1	7.39615e-11	1	rs541410465
Derived_OCT_measures	Derived_OCT_measures	INL_ELM_thickness_inner_subfield_right	72	17:43798360:A:G	rs55938136	17	43798360	17q21.31	4.47417e-31	1	rs55938136
Derived_OCT_measures	Derived_OCT_measures	INL_ELM_thickness_inner_subfield_right	72	17:43798790:T:TTTC	17:43798790_TTTC_T	17	43798790	17q21.31	9.27081e-33	30	17:43798790_TTTC_T;rs9303521;rs12938476;rs34186148;rs4076453;rs242940;rs17689966;rs2316770;rs9915721;rs754593;rs2435201;rs5820605;rs9908639;17:44202370_AAAGGG_A;rs2732677;rs199470;rs147382204;rs56755526;rs117642368;rs62064595;rs61572747;rs148676495;rs546735951;17:43511281_TGGCTAACACGGTGAAACCCC_T;rs142925250;17:43700576_AG_A;rs1623865;rs1526123;17:43784363_TG_T;rs113100008
Derived_OCT_measures	Derived_OCT_measures	INL_ELM_thickness_inner_subfield_right	72	17:44821987:G:GA	rs111404933	17	44821987	17q21.31	6.75268e-26	16	rs111404933;rs34186148;rs4076453;rs242940;rs17689966;rs2316770;rs9915721;rs754593;rs2435201;rs5820605;rs9908639;17:44202370_AAAGGG_A;rs2732677;rs199470;rs147382204;rs56755526
Derived_OCT_measures	Derived_OCT_measures	INL_ELM_thickness_inner_subfield_right	73	17:59023998:C:T	rs57043009	17	59023998	17q23.2	1.2776e-18	7	rs57043009;rs72844913;rs530582227;rs9893705;rs567914691;rs8070692;rs9904053
Derived_OCT_measures	Derived_OCT_measures	INL_ELM_thickness_inner_subfield_right	75	17:79502316:A:C	rs138055235	17	79502316	17q25.3	6.48968e-16	10	rs138055235;rs6565592;rs117824378;rs9905786;rs3830068;rs7208144;rs10438819;rs9892541;rs8075262;rs34232035
Derived_OCT_measures	Derived_OCT_measures	INL_ELM_thickness_inner_subfield_right	77	18:56917562:C:T	rs12605508	18	56917562	18q21.32	7.76759e-21	5	rs12605508;rs475545;rs77759734;rs6567071;rs73456233
Derived_OCT_measures	Derived_OCT_measures	INL_ELM_thickness_inner_subfield_right	77	18:56967796:A:C	rs536113	18	56967796	18q21.32	4.72836e-21	11	rs536113;rs10503024;rs62094050;rs1373525;rs12960077;rs4940868;rs8092290;rs77340400;rs8091191;rs72958139;rs8086967
Derived_OCT_measures	Derived_OCT_measures	INL_ELM_thickness_inner_subfield_right	77	18:57052843:A:G	rs11662962	18	57052843	18q21.32	2.63256e-16	6	rs11662962;rs2305044;rs8095409;rs8087172;rs2011464;rs4940868
Derived_OCT_measures	Derived_OCT_measures	INL_ELM_thickness_inner_subfield_right	77	18:57114796:A:G	rs77267357	18	57114796	18q21.32	2.86444e-10	7	rs77267357;rs72958139;rs7229033;rs4940868;rs8092290;rs77340400;rs8087172
Derived_OCT_measures	Derived_OCT_measures	INL_ELM_thickness_inner_subfield_right	79	21:34220618:C:T	rs8132685	21	34220618	21q22.11	7.1948e-12	2	rs8132685;rs12627349
Derived_OCT_measures	Derived_OCT_measures	INL_ELM_thickness_inner_subfield_right	81	22:28187396:A:G	rs45462093	22	28187396	22q12.1	1.11234e-18	2	rs45462093;rs382819
Derived_OCT_measures	Derived_OCT_measures	INL_ELM_thickness_inner_subfield_right	82	22:30284891:A:G	rs192710276	22	30284891	22q12.2	1.45689e-10	7	rs192710276;rs78167616;rs184790069;rs715605;rs78797341;rs56195319;rs34568360
Derived_OCT_measures	Derived_OCT_measures	INL_ELM_thickness_inner_subfield_right	82	22:30583490:T:TTGTG	rs35476831	22	30583490	22q12.2	1.87985e-20	10	rs35476831;rs11913168;rs184790069;rs715605;rs78797341;rs34568360;rs9614123;rs12484778;rs78167616;rs73164752
Derived_OCT_measures	Derived_OCT_measures	INL_ELM_thickness_inner_subfield_right	82	22:30620891:A:G	rs13054238	22	30620891	22q12.2	2.32495e-31	13	rs13054238;rs9620961;rs11705378;rs12484252;rs35960997;rs73168617;rs73164714;22:30607923_ATGG_A;rs9608851;rs13057533;rs4823083;rs11089436;22:30619251_GGGACTGA_G
Derived_OCT_measures	Derived_OCT_measures	INL_ELM_thickness_inner_subfield_right	82	22:30649229:C:T	rs73166584	22	30649229	22q12.2	1.33415e-14	5	rs73166584;rs5763918;rs715605;rs78797341;rs56195319
Derived_OCT_measures	Derived_OCT_measures	INL_ELM_thickness_inner_subfield_right	83	22:46377008:G:T	rs75159625	22	46377008	22q13.31	3.09003e-10	1	rs75159625
Derived_OCT_measures	Derived_OCT_measures	INL_ELM_thickness_outer_subfield_left	3	1:200310898:C:G	rs71633898	1	200310898	1q32.1	1.34004e-18	7	rs71633898;rs7511799;rs2808506;rs570515863;rs34199291;rs6673000;rs6427830
Derived_OCT_measures	Derived_OCT_measures	INL_ELM_thickness_outer_subfield_left	4	1:202792179:A:G	rs10800867	1	202792179	1q32.1	7.75229e-17	3	rs10800867;rs61820950;rs12759767
Derived_OCT_measures	Derived_OCT_measures	INL_ELM_thickness_outer_subfield_left	6	1:227501550:A:AAC	rs776003769	1	227501550	1q42.13	1.43081e-13	10	rs776003769;rs6426452;rs76705164;rs2819515;rs34267809;rs61834039;rs1929861;rs7521639;rs5781473;rs1513617
Derived_OCT_measures	Derived_OCT_measures	INL_ELM_thickness_outer_subfield_left	7	2:23910155:G:T	rs4555304	2	23910155	2p24.1	2.49038e-10	4	rs4555304;rs6751857;rs74175027;rs2136264
Derived_OCT_measures	Derived_OCT_measures	INL_ELM_thickness_outer_subfield_left	8	2:145338686:C:T	rs116350483	2	145338686	2q22.3	1.01655e-31	4	rs116350483;rs116098515;rs374520632;rs114973120
Derived_OCT_measures	Derived_OCT_measures	INL_ELM_thickness_outer_subfield_left	9	2:169019319:C:T	rs4668035	2	169019319	2q24.3	1.41121e-29	7	rs4668035;rs6749447;rs56127981;rs10176669;rs4668049;rs2138753;rs12478804
Derived_OCT_measures	Derived_OCT_measures	INL_ELM_thickness_outer_subfield_left	10	2:216811111:C:T	rs72946730	2	216811111	2q35	1.27467e-10	2	rs72946730;rs34117437
Derived_OCT_measures	Derived_OCT_measures	INL_ELM_thickness_outer_subfield_left	10	2:216826913:G:GA	rs200857348	2	216826913	2q35	3.09297e-31	4	rs200857348;rs111383315;rs148388367;rs7564532
Derived_OCT_measures	Derived_OCT_measures	INL_ELM_thickness_outer_subfield_left	11	2:218520035:A:C	rs62175360	2	218520035	2q35	2.12205e-20	10	rs62175360;rs1367194;rs72959735;rs6436007;rs13392670;rs6726957;rs11682125;rs11676172;rs185147777;rs6724385
Derived_OCT_measures	Derived_OCT_measures	INL_ELM_thickness_outer_subfield_left	12	2:227893561:G:T	rs2177599	2	227893561	2q36.3	3.95277e-11	1	rs2177599
Derived_OCT_measures	Derived_OCT_measures	INL_ELM_thickness_outer_subfield_left	12	2:228103961:T:TA	2:228103961_TA_T	2	228103961	2q36.3	9.9859e-13	1	2:228103961_TA_T
Derived_OCT_measures	Derived_OCT_measures	INL_ELM_thickness_outer_subfield_left	14	3:25049310:A:G	rs11129176	3	25049310	3p24.2	4.42753e-15	6	rs11129176;rs4298013;rs1604006;rs4858685;rs13325698;rs12496073
Derived_OCT_measures	Derived_OCT_measures	INL_ELM_thickness_outer_subfield_left	15	3:27686714:C:T	rs6551224	3	27686714	3p24.1	5.67228e-13	2	rs6551224;rs2370990
Derived_OCT_measures	Derived_OCT_measures	INL_ELM_thickness_outer_subfield_left	18	3:150115237:A:AGAGT	rs765544501	3	150115237	3q25.1	1.52415e-12	2	rs765544501;3:150199206_TA_T
Derived_OCT_measures	Derived_OCT_measures	INL_ELM_thickness_outer_subfield_left	22	5:55745334:C:G	rs30373	5	55745334	5q11.2	8.18444e-18	3	rs30373;rs30355;rs158211
Derived_OCT_measures	Derived_OCT_measures	INL_ELM_thickness_outer_subfield_left	23	5:71486228:C:T	rs63338061	5	71486228	5q13.2	2.63863e-10	2	rs63338061;rs72761109
Derived_OCT_measures	Derived_OCT_measures	INL_ELM_thickness_outer_subfield_left	24	5:87775507:T:TG	rs199502002	5	87775507	5q14.3	2.17359e-24	16	rs199502002;rs992623;rs12653396;rs116552258;rs6882046;rs153685;rs35539693;rs4373304;rs10942510;rs72783794;rs710361;5:87236599_GA_G;rs113741789;rs532912673;5:87475116_CT_C;rs247916
Derived_OCT_measures	Derived_OCT_measures	INL_ELM_thickness_outer_subfield_left	24	5:87847586:G:T	rs17421627	5	87847586	5q14.3	4.84347e-50	15	rs17421627;rs373616442;rs114895921;rs78792246;rs11740691;rs78865998;rs78651477;rs148651691;rs142502827;5:87703316_AG_A;rs78440979;5:87748855_GTAGT_G;5:87778792_AT_A;rs200402995;rs11428650
Derived_OCT_measures	Derived_OCT_measures	INL_ELM_thickness_outer_subfield_left	24	5:88075577:G:GTT	rs71613094	5	88075577	5q14.3	4.17787e-11	7	rs71613094;rs4373304;rs80043958;rs116552258;rs6882046;rs153685;rs35539693
Derived_OCT_measures	Derived_OCT_measures	INL_ELM_thickness_outer_subfield_left	25	5:126095011:A:G	rs12523362	5	126095011	5q23.2	3.11815e-23	14	rs12523362;rs7704384;rs72798243;rs150048703;rs62391737;rs537481850;rs563617524;rs554224643;5:126155151_ATTAT_A;rs58974626;rs72798231;rs13362024;rs7737457;5:126094298_CA_C
Derived_OCT_measures	Derived_OCT_measures	INL_ELM_thickness_outer_subfield_left	31	6:79679577:A:G	rs7742431	6	79679577	6q14.1	9.59808e-12	4	rs7742431;rs10455120;rs10639111;rs9352662
Derived_OCT_measures	Derived_OCT_measures	INL_ELM_thickness_outer_subfield_left	32	6:106528340:A:G	rs9398063	6	106528340	6q21	3.51042e-26	4	rs9398063;rs17558797;rs138051352;6:106523830_AT_A
Derived_OCT_measures	Derived_OCT_measures	INL_ELM_thickness_outer_subfield_left	34	6:129820038:A:G	rs12193446	6	129820038	6q22.33	5.56809e-14	3	rs12193446;rs12205363;rs11154474
Derived_OCT_measures	Derived_OCT_measures	INL_ELM_thickness_outer_subfield_left	35	7:867033:C:T	rs9639276	7	867033	7p22.3	6.50518e-17	3	rs9639276;7:930047_TAGGAC_T;rs28773014
Derived_OCT_measures	Derived_OCT_measures	INL_ELM_thickness_outer_subfield_left	36	7:8103337:C:CCCTCAGGCCCAAATGATCCTTCCA	7:8103337_CCCTCAGGCCCAAATGATCCTTCCA_C	7	8103337	7p21.3	1.96333e-13	3	7:8103337_CCCTCAGGCCCAAATGATCCTTCCA_C;rs6961176;rs13247102
Derived_OCT_measures	Derived_OCT_measures	INL_ELM_thickness_outer_subfield_left	37	7:51102820:A:C	rs2240093	7	51102820	7p12.1	4.68119e-16	3	rs2240093;rs2285844;rs6966218
Derived_OCT_measures	Derived_OCT_measures	INL_ELM_thickness_outer_subfield_left	38	7:99711614:C:T	rs4134898	7	99711614	7q22.1	5.08799e-11	5	rs4134898;rs4596570;7:100166110_GCCCCGCCCCACGGCCC_G;rs564636753;rs62471942
Derived_OCT_measures	Derived_OCT_measures	INL_ELM_thickness_outer_subfield_left	40	7:129591807:C:G	rs34926272	7	129591807	7q32.2	1.71127e-13	1	rs34926272
Derived_OCT_measures	Derived_OCT_measures	INL_ELM_thickness_outer_subfield_left	41	8:61591436:C:T	rs113958504	8	61591436	8q12.1	1.52573e-16	6	rs113958504;rs60296501;rs1483207;rs2280916;rs72650439;rs72650445
Derived_OCT_measures	Derived_OCT_measures	INL_ELM_thickness_outer_subfield_left	42	8:108988054:A:C	rs75429733	8	108988054	8q23.1	6.50104e-12	6	rs75429733;rs988886;rs117073107;rs192968756;rs75002881;rs77373014
Derived_OCT_measures	Derived_OCT_measures	INL_ELM_thickness_outer_subfield_left	42	8:109014153:A:T	rs2514828	8	109014153	8q23.1	1.7328e-13	5	rs2514828;rs2443771;rs4448247;rs79668362;rs6993272
Derived_OCT_measures	Derived_OCT_measures	INL_ELM_thickness_outer_subfield_left	42	8:109121898:A:G	rs201925098	8	109121898	8q23.1	2.60943e-12	5	rs201925098;8:109251795_CT_C;rs11777526;rs2514843;rs4448247
Derived_OCT_measures	Derived_OCT_measures	INL_ELM_thickness_outer_subfield_left	42	8:109136090:C:T	rs375646	8	109136090	8q23.1	3.66814e-78	15	rs375646;8:109251795_CT_C;rs79668362;rs11777526;rs139617950;rs35308948;rs78935216;8:109411575_CAAA_C;rs56112207;rs10089406;rs2443771;rs988886;rs2514840;rs2514843;rs117073107
Derived_OCT_measures	Derived_OCT_measures	INL_ELM_thickness_outer_subfield_left	42	8:109363620:C:T	rs13280626	8	109363620	8q23.1	1.51209e-12	5	rs13280626;rs2514840;rs117073107;rs192968756;rs75002881
Derived_OCT_measures	Derived_OCT_measures	INL_ELM_thickness_outer_subfield_left	42	8:109501523:A:C	rs117392466	8	109501523	8q23.1	4.04617e-14	9	rs117392466;rs76085619;rs117028822;rs371477815;rs192968756;rs77767830;rs75002881;rs78935216;rs118013985
Derived_OCT_measures	Derived_OCT_measures	INL_ELM_thickness_outer_subfield_left	42	8:109611220:A:C	rs2928825	8	109611220	8q23.1	1.38704e-11	2	rs2928825;rs11783033
Derived_OCT_measures	Derived_OCT_measures	INL_ELM_thickness_outer_subfield_left	44	9:21555283:C:T	rs9298816	9	21555283	9p21.3	7.7437e-19	2	rs9298816;rs1452653
Derived_OCT_measures	Derived_OCT_measures	INL_ELM_thickness_outer_subfield_left	45	9:77114274:A:G	rs10869406	9	77114274	9q21.13	2.38408e-11	2	rs10869406;rs6560395
Derived_OCT_measures	Derived_OCT_measures	INL_ELM_thickness_outer_subfield_left	47	10:49741135:C:T	rs1947075	10	49741135	10q11.22	2.62313e-11	2	rs1947075;rs10857595
Derived_OCT_measures	Derived_OCT_measures	INL_ELM_thickness_outer_subfield_left	49	10:70004551:A:C	rs1900003	10	70004551	10q21.3	2.01435e-24	11	rs1900003;10:70042807_CT_C;rs1900017;rs71009039;10:70065949_AT_A;rs10762224;rs78801084;rs78400251;rs761158165;rs28840688;rs61854782
Derived_OCT_measures	Derived_OCT_measures	INL_ELM_thickness_outer_subfield_left	50	10:123427642:A:G	rs1696837	10	123427642	10q26.13	2.27409e-11	3	rs1696837;rs4751847;rs4752581
Derived_OCT_measures	Derived_OCT_measures	INL_ELM_thickness_outer_subfield_left	51	11:31640411:A:G	rs1232180	11	31640411	11p13	1.03566e-13	6	rs1232180;rs2177482;rs3026393;rs113859447;rs208079;rs202072562
Derived_OCT_measures	Derived_OCT_measures	INL_ELM_thickness_outer_subfield_left	53	11:68953054:A:G	rs7128814	11	68953054	11q13.3	2.2316e-14	5	rs7128814;rs9783279;rs749225066;rs3750970;rs12364647
Derived_OCT_measures	Derived_OCT_measures	INL_ELM_thickness_outer_subfield_left	53	11:68968149:A:C	rs78977588	11	68968149	11q13.3	6.03562e-12	4	rs78977588;rs749225066;rs3750970;rs12364647
Derived_OCT_measures	Derived_OCT_measures	INL_ELM_thickness_outer_subfield_left	53	11:69018588:C:T	rs11606813	11	69018588	11q13.3	2.29262e-17	4	rs11606813;rs67808136;rs72932198;rs11601194
Derived_OCT_measures	Derived_OCT_measures	INL_ELM_thickness_outer_subfield_left	53	11:69281578:A:G	rs10752562	11	69281578	11q13.3	1.96784e-13	3	rs10752562;rs2930972;rs17310712
Derived_OCT_measures	Derived_OCT_measures	INL_ELM_thickness_outer_subfield_left	55	11:120055403:A:T	rs12792820	11	120055403	11q23.3	3.816e-11	1	rs12792820
Derived_OCT_measures	Derived_OCT_measures	INL_ELM_thickness_outer_subfield_left	59	12:55655479:C:T	rs73116921	12	55655479	12q13.2	9.45301e-11	4	rs73116921;rs534727686;rs142621472;rs74867235
Derived_OCT_measures	Derived_OCT_measures	INL_ELM_thickness_outer_subfield_left	59	12:56082572:C:T	rs117082867	12	56082572	12q13.2	2.40674e-11	3	rs117082867;rs75180715;rs182763084
Derived_OCT_measures	Derived_OCT_measures	INL_ELM_thickness_outer_subfield_left	59	12:56115585:C:T	rs3138142	12	56115585	12q13.2	2.50423e-111	11	rs3138142;rs3138136;rs75180715;rs117236761;rs143791725;rs73119282;rs73121299;rs73123204;rs12825163;rs74867235;rs3138144
Derived_OCT_measures	Derived_OCT_measures	INL_ELM_thickness_outer_subfield_left	59	12:56160662:G:GCCTAGTCTCTGCCT	12:56160662_GCCTAGTCTCTGCCT_G	12	56160662	12q13.2	2.31923e-13	3	12:56160662_GCCTAGTCTCTGCCT_G;rs12824144;rs3138144
Derived_OCT_measures	Derived_OCT_measures	INL_ELM_thickness_outer_subfield_left	59	12:56170342:G:T	rs77232256	12	56170342	12q13.2	1.98315e-10	2	rs77232256;rs149918474
Derived_OCT_measures	Derived_OCT_measures	INL_ELM_thickness_outer_subfield_left	59	12:56204865:C:CA	12:56204865_CA_C	12	56204865	12q13.2	1.34039e-10	3	12:56204865_CA_C;rs117960147;rs117236761
Derived_OCT_measures	Derived_OCT_measures	INL_ELM_thickness_outer_subfield_left	59	12:56330906:C:T	rs55704764	12	56330906	12q13.2	5.33673e-13	10	rs55704764;rs2069414;rs78182748;rs534727686;rs142621472;rs12825163;rs74867235;rs143791725;rs73119282;rs73121299
Derived_OCT_measures	Derived_OCT_measures	INL_ELM_thickness_outer_subfield_left	59	12:56830687:C:T	rs73113077	12	56830687	12q13.3	1.52772e-10	1	rs73113077
Derived_OCT_measures	Derived_OCT_measures	INL_ELM_thickness_outer_subfield_left	60	12:96272463:A:G	rs17370487	12	96272463	12q23.1	1.86477e-18	6	rs17370487;rs11108332;rs111391193;rs4762622;rs6538677;12:96263119_CAG_C
Derived_OCT_measures	Derived_OCT_measures	INL_ELM_thickness_outer_subfield_left	62	13:28981506:C:CT	13:28981506_CT_C	13	28981506	13q12.3	2.49636e-11	1	13:28981506_CT_C
Derived_OCT_measures	Derived_OCT_measures	INL_ELM_thickness_outer_subfield_left	63	13:50112843:C:G	rs7325207	13	50112843	13q14.2	3.45909e-11	4	rs7325207;rs4942845;rs2093472;13:50194987_TATACTATACTA_T
Derived_OCT_measures	Derived_OCT_measures	INL_ELM_thickness_outer_subfield_left	64	13:100246997:A:G	rs9585141	13	100246997	13q32.3	7.4231e-12	6	rs9585141;rs10677584;rs12184508;rs2763925;rs3032437;rs2763928
Derived_OCT_measures	Derived_OCT_measures	INL_ELM_thickness_outer_subfield_left	65	14:69525936:A:G	rs1914004	14	69525936	14q24.1	4.87486e-15	4	rs1914004;rs7148953;14:69663339_CTT_C;14:69743397_CA_C
Derived_OCT_measures	Derived_OCT_measures	INL_ELM_thickness_outer_subfield_left	66	14:73869865:C:T	rs12432592	14	73869865	14q24.3	2.46321e-15	6	rs12432592;rs4899466;rs139714851;rs72734453;rs55839454;14:73865824_GAATA_G
Derived_OCT_measures	Derived_OCT_measures	INL_ELM_thickness_outer_subfield_left	66	14:73942963:A:G	rs7157889	14	73942963	14q24.3	1.48259e-12	10	rs7157889;rs111584637;rs5809619;rs113860908;rs796397171;rs177392;rs112932498;rs541951180;rs112699909;14:73881896_GTGCT_G
Derived_OCT_measures	Derived_OCT_measures	INL_ELM_thickness_outer_subfield_left	66	14:74040819:C:T	rs140884027	14	74040819	14q24.3	8.34023e-11	2	rs140884027;rs139672167
Derived_OCT_measures	Derived_OCT_measures	INL_ELM_thickness_outer_subfield_left	66	14:74101756:C:T	rs112109204	14	74101756	14q24.3	5.68561e-15	8	rs112109204;rs111609763;rs17782351;rs112932498;rs112699909;rs111584637;rs113860908;rs796397171
Derived_OCT_measures	Derived_OCT_measures	INL_ELM_thickness_outer_subfield_left	66	14:74140183:C:T	rs139347411	14	74140183	14q24.3	6.70191e-29	5	rs139347411;rs9652296;rs74504936;rs114165892;rs10135293
Derived_OCT_measures	Derived_OCT_measures	INL_ELM_thickness_outer_subfield_left	66	14:74247181:A:G	rs56196901	14	74247181	14q24.3	7.77434e-20	11	rs56196901;14:74258238_GTAA_G;rs6574143;rs72723758;rs7157377;rs62006135;rs144361907;14:74114405_CCTT_C;rs9652296;rs4899479;rs11627539
Derived_OCT_measures	Derived_OCT_measures	INL_ELM_thickness_outer_subfield_left	66	14:74287149:A:C	rs187505499	14	74287149	14q24.3	1.51438e-14	3	rs187505499;rs148819689;rs1019095
Derived_OCT_measures	Derived_OCT_measures	INL_ELM_thickness_outer_subfield_left	66	14:74293531:C:T	rs8018644	14	74293531	14q24.3	9.67778e-106	15	rs8018644;rs1860138;rs7146196;rs11461357;rs3742815;rs7157377;rs62006135;rs7147523;rs551602396;rs7148979;rs8003543;rs1558176;14:74258238_GTAA_G;rs571851010;rs7160232
Derived_OCT_measures	Derived_OCT_measures	INL_ELM_thickness_outer_subfield_left	66	14:74320611:A:G	rs79188481	14	74320611	14q24.3	1.44365e-71	11	rs79188481;14:74379573_CT_C;rs78355949;rs7148979;rs79329510;rs747513;rs117813701;rs200577672;rs144001524;rs111955243;rs61052738
Derived_OCT_measures	Derived_OCT_measures	INL_ELM_thickness_outer_subfield_left	66	14:74328905:G:T	rs1968105	14	74328905	14q24.3	2.79743e-49	14	rs1968105;rs111609763;rs2302120;rs3742815;rs17782351;rs10147158;rs34339863;rs929450;rs6574143;rs7160232;rs1860138;rs11424982;rs7146196;rs8020267
Derived_OCT_measures	Derived_OCT_measures	INL_ELM_thickness_outer_subfield_left	66	14:74352411:A:G	rs62003710	14	74352411	14q24.3	2.43806e-82	7	rs62003710;rs62006135;rs7148979;rs10135293;rs10129550;rs74504936;14:74258238_GTAA_G
Derived_OCT_measures	Derived_OCT_measures	INL_ELM_thickness_outer_subfield_left	66	14:74410640:C:T	rs72723771	14	74410640	14q24.3	1.97019e-29	12	rs72723771;rs62006135;rs141453104;rs144361907;rs72725969;rs561597308;14:74103278_TCAAA_T;14:74114405_CCTT_C;14:74153351_CA_C;14:74258238_GTAA_G;rs61052738;rs72723758
Derived_OCT_measures	Derived_OCT_measures	INL_ELM_thickness_outer_subfield_left	66	14:74483819:C:T	rs191433274	14	74483819	14q24.3	9.30234e-17	1	rs191433274
Derived_OCT_measures	Derived_OCT_measures	INL_ELM_thickness_outer_subfield_left	66	14:74570130:A:ATTTTTTTTTTTTT	14:74570130_ATTTTTTTTTTTTT_A	14	74570130	14q24.3	1.76965e-53	14	14:74570130_ATTTTTTTTTTTTT_A;rs7152352;rs75410415;rs12879392;rs8006297;rs4291856;rs8013751;rs7160232;rs12890967;rs11461357;rs138267982;rs17782351;rs10147158;rs7147523
Derived_OCT_measures	Derived_OCT_measures	INL_ELM_thickness_outer_subfield_left	66	14:74666641:A:G	rs887595	14	74666641	14q24.3	6.56548e-273	19	rs887595;rs538278829;rs747513;rs1548770;rs7158381;rs17782472;rs111955243;rs61052738;rs556048933;rs75304016;rs72723758;rs62006135;rs551602396;rs778383644;rs7148979;rs7152352;rs775924321;rs139569341;rs8003543
Derived_OCT_measures	Derived_OCT_measures	INL_ELM_thickness_outer_subfield_left	66	14:74686575:A:G	rs118186707	14	74686575	14q24.3	4.42004e-53	11	rs118186707;rs10137199;rs7156792;rs8023118;rs142292101;rs1985826;rs929450;rs1019095;rs8020267;rs146758197;rs34339863
Derived_OCT_measures	Derived_OCT_measures	INL_ELM_thickness_outer_subfield_left	66	14:74693381:A:G	rs34130759	14	74693381	14q24.3	1.79338e-12	3	rs34130759;rs113836365;rs34339863
Derived_OCT_measures	Derived_OCT_measures	INL_ELM_thickness_outer_subfield_left	66	14:74700862:C:CG	14:74700862_CG_C	14	74700862	14q24.3	2.10493e-49	6	14:74700862_CG_C;rs10130114;rs8016365;rs11849102;rs12896898;rs12879209
Derived_OCT_measures	Derived_OCT_measures	INL_ELM_thickness_outer_subfield_left	66	14:74795706:C:G	rs141392392	14	74795706	14q24.3	6.59431e-53	4	rs141392392;rs35399681;rs10135293;rs17782472
Derived_OCT_measures	Derived_OCT_measures	INL_ELM_thickness_outer_subfield_left	66	14:74828636:G:T	rs78240185	14	74828636	14q24.3	1.66319e-18	3	rs78240185;rs150838438;rs139672167
Derived_OCT_measures	Derived_OCT_measures	INL_ELM_thickness_outer_subfield_left	66	14:74869017:A:G	rs10132336	14	74869017	14q24.3	4.60607e-13	3	rs10132336;rs3815329;rs10137199
Derived_OCT_measures	Derived_OCT_measures	INL_ELM_thickness_outer_subfield_left	66	14:74889356:T:TCA	rs34711949	14	74889356	14q24.3	8.84274e-13	3	rs34711949;rs146607429;rs75323194
Derived_OCT_measures	Derived_OCT_measures	INL_ELM_thickness_outer_subfield_left	66	14:74930994:A:G	rs73294452	14	74930994	14q24.3	1.40959e-15	3	rs73294452;rs149147952;rs10135293
Derived_OCT_measures	Derived_OCT_measures	INL_ELM_thickness_outer_subfield_left	66	14:74937186:C:G	rs144854069	14	74937186	14q24.3	1.81841e-19	5	rs144854069;rs149814360;rs146758197;rs7156792;rs142292101
Derived_OCT_measures	Derived_OCT_measures	INL_ELM_thickness_outer_subfield_left	66	14:75240090:A:G	rs12891131	14	75240090	14q24.3	6.76414e-17	10	rs12891131;14:75317089_CT_C;14:75356827_CT_C;rs4899539;rs11159090;rs12894937;rs7154563;rs12587457;rs6574192;rs7160852
Derived_OCT_measures	Derived_OCT_measures	INL_ELM_thickness_outer_subfield_left	68	15:45480316:A:G	rs62026661	15	45480316	15q21.1	3.70189e-11	1	rs62026661
Derived_OCT_measures	Derived_OCT_measures	INL_ELM_thickness_outer_subfield_left	69	15:53998595:C:CTATGTGTACACAT	15:53998595_CTATGTGTACACAT_C	15	53998595	15q21.3	1.9182e-14	6	15:53998595_CTATGTGTACACAT_C;rs11852831;rs12901183;rs1906431;rs690545;rs540605729
Derived_OCT_measures	Derived_OCT_measures	INL_ELM_thickness_outer_subfield_left	72	15:72111688:G:T	rs16956241	15	72111688	15q23	6.29155e-11	1	rs16956241
Derived_OCT_measures	Derived_OCT_measures	INL_ELM_thickness_outer_subfield_left	75	16:80430160:C:G	rs62048558	16	80430160	16q23.2	3.57901e-16	9	rs62048558;rs9933678;rs8063916;rs9939856;rs11150283;rs7190076;rs4491514;rs4635359;rs2170828
Derived_OCT_measures	Derived_OCT_measures	INL_ELM_thickness_outer_subfield_left	76	16:84561361:C:T	rs142963458	16	84561361	16q24.1	8.60414e-11	1	rs142963458
Derived_OCT_measures	Derived_OCT_measures	INL_ELM_thickness_outer_subfield_left	77	16:85700360:A:G	rs12149202	16	85700360	16q24.1	9.17519e-11	3	rs12149202;rs148610400;rs59424991
Derived_OCT_measures	Derived_OCT_measures	INL_ELM_thickness_outer_subfield_left	80	17:43798360:A:G	rs55938136	17	43798360	17q21.31	3.57957e-21	1	rs55938136
Derived_OCT_measures	Derived_OCT_measures	INL_ELM_thickness_outer_subfield_left	80	17:43798775:C:G	rs62054372	17	43798775	17q21.31	4.50034e-23	23	rs62054372;rs9303521;rs7225384;rs11650571;rs34186148;rs4076453;rs242940;rs17689966;rs2316770;rs9898399;rs242557;rs2435207;rs2435201;17:44202370_AAAGGG_A;rs2732677;rs199470;rs56755526;rs62064595;rs61572747;rs546735951;17:43511281_TGGCTAACACGGTGAAACCCC_T;rs142925250;rs1526123
Derived_OCT_measures	Derived_OCT_measures	INL_ELM_thickness_outer_subfield_left	80	17:44821987:G:GA	rs111404933	17	44821987	17q21.31	2.66734e-20	16	rs111404933;rs11650571;rs34186148;rs4076453;rs242940;rs17689966;rs2316770;rs9898399;rs242557;rs2435207;rs2435201;17:44202370_AAAGGG_A;rs2732677;rs199470;rs56755526;rs35937770
Derived_OCT_measures	Derived_OCT_measures	INL_ELM_thickness_outer_subfield_left	81	17:59022395:A:G	rs9914370	17	59022395	17q23.2	1.43739e-10	3	rs9914370;rs72843596;rs8073894
Derived_OCT_measures	Derived_OCT_measures	INL_ELM_thickness_outer_subfield_left	82	17:79415386:C:T	rs10438819	17	79415386	17q25.3	7.47631e-13	9	rs10438819;rs28576195;rs374505812;rs11411934;rs9892541;rs8075262;rs34232035;rs6565592;rs8077430
Derived_OCT_measures	Derived_OCT_measures	INL_ELM_thickness_outer_subfield_left	82	17:79508732:C:T	rs58278001	17	79508732	17q25.3	2.2542e-10	7	rs58278001;rs8077430;rs7406026;rs11411934;rs9892541;rs34232035;rs6565592
Derived_OCT_measures	Derived_OCT_measures	INL_ELM_thickness_outer_subfield_left	82	17:79602063:G:T	rs9905786	17	79602063	17q25.3	1.63614e-26	13	rs9905786;rs77740144;rs11150803;rs3830068;rs4078290;rs7208144;rs9892541;rs8075262;rs6565592;rs8077430;rs7406026;rs11150798;rs117824378
Derived_OCT_measures	Derived_OCT_measures	INL_ELM_thickness_outer_subfield_left	83	18:56940307:G:T	rs2271733	18	56940307	18q21.32	3.72358e-24	4	rs2271733;rs77759734;rs73456233;rs592270
Derived_OCT_measures	Derived_OCT_measures	INL_ELM_thickness_outer_subfield_left	83	18:57019760:A:G	rs17769358	18	57019760	18q21.32	1.20805e-19	9	rs17769358;rs12960077;rs4940868;rs551022215;rs8092290;rs72958139;rs8086967;rs10503024;rs35622475
Derived_OCT_measures	Derived_OCT_measures	INL_ELM_thickness_outer_subfield_left	83	18:57052843:A:G	rs11662962	18	57052843	18q21.32	2.27213e-13	4	rs11662962;rs4940872;rs2011464;rs4940868
Derived_OCT_measures	Derived_OCT_measures	INL_ELM_thickness_outer_subfield_left	83	18:57122611:A:C	rs7229033	18	57122611	18q21.32	5.77847e-11	8	rs7229033;rs8086967;rs2011464;rs12960077;rs4940868;rs8092290;rs4940872;rs72958139
Derived_OCT_measures	Derived_OCT_measures	INL_ELM_thickness_outer_subfield_left	84	19:3771586:A:G	rs76076446	19	3771586	19p13.3	1.05499e-12	1	rs76076446
Derived_OCT_measures	Derived_OCT_measures	INL_ELM_thickness_outer_subfield_left	86	21:34220618:C:T	rs8132685	21	34220618	21q22.11	2.71196e-16	4	rs8132685;rs2833993;rs2834006;rs2833978
Derived_OCT_measures	Derived_OCT_measures	INL_ELM_thickness_outer_subfield_left	87	21:45072621:A:C	rs2838337	21	45072621	21q22.3	1.57162e-10	1	rs2838337
Derived_OCT_measures	Derived_OCT_measures	INL_ELM_thickness_outer_subfield_left	89	22:28187396:A:G	rs45462093	22	28187396	22q12.1	1.17391e-16	3	rs45462093;rs1297594;rs382819
Derived_OCT_measures	Derived_OCT_measures	INL_ELM_thickness_outer_subfield_left	90	22:30606564:A:G	rs11913168	22	30606564	22q12.2	3.47421e-19	8	rs11913168;rs11704655;rs12484301;rs2074204;rs15888;rs12484778;rs73164752;rs35476831
Derived_OCT_measures	Derived_OCT_measures	INL_ELM_thickness_outer_subfield_left	90	22:30638226:G:T	rs929271	22	30638226	22q12.2	1.89795e-20	7	rs929271;rs9620961;rs12484252;22:30607923_ATGG_A;rs13057533;rs143371158;rs549362453
Derived_OCT_measures	Derived_OCT_measures	INL_ELM_thickness_outer_subfield_right	2	1:200310898:C:G	rs71633898	1	200310898	1q32.1	5.05277e-19	10	rs71633898;rs11411654;rs11369486;rs570515863;rs35482830;rs4512680;1:200451684_TC_T;rs6427830;rs10753873;rs12144219
Derived_OCT_measures	Derived_OCT_measures	INL_ELM_thickness_outer_subfield_right	3	1:202810562:C:T	rs4950949	1	202810562	1q32.1	8.22512e-18	5	rs4950949;rs4950784;rs61820950;1:202757020_CA_C;rs12139944
Derived_OCT_measures	Derived_OCT_measures	INL_ELM_thickness_outer_subfield_right	5	1:227447213:C:T	rs1513617	1	227447213	1q42.13	2.64433e-15	11	rs1513617;1:227479688_AT_A;rs776003769;rs6426452;rs41270151;rs7545890;rs11580229;rs7521639;rs5781473;rs5781473;rs796283137
Derived_OCT_measures	Derived_OCT_measures	INL_ELM_thickness_outer_subfield_right	5	1:227579344:A:G	rs11584506	1	227579344	1q42.13	1.19708e-10	7	rs11584506;rs6426452;rs7545890;rs77271542;rs7521639;1:227479688_AT_A;rs112123925
Derived_OCT_measures	Derived_OCT_measures	INL_ELM_thickness_outer_subfield_right	6	2:24074791:G:GA	rs35208908	2	24074791	2p23.3	1.0356e-11	3	rs35208908;rs7560892;rs74175027
Derived_OCT_measures	Derived_OCT_measures	INL_ELM_thickness_outer_subfield_right	7	2:145338686:C:T	rs116350483	2	145338686	2q22.3	6.60801e-37	5	rs116350483;rs116098515;rs374520632;rs114973120;rs140430007
Derived_OCT_measures	Derived_OCT_measures	INL_ELM_thickness_outer_subfield_right	8	2:169016460:C:T	rs3820860	2	169016460	2q24.3	1.47526e-25	5	rs3820860;rs7607305;rs2390669;rs2138753;rs12478804
Derived_OCT_measures	Derived_OCT_measures	INL_ELM_thickness_outer_subfield_right	10	2:216826913:G:GA	rs200857348	2	216826913	2q35	1.97561e-30	4	rs200857348;rs111383315;rs148388367;rs7564532
Derived_OCT_measures	Derived_OCT_measures	INL_ELM_thickness_outer_subfield_right	11	2:218520035:A:C	rs62175360	2	218520035	2q35	2.82652e-19	9	rs62175360;rs1367194;rs872707;rs13392670;rs6726957;rs11682125;2:218644346_TC_T;rs185147777;rs6724385
Derived_OCT_measures	Derived_OCT_measures	INL_ELM_thickness_outer_subfield_right	13	3:25043829:C:G	rs12487626	3	25043829	3p24.2	1.05256e-15	5	rs12487626;rs4547662;rs4482636;rs762606633;rs4858685
Derived_OCT_measures	Derived_OCT_measures	INL_ELM_thickness_outer_subfield_right	15	3:27690531:C:T	rs2370990	3	27690531	3p24.1	6.16912e-11	2	rs2370990;rs9837054
Derived_OCT_measures	Derived_OCT_measures	INL_ELM_thickness_outer_subfield_right	17	3:150115237:A:AGAGT	rs765544501	3	150115237	3q25.1	4.10751e-14	2	rs765544501;rs16862644
Derived_OCT_measures	Derived_OCT_measures	INL_ELM_thickness_outer_subfield_right	20	5:55745334:C:G	rs30373	5	55745334	5q11.2	2.43941e-16	2	rs30373;rs148281572
Derived_OCT_measures	Derived_OCT_measures	INL_ELM_thickness_outer_subfield_right	21	5:71486228:C:T	rs63338061	5	71486228	5q13.2	1.3045e-11	2	rs63338061;rs72761109
Derived_OCT_measures	Derived_OCT_measures	INL_ELM_thickness_outer_subfield_right	22	5:87775507:T:TG	rs199502002	5	87775507	5q14.3	2.9513e-25	14	rs199502002;rs992623;rs12653396;rs116552258;rs6882046;rs153685;rs35539693;rs55740951;rs10942510;rs710361;rs532912673;rs17286052;5:87475116_CT_C;rs247916
Derived_OCT_measures	Derived_OCT_measures	INL_ELM_thickness_outer_subfield_right	22	5:87847988:A:G	rs79327504	5	87847988	5q14.3	2.72417e-49	16	rs79327504;rs373616442;rs114895921;rs16903284;rs78792246;rs11740691;rs78651477;rs184539003;rs17547627;rs148651691;rs142502827;rs115114609;5:87778792_AT_A;5:87782483_GGACA_G;rs200402995;rs11428650
Derived_OCT_measures	Derived_OCT_measures	INL_ELM_thickness_outer_subfield_right	23	5:126095011:A:G	rs12523362	5	126095011	5q23.2	4.00718e-20	12	rs12523362;rs7704384;rs60147760;rs150048703;rs62391737;rs17165359;5:126155151_ATTAT_A;rs58974626;rs72780284;rs13362024;rs7737457;5:126094298_CA_C
Derived_OCT_measures	Derived_OCT_measures	INL_ELM_thickness_outer_subfield_right	24	6:35477152:C:T	rs7752728	6	35477152	6p21.31	9.65306e-11	1	rs7752728
Derived_OCT_measures	Derived_OCT_measures	INL_ELM_thickness_outer_subfield_right	25	6:56734711:C:T	rs13195825	6	56734711	6p12.1	1.44851e-10	2	rs13195825;rs35440822
Derived_OCT_measures	Derived_OCT_measures	INL_ELM_thickness_outer_subfield_right	27	6:106528340:A:G	rs9398063	6	106528340	6q21	7.06605e-24	3	rs9398063;rs17558797;6:106523830_AT_A
Derived_OCT_measures	Derived_OCT_measures	INL_ELM_thickness_outer_subfield_right	29	6:129820038:A:G	rs12193446	6	129820038	6q22.33	3.58397e-14	2	rs12193446;rs12205363
Derived_OCT_measures	Derived_OCT_measures	INL_ELM_thickness_outer_subfield_right	30	7:865089:A:G	rs75523003	7	865089	7p22.3	1.04208e-15	4	rs75523003;7:930047_TAGGAC_T;rs6965219;rs28773014
Derived_OCT_measures	Derived_OCT_measures	INL_ELM_thickness_outer_subfield_right	31	7:8005174:A:G	rs12531825	7	8005174	7p21.3	2.26658e-13	3	rs12531825;rs13247102;rs58849528
Derived_OCT_measures	Derived_OCT_measures	INL_ELM_thickness_outer_subfield_right	33	7:51104236:A:G	rs2285843	7	51104236	7p12.1	3.99907e-20	2	rs2285843;rs12719029
Derived_OCT_measures	Derived_OCT_measures	INL_ELM_thickness_outer_subfield_right	34	7:99483731:C:CTT	7:99483731_CTT_C	7	99483731	7q22.1	1.62261e-11	5	7:99483731_CTT_C;rs2404976;rs113697967;rs1122598;rs522415
Derived_OCT_measures	Derived_OCT_measures	INL_ELM_thickness_outer_subfield_right	36	7:129591807:C:G	rs34926272	7	129591807	7q32.2	1.75766e-11	1	rs34926272
Derived_OCT_measures	Derived_OCT_measures	INL_ELM_thickness_outer_subfield_right	37	8:61617849:C:T	rs72650452	8	61617849	8q12.2	3.90467e-14	4	rs72650452;rs60296501;rs62526522;rs2280916
Derived_OCT_measures	Derived_OCT_measures	INL_ELM_thickness_outer_subfield_right	38	8:108896062:A:G	rs80263803	8	108896062	8q23.1	7.02644e-11	4	rs80263803;rs117073107;rs192968756;rs75425523
Derived_OCT_measures	Derived_OCT_measures	INL_ELM_thickness_outer_subfield_right	38	8:109014153:A:T	rs2514828	8	109014153	8q23.1	4.82124e-15	4	rs2514828;rs1452020;rs79668362;rs1679666
Derived_OCT_measures	Derived_OCT_measures	INL_ELM_thickness_outer_subfield_right	38	8:109121898:A:G	rs201925098	8	109121898	8q23.1	9.10922e-12	5	rs201925098;rs2597658;rs11777526;rs13262361;rs2514843
Derived_OCT_measures	Derived_OCT_measures	INL_ELM_thickness_outer_subfield_right	38	8:109121945:C:T	rs13263941	8	109121945	8q23.1	2.43836e-77	14	rs13263941;rs2597658;rs79668362;rs11777526;rs139617950;rs78935216;8:109411575_CAAA_C;rs56112207;rs10089406;rs1452020;rs988886;rs2514840;rs2514843;rs117073107
Derived_OCT_measures	Derived_OCT_measures	INL_ELM_thickness_outer_subfield_right	38	8:109363620:C:T	rs13280626	8	109363620	8q23.1	1.29021e-13	5	rs13280626;rs75425523;rs2514840;rs117073107;rs192968756
Derived_OCT_measures	Derived_OCT_measures	INL_ELM_thickness_outer_subfield_right	38	8:109501523:A:C	rs117392466	8	109501523	8q23.1	1.90712e-12	7	rs117392466;rs117028822;rs371477815;rs192968756;rs77767830;rs78935216;rs75425523
Derived_OCT_measures	Derived_OCT_measures	INL_ELM_thickness_outer_subfield_right	38	8:109611220:A:C	rs2928825	8	109611220	8q23.1	1.27052e-10	1	rs2928825
Derived_OCT_measures	Derived_OCT_measures	INL_ELM_thickness_outer_subfield_right	39	9:21555283:C:T	rs9298816	9	21555283	9p21.3	3.68213e-20	3	rs9298816;rs1452653;rs1869207
Derived_OCT_measures	Derived_OCT_measures	INL_ELM_thickness_outer_subfield_right	40	9:77114274:A:G	rs10869406	9	77114274	9q21.13	1.6927e-12	4	rs10869406;rs1018584;rs6560395;rs7045994
Derived_OCT_measures	Derived_OCT_measures	INL_ELM_thickness_outer_subfield_right	41	10:49741135:C:T	rs1947075	10	49741135	10q11.22	2.70837e-10	2	rs1947075;rs10857595
Derived_OCT_measures	Derived_OCT_measures	INL_ELM_thickness_outer_subfield_right	43	10:70004551:A:C	rs1900003	10	70004551	10q21.3	6.25894e-24	10	rs1900003;10:70042807_CT_C;rs1900017;rs71009039;10:70065949_AT_A;rs10762224;rs78801084;rs78400251;rs761158165;rs61854782
Derived_OCT_measures	Derived_OCT_measures	INL_ELM_thickness_outer_subfield_right	44	10:123427642:A:G	rs1696837	10	123427642	10q26.13	2.46607e-11	2	rs1696837;rs145199326
Derived_OCT_measures	Derived_OCT_measures	INL_ELM_thickness_outer_subfield_right	45	11:31789114:C:G	rs10488688	11	31789114	11p13	1.00436e-14	7	rs10488688;rs72900360;11:31811808_GA_G;rs113859447;rs587493;rs61879886;rs117513218
Derived_OCT_measures	Derived_OCT_measures	INL_ELM_thickness_outer_subfield_right	47	11:68953054:A:G	rs7128814	11	68953054	11q13.3	1.81279e-11	5	rs7128814;rs7930375;rs10896447;rs3019749;rs12364647
Derived_OCT_measures	Derived_OCT_measures	INL_ELM_thickness_outer_subfield_right	47	11:68968149:A:C	rs78977588	11	68968149	11q13.3	3.68089e-12	3	rs78977588;rs7930375;rs12364647
Derived_OCT_measures	Derived_OCT_measures	INL_ELM_thickness_outer_subfield_right	47	11:69018588:C:T	rs11606813	11	69018588	11q13.3	2.00889e-23	5	rs11606813;rs67808136;rs72932198;rs11601194;rs11607504
Derived_OCT_measures	Derived_OCT_measures	INL_ELM_thickness_outer_subfield_right	47	11:69286205:C:T	rs2930972	11	69286205	11q13.3	5.37118e-15	2	rs2930972;rs631695
Derived_OCT_measures	Derived_OCT_measures	INL_ELM_thickness_outer_subfield_right	47	11:69304382:C:T	rs17310712	11	69304382	11q13.3	4.54169e-13	4	rs17310712;rs76472065;rs57212245;rs631695
Derived_OCT_measures	Derived_OCT_measures	INL_ELM_thickness_outer_subfield_right	49	11:117670657:C:T	rs7125694	11	117670657	11q23.3	3.71579e-11	2	rs7125694;rs7119911
Derived_OCT_measures	Derived_OCT_measures	INL_ELM_thickness_outer_subfield_right	52	12:55655479:C:T	rs73116921	12	55655479	12q13.2	1.15836e-10	4	rs73116921;rs544741991;rs142621472;rs74867235
Derived_OCT_measures	Derived_OCT_measures	INL_ELM_thickness_outer_subfield_right	52	12:56115585:C:T	rs3138142	12	56115585	12q13.2	2.17956e-99	11	rs3138142;rs3138136;rs75180715;rs117236761;rs143791725;rs73119282;rs73119300;rs11171695;rs12825163;rs74867235;rs3138144
Derived_OCT_measures	Derived_OCT_measures	INL_ELM_thickness_outer_subfield_right	52	12:56160662:G:GCCTAGTCTCTGCCT	12:56160662_GCCTAGTCTCTGCCT_G	12	56160662	12q13.2	5.07303e-12	3	12:56160662_GCCTAGTCTCTGCCT_G;rs12824144;rs3138144
Derived_OCT_measures	Derived_OCT_measures	INL_ELM_thickness_outer_subfield_right	52	12:56326187:A:C	rs182763084	12	56326187	12q13.2	1.98657e-11	4	rs182763084;rs11575222;rs117082867;rs75180715
Derived_OCT_measures	Derived_OCT_measures	INL_ELM_thickness_outer_subfield_right	52	12:56330906:C:T	rs55704764	12	56330906	12q13.2	3.34073e-12	11	rs55704764;rs2069414;rs78182748;rs544741991;rs142621472;rs12825163;rs74867235;rs143791725;rs73119282;rs73119300;rs11171695
Derived_OCT_measures	Derived_OCT_measures	INL_ELM_thickness_outer_subfield_right	53	12:96244473:A:G	rs12827484	12	96244473	12q23.1	4.03803e-18	6	rs12827484;rs6538677;rs74839348;rs11108332;rs17288038;rs112432639
Derived_OCT_measures	Derived_OCT_measures	INL_ELM_thickness_outer_subfield_right	54	13:28981506:C:CT	13:28981506_CT_C	13	28981506	13q12.3	5.12368e-11	1	13:28981506_CT_C
Derived_OCT_measures	Derived_OCT_measures	INL_ELM_thickness_outer_subfield_right	59	14:69595427:A:G	rs10143769	14	69595427	14q24.1	1.39056e-15	3	rs10143769;14:69663339_CTT_C;rs61981648
Derived_OCT_measures	Derived_OCT_measures	INL_ELM_thickness_outer_subfield_right	60	14:73849155:C:CA	rs541951180	14	73849155	14q24.3	8.48166e-11	10	rs541951180;rs112699909;rs78853244;rs3813563;rs534233886;rs111584637;rs117576117;rs177392;rs61986934;rs112932498
Derived_OCT_measures	Derived_OCT_measures	INL_ELM_thickness_outer_subfield_right	60	14:73869865:C:T	rs12432592	14	73869865	14q24.3	1.72632e-14	6	rs12432592;rs4899466;rs139714851;rs72734453;rs55839454;rs56331994
Derived_OCT_measures	Derived_OCT_measures	INL_ELM_thickness_outer_subfield_right	60	14:74035410:A:T	rs113665868	14	74035410	14q24.3	4.16717e-17	11	rs113665868;rs112109204;rs111609763;rs17782351;rs362409;rs117576117;rs112932498;rs112699909;rs78853244;rs534233886;rs111584637
Derived_OCT_measures	Derived_OCT_measures	INL_ELM_thickness_outer_subfield_right	60	14:74040819:C:T	rs140884027	14	74040819	14q24.3	5.84507e-12	2	rs140884027;rs139672167
Derived_OCT_measures	Derived_OCT_measures	INL_ELM_thickness_outer_subfield_right	60	14:74137448:A:AT	rs553810317	14	74137448	14q24.3	8.61317e-25	6	rs553810317;rs9652296;rs59939420;rs74504936;rs8009224;rs10135293
Derived_OCT_measures	Derived_OCT_measures	INL_ELM_thickness_outer_subfield_right	60	14:74143464:A:G	rs62004925	14	74143464	14q24.3	1.63418e-10	6	rs62004925;rs9788464;rs556048933;rs188395141;rs139569341;rs150838438
Derived_OCT_measures	Derived_OCT_measures	INL_ELM_thickness_outer_subfield_right	60	14:74247181:A:G	rs56196901	14	74247181	14q24.3	8.16103e-19	10	rs56196901;14:74258238_GTAA_G;rs8014747;rs72723758;rs62006135;rs35864336;rs144361907;14:74114405_CCTT_C;rs9652296;rs4899479
Derived_OCT_measures	Derived_OCT_measures	INL_ELM_thickness_outer_subfield_right	60	14:74287149:A:C	rs187505499	14	74287149	14q24.3	5.03919e-12	2	rs187505499;rs1019095
Derived_OCT_measures	Derived_OCT_measures	INL_ELM_thickness_outer_subfield_right	60	14:74293531:C:T	rs8018644	14	74293531	14q24.3	6.20331e-104	15	rs8018644;rs11390108;rs1860138;rs11622834;rs11461357;rs3742815;rs62006135;rs35864336;rs7147523;rs551602396;rs7148979;rs8003543;rs1558176;14:74258238_GTAA_G;rs571851010
Derived_OCT_measures	Derived_OCT_measures	INL_ELM_thickness_outer_subfield_right	60	14:74318547:C:G	rs8020091	14	74318547	14q24.3	2.46068e-71	11	rs8020091;14:74379573_CT_C;rs78355949;rs7148979;rs79329510;rs747513;rs117813701;rs200577672;rs144001524;rs111955243;rs61052738
Derived_OCT_measures	Derived_OCT_measures	INL_ELM_thickness_outer_subfield_right	60	14:74328905:G:T	rs1968105	14	74328905	14q24.3	1.22824e-46	14	rs1968105;rs111609763;rs2302120;rs3742815;rs17782351;rs10147158;rs34339863;rs929450;rs8014747;rs11390108;rs1860138;rs11622834;rs11424982;rs8020267
Derived_OCT_measures	Derived_OCT_measures	INL_ELM_thickness_outer_subfield_right	60	14:74352411:A:G	rs62003710	14	74352411	14q24.3	7.33231e-81	8	rs62003710;rs62006135;rs7148979;rs10135293;rs10129550;rs59939420;rs74504936;14:74258238_GTAA_G
Derived_OCT_measures	Derived_OCT_measures	INL_ELM_thickness_outer_subfield_right	60	14:74410640:C:T	rs72723771	14	74410640	14q24.3	6.31959e-29	12	rs72723771;rs62006135;rs141453104;rs144361907;rs72725969;rs116535378;14:74103278_TCAAA_T;14:74114405_CCTT_C;14:74153351_CA_C;14:74258238_GTAA_G;rs61052738;rs72723758
Derived_OCT_measures	Derived_OCT_measures	INL_ELM_thickness_outer_subfield_right	60	14:74483819:C:T	rs191433274	14	74483819	14q24.3	2.77288e-17	1	rs191433274
Derived_OCT_measures	Derived_OCT_measures	INL_ELM_thickness_outer_subfield_right	60	14:74570130:A:ATTTTTTTTTTTTT	14:74570130_ATTTTTTTTTTTTT_A	14	74570130	14q24.3	2.73164e-55	15	14:74570130_ATTTTTTTTTTTTT_A;rs7152352;rs75410415;rs12879392;rs8006297;rs4291856;rs8013751;rs11390108;rs12890967;rs11461357;rs138267982;rs17782351;rs10147158;rs7147523;14:74558476_CA_C
Derived_OCT_measures	Derived_OCT_measures	INL_ELM_thickness_outer_subfield_right	60	14:74666641:A:G	rs887595	14	74666641	14q24.3	1.99749e-277	20	rs887595;rs538278829;rs747513;rs1548770;rs7158381;rs17782472;rs111955243;rs61052738;rs556048933;rs72723758;rs188395141;rs62006135;rs548452464;rs551602396;rs778383644;rs7148979;rs7152352;rs775924321;rs139569341;rs8003543
Derived_OCT_measures	Derived_OCT_measures	INL_ELM_thickness_outer_subfield_right	60	14:74686575:A:G	rs118186707	14	74686575	14q24.3	1.62773e-46	11	rs118186707;rs10137199;rs7156792;rs8023118;rs142292101;rs929450;rs1019095;rs8014747;rs8020267;rs146758197;rs34339863
Derived_OCT_measures	Derived_OCT_measures	INL_ELM_thickness_outer_subfield_right	60	14:74693381:A:G	rs34130759	14	74693381	14q24.3	4.99937e-12	3	rs34130759;rs113836365;rs34339863
Derived_OCT_measures	Derived_OCT_measures	INL_ELM_thickness_outer_subfield_right	60	14:74700862:C:CG	14:74700862_CG_C	14	74700862	14q24.3	3.53344e-47	6	14:74700862_CG_C;rs10130114;rs8016365;rs546107530;rs36042325;rs12896898
Derived_OCT_measures	Derived_OCT_measures	INL_ELM_thickness_outer_subfield_right	60	14:74767422:C:T	rs148132478	14	74767422	14q24.3	1.76111e-52	5	rs148132478;rs35399681;rs10135293;rs7158381;rs17782472
Derived_OCT_measures	Derived_OCT_measures	INL_ELM_thickness_outer_subfield_right	60	14:74828636:G:T	rs78240185	14	74828636	14q24.3	2.89565e-20	3	rs78240185;rs150838438;rs139672167
Derived_OCT_measures	Derived_OCT_measures	INL_ELM_thickness_outer_subfield_right	60	14:74846450:C:G	rs151183318	14	74846450	14q24.3	1.00801e-11	6	rs151183318;rs78355949;rs79329510;rs117813701;rs200577672;rs144001524
Derived_OCT_measures	Derived_OCT_measures	INL_ELM_thickness_outer_subfield_right	60	14:74869017:A:G	rs10132336	14	74869017	14q24.3	2.06976e-14	4	rs10132336;rs3815329;rs11626881;rs10137199
Derived_OCT_measures	Derived_OCT_measures	INL_ELM_thickness_outer_subfield_right	60	14:74889356:T:TCA	rs34711949	14	74889356	14q24.3	1.59679e-11	3	rs34711949;rs146607429;rs75323194
Derived_OCT_measures	Derived_OCT_measures	INL_ELM_thickness_outer_subfield_right	60	14:74937186:C:G	rs144854069	14	74937186	14q24.3	5.92495e-21	5	rs144854069;rs149814360;rs146758197;rs7156792;rs142292101
Derived_OCT_measures	Derived_OCT_measures	INL_ELM_thickness_outer_subfield_right	60	14:74964903:C:T	rs74384554	14	74964903	14q24.3	1.90256e-15	4	rs74384554;rs149147952;rs147898256;rs10135293
Derived_OCT_measures	Derived_OCT_measures	INL_ELM_thickness_outer_subfield_right	60	14:75240090:A:G	rs12891131	14	75240090	14q24.3	4.17043e-18	12	rs12891131;14:75317089_CT_C;14:75356827_CT_C;rs4899539;rs11159090;rs4903245;rs1866628;rs888415;rs12587457;14:75236557_CCCCCCCCCG_C;rs10144845;rs6574192
Derived_OCT_measures	Derived_OCT_measures	INL_ELM_thickness_outer_subfield_right	61	15:34987432:A:T	rs7161746	15	34987432	15q14	2.81557e-10	3	rs7161746;15:34990308_TA_T;rs524952
Derived_OCT_measures	Derived_OCT_measures	INL_ELM_thickness_outer_subfield_right	62	15:45445311:C:T	rs12908943	15	45445311	15q21.1	2.98932e-10	1	rs12908943
Derived_OCT_measures	Derived_OCT_measures	INL_ELM_thickness_outer_subfield_right	63	15:53998595:C:CTATGTGTACACAT	15:53998595_CTATGTGTACACAT_C	15	53998595	15q21.3	1.01602e-14	6	15:53998595_CTATGTGTACACAT_C;rs11070997;rs12901183;rs11387535;rs690545;rs540605729
Derived_OCT_measures	Derived_OCT_measures	INL_ELM_thickness_outer_subfield_right	66	15:101204835:C:T	rs1372613	15	101204835	15q26.3	4.70432e-12	1	rs1372613
Derived_OCT_measures	Derived_OCT_measures	INL_ELM_thickness_outer_subfield_right	68	16:80490131:C:T	rs7206532	16	80490131	16q23.2	7.73002e-18	8	rs7206532;rs11640844;rs4491515;rs4635359;rs12599282;rs12600017;16:80473479_ATGG_A;rs9939856
Derived_OCT_measures	Derived_OCT_measures	INL_ELM_thickness_outer_subfield_right	69	16:84561361:C:T	rs142963458	16	84561361	16q24.1	1.02618e-10	1	rs142963458
Derived_OCT_measures	Derived_OCT_measures	INL_ELM_thickness_outer_subfield_right	70	16:85700360:A:G	rs12149202	16	85700360	16q24.1	2.40502e-11	3	rs12149202;16:85704296_AT_A;rs11640338
Derived_OCT_measures	Derived_OCT_measures	INL_ELM_thickness_outer_subfield_right	72	17:43798360:A:G	rs55938136	17	43798360	17q21.31	2.65798e-17	1	rs55938136
Derived_OCT_measures	Derived_OCT_measures	INL_ELM_thickness_outer_subfield_right	72	17:43798775:C:G	rs62054372	17	43798775	17q21.31	4.93776e-19	17	rs62054372;rs7225384;rs4076453;rs2316770;rs9899833;rs242557;rs2435207;rs2435201;rs2732716;rs2732677;rs199470;rs147382204;rs62064595;rs61572747;rs546735951;17:43511281_TGGCTAACACGGTGAAACCCC_T;rs142925250
Derived_OCT_measures	Derived_OCT_measures	INL_ELM_thickness_outer_subfield_right	72	17:44801340:C:T	rs199452	17	44801340	17q21.31	1.08558e-16	12	rs199452;17:44858598_CA_C;rs916888;rs7225384;rs4076453;rs2316770;rs9899833;rs242557;rs2435201;rs2732677;rs199470;rs147382204
Derived_OCT_measures	Derived_OCT_measures	INL_ELM_thickness_outer_subfield_right	74	17:79419158:C:G	rs374505812	17	79419158	17q25.3	1.04635e-10	8	rs374505812;rs9897886;rs2004887;rs138055235;rs61430049;rs78962084;rs77740144;rs10438819
Derived_OCT_measures	Derived_OCT_measures	INL_ELM_thickness_outer_subfield_right	74	17:79505883:G:T	rs6565592	17	79505883	17q25.3	2.20528e-22	17	rs6565592;rs58278001;rs61430049;rs7406026;rs117824378;rs9905786;rs77740144;rs11150803;rs7208144;rs12952981;rs10438819;rs11652589;rs9897886;rs2004887;rs9892541;rs8075262;rs138055235
Derived_OCT_measures	Derived_OCT_measures	INL_ELM_thickness_outer_subfield_right	74	17:79622899:C:T	rs3830068	17	79622899	17q25.3	1.73512e-11	9	rs3830068;rs3205137;rs7208144;rs2004887;rs138055235;rs117824378;rs9905786;rs78962084;rs77740144
Derived_OCT_measures	Derived_OCT_measures	INL_ELM_thickness_outer_subfield_right	76	18:56922264:A:G	rs189921298	18	56922264	18q21.32	1.29948e-23	4	rs189921298;rs6567071;rs73456233;rs528083
Derived_OCT_measures	Derived_OCT_measures	INL_ELM_thickness_outer_subfield_right	76	18:56943484:C:T	rs77759734	18	56943484	18q21.32	7.32839e-15	2	rs77759734;rs73456233
Derived_OCT_measures	Derived_OCT_measures	INL_ELM_thickness_outer_subfield_right	76	18:56971398:C:T	rs17696543	18	56971398	18q21.32	1.53373e-23	11	rs17696543;rs10503024;rs35622475;rs12960077;rs4940868;18:57057405_ATATTATATATTATATTATATTATATTATAT_A;rs8096017;rs8091191;rs79944828;rs7244222;rs4940865
Derived_OCT_measures	Derived_OCT_measures	INL_ELM_thickness_outer_subfield_right	76	18:57110459:A:T	rs8087172	18	57110459	18q21.32	8.3016e-14	14	rs8087172;rs79944828;rs7229033;rs11874251;rs9964243;rs4940865;rs10503024;rs35622475;rs12960077;rs4940868;rs11662962;rs8096017;rs8095409;rs8091191
Derived_OCT_measures	Derived_OCT_measures	INL_ELM_thickness_outer_subfield_right	78	19:3771586:A:G	rs76076446	19	3771586	19p13.3	2.57929e-13	1	rs76076446
Derived_OCT_measures	Derived_OCT_measures	INL_ELM_thickness_outer_subfield_right	79	21:34220618:C:T	rs8132685	21	34220618	21q22.11	4.87988e-14	5	rs8132685;rs12627349;rs9305519;rs2898190;rs2833978
Derived_OCT_measures	Derived_OCT_measures	INL_ELM_thickness_outer_subfield_right	80	21:45018478:A:G	rs6518302	21	45018478	21q22.3	6.31761e-11	1	rs6518302
Derived_OCT_measures	Derived_OCT_measures	INL_ELM_thickness_outer_subfield_right	81	22:28187396:A:G	rs45462093	22	28187396	22q12.1	6.15758e-19	3	rs45462093;rs1297594;rs382819
Derived_OCT_measures	Derived_OCT_measures	INL_ELM_thickness_outer_subfield_right	82	22:30606564:A:G	rs11913168	22	30606564	22q12.2	1.69664e-18	6	rs11913168;rs11704655;rs2074204;rs12484778;rs73164752;rs35476831
Derived_OCT_measures	Derived_OCT_measures	INL_ELM_thickness_outer_subfield_right	82	22:30620891:A:G	rs13054238	22	30620891	22q12.2	2.12644e-21	7	rs13054238;rs549362453;rs9620961;rs12484252;22:30607923_ATGG_A;rs13057533;rs143371158
Derived_OCT_measures	Derived_OCT_measures	INL_RPE_thickness_central_subfield_left	1	1:23406485:C:G	rs2235547	1	23406485	1p36.12	2.94848e-10	2	rs2235547;rs35835726
Derived_OCT_measures	Derived_OCT_measures	INL_RPE_thickness_central_subfield_left	2	1:113445614:C:T	rs72683434	1	113445614	1p13.2	2.65209e-14	2	rs72683434;rs1216537
Derived_OCT_measures	Derived_OCT_measures	INL_RPE_thickness_central_subfield_left	3	1:196674917:C:T	rs2019724	1	196674917	1q31.3	1.11111e-12	2	rs2019724;rs1329428
Derived_OCT_measures	Derived_OCT_measures	INL_RPE_thickness_central_subfield_left	6	3:123082398:C:T	rs11717195	3	123082398	3q21.1	1.89033e-11	1	rs11717195
Derived_OCT_measures	Derived_OCT_measures	INL_RPE_thickness_central_subfield_left	7	5:87775507:T:TG	rs199502002	5	87775507	5q14.3	2.35491e-11	2	rs199502002;rs2728784
Derived_OCT_measures	Derived_OCT_measures	INL_RPE_thickness_central_subfield_left	7	5:87846165:G:GA	5:87846165_GA_G	5	87846165	5q14.3	6.79942e-24	7	5:87846165_GA_G;5:87847353_AT_A;rs373616442;rs184539003;rs78440979;5:87778792_AT_A;rs11428650
Derived_OCT_measures	Derived_OCT_measures	INL_RPE_thickness_central_subfield_left	8	6:7232389:C:T	rs75757892	6	7232389	6p24.3	3.94362e-15	10	rs75757892;rs2465478;rs6923415;rs76053219;6:7268293_CCT_C;rs7744696;rs9502572;rs75473539;rs112241640;rs75320317
Derived_OCT_measures	Derived_OCT_measures	INL_RPE_thickness_central_subfield_left	9	6:35477152:C:T	rs7752728	6	35477152	6p21.31	1.9948e-16	5	rs7752728;rs2894402;rs6457830;rs6910300;rs6929873
Derived_OCT_measures	Derived_OCT_measures	INL_RPE_thickness_central_subfield_left	10	6:150016812:G:GA	6:150016812_GA_G	6	150016812	6q25.1	4.38277e-12	1	6:150016812_GA_G
Derived_OCT_measures	Derived_OCT_measures	INL_RPE_thickness_central_subfield_left	17	11:129160328:C:T	rs10894020	11	129160328	11q24.3	6.45056e-11	2	rs10894020;rs10893946
Derived_OCT_measures	Derived_OCT_measures	INL_RPE_thickness_central_subfield_left	18	12:56115585:C:T	rs3138142	12	56115585	12q13.2	4.44528e-71	11	rs3138142;rs3138136;rs117395767;rs117236761;rs143791725;rs73119282;rs73119300;rs73123204;rs12825163;rs74867235;rs3138144
Derived_OCT_measures	Derived_OCT_measures	INL_RPE_thickness_central_subfield_left	18	12:56127077:C:T	rs2462936	12	56127077	12q13.2	3.09372e-10	2	rs2462936;rs3138144
Derived_OCT_measures	Derived_OCT_measures	INL_RPE_thickness_central_subfield_left	18	12:56423038:A:G	rs75975191	12	56423038	12q13.2	2.25318e-12	9	rs75975191;rs773662;rs112663550;rs111678271;rs190983944;rs117395767;rs76644869;rs3213122;rs11171713
Derived_OCT_measures	Derived_OCT_measures	INL_RPE_thickness_central_subfield_left	20	14:21786431:A:AT	14:21786431_AT_A	14	21786431	14q11.2	1.24082e-11	1	14:21786431_AT_A
Derived_OCT_measures	Derived_OCT_measures	INL_RPE_thickness_central_subfield_left	22	14:74479421:G:GGAAT	rs150933475	14	74479421	14q24.3	2.03006e-21	9	rs150933475;rs551602396;rs887595;rs747513;rs62006100;rs17091941;rs8020091;rs117704116;rs62006135
Derived_OCT_measures	Derived_OCT_measures	INL_RPE_thickness_central_subfield_left	24	15:59980389:A:T	rs6151442	15	59980389	15q22.2	8.26678e-12	3	rs6151442;rs6151491;rs3784389
Derived_OCT_measures	Derived_OCT_measures	INL_RPE_thickness_central_subfield_left	25	17:43573419:C:T	rs62065453	17	43573419	17q21.31	2.89816e-15	11	rs62065453;17:43700576_AG_A;rs1526123;rs4076453;rs713522;rs8067056;rs2732634;rs62064594;rs61572747;rs546735951;17:43511281_TGGCTAACACGGTGAAACCCC_T
Derived_OCT_measures	Derived_OCT_measures	INL_RPE_thickness_central_subfield_left	25	17:43798360:A:G	rs55938136	17	43798360	17q21.31	4.54432e-14	1	rs55938136
Derived_OCT_measures	Derived_OCT_measures	INL_RPE_thickness_central_subfield_left	25	17:44755729:A:C	rs141783865	17	44755729	17q21.31	1.50496e-12	8	rs141783865;rs56755526;rs1526123;rs4076453;rs713522;rs8067056;rs2732634;rs199470
Derived_OCT_measures	Derived_OCT_measures	INL_RPE_thickness_central_subfield_left	26	22:30646126:G:T	rs9606708	22	30646126	22q12.2	5.10971e-13	2	rs9606708;rs9620957
Derived_OCT_measures	Derived_OCT_measures	INL_RPE_thickness_central_subfield_right	1	1:23551623:A:C	rs7532266	1	23551623	1p36.12	3.96346e-11	3	rs7532266;rs540894312;1:23499799_CT_C
Derived_OCT_measures	Derived_OCT_measures	INL_RPE_thickness_central_subfield_right	2	1:113445001:C:T	rs76661687	1	113445001	1p13.2	1.72554e-12	1	rs76661687
Derived_OCT_measures	Derived_OCT_measures	INL_RPE_thickness_central_subfield_right	6	1:227214398:A:G	rs7549464	1	227214398	1q42.13	2.28332e-10	2	rs7549464;rs6426584
Derived_OCT_measures	Derived_OCT_measures	INL_RPE_thickness_central_subfield_right	7	2:23973799:C:T	rs6751857	2	23973799	2p24.1	9.85352e-12	3	rs6751857;rs74175027;rs56148710
Derived_OCT_measures	Derived_OCT_measures	INL_RPE_thickness_central_subfield_right	12	3:123070426:A:G	rs7614016	3	123070426	3q21.1	6.95964e-11	2	rs7614016;rs73186444
Derived_OCT_measures	Derived_OCT_measures	INL_RPE_thickness_central_subfield_right	15	5:87847992:A:T	rs75048985	5	87847992	5q14.3	6.72403e-24	8	rs75048985;rs373616442;rs184539003;rs78440979;5:87778792_AT_A;5:87782483_GGACA_G;rs200402995;rs11428650
Derived_OCT_measures	Derived_OCT_measures	INL_RPE_thickness_central_subfield_right	16	5:148612322:A:G	rs4490572	5	148612322	5q32	3.4796e-11	1	rs4490572
Derived_OCT_measures	Derived_OCT_measures	INL_RPE_thickness_central_subfield_right	18	6:7232389:C:T	rs75757892	6	7232389	6p24.3	3.24275e-18	10	rs75757892;rs6923415;rs76053219;6:7268293_CCT_C;rs7744696;rs9502572;rs554790353;rs75320317;rs6927173;rs12192672
Derived_OCT_measures	Derived_OCT_measures	INL_RPE_thickness_central_subfield_right	19	6:35477025:C:G	rs2064318	6	35477025	6p21.31	1.64237e-16	4	rs2064318;rs2273001;rs4713892;rs6910300
Derived_OCT_measures	Derived_OCT_measures	INL_RPE_thickness_central_subfield_right	20	6:138814129:A:AT	rs58499992	6	138814129	6q23.3	1.20039e-10	1	rs58499992
Derived_OCT_measures	Derived_OCT_measures	INL_RPE_thickness_central_subfield_right	21	6:150016812:G:GA	6:150016812_GA_G	6	150016812	6q25.1	1.46949e-12	2	6:150016812_GA_G;rs1855572
Derived_OCT_measures	Derived_OCT_measures	INL_RPE_thickness_central_subfield_right	22	7:100237202:G:GA	rs564636753	7	100237202	7q22.1	7.58026e-12	6	rs564636753;rs3891039;rs62482222;rs62482223;rs2686815;rs7457024
Derived_OCT_measures	Derived_OCT_measures	INL_RPE_thickness_central_subfield_right	23	10:124214600:G:GGT	rs144224550	10	124214600	10q26.13	9.36793e-12	1	rs144224550
Derived_OCT_measures	Derived_OCT_measures	INL_RPE_thickness_central_subfield_right	24	11:31434854:A:T	rs17705366	11	31434854	11p13	5.1176e-11	3	rs17705366;11:31792112_CA_C;rs113859447
Derived_OCT_measures	Derived_OCT_measures	INL_RPE_thickness_central_subfield_right	26	12:56113718:C:G	rs80340147	12	56113718	12q13.2	2.03681e-10	2	rs80340147;12:56204865_CA_C
Derived_OCT_measures	Derived_OCT_measures	INL_RPE_thickness_central_subfield_right	26	12:56115585:C:T	rs3138142	12	56115585	12q13.2	3.06306e-90	11	rs3138142;rs3138136;rs75180715;rs117236761;rs143791725;rs73119282;rs73121266;rs11171695;rs12825163;rs74867235;rs3138144
Derived_OCT_measures	Derived_OCT_measures	INL_RPE_thickness_central_subfield_right	26	12:56127077:C:T	rs2462936	12	56127077	12q13.2	5.34766e-13	2	rs2462936;rs3138144
Derived_OCT_measures	Derived_OCT_measures	INL_RPE_thickness_central_subfield_right	26	12:56341112:A:G	rs76644869	12	56341112	12q13.2	2.10728e-12	6	rs76644869;rs11171705;rs7963590;rs117846238;rs117082867;rs75180715
Derived_OCT_measures	Derived_OCT_measures	INL_RPE_thickness_central_subfield_right	28	14:21770730:A:G	rs6571751	14	21770730	14q11.2	6.82885e-13	2	rs6571751;rs12888713
Derived_OCT_measures	Derived_OCT_measures	INL_RPE_thickness_central_subfield_right	29	14:74293008:A:G	rs58668900	14	74293008	14q24.3	3.59399e-20	8	rs58668900;rs11159050;rs12879092;rs62006135;rs11159057;rs551602396;rs55785954;14:74258238_GTAA_G
Derived_OCT_measures	Derived_OCT_measures	INL_RPE_thickness_central_subfield_right	29	14:74318547:C:G	rs8020091	14	74318547	14q24.3	1.67156e-10	4	rs8020091;rs55785954;rs747513;rs61052738
Derived_OCT_measures	Derived_OCT_measures	INL_RPE_thickness_central_subfield_right	29	14:74352411:A:G	rs62003710	14	74352411	14q24.3	6.10702e-13	4	rs62003710;rs62006135;rs55785954;14:74258238_GTAA_G
Derived_OCT_measures	Derived_OCT_measures	INL_RPE_thickness_central_subfield_right	29	14:74666641:A:G	rs887595	14	74666641	14q24.3	9.77382e-32	11	rs887595;rs747513;rs1548770;rs7158381;rs17782472;rs61052738;rs62006135;rs11159057;rs551602396;rs7152352;rs55785954
Derived_OCT_measures	Derived_OCT_measures	INL_RPE_thickness_central_subfield_right	29	14:74718522:C:CAG	14:74718522_CAG_C	14	74718522	14q24.3	1.603e-10	4	14:74718522_CAG_C;rs17782472;rs10145258;14:74700862_CG_C
Derived_OCT_measures	Derived_OCT_measures	INL_RPE_thickness_central_subfield_right	30	15:60002601:C:T	rs3936513	15	60002601	15q22.2	6.34127e-16	4	rs3936513;rs7169509;rs35669194;rs6151488
Derived_OCT_measures	Derived_OCT_measures	INL_RPE_thickness_central_subfield_right	31	17:43798360:A:G	rs55938136	17	43798360	17q21.31	9.31824e-22	1	rs55938136
Derived_OCT_measures	Derived_OCT_measures	INL_RPE_thickness_central_subfield_right	31	17:44048350:C:T	rs62063300	17	44048350	17q21.31	2.65061e-23	23	rs62063300;rs754593;rs713522;rs8067056;rs7225002;rs9908639;rs199470;rs56755526;17:44858598_CA_C;rs62064595;rs61572747;rs546735951;17:43511281_TGGCTAACACGGTGAAACCCC_T;rs142925250;17:43700576_AG_A;rs1623865;rs1526123;rs12938476;rs34186148;rs4076453;rs242944;rs9915721;rs2664006
Derived_OCT_measures	Derived_OCT_measures	INL_RPE_thickness_central_subfield_right	33	22:30646126:G:T	rs9606708	22	30646126	22q12.2	5.74323e-14	3	rs9606708;22:30607923_ATGG_A;rs11089436
Derived_OCT_measures	Derived_OCT_measures	ELM_ISOS_thickness_right	1	1:3723990:A:G	rs12723501	1	3723990	1p36.32	8.67787e-13	3	rs12723501;rs12747978;rs35628110
Derived_OCT_measures	Derived_OCT_measures	ELM_ISOS_thickness_right	4	2:23998092:A:T	rs74175027	2	23998092	2p24.1	6.69438e-11	4	rs74175027;rs4665651;rs2136264;rs4665653
Derived_OCT_measures	Derived_OCT_measures	ELM_ISOS_thickness_right	8	5:71486228:C:T	rs63338061	5	71486228	5q13.2	1.47902e-18	5	rs63338061;rs72761109;rs796684387;rs2338211;rs7709552
Derived_OCT_measures	Derived_OCT_measures	ELM_ISOS_thickness_right	16	8:10463944:A:C	rs7816990	8	10463944	8p23.1	3.93371e-15	4	rs7816990;rs62490856;rs4841386;rs56084099
Derived_OCT_measures	Derived_OCT_measures	ELM_ISOS_thickness_right	21	10:62656355:C:T	rs12242633	10	62656355	10q21.2	9.83883e-11	1	rs12242633
Derived_OCT_measures	Derived_OCT_measures	ELM_ISOS_thickness_right	24	11:66331000:A:G	rs4576	11	66331000	11q13.2	2.31508e-10	2	rs4576;rs372990781
Derived_OCT_measures	Derived_OCT_measures	ELM_ISOS_thickness_right	26	14:61139117:A:G	rs61991661	14	61139117	14q23.1	9.75005e-11	3	rs61991661;rs1254321;rs1555211
Derived_OCT_measures	Derived_OCT_measures	ELM_ISOS_thickness_right	27	14:73822730:G:GAAC	rs150724943	14	73822730	14q24.3	1.00276e-10	3	rs150724943;rs112699909;rs1019075
Derived_OCT_measures	Derived_OCT_measures	ELM_ISOS_thickness_right	27	14:74258238:G:GTAA	14:74258238_GTAA_G	14	74258238	14q24.3	1.47309e-15	7	14:74258238_GTAA_G;rs17091941;rs72723758;rs117704116;rs62006135;rs7148979;rs747513
Derived_OCT_measures	Derived_OCT_measures	ELM_ISOS_thickness_right	27	14:74465741:A:T	rs10147158	14	74465741	14q24.3	1.25678e-10	4	rs10147158;14:74570130_ATTTTTTTTTTTTT_A;rs12050154;rs1968105
Derived_OCT_measures	Derived_OCT_measures	ELM_ISOS_thickness_right	27	14:74666641:A:G	rs887595	14	74666641	14q24.3	7.51324e-44	13	rs887595;rs12050154;rs747513;rs1548770;rs7158381;rs111955243;rs61052738;rs72723758;rs62006135;rs551602396;rs7148979;rs7152352;rs775924321
Derived_OCT_measures	Derived_OCT_measures	ELM_ISOS_thickness_right	27	14:74686575:A:G	rs118186707	14	74686575	14q24.3	2.08508e-12	5	rs118186707;rs10137199;rs7156792;rs8023118;rs1019095
Derived_OCT_measures	Derived_OCT_measures	ELM_ISOS_thickness_right	27	14:74735162:A:T	rs118047935	14	74735162	14q24.3	1.54124e-11	6	rs118047935;rs148132478;rs12896084;rs1548770;rs7158381;rs67793133
Derived_OCT_measures	Derived_OCT_measures	ELM_ISOS_thickness_right	30	16:5064917:C:T	rs2012649	16	5064917	16p13.3	3.05162e-10	1	rs2012649
Derived_OCT_measures	Derived_OCT_measures	ELM_ISOS_thickness_right	32	16:71772115:G:T	rs2010428	16	71772115	16q22.2	3.75051e-17	9	rs2010428;16:71777848_CA_C;rs10852508;rs2288486;rs17347255;rs4788808;rs34692271;rs8046629;rs11401408
Derived_OCT_measures	Derived_OCT_measures	ELM_ISOS_thickness_right	34	22:30654464:G:T	rs11089441	22	30654464	22q12.2	9.4628e-12	4	rs11089441;22:30607923_ATGG_A;rs13057533;rs143371158
Derived_OCT_measures	Derived_OCT_measures	INL_RPE_thickness_inner_subfield_left	2	1:23519157:A:ACC	1:23519157_ACC_A	1	23519157	1p36.12	1.60767e-15	5	1:23519157_ACC_A;rs79492645;rs309541;rs2235547;rs11578642
Derived_OCT_measures	Derived_OCT_measures	INL_RPE_thickness_inner_subfield_left	3	1:113445614:C:T	rs72683434	1	113445614	1p13.2	1.14441e-28	9	rs72683434;rs10857981;1:113460676_CAATA_C;rs17493859;rs80238769;1:113410391_CTGTG_C;rs1216537;rs796183150;rs112071636
Derived_OCT_measures	Derived_OCT_measures	INL_RPE_thickness_inner_subfield_left	5	1:196702810:C:T	rs1329428	1	196702810	1q31.3	2.64146e-17	5	rs1329428;rs12759472;rs10922140;rs566226149;rs12134598
Derived_OCT_measures	Derived_OCT_measures	INL_RPE_thickness_inner_subfield_left	6	1:200310898:C:G	rs71633898	1	200310898	1q32.1	4.10092e-17	4	rs71633898;rs2808495;rs34199291;rs34049751
Derived_OCT_measures	Derived_OCT_measures	INL_RPE_thickness_inner_subfield_left	8	1:214157900:T:TC	rs141190641	1	214157900	1q32.3	1.29536e-10	2	rs141190641;rs340838
Derived_OCT_measures	Derived_OCT_measures	INL_RPE_thickness_inner_subfield_left	9	1:222148552:A:C	rs12032598	1	222148552	1q41	1.27437e-11	2	rs12032598;rs11118920
Derived_OCT_measures	Derived_OCT_measures	INL_RPE_thickness_inner_subfield_left	10	1:227447213:C:T	rs1513617	1	227447213	1q42.13	5.28604e-13	8	rs1513617;rs776003769;rs12408978;rs7549464;rs1929861;rs7521639;rs5781473;rs5781473
Derived_OCT_measures	Derived_OCT_measures	INL_RPE_thickness_inner_subfield_left	11	2:23973799:C:T	rs6751857	2	23973799	2p24.1	8.93122e-19	11	rs6751857;rs74175027;2:24189620_CT_C;2:24210647_CAA_C;rs11675585;rs2136264;rs12613951;2:23924849_ATT_A;rs7560892;rs10779936;rs35214005
Derived_OCT_measures	Derived_OCT_measures	INL_RPE_thickness_inner_subfield_left	13	2:145338686:C:T	rs116350483	2	145338686	2q22.3	8.36686e-19	3	rs116350483;rs116098515;rs114973120
Derived_OCT_measures	Derived_OCT_measures	INL_RPE_thickness_inner_subfield_left	14	2:169025063:A:C	rs4667562	2	169025063	2q24.3	4.63026e-17	4	rs4667562;rs7607305;rs10183957;rs10176669
Derived_OCT_measures	Derived_OCT_measures	INL_RPE_thickness_inner_subfield_left	15	2:170067947:C:G	rs11689553	2	170067947	2q31.1	1.09305e-12	3	rs11689553;rs67405786;2:170112035_GA_G
Derived_OCT_measures	Derived_OCT_measures	INL_RPE_thickness_inner_subfield_left	18	3:27711706:A:G	rs9837054	3	27711706	3p24.1	2.835e-20	2	rs9837054;rs2077631
Derived_OCT_measures	Derived_OCT_measures	INL_RPE_thickness_inner_subfield_left	20	3:156828823:A:G	rs729257	3	156828823	3q25.31	3.05856e-12	2	rs729257;rs11710600
Derived_OCT_measures	Derived_OCT_measures	INL_RPE_thickness_inner_subfield_left	24	5:87775507:T:TG	rs199502002	5	87775507	5q14.3	4.51929e-19	9	rs199502002;rs12653396;rs10061788;rs153685;rs35546989;rs2362111;rs532912673;5:87475116_CT_C;rs247916
Derived_OCT_measures	Derived_OCT_measures	INL_RPE_thickness_inner_subfield_left	24	5:87847586:G:T	rs17421627	5	87847586	5q14.3	1.77662e-35	12	rs17421627;rs373616442;rs114895921;rs78792246;rs78651477;rs148651691;rs142502827;5:87703316_AG_A;rs78440979;5:87778792_AT_A;rs200402995;rs11428650
Derived_OCT_measures	Derived_OCT_measures	INL_RPE_thickness_inner_subfield_left	25	6:6901663:A:G	rs2326838	6	6901663	6p25.1	9.60134e-13	1	rs2326838
Derived_OCT_measures	Derived_OCT_measures	INL_RPE_thickness_inner_subfield_left	26	6:7195684:C:T	rs7743323	6	7195684	6p24.3	5.41005e-13	4	rs7743323;rs2465478;rs7744696;rs4960293
Derived_OCT_measures	Derived_OCT_measures	INL_RPE_thickness_inner_subfield_left	27	6:35477152:C:T	rs7752728	6	35477152	6p21.31	1.59129e-29	9	rs7752728;rs2894402;rs12181820;rs6457828;rs6457830;rs6910300;rs6929873;rs3798345;rs2064319
Derived_OCT_measures	Derived_OCT_measures	INL_RPE_thickness_inner_subfield_left	28	6:106528340:A:G	rs9398063	6	106528340	6q21	1.23638e-13	1	rs9398063
Derived_OCT_measures	Derived_OCT_measures	INL_RPE_thickness_inner_subfield_left	29	6:149989579:A:AT	rs199871796	6	149989579	6q25.1	4.25416e-13	1	rs199871796
Derived_OCT_measures	Derived_OCT_measures	INL_RPE_thickness_inner_subfield_left	32	7:99894971:A:G	rs142473518	7	99894971	7q22.1	4.4871e-11	5	rs142473518;rs113027130;rs548768523;rs2404976;rs55839153
Derived_OCT_measures	Derived_OCT_measures	INL_RPE_thickness_inner_subfield_left	32	7:100197866:A:G	rs62482222	7	100197866	7q22.1	3.75649e-12	7	rs62482222;7:100209801_ACT_A;7:100222682_CT_C;rs62482241;rs4434553;rs2293769;rs113027130
Derived_OCT_measures	Derived_OCT_measures	INL_RPE_thickness_inner_subfield_left	33	7:101513672:C:G	rs13229095	7	101513672	7q22.1	5.42798e-12	4	rs13229095;rs56102188;rs117523626;rs574880206
Derived_OCT_measures	Derived_OCT_measures	INL_RPE_thickness_inner_subfield_left	36	8:109121945:C:T	rs13263941	8	109121945	8q23.1	2.33555e-35	10	rs13263941;rs139617950;rs78935216;rs10087226;rs1036351;rs2514837;rs2514839;rs2514840;rs421695;rs117073107
Derived_OCT_measures	Derived_OCT_measures	INL_RPE_thickness_inner_subfield_left	37	9:21553876:A:T	rs9657572	9	21553876	9p21.3	1.44668e-15	2	rs9657572;rs1452653
Derived_OCT_measures	Derived_OCT_measures	INL_RPE_thickness_inner_subfield_left	38	9:77164177:C:T	rs6560395	9	77164177	9q21.13	3.03252e-12	2	rs6560395;rs7037043
Derived_OCT_measures	Derived_OCT_measures	INL_RPE_thickness_inner_subfield_left	40	10:48389841:C:T	rs111245635	10	48389841	10q11.22	7.81818e-13	2	rs111245635;rs112350020
Derived_OCT_measures	Derived_OCT_measures	INL_RPE_thickness_inner_subfield_left	41	10:49742205:C:T	rs4838417	10	49742205	10q11.22	1.50677e-11	2	rs4838417;rs10857595
Derived_OCT_measures	Derived_OCT_measures	INL_RPE_thickness_inner_subfield_left	42	10:70001640:C:T	rs56238729	10	70001640	10q21.3	2.63993e-11	3	rs56238729;10:70042807_CT_C;rs566312419
Derived_OCT_measures	Derived_OCT_measures	INL_RPE_thickness_inner_subfield_left	43	10:85960149:A:C	rs10788333	10	85960149	10q23.1	6.11504e-17	6	rs10788333;rs80173430;rs12217769;rs57897265;rs61429630;rs17103203
Derived_OCT_measures	Derived_OCT_measures	INL_RPE_thickness_inner_subfield_left	44	10:124235355:C:G	rs2672587	10	124235355	10q26.13	4.62412e-12	2	rs2672587;rs60401382
Derived_OCT_measures	Derived_OCT_measures	INL_RPE_thickness_inner_subfield_left	45	11:622044:C:T	rs61879160	11	622044	11p15.5	5.09529e-11	2	rs61879160;rs35134589
Derived_OCT_measures	Derived_OCT_measures	INL_RPE_thickness_inner_subfield_left	46	11:31434854:A:T	rs17705366	11	31434854	11p13	1.61771e-16	4	rs17705366;rs2177482;rs3026398;rs61471641
Derived_OCT_measures	Derived_OCT_measures	INL_RPE_thickness_inner_subfield_left	47	11:68968149:A:C	rs78977588	11	68968149	11q13.3	1.29261e-11	2	rs78977588;11:68943309_TTAA_T
Derived_OCT_measures	Derived_OCT_measures	INL_RPE_thickness_inner_subfield_left	47	11:69055051:A:G	rs67808136	11	69055051	11q13.3	6.15444e-11	2	rs67808136;rs11606813
Derived_OCT_measures	Derived_OCT_measures	INL_RPE_thickness_inner_subfield_left	47	11:69286205:C:T	rs2930972	11	69286205	11q13.3	5.19708e-11	2	rs2930972;rs4980554
Derived_OCT_measures	Derived_OCT_measures	INL_RPE_thickness_inner_subfield_left	49	11:129099686:C:T	rs7127011	11	129099686	11q24.3	2.48231e-13	4	rs7127011;rs11221650;rs1493535;rs10893946
Derived_OCT_measures	Derived_OCT_measures	INL_RPE_thickness_inner_subfield_left	51	12:55655479:C:T	rs73116921	12	55655479	12q13.2	1.30887e-11	6	rs73116921;rs534727686;rs147010529;rs142621472;rs74867235;rs17116870
Derived_OCT_measures	Derived_OCT_measures	INL_RPE_thickness_inner_subfield_left	51	12:55887415:C:CT	12:55887415_CT_C	12	55887415	12q13.2	1.27851e-10	3	12:55887415_CT_C;rs10658724;rs34709595
Derived_OCT_measures	Derived_OCT_measures	INL_RPE_thickness_inner_subfield_left	51	12:55959346:A:G	rs191282631	12	55959346	12q13.2	1.07973e-12	5	rs191282631;rs117082867;rs117427783;rs75975191;rs117766050
Derived_OCT_measures	Derived_OCT_measures	INL_RPE_thickness_inner_subfield_left	51	12:56115585:C:T	rs3138142	12	56115585	12q13.2	2.03618e-223	11	rs3138142;rs3138136;rs117427783;rs117236761;rs143791725;rs73119282;rs73119300;rs73123204;rs12825163;rs74867235;rs3138144
Derived_OCT_measures	Derived_OCT_measures	INL_RPE_thickness_inner_subfield_left	51	12:56127077:C:T	rs2462936	12	56127077	12q13.2	1.18838e-24	4	rs2462936;rs140829745;rs11171661;rs3138144
Derived_OCT_measures	Derived_OCT_measures	INL_RPE_thickness_inner_subfield_left	51	12:56170342:G:T	rs77232256	12	56170342	12q13.2	5.71582e-17	2	rs77232256;rs149918474
Derived_OCT_measures	Derived_OCT_measures	INL_RPE_thickness_inner_subfield_left	51	12:56178174:G:GATAA	12:56178174_GATAA_G	12	56178174	12q13.2	5.11641e-15	3	12:56178174_GATAA_G;rs191245781;rs117427783
Derived_OCT_measures	Derived_OCT_measures	INL_RPE_thickness_inner_subfield_left	51	12:56185642:A:T	rs61956408	12	56185642	12q13.2	5.56891e-11	1	rs61956408
Derived_OCT_measures	Derived_OCT_measures	INL_RPE_thickness_inner_subfield_left	51	12:56187472:A:G	rs12824144	12	56187472	12q13.2	6.2189e-21	4	rs12824144;rs12578814;rs3138144;rs35114186
Derived_OCT_measures	Derived_OCT_measures	INL_RPE_thickness_inner_subfield_left	51	12:56204865:C:CA	12:56204865_CA_C	12	56204865	12q13.2	4.78864e-19	4	12:56204865_CA_C;rs117960147;rs117236761;rs78398296
Derived_OCT_measures	Derived_OCT_measures	INL_RPE_thickness_inner_subfield_left	51	12:56306743:C:T	rs55858839	12	56306743	12q13.2	1.78592e-20	13	rs55858839;rs73123204;rs2069414;rs11171744;rs78182748;rs534727686;rs142621472;rs12825163;rs74867235;rs3138136;rs143791725;rs73119282;rs73119300
Derived_OCT_measures	Derived_OCT_measures	INL_RPE_thickness_inner_subfield_left	51	12:56341112:A:G	rs76644869	12	56341112	12q13.2	7.94252e-26	14	rs76644869;rs12307952;rs7963590;rs75975191;rs12831884;rs539856586;rs773662;rs117766050;rs111794954;rs111678271;rs113859179;rs113236437;rs117082867;rs117427783
Derived_OCT_measures	Derived_OCT_measures	INL_RPE_thickness_inner_subfield_left	51	12:56359642:A:G	rs2069389	12	56359642	12q13.2	2.92639e-12	11	rs2069389;rs75639074;rs74703593;rs141116113;rs79135614;rs80262739;rs3138136;rs117236761;rs73119282;rs1056785;rs73119300
Derived_OCT_measures	Derived_OCT_measures	INL_RPE_thickness_inner_subfield_left	51	12:56830687:C:T	rs73113077	12	56830687	12q13.3	8.12884e-14	5	rs73113077;rs141116113;rs75639074;rs74703593;rs111794954
Derived_OCT_measures	Derived_OCT_measures	INL_RPE_thickness_inner_subfield_left	52	12:96164706:A:C	rs17288982	12	96164706	12q22	8.62462e-13	5	rs17288982;rs113233676;rs1561091;rs80203744;rs11108332
Derived_OCT_measures	Derived_OCT_measures	INL_RPE_thickness_inner_subfield_left	54	13:28981506:C:CT	13:28981506_CT_C	13	28981506	13q12.3	1.20575e-10	1	13:28981506_CT_C
Derived_OCT_measures	Derived_OCT_measures	INL_RPE_thickness_inner_subfield_left	55	13:50112843:C:G	rs7325207	13	50112843	13q14.2	2.07933e-10	6	rs7325207;rs4942845;rs2093472;rs373340567;rs7320206;rs74520758
Derived_OCT_measures	Derived_OCT_measures	INL_RPE_thickness_inner_subfield_left	56	13:114318239:A:G	rs11839787	13	114318239	13q34	1.05293e-11	4	rs11839787;rs146484804;rs9577895;rs11164142
Derived_OCT_measures	Derived_OCT_measures	INL_RPE_thickness_inner_subfield_left	57	14:21782241:A:G	rs10142653	14	21782241	14q11.2	6.49421e-15	4	rs10142653;rs17197037;14:21778399_CTT_C;rs4468516
Derived_OCT_measures	Derived_OCT_measures	INL_RPE_thickness_inner_subfield_left	58	14:69525936:A:G	rs1914004	14	69525936	14q24.1	3.75657e-16	9	rs1914004;rs148016826;rs7157772;14:69663339_CTT_C;14:69743397_CA_C;rs8006103;rs12880330;rs956134;rs141337737
Derived_OCT_measures	Derived_OCT_measures	INL_RPE_thickness_inner_subfield_left	59	14:74101756:C:T	rs112109204	14	74101756	14q24.3	2.801e-11	4	rs112109204;rs17782351;rs113534243;rs113860908
Derived_OCT_measures	Derived_OCT_measures	INL_RPE_thickness_inner_subfield_left	59	14:74140183:C:T	rs139347411	14	74140183	14q24.3	5.4576e-17	5	rs139347411;rs9652296;rs74504936;rs114165892;rs10135293
Derived_OCT_measures	Derived_OCT_measures	INL_RPE_thickness_inner_subfield_left	59	14:74247181:A:G	rs56196901	14	74247181	14q24.3	1.49765e-13	7	rs56196901;14:74258238_GTAA_G;rs72723758;rs62006135;rs35864336;rs144361907;rs9652296
Derived_OCT_measures	Derived_OCT_measures	INL_RPE_thickness_inner_subfield_left	59	14:74293531:C:T	rs8018644	14	74293531	14q24.3	1.47607e-64	15	rs8018644;rs11390108;rs1860138;rs199572425;rs62006135;rs4903165;rs35864336;rs551602396;rs7148979;rs778685470;rs12050154;rs1558176;14:74258238_GTAA_G;rs571851010;rs11626246
Derived_OCT_measures	Derived_OCT_measures	INL_RPE_thickness_inner_subfield_left	59	14:74328905:G:T	rs1968105	14	74328905	14q24.3	2.6263e-29	13	rs1968105;rs2302120;rs199572425;rs4903165;rs17782351;rs10147158;rs34339863;rs929450;rs11626246;rs11390108;rs1860138;rs11424982;rs8020267
Derived_OCT_measures	Derived_OCT_measures	INL_RPE_thickness_inner_subfield_left	59	14:74381829:A:G	rs117704116	14	74381829	14q24.3	1.67668e-48	7	rs117704116;rs62006135;rs7148979;rs10135293;rs10129550;rs74504936;14:74258238_GTAA_G
Derived_OCT_measures	Derived_OCT_measures	INL_RPE_thickness_inner_subfield_left	59	14:74400788:A:G	rs149343413	14	74400788	14q24.3	2.53068e-43	10	rs149343413;rs78355949;rs7148979;rs79329510;rs747513;rs117813701;rs200577672;rs2068773;rs61052738;14:74379573_CT_C
Derived_OCT_measures	Derived_OCT_measures	INL_RPE_thickness_inner_subfield_left	59	14:74410640:C:T	rs72723771	14	74410640	14q24.3	3.11696e-12	7	rs72723771;rs62006135;rs144361907;14:74103278_TCAAA_T;14:74258238_GTAA_G;rs61052738;rs72723758
Derived_OCT_measures	Derived_OCT_measures	INL_RPE_thickness_inner_subfield_left	59	14:74483819:C:T	rs191433274	14	74483819	14q24.3	2.79411e-10	1	rs191433274
Derived_OCT_measures	Derived_OCT_measures	INL_RPE_thickness_inner_subfield_left	59	14:74570130:A:ATTTTTTTTTTTTT	14:74570130_ATTTTTTTTTTTTT_A	14	74570130	14q24.3	2.62268e-30	14	14:74570130_ATTTTTTTTTTTTT_A;rs113534243;rs7152352;rs778685470;rs75410415;rs8006297;rs12050154;rs8013751;rs11390108;rs12890967;rs199572425;rs138267982;rs17782351;rs10147158
Derived_OCT_measures	Derived_OCT_measures	INL_RPE_thickness_inner_subfield_left	59	14:74666641:A:G	rs887595	14	74666641	14q24.3	1.30675e-139	16	rs887595;rs12050154;rs747513;rs1548770;rs7158381;rs17782472;rs2068773;rs61052738;rs72723758;rs62006135;rs551602396;rs7148979;rs7152352;rs778685470;rs775924321;rs139569341
Derived_OCT_measures	Derived_OCT_measures	INL_RPE_thickness_inner_subfield_left	59	14:74686575:A:G	rs118186707	14	74686575	14q24.3	4.376e-29	8	rs118186707;rs10137199;rs7156792;rs8023118;rs929450;rs1019095;rs8020267;rs34339863
Derived_OCT_measures	Derived_OCT_measures	INL_RPE_thickness_inner_subfield_left	59	14:74712267:A:G	rs67793133	14	74712267	14q24.3	2.27623e-30	7	rs67793133;rs8016365;rs17782472;rs10140709;rs35185559;rs12879209;14:74700862_CG_C
Derived_OCT_measures	Derived_OCT_measures	INL_RPE_thickness_inner_subfield_left	59	14:74795706:C:G	rs141392392	14	74795706	14q24.3	7.30966e-27	3	rs141392392;rs10135293;rs17782472
Derived_OCT_measures	Derived_OCT_measures	INL_RPE_thickness_inner_subfield_left	59	14:74828636:G:T	rs78240185	14	74828636	14q24.3	2.12979e-11	2	rs78240185;rs150838438
Derived_OCT_measures	Derived_OCT_measures	INL_RPE_thickness_inner_subfield_left	59	14:75240090:A:G	rs12891131	14	75240090	14q24.3	2.55293e-20	14	rs12891131;rs528910316;14:75317089_CT_C;14:75356827_CT_C;rs4899539;14:75399002_TA_T;rs11621866;rs11159090;rs4903245;rs1866628;rs6574188;rs12587457;rs4899532;rs6574192
Derived_OCT_measures	Derived_OCT_measures	INL_RPE_thickness_inner_subfield_left	60	15:53998595:C:CTATGTGTACACAT	15:53998595_CTATGTGTACACAT_C	15	53998595	15q21.3	1.59397e-14	7	15:53998595_CTATGTGTACACAT_C;rs11070997;rs12901183;rs1906431;rs1906397;rs690545;rs540605729
Derived_OCT_measures	Derived_OCT_measures	INL_RPE_thickness_inner_subfield_left	61	15:60016301:A:G	rs28754340	15	60016301	15q22.2	2.7771e-11	4	rs28754340;rs62015260;rs17236804;15:59979551_CT_C
Derived_OCT_measures	Derived_OCT_measures	INL_RPE_thickness_inner_subfield_left	63	15:89732471:C:T	rs7175019	15	89732471	15q26.1	7.9835e-12	4	rs7175019;rs729707;rs2854518;15:89767281_CA_C
Derived_OCT_measures	Derived_OCT_measures	INL_RPE_thickness_inner_subfield_left	64	16:80489238:A:T	rs28738814	16	80489238	16q23.2	9.98348e-11	4	rs28738814;rs4635359;rs62048558;rs1564767
Derived_OCT_measures	Derived_OCT_measures	INL_RPE_thickness_inner_subfield_left	65	17:43798360:A:G	rs55938136	17	43798360	17q21.31	3.75369e-19	1	rs55938136
Derived_OCT_measures	Derived_OCT_measures	INL_RPE_thickness_inner_subfield_left	65	17:44083402:A:G	rs1991556	17	44083402	17q21.31	1.6019e-20	18	rs1991556;rs8067056;rs4510068;rs2732634;rs199470;rs56755526;17:44858598_CA_C;rs62064595;rs61572747;rs546735951;17:43511281_TGGCTAACACGGTGAAACCCC_T;rs142925250;rs1526123;rs12938476;rs4076453;rs35076622;rs9915721;rs2435201
Derived_OCT_measures	Derived_OCT_measures	INL_RPE_thickness_inner_subfield_left	66	17:59013670:C:T	rs9303435	17	59013670	17q23.2	2.24516e-15	6	rs9303435;rs72843596;rs11654354;rs8070692;rs112238083;rs9904053
Derived_OCT_measures	Derived_OCT_measures	INL_RPE_thickness_inner_subfield_left	69	18:56936000:A:G	rs28774981	18	56936000	18q21.32	2.40932e-18	4	rs28774981;rs1517033;rs13381549;rs73456245
Derived_OCT_measures	Derived_OCT_measures	INL_RPE_thickness_inner_subfield_left	69	18:56971398:C:T	rs17696543	18	56971398	18q21.32	5.84549e-12	7	rs17696543;rs35997111;rs12960077;rs4940868;18:57057405_ATATTATATATTATATTATATTATATTATAT_A;rs8096017;rs72958139
Derived_OCT_measures	Derived_OCT_measures	INL_RPE_thickness_inner_subfield_left	69	18:57052843:A:G	rs11662962	18	57052843	18q21.32	4.2887e-15	6	rs11662962;rs2305044;rs8095409;rs11152142;rs2011464;rs4940868
Derived_OCT_measures	Derived_OCT_measures	INL_RPE_thickness_inner_subfield_left	69	18:57122611:A:C	rs7229033	18	57122611	18q21.32	2.07943e-12	9	rs7229033;rs2011464;rs35997111;rs12960077;rs4940868;rs8096017;rs11152142;rs1893789;rs72958139
Derived_OCT_measures	Derived_OCT_measures	INL_RPE_thickness_inner_subfield_left	72	22:28188203:C:T	rs5752638	22	28188203	22q12.1	1.78669e-14	2	rs5752638;rs382819
Derived_OCT_measures	Derived_OCT_measures	INL_RPE_thickness_inner_subfield_left	73	22:30606564:A:G	rs11913168	22	30606564	22q12.2	6.1226e-23	8	rs11913168;rs140800292;rs11704655;rs2074204;rs118018786;rs73164752;rs9614155;rs35476831
Derived_OCT_measures	Derived_OCT_measures	INL_RPE_thickness_inner_subfield_left	73	22:30615817:A:T	rs184790069	22	30615817	22q12.2	1.08199e-13	11	rs184790069;rs567421422;rs715605;rs78797341;rs56195319;rs34568360;rs140932249;rs192710276;rs58038262;rs5997567;rs35476831
Derived_OCT_measures	Derived_OCT_measures	INL_RPE_thickness_inner_subfield_left	73	22:30638226:G:T	rs929271	22	30638226	22q12.2	1.51082e-31	12	rs929271;rs9620961;rs11705378;rs12484252;rs4823086;rs138833250;rs73164714;22:30607923_ATGG_A;rs9608851;rs13057533;rs9620957;rs549362453
Derived_OCT_measures	Derived_OCT_measures	INL_RPE_thickness_inner_subfield_left	73	22:30649229:C:T	rs73166584	22	30649229	22q12.2	2.5811e-13	6	rs73166584;rs5763918;rs140932249;rs715605;rs78797341;rs56195319
Derived_OCT_measures	Derived_OCT_measures	INL_RPE_thickness_inner_subfield_right	2	1:23406485:C:G	rs2235547	1	23406485	1p36.12	2.08238e-19	6	rs2235547;1:23437692_CAA_C;rs75978447;1:23519157_ACC_A;rs17437121;rs55738514
Derived_OCT_measures	Derived_OCT_measures	INL_RPE_thickness_inner_subfield_right	3	1:113445614:C:T	rs72683434	1	113445614	1p13.2	5.05441e-26	8	rs72683434;rs10857981;1:113460676_CAATA_C;rs17493859;1:113410391_CTGTG_C;rs1216537;rs796183150;rs112071636
Derived_OCT_measures	Derived_OCT_measures	INL_RPE_thickness_inner_subfield_right	4	1:196702810:C:T	rs1329428	1	196702810	1q31.3	2.49708e-16	5	rs1329428;rs12759472;rs10922140;rs1576877;rs12134598
Derived_OCT_measures	Derived_OCT_measures	INL_RPE_thickness_inner_subfield_right	5	1:200310898:C:G	rs71633898	1	200310898	1q32.1	2.50238e-22	9	rs71633898;rs2808495;rs2808506;rs11369486;rs4915434;rs34199291;1:200441602_CT_C;rs34049751;rs12727980
Derived_OCT_measures	Derived_OCT_measures	INL_RPE_thickness_inner_subfield_right	7	1:214162573:A:T	rs340838	1	214162573	1q32.3	1.10762e-11	2	rs340838;rs141190641
Derived_OCT_measures	Derived_OCT_measures	INL_RPE_thickness_inner_subfield_right	8	1:222148552:A:C	rs12032598	1	222148552	1q41	6.74115e-15	3	rs12032598;rs759175181;rs12738322
Derived_OCT_measures	Derived_OCT_measures	INL_RPE_thickness_inner_subfield_right	9	1:227447213:C:T	rs1513617	1	227447213	1q42.13	1.13099e-18	12	rs1513617;rs776003769;rs12408978;rs6426452;rs7545890;rs1570429;rs7549464;rs1929861;rs7521639;rs5781473;rs5781473;rs2670455
Derived_OCT_measures	Derived_OCT_measures	INL_RPE_thickness_inner_subfield_right	10	2:24074791:G:GA	rs35208908	2	24074791	2p23.3	1.70611e-20	15	rs35208908;2:24189620_CT_C;2:24210992_CA_C;rs11675585;rs2136264;rs35933493;2:23896733_CCCA_C;rs4665237;2:23924849_ATT_A;rs7560892;rs35529032;rs569514203;rs10779936;rs74175027;rs59562845
Derived_OCT_measures	Derived_OCT_measures	INL_RPE_thickness_inner_subfield_right	11	2:145338686:C:T	rs116350483	2	145338686	2q22.3	1.89386e-24	2	rs116350483;rs149534337
Derived_OCT_measures	Derived_OCT_measures	INL_RPE_thickness_inner_subfield_right	12	2:169013165:C:T	rs10497336	2	169013165	2q24.3	3.47705e-16	3	rs10497336;rs10183957;rs6749447
Derived_OCT_measures	Derived_OCT_measures	INL_RPE_thickness_inner_subfield_right	16	2:234223886:A:G	rs7583380	2	234223886	2q37.1	9.90083e-11	1	rs7583380
Derived_OCT_measures	Derived_OCT_measures	INL_RPE_thickness_inner_subfield_right	19	3:27711706:A:G	rs9837054	3	27711706	3p24.1	1.79954e-18	3	rs9837054;rs2077631;rs116837280
Derived_OCT_measures	Derived_OCT_measures	INL_RPE_thickness_inner_subfield_right	21	3:156828823:A:G	rs729257	3	156828823	3q25.31	1.93955e-10	1	rs729257
Derived_OCT_measures	Derived_OCT_measures	INL_RPE_thickness_inner_subfield_right	25	5:87775507:T:TG	rs199502002	5	87775507	5q14.3	1.76663e-18	8	rs199502002;rs12653396;rs153685;rs34317;rs200405456;rs28712135;5:87475116_CT_C;rs247916
Derived_OCT_measures	Derived_OCT_measures	INL_RPE_thickness_inner_subfield_right	25	5:87847988:A:G	rs79327504	5	87847988	5q14.3	2.76028e-32	11	rs79327504;rs373616442;rs114895921;rs78792246;rs78651477;rs184539003;rs17547627;rs115114609;5:87782483_GGACA_G;rs200402995;rs11428650
Derived_OCT_measures	Derived_OCT_measures	INL_RPE_thickness_inner_subfield_right	29	6:7232389:C:T	rs75757892	6	7232389	6p24.3	6.44443e-14	5	rs75757892;rs76053219;rs7744696;rs75320317;rs12192672
Derived_OCT_measures	Derived_OCT_measures	INL_RPE_thickness_inner_subfield_right	30	6:35477152:C:T	rs7752728	6	35477152	6p21.31	7.22833e-28	8	rs7752728;rs2894402;rs12181820;rs6457830;rs6910300;rs6929873;rs3798345;rs2064319
Derived_OCT_measures	Derived_OCT_measures	INL_RPE_thickness_inner_subfield_right	31	6:106514039:A:G	rs9398059	6	106514039	6q21	2.20524e-12	2	rs9398059;rs17558797
Derived_OCT_measures	Derived_OCT_measures	INL_RPE_thickness_inner_subfield_right	33	6:149989579:A:AT	rs199871796	6	149989579	6q25.1	7.23914e-13	2	rs199871796;6:150212322_CA_C
Derived_OCT_measures	Derived_OCT_measures	INL_RPE_thickness_inner_subfield_right	35	7:99483731:C:CTT	7:99483731_CTT_C	7	99483731	7q22.1	2.1955e-10	2	7:99483731_CTT_C;rs2404976
Derived_OCT_measures	Derived_OCT_measures	INL_RPE_thickness_inner_subfield_right	35	7:100054637:G:GT	rs762414084	7	100054637	7q22.1	3.77412e-11	7	rs762414084;rs113027130;rs11772580;rs555388290;rs2404976;rs55839153;7:99876106_CT_C
Derived_OCT_measures	Derived_OCT_measures	INL_RPE_thickness_inner_subfield_right	35	7:100197866:A:G	rs62482222	7	100197866	7q22.1	1.00797e-15	14	rs62482222;rs2686815;rs56328569;rs7457024;rs9801017;rs564636753;rs4434553;rs221795;rs4729606;rs778675951;rs314320;rs4134898;rs4596570;rs113027130
Derived_OCT_measures	Derived_OCT_measures	INL_RPE_thickness_inner_subfield_right	36	7:101513672:C:G	rs13229095	7	101513672	7q22.1	2.6413e-12	3	rs13229095;rs17407001;rs574880206
Derived_OCT_measures	Derived_OCT_measures	INL_RPE_thickness_inner_subfield_right	37	8:61986668:A:G	rs12547986	8	61986668	8q12.2	1.66329e-12	3	rs12547986;rs1985815;rs112813436
Derived_OCT_measures	Derived_OCT_measures	INL_RPE_thickness_inner_subfield_right	38	8:109121945:C:T	rs13263941	8	109121945	8q23.1	3.63379e-31	11	rs13263941;rs605269;rs7015513;rs139617950;rs78935216;rs10096547;rs10089406;rs2514837;rs1452019;rs2514840;rs2443774
Derived_OCT_measures	Derived_OCT_measures	INL_RPE_thickness_inner_subfield_right	39	9:21566440:A:G	rs1377193	9	21566440	9p21.3	3.72601e-15	2	rs1377193;rs1562996
Derived_OCT_measures	Derived_OCT_measures	INL_RPE_thickness_inner_subfield_right	40	9:77200750:A:G	rs11144015	9	77200750	9q21.13	1.77189e-11	3	rs11144015;rs7869878;rs7037043
Derived_OCT_measures	Derived_OCT_measures	INL_RPE_thickness_inner_subfield_right	42	10:49741135:C:T	rs1947075	10	49741135	10q11.22	7.62357e-12	4	rs1947075;rs935265;rs1867583;rs10857595
Derived_OCT_measures	Derived_OCT_measures	INL_RPE_thickness_inner_subfield_right	43	10:70001640:C:T	rs56238729	10	70001640	10q21.3	1.19539e-13	4	rs56238729;10:70042807_CT_C;rs11595406;rs566312419
Derived_OCT_measures	Derived_OCT_measures	INL_RPE_thickness_inner_subfield_right	44	10:85961758:A:G	rs11200922	10	85961758	10q23.1	4.77727e-13	2	rs11200922;rs12217769
Derived_OCT_measures	Derived_OCT_measures	INL_RPE_thickness_inner_subfield_right	45	10:124214448:G:T	rs10490924	10	124214448	10q26.13	4.87348e-11	1	rs10490924
Derived_OCT_measures	Derived_OCT_measures	INL_RPE_thickness_inner_subfield_right	46	11:635240:A:T	rs28499086	11	635240	11p15.5	3.77814e-11	4	rs28499086;11:639372_GGC_G;rs36180797;rs61879160
Derived_OCT_measures	Derived_OCT_measures	INL_RPE_thickness_inner_subfield_right	47	11:31434854:A:T	rs17705366	11	31434854	11p13	1.29104e-17	5	rs17705366;11:31792112_CA_C;rs2177482;rs113859447;rs61471641
Derived_OCT_measures	Derived_OCT_measures	INL_RPE_thickness_inner_subfield_right	48	11:68953054:A:G	rs7128814	11	68953054	11q13.3	4.35914e-11	4	rs7128814;rs7927331;rs7930375;11:68943309_TTAA_T
Derived_OCT_measures	Derived_OCT_measures	INL_RPE_thickness_inner_subfield_right	48	11:68968149:A:C	rs78977588	11	68968149	11q13.3	9.22959e-13	3	rs78977588;rs7930375;11:68943309_TTAA_T
Derived_OCT_measures	Derived_OCT_measures	INL_RPE_thickness_inner_subfield_right	48	11:69055051:A:G	rs67808136	11	69055051	11q13.3	1.83486e-16	3	rs67808136;rs11601194;rs11606813
Derived_OCT_measures	Derived_OCT_measures	INL_RPE_thickness_inner_subfield_right	49	11:129079118:A:G	rs967257	11	129079118	11q24.3	9.80736e-15	4	rs967257;rs12416888;rs585592;rs10893946
Derived_OCT_measures	Derived_OCT_measures	INL_RPE_thickness_inner_subfield_right	51	12:55655479:C:T	rs73116921	12	55655479	12q13.2	4.82261e-15	7	rs73116921;rs544741991;rs116906697;rs147010529;rs142621472;rs74867235;rs17116870
Derived_OCT_measures	Derived_OCT_measures	INL_RPE_thickness_inner_subfield_right	51	12:55887415:C:CT	12:55887415_CT_C	12	55887415	12q13.2	7.60719e-13	3	12:55887415_CT_C;rs10658724;rs34709595
Derived_OCT_measures	Derived_OCT_measures	INL_RPE_thickness_inner_subfield_right	51	12:55959346:A:G	rs191282631	12	55959346	12q13.2	9.13445e-18	6	rs191282631;rs117082867;rs75180715;rs75975191;rs117766050;rs79477779
Derived_OCT_measures	Derived_OCT_measures	INL_RPE_thickness_inner_subfield_right	51	12:56115585:C:T	rs3138142	12	56115585	12q13.2	1.0818e-228	11	rs3138142;rs3138136;rs75180715;rs117236761;rs143791725;rs73119282;rs73119300;rs73123204;rs12825163;rs74867235;rs3138144
Derived_OCT_measures	Derived_OCT_measures	INL_RPE_thickness_inner_subfield_right	51	12:56127077:C:T	rs2462936	12	56127077	12q13.2	3.19724e-26	4	rs2462936;rs140829745;rs11171661;rs3138144
Derived_OCT_measures	Derived_OCT_measures	INL_RPE_thickness_inner_subfield_right	51	12:56170342:G:T	rs77232256	12	56170342	12q13.2	2.40472e-19	2	rs77232256;rs149918474
Derived_OCT_measures	Derived_OCT_measures	INL_RPE_thickness_inner_subfield_right	51	12:56178174:G:GATAA	12:56178174_GATAA_G	12	56178174	12q13.2	1.09697e-14	3	12:56178174_GATAA_G;rs75180715;rs191245781
Derived_OCT_measures	Derived_OCT_measures	INL_RPE_thickness_inner_subfield_right	51	12:56185642:A:T	rs61956408	12	56185642	12q13.2	1.72729e-11	1	rs61956408
Derived_OCT_measures	Derived_OCT_measures	INL_RPE_thickness_inner_subfield_right	51	12:56187472:A:G	rs12824144	12	56187472	12q13.2	2.04853e-22	3	rs12824144;rs12578814;rs3138144
Derived_OCT_measures	Derived_OCT_measures	INL_RPE_thickness_inner_subfield_right	51	12:56204865:C:CA	12:56204865_CA_C	12	56204865	12q13.2	5.51751e-21	5	12:56204865_CA_C;rs117960147;rs117236761;rs78398296;rs117492356
Derived_OCT_measures	Derived_OCT_measures	INL_RPE_thickness_inner_subfield_right	51	12:56230726:A:C	rs1056785	12	56230726	12q13.2	1.48833e-10	7	rs1056785;rs2069389;rs75639074;rs145537545;rs79135614;rs117236761;rs73119282
Derived_OCT_measures	Derived_OCT_measures	INL_RPE_thickness_inner_subfield_right	51	12:56238786:A:T	rs73119287	12	56238786	12q13.2	2.13068e-11	2	rs73119287;rs3138144
Derived_OCT_measures	Derived_OCT_measures	INL_RPE_thickness_inner_subfield_right	51	12:56306743:C:T	rs55858839	12	56306743	12q13.2	3.06973e-20	14	rs55858839;rs73123204;rs2069414;rs11171744;rs78182748;rs544741991;rs116906697;rs142621472;rs12825163;rs74867235;rs3138136;rs143791725;rs73119282;rs73119300
Derived_OCT_measures	Derived_OCT_measures	INL_RPE_thickness_inner_subfield_right	51	12:56341112:A:G	rs76644869	12	56341112	12q13.2	7.39284e-28	12	rs76644869;rs11171705;rs7963590;rs75975191;rs12831884;rs539856586;rs773662;rs117766050;rs111794954;rs111678271;rs117082867;rs75180715
Derived_OCT_measures	Derived_OCT_measures	INL_RPE_thickness_inner_subfield_right	51	12:56830687:C:T	rs73113077	12	56830687	12q13.3	6.51027e-12	4	rs73113077;rs75639074;rs111794954;rs145537545
Derived_OCT_measures	Derived_OCT_measures	INL_RPE_thickness_inner_subfield_right	52	12:96164706:A:C	rs17288982	12	96164706	12q22	3.16614e-12	3	rs17288982;rs79658385;rs35053512
Derived_OCT_measures	Derived_OCT_measures	INL_RPE_thickness_inner_subfield_right	54	13:28981506:C:CT	13:28981506_CT_C	13	28981506	13q12.3	1.48672e-12	2	13:28981506_CT_C;13:28963283_TA_T
Derived_OCT_measures	Derived_OCT_measures	INL_RPE_thickness_inner_subfield_right	56	13:114498034:A:G	rs9577895	13	114498034	13q34	1.20335e-10	4	rs9577895;rs11164142;rs147161288;rs7399672
Derived_OCT_measures	Derived_OCT_measures	INL_RPE_thickness_inner_subfield_right	57	14:21773023:C:T	rs8019326	14	21773023	14q11.2	2.51594e-15	3	rs8019326;rs11620670;rs17197037
Derived_OCT_measures	Derived_OCT_measures	INL_RPE_thickness_inner_subfield_right	58	14:36124335:A:G	rs10134646	14	36124335	14q13.2	9.62257e-12	2	rs10134646;rs541157254
Derived_OCT_measures	Derived_OCT_measures	INL_RPE_thickness_inner_subfield_right	60	14:69589589:T:TA	rs34867364	14	69589589	14q24.1	6.18071e-14	5	rs34867364;rs148016826;rs10782457;14:69572631_CATAT_C;rs61981648
Derived_OCT_measures	Derived_OCT_measures	INL_RPE_thickness_inner_subfield_right	61	14:74040819:C:T	rs140884027	14	74040819	14q24.3	1.00919e-10	1	rs140884027
Derived_OCT_measures	Derived_OCT_measures	INL_RPE_thickness_inner_subfield_right	61	14:74140183:C:T	rs139347411	14	74140183	14q24.3	8.30247e-17	5	rs139347411;rs9652296;rs74504936;rs144991697;rs10135293
Derived_OCT_measures	Derived_OCT_measures	INL_RPE_thickness_inner_subfield_right	61	14:74293531:C:T	rs8018644	14	74293531	14q24.3	3.86992e-74	16	rs8018644;rs11390108;rs1860138;rs2018125;rs199572425;rs3742815;rs62006135;rs35864336;rs551602396;rs7148979;14:74602522_GT_G;rs8021337;rs1558176;14:74258238_GTAA_G;rs571851010;rs11626246
Derived_OCT_measures	Derived_OCT_measures	INL_RPE_thickness_inner_subfield_right	61	14:74318547:C:G	rs8020091	14	74318547	14q24.3	1.49632e-47	10	rs8020091;14:74379573_CT_C;rs78355949;rs7148979;rs79329510;rs747513;rs117813701;rs200577672;rs72625701;rs61052738
Derived_OCT_measures	Derived_OCT_measures	INL_RPE_thickness_inner_subfield_right	61	14:74328905:G:T	rs1968105	14	74328905	14q24.3	1.15229e-33	13	rs1968105;rs2302120;rs199572425;rs3742815;rs17782351;rs10147158;rs34339863;rs929450;rs11626246;rs11390108;rs1860138;rs11424982;rs8020267
Derived_OCT_measures	Derived_OCT_measures	INL_RPE_thickness_inner_subfield_right	61	14:74381829:A:G	rs117704116	14	74381829	14q24.3	6.2349e-54	7	rs117704116;rs62006135;rs7148979;rs10135293;rs10129550;rs74504936;14:74258238_GTAA_G
Derived_OCT_measures	Derived_OCT_measures	INL_RPE_thickness_inner_subfield_right	61	14:74483819:C:T	rs191433274	14	74483819	14q24.3	1.02472e-12	1	rs191433274
Derived_OCT_measures	Derived_OCT_measures	INL_RPE_thickness_inner_subfield_right	61	14:74523025:C:G	rs144361907	14	74523025	14q24.3	1.71646e-14	12	rs144361907;rs7148979;rs747513;14:74103278_TCAAA_T;14:74114405_CCTT_C;14:74153351_CA_C;rs56196901;14:74258238_GTAA_G;rs72723758;rs72723771;rs62006135;rs141453104
Derived_OCT_measures	Derived_OCT_measures	INL_RPE_thickness_inner_subfield_right	61	14:74570130:A:ATTTTTTTTTTTTT	14:74570130_ATTTTTTTTTTTTT_A	14	74570130	14q24.3	2.38608e-34	16	14:74570130_ATTTTTTTTTTTTT_A;rs113534243;14:74602522_GT_G;rs7152352;rs75410415;rs8021337;rs8006297;rs4291856;rs8013751;rs11390108;rs12890967;rs2018125;rs199572425;rs138267982;rs17782351;rs10147158
Derived_OCT_measures	Derived_OCT_measures	INL_RPE_thickness_inner_subfield_right	61	14:74666641:A:G	rs887595	14	74666641	14q24.3	1.03279e-161	17	rs887595;rs747513;rs1548770;rs7158381;rs17782472;rs72625701;rs61052738;rs72723758;rs188395141;rs62006135;rs551602396;rs778383644;rs7148979;14:74602522_GT_G;rs7152352;rs775924321;rs139569341
Derived_OCT_measures	Derived_OCT_measures	INL_RPE_thickness_inner_subfield_right	61	14:74686575:A:G	rs118186707	14	74686575	14q24.3	2.20388e-29	10	rs118186707;rs10137199;rs7156792;rs8023118;rs1985826;rs929450;rs1019095;rs8020267;rs146758197;rs34339863
Derived_OCT_measures	Derived_OCT_measures	INL_RPE_thickness_inner_subfield_right	61	14:74693381:A:G	rs34130759	14	74693381	14q24.3	1.32725e-10	2	rs34130759;rs34339863
Derived_OCT_measures	Derived_OCT_measures	INL_RPE_thickness_inner_subfield_right	61	14:74700862:C:CG	14:74700862_CG_C	14	74700862	14q24.3	1.23496e-34	6	14:74700862_CG_C;rs2024241;rs8016365;rs546107530;rs12896898;rs35797567
Derived_OCT_measures	Derived_OCT_measures	INL_RPE_thickness_inner_subfield_right	61	14:74795706:C:G	rs141392392	14	74795706	14q24.3	4.2926e-33	3	rs141392392;rs10135293;rs17782472
Derived_OCT_measures	Derived_OCT_measures	INL_RPE_thickness_inner_subfield_right	61	14:74828636:G:T	rs78240185	14	74828636	14q24.3	5.70137e-12	2	rs78240185;rs150838438
Derived_OCT_measures	Derived_OCT_measures	INL_RPE_thickness_inner_subfield_right	61	14:74889356:T:TCA	rs34711949	14	74889356	14q24.3	4.57701e-12	1	rs34711949
Derived_OCT_measures	Derived_OCT_measures	INL_RPE_thickness_inner_subfield_right	61	14:74925150:A:G	rs113625761	14	74925150	14q24.3	2.41196e-13	4	rs113625761;rs149147952;rs147898256;rs10135293
Derived_OCT_measures	Derived_OCT_measures	INL_RPE_thickness_inner_subfield_right	61	14:75297727:C:T	rs973879	14	75297727	14q24.3	1.05732e-21	12	rs973879;14:75317089_CT_C;14:75356827_CT_C;rs4899539;14:75399002_TA_T;rs11159090;rs4903245;rs1866628;rs6574188;rs12587457;rs4899532;14:75272572_AT_A
Derived_OCT_measures	Derived_OCT_measures	INL_RPE_thickness_inner_subfield_right	63	15:53998595:C:CTATGTGTACACAT	15:53998595_CTATGTGTACACAT_C	15	53998595	15q21.3	4.68489e-16	6	15:53998595_CTATGTGTACACAT_C;rs62007997;rs12901183;rs1906431;rs690545;rs540605729
Derived_OCT_measures	Derived_OCT_measures	INL_RPE_thickness_inner_subfield_right	64	15:60002601:C:T	rs3936513	15	60002601	15q22.2	3.33013e-14	4	rs3936513;rs7169509;rs11629842;rs71425877
Derived_OCT_measures	Derived_OCT_measures	INL_RPE_thickness_inner_subfield_right	67	16:80489223:A:G	rs28559271	16	80489223	16q23.2	3.97202e-14	5	rs28559271;rs4635359;rs12599282;rs6564760;rs9939856
Derived_OCT_measures	Derived_OCT_measures	INL_RPE_thickness_inner_subfield_right	69	17:43798360:A:G	rs55938136	17	43798360	17q21.31	3.78949e-25	1	rs55938136
Derived_OCT_measures	Derived_OCT_measures	INL_RPE_thickness_inner_subfield_right	69	17:43933190:G:GTTTTTA	17:43933190_GTTTTTA_G	17	43933190	17q21.31	2.80109e-27	25	17:43933190_GTTTTTA_G;rs9915721;rs754593;rs2435201;rs7225002;rs2732634;rs2458203;rs199470;rs56755526;17:44858598_CA_C;rs62064595;rs61572747;rs148676495;rs546735951;17:43511281_TGGCTAACACGGTGAAACCCC_T;rs142925250;17:43700576_AG_A;rs1623865;rs1526123;17:43784363_TG_T;rs9303521;rs12938476;rs34186148;rs4076453;rs242944
Derived_OCT_measures	Derived_OCT_measures	INL_RPE_thickness_inner_subfield_right	70	17:59013670:C:T	rs9303435	17	59013670	17q23.2	3.0961e-14	4	rs9303435;rs72844913;rs8073894;rs8070692
Derived_OCT_measures	Derived_OCT_measures	INL_RPE_thickness_inner_subfield_right	73	18:56917562:C:T	rs12605508	18	56917562	18q21.32	7.44235e-19	4	rs12605508;rs13381549;rs6567071;rs73456233
Derived_OCT_measures	Derived_OCT_measures	INL_RPE_thickness_inner_subfield_right	73	18:56981196:C:T	rs62094050	18	56981196	18q21.32	2.41555e-14	9	rs62094050;rs7243056;rs12960077;rs4940868;18:57057405_ATATTATATATTATATTATATTATATTATAT_A;rs8092290;rs8091191;rs72958139;rs536113
Derived_OCT_measures	Derived_OCT_measures	INL_RPE_thickness_inner_subfield_right	73	18:57052843:A:G	rs11662962	18	57052843	18q21.32	1.42676e-15	6	rs11662962;rs2305044;rs8095409;rs4940872;rs2011464;rs4940868
Derived_OCT_measures	Derived_OCT_measures	INL_RPE_thickness_inner_subfield_right	73	18:57114796:A:G	rs77267357	18	57114796	18q21.32	3.40194e-11	7	rs77267357;rs72958139;rs7229033;rs4940868;18:57057405_ATATTATATATTATATTATATTATATTATAT_A;rs8092290;rs4940872
Derived_OCT_measures	Derived_OCT_measures	INL_RPE_thickness_inner_subfield_right	77	22:28187396:A:G	rs45462093	22	28187396	22q12.1	4.63176e-17	3	rs45462093;rs1297594;rs382819
Derived_OCT_measures	Derived_OCT_measures	INL_RPE_thickness_inner_subfield_right	78	22:30606564:A:G	rs11913168	22	30606564	22q12.2	1.18856e-20	7	rs11913168;rs6006421;rs140800292;rs9614123;rs118018786;rs73164752;rs35476831
Derived_OCT_measures	Derived_OCT_measures	INL_RPE_thickness_inner_subfield_right	78	22:30615817:A:T	rs184790069	22	30615817	22q12.2	1.43699e-12	11	rs184790069;22:30619251_GGGACTGA_G;rs715605;rs78797341;rs56195319;rs140932249;rs192710276;rs12627856;rs58038262;rs5997567;rs35476831
Derived_OCT_measures	Derived_OCT_measures	INL_RPE_thickness_inner_subfield_right	78	22:30620891:A:G	rs13054238	22	30620891	22q12.2	1.04732e-34	14	rs13054238;rs9620961;rs11705378;rs12484252;rs13058084;rs73168617;rs73164714;22:30607923_ATGG_A;rs9608851;rs13057533;rs6518682;rs11089436;22:30619251_GGGACTGA_G;rs9606703
Derived_OCT_measures	Derived_OCT_measures	INL_RPE_thickness_inner_subfield_right	78	22:30649229:C:T	rs73166584	22	30649229	22q12.2	2.19105e-14	7	rs73166584;rs6006421;rs17656515;rs140932249;rs715605;rs78797341;rs56195319
Derived_OCT_measures	Derived_OCT_measures	INL_RPE_thickness_inner_subfield_right	79	22:46362822:C:CT	rs61459694	22	46362822	22q13.31	9.28072e-12	1	rs61459694
Derived_OCT_measures	Derived_OCT_measures	INL_RPE_thickness_outer_subfield_left	1	1:113445614:C:T	rs72683434	1	113445614	1p13.2	1.66878e-18	5	rs72683434;1:113460676_CAATA_C;rs17493859;rs80238769;rs1216537
Derived_OCT_measures	Derived_OCT_measures	INL_RPE_thickness_outer_subfield_left	4	1:200367088:A:G	rs36003362	1	200367088	1q32.1	4.47385e-13	3	rs36003362;rs6673000;rs4915434
Derived_OCT_measures	Derived_OCT_measures	INL_RPE_thickness_outer_subfield_left	5	1:202792179:A:G	rs10800867	1	202792179	1q32.1	1.64012e-14	3	rs10800867;rs61820950;1:202784592_CT_C
Derived_OCT_measures	Derived_OCT_measures	INL_RPE_thickness_outer_subfield_left	6	1:214157900:T:TC	rs141190641	1	214157900	1q32.3	1.55069e-10	1	rs141190641
Derived_OCT_measures	Derived_OCT_measures	INL_RPE_thickness_outer_subfield_left	7	1:227501550:A:AAC	rs776003769	1	227501550	1q42.13	1.86289e-11	2	rs776003769;rs1513617
Derived_OCT_measures	Derived_OCT_measures	INL_RPE_thickness_outer_subfield_left	8	2:23928637:A:G	rs7560892	2	23928637	2p24.1	5.65904e-24	19	rs7560892;rs569514203;rs9678537;rs74175027;rs2551338;rs59562845;rs34272688;rs34272688;2:24189620_CT_C;rs4665251;rs11675585;rs2136264;rs560382319;rs6729231;rs12613951;rs1991083;rs34914080;rs4665237;2:23924849_ATT_A
Derived_OCT_measures	Derived_OCT_measures	INL_RPE_thickness_outer_subfield_left	10	2:145222171:A:G	rs11892740	2	145222171	2q22.3	1.56997e-10	3	rs11892740;rs66865728;rs10529605
Derived_OCT_measures	Derived_OCT_measures	INL_RPE_thickness_outer_subfield_left	10	2:145338686:C:T	rs116350483	2	145338686	2q22.3	1.28511e-33	4	rs116350483;rs116098515;rs374520632;rs114973120
Derived_OCT_measures	Derived_OCT_measures	INL_RPE_thickness_outer_subfield_left	11	2:169035382:C:T	rs10221681	2	169035382	2q24.3	3.66541e-42	11	rs10221681;rs6749447;rs13023458;rs140458130;rs17190821;rs10176669;rs2390669;2:169156086_AC_A;rs16854696;rs2138753;rs7598658
Derived_OCT_measures	Derived_OCT_measures	INL_RPE_thickness_outer_subfield_left	13	2:218517174:C:T	rs7589104	2	218517174	2q35	2.8575e-18	7	rs7589104;rs1367194;rs10170591;rs72959745;rs13392670;rs185147777;rs57068798
Derived_OCT_measures	Derived_OCT_measures	INL_RPE_thickness_outer_subfield_left	15	2:234236661:G:GT	2:234236661_GT_G	2	234236661	2q37.1	1.32439e-20	7	2:234236661_GT_G;rs13384918;rs72980341;rs7585217;rs4663396;rs111534661;rs55863333
Derived_OCT_measures	Derived_OCT_measures	INL_RPE_thickness_outer_subfield_left	16	3:25049310:A:G	rs11129176	3	25049310	3p24.2	1.37843e-13	3	rs11129176;rs4298013;rs4858685
Derived_OCT_measures	Derived_OCT_measures	INL_RPE_thickness_outer_subfield_left	18	3:150115237:A:AGAGT	rs765544501	3	150115237	3q25.1	1.06571e-11	5	rs765544501;rs4681617;rs2278806;rs4414875;3:150199206_TA_T
Derived_OCT_measures	Derived_OCT_measures	INL_RPE_thickness_outer_subfield_left	19	3:156329180:A:G	rs4680287	3	156329180	3q25.31	1.63483e-10	4	rs4680287;rs9865431;rs346003;3:156306256_GA_G
Derived_OCT_measures	Derived_OCT_measures	INL_RPE_thickness_outer_subfield_left	21	5:38664132:C:CA	rs769597525	5	38664132	5p13.1	5.64204e-11	3	rs769597525;rs35395316;rs67604856
Derived_OCT_measures	Derived_OCT_measures	INL_RPE_thickness_outer_subfield_left	22	5:55745334:C:G	rs30373	5	55745334	5q11.2	1.35341e-21	6	rs30373;rs6883300;rs286009;rs30355;rs30357;rs245803
Derived_OCT_measures	Derived_OCT_measures	INL_RPE_thickness_outer_subfield_left	23	5:71486228:C:T	rs63338061	5	71486228	5q13.2	1.22501e-10	2	rs63338061;rs62364774
Derived_OCT_measures	Derived_OCT_measures	INL_RPE_thickness_outer_subfield_left	24	5:87135896:C:T	rs1070768	5	87135896	5q14.3	1.9157e-11	8	rs1070768;rs2178271;rs6881085;rs13155030;5:87778792_AT_A;rs34960;rs71580755;rs7721843
Derived_OCT_measures	Derived_OCT_measures	INL_RPE_thickness_outer_subfield_left	24	5:87775507:T:TG	rs199502002	5	87775507	5q14.3	9.7323e-28	16	rs199502002;rs17420814;rs12653396;rs10061788;rs9293503;rs6882046;rs153685;rs35539693;rs55740951;rs10942510;rs72783794;rs710361;rs532912673;5:87475116_CT_C;rs28505226;rs247916
Derived_OCT_measures	Derived_OCT_measures	INL_RPE_thickness_outer_subfield_left	24	5:87827065:A:G	rs114622514	5	87827065	5q14.3	1.36971e-51	18	rs114622514;rs11428650;rs373616442;rs114895921;rs16903284;rs114097435;rs78792246;rs11740691;rs78865998;rs78651477;rs148651691;rs142502827;5:87703316_AG_A;rs78440979;5:87748855_GTAGT_G;5:87778792_AT_A;5:87782483_GGACA_G;rs200402995
Derived_OCT_measures	Derived_OCT_measures	INL_RPE_thickness_outer_subfield_left	24	5:88075577:G:GTT	rs71613094	5	88075577	5q14.3	2.15661e-14	10	rs71613094;rs304152;rs55740951;rs80043958;rs10038371;rs17420814;rs9293503;rs6882046;rs153685;rs35539693
Derived_OCT_measures	Derived_OCT_measures	INL_RPE_thickness_outer_subfield_left	25	5:126095011:A:G	rs12523362	5	126095011	5q23.2	4.71375e-21	13	rs12523362;rs7704384;rs150048703;rs62391737;rs537481850;rs554224643;5:126155151_ATTAT_A;rs1051643;rs57778143;rs58974626;rs13362024;rs7737457;5:126094298_CA_C
Derived_OCT_measures	Derived_OCT_measures	INL_RPE_thickness_outer_subfield_left	26	5:148620224:G:T	rs3797315	5	148620224	5q32	4.68961e-11	2	rs3797315;rs62378114
Derived_OCT_measures	Derived_OCT_measures	INL_RPE_thickness_outer_subfield_left	27	6:6901663:A:G	rs2326838	6	6901663	6p25.1	2.13445e-13	1	rs2326838
Derived_OCT_measures	Derived_OCT_measures	INL_RPE_thickness_outer_subfield_left	28	6:35477152:C:T	rs7752728	6	35477152	6p21.31	1.79869e-15	2	rs7752728;rs3800374
Derived_OCT_measures	Derived_OCT_measures	INL_RPE_thickness_outer_subfield_left	30	6:106528340:A:G	rs9398063	6	106528340	6q21	9.75877e-24	5	rs9398063;rs17558797;rs117294148;rs76071086;rs4443535
Derived_OCT_measures	Derived_OCT_measures	INL_RPE_thickness_outer_subfield_left	34	7:867033:C:T	rs9639276	7	867033	7p22.3	3.94569e-13	1	rs9639276
Derived_OCT_measures	Derived_OCT_measures	INL_RPE_thickness_outer_subfield_left	35	7:8005174:A:G	rs12531825	7	8005174	7p21.3	1.82893e-14	5	rs12531825;rs13247102;rs6950655;7:8127365_GT_G;rs6967565
Derived_OCT_measures	Derived_OCT_measures	INL_RPE_thickness_outer_subfield_left	36	7:51102820:A:C	rs2240093	7	51102820	7p12.1	1.59399e-15	3	rs2240093;rs2285844;rs757323
Derived_OCT_measures	Derived_OCT_measures	INL_RPE_thickness_outer_subfield_left	37	7:100054637:G:GT	rs762414084	7	100054637	7q22.1	7.21201e-19	11	rs762414084;rs113027130;rs11772580;rs7805498;rs35061193;rs2404976;rs75779608;7:99876106_CT_C;rs73161745;rs7798226;rs117078929
Derived_OCT_measures	Derived_OCT_measures	INL_RPE_thickness_outer_subfield_left	37	7:100197866:A:G	rs62482222	7	100197866	7q22.1	1.04329e-14	11	rs62482222;rs2686815;rs548032447;rs4548095;rs62482241;rs4434553;rs2293769;rs4134898;rs4596570;rs113027130;rs35061193
Derived_OCT_measures	Derived_OCT_measures	INL_RPE_thickness_outer_subfield_left	38	7:101513672:C:G	rs13229095	7	101513672	7q22.1	6.91091e-12	5	rs13229095;rs56102188;rs17407001;rs117523626;rs574880206
Derived_OCT_measures	Derived_OCT_measures	INL_RPE_thickness_outer_subfield_left	39	7:129591807:C:G	rs34926272	7	129591807	7q32.2	4.40926e-13	1	rs34926272
Derived_OCT_measures	Derived_OCT_measures	INL_RPE_thickness_outer_subfield_left	40	8:61591436:C:T	rs113958504	8	61591436	8q12.1	4.70534e-19	7	rs113958504;rs60296501;rs1483207;rs113791299;rs2280916;rs72650439;rs72650445
Derived_OCT_measures	Derived_OCT_measures	INL_RPE_thickness_outer_subfield_left	40	8:61986668:A:G	rs12547986	8	61986668	8q12.2	5.46978e-11	2	rs12547986;rs1985815
Derived_OCT_measures	Derived_OCT_measures	INL_RPE_thickness_outer_subfield_left	41	8:108988054:A:C	rs75429733	8	108988054	8q23.1	4.69604e-14	6	rs75429733;rs988886;rs117073107;rs192968756;rs75002881;rs77373014
Derived_OCT_measures	Derived_OCT_measures	INL_RPE_thickness_outer_subfield_left	41	8:109014153:A:T	rs2514828	8	109014153	8q23.1	3.21152e-15	4	rs2514828;rs1452020;rs79668362;rs1679666
Derived_OCT_measures	Derived_OCT_measures	INL_RPE_thickness_outer_subfield_left	41	8:109102918:A:G	rs117769774	8	109102918	8q23.1	6.96852e-11	4	rs117769774;rs78935216;rs117392466;rs117028822
Derived_OCT_measures	Derived_OCT_measures	INL_RPE_thickness_outer_subfield_left	41	8:109136210:C:T	rs441617	8	109136210	8q23.1	6.97244e-88	15	rs441617;8:109251795_CT_C;rs79668362;rs35275796;rs139617950;rs35308948;rs78935216;8:109411575_CAAA_C;rs56112207;rs10089406;rs1452020;rs988886;rs2514840;rs2514843;rs117073107
Derived_OCT_measures	Derived_OCT_measures	INL_RPE_thickness_outer_subfield_left	41	8:109215441:T:TGCACTGTATAGAGATGACAATA	8:109215441_TGCACTGTATAGAGATGACAATA_T	8	109215441	8q23.1	9.33811e-14	4	8:109215441_TGCACTGTATAGAGATGACAATA_T;8:109251795_CT_C;rs35275796;rs2514843
Derived_OCT_measures	Derived_OCT_measures	INL_RPE_thickness_outer_subfield_left	41	8:109363620:C:T	rs13280626	8	109363620	8q23.1	3.70057e-13	5	rs13280626;rs2514840;rs117073107;rs192968756;rs75002881
Derived_OCT_measures	Derived_OCT_measures	INL_RPE_thickness_outer_subfield_left	41	8:109628271:C:T	rs11783033	8	109628271	8q23.1	2.51493e-11	3	rs11783033;rs56112207;rs2928825
Derived_OCT_measures	Derived_OCT_measures	INL_RPE_thickness_outer_subfield_left	42	9:14452729:C:T	rs10810150	9	14452729	9p22.3	5.80125e-12	5	rs10810150;rs10961532;rs303737;rs303731;rs215498
Derived_OCT_measures	Derived_OCT_measures	INL_RPE_thickness_outer_subfield_left	43	9:21553876:A:T	rs9657572	9	21553876	9p21.3	4.46645e-15	2	rs9657572;rs1452653
Derived_OCT_measures	Derived_OCT_measures	INL_RPE_thickness_outer_subfield_left	47	10:49741135:C:T	rs1947075	10	49741135	10q11.22	1.22981e-12	3	rs1947075;rs1838574;rs10857595
Derived_OCT_measures	Derived_OCT_measures	INL_RPE_thickness_outer_subfield_left	48	10:70004551:A:C	rs1900003	10	70004551	10q21.3	3.10517e-29	15	rs1900003;10:70042807_CT_C;rs1900017;rs71009039;10:70065949_AT_A;rs6480326;rs10762224;10:70174962_CA_C;rs78801084;rs2817753;rs3814182;rs7903429;rs761158165;rs28840688;rs61854782
Derived_OCT_measures	Derived_OCT_measures	INL_RPE_thickness_outer_subfield_left	49	10:85978809:G:T	rs4562752	10	85978809	10q23.1	3.06502e-20	9	rs4562752;rs12217769;rs58561733;rs57897265;rs11200947;rs4517452;rs11592361;rs74346246;rs80173430
Derived_OCT_measures	Derived_OCT_measures	INL_RPE_thickness_outer_subfield_left	50	10:123427642:A:G	rs1696837	10	123427642	10q26.13	3.38583e-11	2	rs1696837;rs4752581
Derived_OCT_measures	Derived_OCT_measures	INL_RPE_thickness_outer_subfield_left	53	11:68953054:A:G	rs7128814	11	68953054	11q13.3	2.27447e-14	6	rs7128814;rs7945442;rs12788188;rs3019749;rs3750970;rs12364647
Derived_OCT_measures	Derived_OCT_measures	INL_RPE_thickness_outer_subfield_left	53	11:68968149:A:C	rs78977588	11	68968149	11q13.3	2.68652e-13	4	rs78977588;rs12788188;rs3750970;rs12364647
Derived_OCT_measures	Derived_OCT_measures	INL_RPE_thickness_outer_subfield_left	53	11:69055051:A:G	rs67808136	11	69055051	11q13.3	2.27065e-15	4	rs67808136;rs72932198;rs11601194;rs11606813
Derived_OCT_measures	Derived_OCT_measures	INL_RPE_thickness_outer_subfield_left	53	11:69286205:C:T	rs2930972	11	69286205	11q13.3	1.881e-15	2	rs2930972;rs631695
Derived_OCT_measures	Derived_OCT_measures	INL_RPE_thickness_outer_subfield_left	53	11:69304382:C:T	rs17310712	11	69304382	11q13.3	4.32732e-14	4	rs17310712;rs76472065;rs57212245;rs631695
Derived_OCT_measures	Derived_OCT_measures	INL_RPE_thickness_outer_subfield_left	55	11:117378116:A:G	rs2155394	11	117378116	11q23.3	2.02522e-11	5	rs2155394;rs7109567;rs2510853;rs4938413;rs2013131
Derived_OCT_measures	Derived_OCT_measures	INL_RPE_thickness_outer_subfield_left	55	11:117671489:A:G	rs3819132	11	117671489	11q23.3	5.11917e-13	2	rs3819132;rs10892173
Derived_OCT_measures	Derived_OCT_measures	INL_RPE_thickness_outer_subfield_left	56	11:128821108:C:T	rs10790981	11	128821108	11q24.3	2.82062e-10	3	rs10790981;rs10893946;rs11221650
Derived_OCT_measures	Derived_OCT_measures	INL_RPE_thickness_outer_subfield_left	57	12:6997808:A:G	rs112947941	12	6997808	12p13.31	1.4905e-12	1	rs112947941
Derived_OCT_measures	Derived_OCT_measures	INL_RPE_thickness_outer_subfield_left	59	12:56115585:C:T	rs3138142	12	56115585	12q13.2	2.07495e-141	11	rs3138142;rs3138136;rs117427783;rs117236761;rs143791725;rs73119282;rs73121299;rs73123204;rs12825163;rs74867235;rs3138144
Derived_OCT_measures	Derived_OCT_measures	INL_RPE_thickness_outer_subfield_left	59	12:56160662:G:GCCTAGTCTCTGCCT	12:56160662_GCCTAGTCTCTGCCT_G	12	56160662	12q13.2	2.45635e-16	3	12:56160662_GCCTAGTCTCTGCCT_G;rs12824144;rs3138144
Derived_OCT_measures	Derived_OCT_measures	INL_RPE_thickness_outer_subfield_left	59	12:56170342:G:T	rs77232256	12	56170342	12q13.2	6.74131e-13	2	rs77232256;rs149918474
Derived_OCT_measures	Derived_OCT_measures	INL_RPE_thickness_outer_subfield_left	59	12:56204865:C:CA	12:56204865_CA_C	12	56204865	12q13.2	3.49864e-15	4	12:56204865_CA_C;rs117960147;rs117236761;rs78398296
Derived_OCT_measures	Derived_OCT_measures	INL_RPE_thickness_outer_subfield_left	59	12:56306743:C:T	rs55858839	12	56306743	12q13.2	3.72472e-14	11	rs55858839;rs73121299;rs73123204;rs2069414;rs534727686;rs142621472;rs12825163;rs74867235;rs3138136;rs143791725;rs73119282
Derived_OCT_measures	Derived_OCT_measures	INL_RPE_thickness_outer_subfield_left	59	12:56326187:A:C	rs182763084	12	56326187	12q13.2	4.33898e-16	4	rs182763084;rs75975191;rs117082867;rs117427783
Derived_OCT_measures	Derived_OCT_measures	INL_RPE_thickness_outer_subfield_left	59	12:56830687:C:T	rs73113077	12	56830687	12q13.3	2.22588e-10	1	rs73113077
Derived_OCT_measures	Derived_OCT_measures	INL_RPE_thickness_outer_subfield_left	60	12:96196672:A:C	rs17368197	12	96196672	12q22	8.89114e-22	7	rs17368197;rs76152842;12:96263119_CAG_C;rs11829518;rs11108332;rs111391193;rs4762622
Derived_OCT_measures	Derived_OCT_measures	INL_RPE_thickness_outer_subfield_left	63	13:28981506:C:CT	13:28981506_CT_C	13	28981506	13q12.3	5.94954e-21	5	13:28981506_CT_C;rs9513113;rs748252;rs9551462;13:28963283_TA_T
Derived_OCT_measures	Derived_OCT_measures	INL_RPE_thickness_outer_subfield_left	64	13:50112843:C:G	rs7325207	13	50112843	13q14.2	2.01382e-10	5	rs7325207;rs4942845;rs2093472;rs373340567;13:50194987_TATACTATACTA_T
Derived_OCT_measures	Derived_OCT_measures	INL_RPE_thickness_outer_subfield_left	65	13:100246997:A:G	rs9585141	13	100246997	13q32.3	7.41869e-11	2	rs9585141;rs2763928
Derived_OCT_measures	Derived_OCT_measures	INL_RPE_thickness_outer_subfield_left	66	13:114313349:A:G	rs9669831	13	114313349	13q34	2.28119e-18	4	rs9669831;rs7992652;rs9577894;rs58758822
Derived_OCT_measures	Derived_OCT_measures	INL_RPE_thickness_outer_subfield_left	70	14:73733188:C:G	rs78932134	14	73733188	14q24.2	2.56801e-12	4	rs78932134;rs4899466;rs139714851;rs55839454
Derived_OCT_measures	Derived_OCT_measures	INL_RPE_thickness_outer_subfield_left	70	14:73948537:A:G	rs8008784	14	73948537	14q24.3	7.61722e-15	12	rs8008784;rs3813563;rs534233886;rs61987138;rs5809619;rs113860908;rs201928779;rs177392;rs61986934;rs541951180;rs112699909;rs77460533
Derived_OCT_measures	Derived_OCT_measures	INL_RPE_thickness_outer_subfield_left	70	14:74040819:C:T	rs140884027	14	74040819	14q24.3	4.04537e-11	2	rs140884027;rs139672167
Derived_OCT_measures	Derived_OCT_measures	INL_RPE_thickness_outer_subfield_left	70	14:74101756:C:T	rs112109204	14	74101756	14q24.3	3.35851e-13	8	rs112109204;rs17782351;rs113534243;rs112699909;rs77460533;rs534233886;rs61987138;rs113860908
Derived_OCT_measures	Derived_OCT_measures	INL_RPE_thickness_outer_subfield_left	70	14:74140183:C:T	rs139347411	14	74140183	14q24.3	2.40803e-23	5	rs139347411;rs9652296;rs74504936;rs114609788;rs10135293
Derived_OCT_measures	Derived_OCT_measures	INL_RPE_thickness_outer_subfield_left	70	14:74293531:C:T	rs8018644	14	74293531	14q24.3	1.84474e-93	17	rs8018644;rs12880382;rs1860138;rs7146196;rs7158769;rs11461357;rs3742815;rs62006135;rs35864336;rs551602396;14:74530568_CA_C;rs7148979;rs35775748;rs12050154;rs1558176;rs571851010;rs34637510
Derived_OCT_measures	Derived_OCT_measures	INL_RPE_thickness_outer_subfield_left	70	14:74318547:C:G	rs8020091	14	74318547	14q24.3	8.32802e-71	11	rs8020091;14:74379573_CT_C;rs78355949;rs7148979;rs79329510;rs747513;rs117813701;rs200577672;rs144001524;rs111955243;rs61052738
Derived_OCT_measures	Derived_OCT_measures	INL_RPE_thickness_outer_subfield_left	70	14:74328905:G:T	rs1968105	14	74328905	14q24.3	4.09006e-43	13	rs1968105;rs2302120;rs3742815;rs17782351;rs10147158;rs34339863;rs929450;rs8014747;rs12880382;rs1860138;rs11424982;rs7146196;rs8020267
Derived_OCT_measures	Derived_OCT_measures	INL_RPE_thickness_outer_subfield_left	70	14:74352411:A:G	rs62003710	14	74352411	14q24.3	2.46712e-70	7	rs62003710;rs62006135;rs7148979;rs10135293;rs10129550;rs74504936;rs34637510
Derived_OCT_measures	Derived_OCT_measures	INL_RPE_thickness_outer_subfield_left	70	14:74483819:C:T	rs191433274	14	74483819	14q24.3	2.08105e-15	1	rs191433274
Derived_OCT_measures	Derived_OCT_measures	INL_RPE_thickness_outer_subfield_left	70	14:74523025:C:G	rs144361907	14	74523025	14q24.3	6.10187e-27	13	rs144361907;rs7148979;rs72725969;rs747513;14:74103278_TCAAA_T;14:74114405_CCTT_C;14:74153351_CA_C;rs56196901;rs34637510;rs72723758;rs72723771;rs62006135;rs141453104
Derived_OCT_measures	Derived_OCT_measures	INL_RPE_thickness_outer_subfield_left	70	14:74570130:A:ATTTTTTTTTTTTT	14:74570130_ATTTTTTTTTTTTT_A	14	74570130	14q24.3	2.42112e-47	14	14:74570130_ATTTTTTTTTTTTT_A;rs113534243;rs35775748;rs7152352;rs75410415;rs8006297;rs12050154;rs8013751;rs12880382;rs12890967;rs11461357;rs138267982;rs17782351;rs10147158
Derived_OCT_measures	Derived_OCT_measures	INL_RPE_thickness_outer_subfield_left	70	14:74666641:A:G	rs887595	14	74666641	14q24.3	7.63919e-262	22	rs887595;rs538278829;rs12050154;rs747513;rs1548770;rs7158381;rs17782472;rs111955243;rs7158769;rs61052738;rs556048933;rs72723758;rs188395141;rs62006135;rs548452464;rs551602396;14:74530568_CA_C;rs778383644;rs7148979;rs7152352;rs775924321;rs139569341
Derived_OCT_measures	Derived_OCT_measures	INL_RPE_thickness_outer_subfield_left	70	14:74686575:A:G	rs118186707	14	74686575	14q24.3	1.93802e-49	11	rs118186707;rs10137199;rs7156792;rs8023118;rs142292101;rs929450;rs1019095;rs8014747;rs8020267;rs146758197;rs34339863
Derived_OCT_measures	Derived_OCT_measures	INL_RPE_thickness_outer_subfield_left	70	14:74693381:A:G	rs34130759	14	74693381	14q24.3	1.0206e-12	3	rs34130759;rs113836365;rs34339863
Derived_OCT_measures	Derived_OCT_measures	INL_RPE_thickness_outer_subfield_left	70	14:74700862:C:CG	14:74700862_CG_C	14	74700862	14q24.3	1.93372e-50	6	14:74700862_CG_C;rs10130114;rs8016365;rs10140709;rs12896898;rs12879209
Derived_OCT_measures	Derived_OCT_measures	INL_RPE_thickness_outer_subfield_left	70	14:74795706:C:G	rs141392392	14	74795706	14q24.3	2.34748e-45	4	rs141392392;rs35399681;rs10135293;rs17782472
Derived_OCT_measures	Derived_OCT_measures	INL_RPE_thickness_outer_subfield_left	70	14:74821896:A:G	rs2108759	14	74821896	14q24.3	2.34193e-10	2	rs2108759;rs7156792
Derived_OCT_measures	Derived_OCT_measures	INL_RPE_thickness_outer_subfield_left	70	14:74828636:G:T	rs78240185	14	74828636	14q24.3	8.32764e-21	3	rs78240185;rs150838438;rs139672167
Derived_OCT_measures	Derived_OCT_measures	INL_RPE_thickness_outer_subfield_left	70	14:74869017:A:G	rs10132336	14	74869017	14q24.3	2.41521e-13	4	rs10132336;rs3815329;rs11626881;rs10137199
Derived_OCT_measures	Derived_OCT_measures	INL_RPE_thickness_outer_subfield_left	70	14:74937186:C:G	rs144854069	14	74937186	14q24.3	3.8588e-16	5	rs144854069;rs149814360;rs146758197;rs7156792;rs142292101
Derived_OCT_measures	Derived_OCT_measures	INL_RPE_thickness_outer_subfield_left	70	14:74964903:C:T	rs74384554	14	74964903	14q24.3	1.18196e-14	3	rs74384554;rs149147952;rs10135293
Derived_OCT_measures	Derived_OCT_measures	INL_RPE_thickness_outer_subfield_left	70	14:75240090:A:G	rs12891131	14	75240090	14q24.3	1.66937e-17	12	rs12891131;14:75317089_CT_C;14:75356827_CT_C;rs4899539;rs11159090;rs4903245;rs1866628;rs6574188;rs12587457;14:75236557_CCCCCCCCCG_C;rs6574192;rs7160852
Derived_OCT_measures	Derived_OCT_measures	INL_RPE_thickness_outer_subfield_left	71	15:34987432:A:T	rs7161746	15	34987432	15q14	2.55642e-10	2	rs7161746;rs634990
Derived_OCT_measures	Derived_OCT_measures	INL_RPE_thickness_outer_subfield_left	73	15:53998595:C:CTATGTGTACACAT	15:53998595_CTATGTGTACACAT_C	15	53998595	15q21.3	5.46961e-18	8	15:53998595_CTATGTGTACACAT_C;rs11070997;rs67902748;rs12901183;rs1906431;rs1906397;rs690545;rs540605729
Derived_OCT_measures	Derived_OCT_measures	INL_RPE_thickness_outer_subfield_left	74	15:72117102:A:G	rs16956273	15	72117102	15q23	2.6851e-11	4	rs16956273;rs34057335;15:72221414_TA_T;rs753074
Derived_OCT_measures	Derived_OCT_measures	INL_RPE_thickness_outer_subfield_left	75	15:89760997:C:T	rs2070780	15	89760997	15q26.1	3.9757e-11	2	rs2070780;rs2238313
Derived_OCT_measures	Derived_OCT_measures	INL_RPE_thickness_outer_subfield_left	77	16:67578143:A:C	rs79437914	16	67578143	16q22.1	1.15041e-15	8	rs79437914;16:67923472_CA_C;rs1134760;rs73596365;16:68278089_CA_C;rs138944215;rs67483828;rs765950787
Derived_OCT_measures	Derived_OCT_measures	INL_RPE_thickness_outer_subfield_left	78	16:80537760:A:C	rs4635359	16	80537760	16q23.2	1.99229e-12	6	rs4635359;rs147913671;rs6564760;rs9939856;rs4888087;rs4491514
Derived_OCT_measures	Derived_OCT_measures	INL_RPE_thickness_outer_subfield_left	79	16:85720955:A:G	rs3815797	16	85720955	16q24.1	1.86833e-12	4	rs3815797;rs17804860;rs3812967;16:85704296_AT_A
Derived_OCT_measures	Derived_OCT_measures	INL_RPE_thickness_outer_subfield_left	80	17:6337965:G:T	rs12449582	17	6337965	17p13.2	5.07106e-14	1	rs12449582
Derived_OCT_measures	Derived_OCT_measures	INL_RPE_thickness_outer_subfield_left	81	17:43798360:A:G	rs55938136	17	43798360	17q21.31	1.08347e-17	1	rs55938136
Derived_OCT_measures	Derived_OCT_measures	INL_RPE_thickness_outer_subfield_left	81	17:44192590:A:T	rs35524223	17	44192590	17q21.31	5.60501e-19	16	rs35524223;rs2458203;rs199470;rs56755526;17:44858598_CA_C;rs62064595;rs61572747;rs546735951;17:43511281_TGGCTAACACGGTGAAACCCC_T;rs142925250;rs1623865;rs1526123;rs34186148;rs4076453;rs9898399;rs2435201
Derived_OCT_measures	Derived_OCT_measures	INL_RPE_thickness_outer_subfield_left	82	17:59013682:A:G	rs9913736	17	59013682	17q23.2	2.98234e-10	2	rs9913736;rs12940987
Derived_OCT_measures	Derived_OCT_measures	INL_RPE_thickness_outer_subfield_left	83	17:79505883:G:T	rs6565592	17	79505883	17q25.3	9.32362e-15	8	rs6565592;rs8077430;rs117824378;rs77740144;rs10438819;rs7503866;rs9797136;rs34232035
Derived_OCT_measures	Derived_OCT_measures	INL_RPE_thickness_outer_subfield_left	83	17:79622374:A:G	rs62080193	17	79622374	17q25.3	5.87491e-11	4	rs62080193;rs8077430;rs117824378;rs77740144
Derived_OCT_measures	Derived_OCT_measures	INL_RPE_thickness_outer_subfield_left	84	18:56936000:A:G	rs28774981	18	56936000	18q21.32	3.05714e-19	4	rs28774981;rs1517033;rs13381549;rs73456245
Derived_OCT_measures	Derived_OCT_measures	INL_RPE_thickness_outer_subfield_left	84	18:56971398:C:T	rs17696543	18	56971398	18q21.32	9.233e-20	10	rs17696543;rs10503024;rs35622475;rs12960077;rs4940460;18:57057405_ATATTATATATTATATTATATTATATTATAT_A;rs8092290;rs8091191;rs566442689;rs7244222
Derived_OCT_measures	Derived_OCT_measures	INL_RPE_thickness_outer_subfield_left	86	21:33997902:C:T	rs111284448	21	33997902	21q22.11	1.55279e-12	7	rs111284448;rs111979230;rs113939746;rs76610650;rs113324708;rs1720131;21:33988127_CTGT_C
Derived_OCT_measures	Derived_OCT_measures	INL_RPE_thickness_outer_subfield_left	86	21:34220618:C:T	rs8132685	21	34220618	21q22.11	5.84963e-15	4	rs8132685;rs12627349;rs2898191;rs2833967
Derived_OCT_measures	Derived_OCT_measures	INL_RPE_thickness_outer_subfield_left	87	21:45075582:C:T	rs2838338	21	45075582	21q22.3	9.18856e-21	4	rs2838338;rs2186924;rs230643;rs145152724
Derived_OCT_measures	Derived_OCT_measures	INL_RPE_thickness_outer_subfield_left	89	22:28188203:C:T	rs5752638	22	28188203	22q12.1	7.77728e-17	3	rs5752638;rs1297594;rs382819
Derived_OCT_measures	Derived_OCT_measures	INL_RPE_thickness_outer_subfield_left	90	22:30606564:A:G	rs11913168	22	30606564	22q12.2	3.19861e-20	7	rs11913168;rs11704655;rs12484301;rs2074204;rs12484778;rs73164752;rs35476831
Derived_OCT_measures	Derived_OCT_measures	INL_RPE_thickness_outer_subfield_left	90	22:30620891:A:G	rs13054238	22	30620891	22q12.2	1.09689e-19	9	rs13054238;rs549362453;rs9620961;rs12484252;rs138833250;rs4820840;22:30607923_ATGG_A;rs13057533;rs9620957
Derived_OCT_measures	Derived_OCT_measures	INL_RPE_thickness_outer_subfield_right	1	1:113508391:A:G	rs112806902	1	113508391	1p13.2	4.5363e-18	4	rs112806902;rs17493859;rs1216537;1:113460676_CAATA_C
Derived_OCT_measures	Derived_OCT_measures	INL_RPE_thickness_outer_subfield_right	4	1:200310898:C:G	rs71633898	1	200310898	1q32.1	2.66088e-16	5	rs71633898;rs7511799;rs570515863;rs6673000;rs12144219
Derived_OCT_measures	Derived_OCT_measures	INL_RPE_thickness_outer_subfield_right	5	1:202810562:C:T	rs4950949	1	202810562	1q32.1	3.97863e-14	2	rs4950949;rs61820950
Derived_OCT_measures	Derived_OCT_measures	INL_RPE_thickness_outer_subfield_right	7	1:227447213:C:T	rs1513617	1	227447213	1q42.13	2.86856e-15	10	rs1513617;1:227479688_AT_A;rs776003769;rs12408978;rs6426452;rs7549464;rs1929861;rs7521639;rs5781473;rs5781473
Derived_OCT_measures	Derived_OCT_measures	INL_RPE_thickness_outer_subfield_right	8	2:24190263:A:C	rs4665251	2	24190263	2p23.3	8.17119e-27	19	rs4665251;rs11675585;rs2136264;rs6729231;2:24304560_GT_G;rs12613951;rs1862901;rs1007194;rs34914080;2:23924849_ATT_A;rs7560892;rs35529032;rs569514203;rs74175027;rs59562845;rs34272688;rs34272688;rs4665248;2:24189620_CT_C
Derived_OCT_measures	Derived_OCT_measures	INL_RPE_thickness_outer_subfield_right	10	2:145222171:A:G	rs11892740	2	145222171	2q22.3	2.33818e-10	2	rs11892740;rs66865728
Derived_OCT_measures	Derived_OCT_measures	INL_RPE_thickness_outer_subfield_right	10	2:145338686:C:T	rs116350483	2	145338686	2q22.3	3.83922e-37	4	rs116350483;rs116098515;rs374520632;rs114973120
Derived_OCT_measures	Derived_OCT_measures	INL_RPE_thickness_outer_subfield_right	10	2:145945145:A:G	rs149708670	2	145945145	2q22.3	4.4094e-11	5	rs149708670;rs80317811;rs116098515;rs374520632;rs114973120
Derived_OCT_measures	Derived_OCT_measures	INL_RPE_thickness_outer_subfield_right	11	2:169032900:G:T	rs12613885	2	169032900	2q24.3	4.04674e-37	9	rs12613885;rs10183957;rs6749447;rs528915653;rs2390669;2:169156086_AC_A;rs16854696;rs1517338;rs13016136
Derived_OCT_measures	Derived_OCT_measures	INL_RPE_thickness_outer_subfield_right	13	2:218517174:C:T	rs7589104	2	218517174	2q35	1.61706e-17	6	rs7589104;rs1367194;rs6436007;rs13392670;rs185147777;rs6724385
Derived_OCT_measures	Derived_OCT_measures	INL_RPE_thickness_outer_subfield_right	14	2:227893561:G:T	rs2177599	2	227893561	2q36.3	2.04033e-10	1	rs2177599
Derived_OCT_measures	Derived_OCT_measures	INL_RPE_thickness_outer_subfield_right	15	2:234224681:C:T	rs55895356	2	234224681	2q37.1	2.17621e-19	5	rs55895356;rs111534661;rs1046976;rs72980341;rs11682898
Derived_OCT_measures	Derived_OCT_measures	INL_RPE_thickness_outer_subfield_right	16	3:25049310:A:G	rs11129176	3	25049310	3p24.2	9.92473e-13	3	rs11129176;rs4858685;rs4547662
Derived_OCT_measures	Derived_OCT_measures	INL_RPE_thickness_outer_subfield_right	19	3:150115237:A:AGAGT	rs765544501	3	150115237	3q25.1	1.51917e-13	7	rs765544501;rs2278806;rs4681618;rs16862644;rs9818469;3:150204818_TA_T;rs59745646
Derived_OCT_measures	Derived_OCT_measures	INL_RPE_thickness_outer_subfield_right	21	5:38653601:G:T	rs327264	5	38653601	5p13.1	1.62862e-11	1	rs327264
Derived_OCT_measures	Derived_OCT_measures	INL_RPE_thickness_outer_subfield_right	22	5:55745334:C:G	rs30373	5	55745334	5q11.2	6.2649e-19	4	rs30373;rs6883300;rs30355;rs30357
Derived_OCT_measures	Derived_OCT_measures	INL_RPE_thickness_outer_subfield_right	23	5:71486228:C:T	rs63338061	5	71486228	5q13.2	5.17939e-13	2	rs63338061;rs72761109
Derived_OCT_measures	Derived_OCT_measures	INL_RPE_thickness_outer_subfield_right	25	5:87135896:C:T	rs1070768	5	87135896	5q14.3	6.55119e-11	5	rs1070768;rs6881085;rs13155030;5:87778792_AT_A;rs6876161
Derived_OCT_measures	Derived_OCT_measures	INL_RPE_thickness_outer_subfield_right	25	5:87775507:T:TG	rs199502002	5	87775507	5q14.3	2.8784e-26	16	rs199502002;rs17420814;rs992623;rs12653396;rs9293503;rs6882046;rs153685;rs35539693;rs55740951;rs10942510;rs710361;rs532912673;rs17286052;5:87475116_CT_C;rs369319062;rs149649596
Derived_OCT_measures	Derived_OCT_measures	INL_RPE_thickness_outer_subfield_right	25	5:87847988:A:G	rs79327504	5	87847988	5q14.3	3.0458e-51	18	rs79327504;rs373616442;rs114895921;rs114097435;rs78792246;rs114190919;rs11740691;rs78865998;rs78651477;rs184539003;rs17547627;rs148651691;rs115114609;5:87748855_GTAGT_G;5:87778792_AT_A;5:87782483_GGACA_G;rs200402995;rs11428650
Derived_OCT_measures	Derived_OCT_measures	INL_RPE_thickness_outer_subfield_right	25	5:88110084:C:T	rs700587	5	88110084	5q14.3	1.19082e-10	11	rs700587;rs55740951;rs80043958;rs10038371;rs149649596;rs17420814;rs9293503;rs6882046;rs153685;rs35539693;rs71613094
Derived_OCT_measures	Derived_OCT_measures	INL_RPE_thickness_outer_subfield_right	26	5:126095011:A:G	rs12523362	5	126095011	5q23.2	1.83413e-19	14	rs12523362;rs7704384;rs145368326;rs62391737;rs537481850;5:126155151_ATTAT_A;rs57778143;rs2973593;rs58974626;rs72780284;rs12521448;rs13362024;rs7737457;5:126094298_CA_C
Derived_OCT_measures	Derived_OCT_measures	INL_RPE_thickness_outer_subfield_right	29	6:35477152:C:T	rs7752728	6	35477152	6p21.31	1.49472e-16	2	rs7752728;rs6457830
Derived_OCT_measures	Derived_OCT_measures	INL_RPE_thickness_outer_subfield_right	31	6:106515218:A:T	rs74526772	6	106515218	6q21	8.75186e-25	5	rs74526772;rs9320148;rs17558797;rs117294148;rs76071086
Derived_OCT_measures	Derived_OCT_measures	INL_RPE_thickness_outer_subfield_right	34	7:874639:A:G	rs10950673	7	874639	7p22.3	8.03037e-13	2	rs10950673;rs78452174
Derived_OCT_measures	Derived_OCT_measures	INL_RPE_thickness_outer_subfield_right	35	7:8005174:A:G	rs12531825	7	8005174	7p21.3	1.06401e-14	5	rs12531825;rs13247102;rs6950655;rs6961176;rs6967565
Derived_OCT_measures	Derived_OCT_measures	INL_RPE_thickness_outer_subfield_right	37	7:51098849:A:G	rs62448278	7	51098849	7p12.1	7.28882e-16	3	rs62448278;rs2285844;rs757323
Derived_OCT_measures	Derived_OCT_measures	INL_RPE_thickness_outer_subfield_right	38	7:99475473:C:T	rs2060452	7	99475473	7q22.1	8.50822e-12	4	rs2060452;rs2404976;rs72114230;rs522415
Derived_OCT_measures	Derived_OCT_measures	INL_RPE_thickness_outer_subfield_right	38	7:100054637:G:GT	rs762414084	7	100054637	7q22.1	1.35181e-17	10	rs762414084;rs113027130;rs11772580;rs35061193;rs2404976;rs75779608;7:99876106_CT_C;rs73161745;rs146873825;rs7798226
Derived_OCT_measures	Derived_OCT_measures	INL_RPE_thickness_outer_subfield_right	38	7:100197866:A:G	rs62482222	7	100197866	7q22.1	3.66872e-16	9	rs62482222;rs11970888;rs548032447;rs4548095;rs62482241;rs4134898;rs4596570;rs113027130;rs35061193
Derived_OCT_measures	Derived_OCT_measures	INL_RPE_thickness_outer_subfield_right	39	7:101513672:C:G	rs13229095	7	101513672	7q22.1	3.01688e-11	3	rs13229095;rs17407001;rs574880206
Derived_OCT_measures	Derived_OCT_measures	INL_RPE_thickness_outer_subfield_right	40	7:129591807:C:G	rs34926272	7	129591807	7q32.2	4.16708e-14	1	rs34926272
Derived_OCT_measures	Derived_OCT_measures	INL_RPE_thickness_outer_subfield_right	42	8:61591436:C:T	rs113958504	8	61591436	8q12.1	3.90071e-17	7	rs113958504;rs60296501;rs1483207;rs113791299;rs2280916;rs72650439;rs72650445
Derived_OCT_measures	Derived_OCT_measures	INL_RPE_thickness_outer_subfield_right	42	8:61986668:A:G	rs12547986	8	61986668	8q12.2	1.45646e-13	3	rs12547986;rs1985815;rs112813436
Derived_OCT_measures	Derived_OCT_measures	INL_RPE_thickness_outer_subfield_right	44	8:108988054:A:C	rs75429733	8	108988054	8q23.1	1.59523e-11	6	rs75429733;rs988886;rs117073107;rs192968756;rs75002881;rs77373014
Derived_OCT_measures	Derived_OCT_measures	INL_RPE_thickness_outer_subfield_right	44	8:109014153:A:T	rs2514828	8	109014153	8q23.1	1.19178e-14	6	rs2514828;rs1452020;rs2443776;rs79668362;rs1679666;rs6993272
Derived_OCT_measures	Derived_OCT_measures	INL_RPE_thickness_outer_subfield_right	44	8:109121945:C:T	rs13263941	8	109121945	8q23.1	1.32994e-85	14	rs13263941;rs2597658;rs79668362;rs13253916;rs139617950;rs78935216;8:109411575_CAAA_C;rs10087226;rs10089406;rs1452020;rs988886;rs2514840;rs2514843;rs117073107
Derived_OCT_measures	Derived_OCT_measures	INL_RPE_thickness_outer_subfield_right	44	8:109215441:T:TGCACTGTATAGAGATGACAATA	8:109215441_TGCACTGTATAGAGATGACAATA_T	8	109215441	8q23.1	6.32401e-11	6	8:109215441_TGCACTGTATAGAGATGACAATA_T;rs2597658;rs13253916;rs13262361;rs773566622;rs2514843
Derived_OCT_measures	Derived_OCT_measures	INL_RPE_thickness_outer_subfield_right	44	8:109363620:C:T	rs13280626	8	109363620	8q23.1	7.42099e-13	5	rs13280626;rs2514840;rs117073107;rs192968756;rs75002881
Derived_OCT_measures	Derived_OCT_measures	INL_RPE_thickness_outer_subfield_right	44	8:109501523:A:C	rs117392466	8	109501523	8q23.1	7.90049e-11	7	rs117392466;rs117028822;rs371477815;rs192968756;rs77767830;rs75002881;rs78935216
Derived_OCT_measures	Derived_OCT_measures	INL_RPE_thickness_outer_subfield_right	44	8:109595712:A:C	rs1979443	8	109595712	8q23.1	6.22036e-11	3	rs1979443;rs11783033;rs10087226
Derived_OCT_measures	Derived_OCT_measures	INL_RPE_thickness_outer_subfield_right	46	9:21566440:A:G	rs1377193	9	21566440	9p21.3	6.90191e-17	2	rs1377193;rs1562996
Derived_OCT_measures	Derived_OCT_measures	INL_RPE_thickness_outer_subfield_right	47	9:77181631:G:T	rs10781236	9	77181631	9q21.13	1.7999e-11	2	rs10781236;rs7037043
Derived_OCT_measures	Derived_OCT_measures	INL_RPE_thickness_outer_subfield_right	49	10:49741135:C:T	rs1947075	10	49741135	10q11.22	1.18711e-11	3	rs1947075;rs1867583;rs10857595
Derived_OCT_measures	Derived_OCT_measures	INL_RPE_thickness_outer_subfield_right	50	10:70004551:A:C	rs1900003	10	70004551	10q21.3	3.63086e-28	13	rs1900003;10:70042807_CT_C;rs1900017;rs71009039;10:70065949_AT_A;rs6480326;rs10762224;rs78801084;rs3814182;rs3998872;rs761158165;rs28840688;rs61854782
Derived_OCT_measures	Derived_OCT_measures	INL_RPE_thickness_outer_subfield_right	51	10:85961758:A:G	rs11200922	10	85961758	10q23.1	5.82267e-20	6	rs11200922;rs12217769;rs10736318;rs57897265;rs11200947;rs4517452
Derived_OCT_measures	Derived_OCT_measures	INL_RPE_thickness_outer_subfield_right	55	11:68953054:A:G	rs7128814	11	68953054	11q13.3	2.12024e-14	7	rs7128814;rs9783279;rs12788188;rs3019750;rs3019749;rs3750970;11:68943309_TTAA_T
Derived_OCT_measures	Derived_OCT_measures	INL_RPE_thickness_outer_subfield_right	55	11:68968149:A:C	rs78977588	11	68968149	11q13.3	8.92349e-14	5	rs78977588;rs12788188;rs11228534;rs3750970;11:68943309_TTAA_T
Derived_OCT_measures	Derived_OCT_measures	INL_RPE_thickness_outer_subfield_right	55	11:68968271:A:C	rs116233906	11	68968271	11q13.3	1.09622e-16	4	rs116233906;rs67808136;rs72932177;rs11601194
Derived_OCT_measures	Derived_OCT_measures	INL_RPE_thickness_outer_subfield_right	55	11:69283303:G:T	rs631695	11	69283303	11q13.3	7.74884e-15	3	rs631695;rs2930972;rs17310712
Derived_OCT_measures	Derived_OCT_measures	INL_RPE_thickness_outer_subfield_right	55	11:69308756:C:T	rs76472065	11	69308756	11q13.3	1.04502e-11	3	rs76472065;rs57212245;rs17310712
Derived_OCT_measures	Derived_OCT_measures	INL_RPE_thickness_outer_subfield_right	56	11:117378116:A:G	rs2155394	11	117378116	11q23.3	7.16159e-13	5	rs2155394;rs634606;rs7109567;rs2509005;rs2013131
Derived_OCT_measures	Derived_OCT_measures	INL_RPE_thickness_outer_subfield_right	56	11:117670657:C:T	rs7125694	11	117670657	11q23.3	1.5105e-17	5	rs7125694;rs657389;rs10892175;rs11216542;rs625447
Derived_OCT_measures	Derived_OCT_measures	INL_RPE_thickness_outer_subfield_right	57	11:128920332:C:T	rs11221551	11	128920332	11q24.3	2.2186e-10	3	rs11221551;rs11221653;rs10893946
Derived_OCT_measures	Derived_OCT_measures	INL_RPE_thickness_outer_subfield_right	58	12:6954864:A:G	rs5442	12	6954864	12p13.31	9.81759e-14	1	rs5442
Derived_OCT_measures	Derived_OCT_measures	INL_RPE_thickness_outer_subfield_right	60	12:55655479:C:T	rs73116921	12	55655479	12q13.2	2.29663e-10	4	rs73116921;rs544741991;rs142621472;rs74867235
Derived_OCT_measures	Derived_OCT_measures	INL_RPE_thickness_outer_subfield_right	60	12:56115585:C:T	rs3138142	12	56115585	12q13.2	8.03502e-135	11	rs3138142;rs3138136;rs75180715;rs117236761;rs143791725;rs73119282;rs73121299;rs73123204;rs12825163;rs74867235;rs3138144
Derived_OCT_measures	Derived_OCT_measures	INL_RPE_thickness_outer_subfield_right	60	12:56160662:G:GCCTAGTCTCTGCCT	12:56160662_GCCTAGTCTCTGCCT_G	12	56160662	12q13.2	4.48589e-14	3	12:56160662_GCCTAGTCTCTGCCT_G;rs12824144;rs3138144
Derived_OCT_measures	Derived_OCT_measures	INL_RPE_thickness_outer_subfield_right	60	12:56170342:G:T	rs77232256	12	56170342	12q13.2	3.37682e-13	2	rs77232256;rs149918474
Derived_OCT_measures	Derived_OCT_measures	INL_RPE_thickness_outer_subfield_right	60	12:56204865:C:CA	12:56204865_CA_C	12	56204865	12q13.2	2.54114e-14	4	12:56204865_CA_C;rs117236761;rs75995312;rs80340147
Derived_OCT_measures	Derived_OCT_measures	INL_RPE_thickness_outer_subfield_right	60	12:56306743:C:T	rs55858839	12	56306743	12q13.2	7.33925e-15	11	rs55858839;rs73121299;rs73123204;rs2069414;rs544741991;rs142621472;rs12825163;rs74867235;rs3138136;rs143791725;rs73119282
Derived_OCT_measures	Derived_OCT_measures	INL_RPE_thickness_outer_subfield_right	60	12:56326187:A:C	rs182763084	12	56326187	12q13.2	1.99973e-16	5	rs182763084;rs11171705;rs75975191;rs117082867;rs75180715
Derived_OCT_measures	Derived_OCT_measures	INL_RPE_thickness_outer_subfield_right	61	12:96272463:A:G	rs17370487	12	96272463	12q23.1	3.5322e-21	8	rs17370487;rs11108332;rs111391193;rs28851259;rs7134361;rs6538677;12:96263119_CAG_C;rs11829518
Derived_OCT_measures	Derived_OCT_measures	INL_RPE_thickness_outer_subfield_right	63	13:28981506:C:CT	13:28981506_CT_C	13	28981506	13q12.3	1.78615e-20	6	13:28981506_CT_C;rs9513113;rs61952563;rs9513094;rs2057535;rs9513099
Derived_OCT_measures	Derived_OCT_measures	INL_RPE_thickness_outer_subfield_right	67	13:114467309:A:C	rs7399672	13	114467309	13q34	3.49308e-21	8	rs7399672;rs9577895;rs28653123;rs769638227;rs11164142;rs9324255;rs9742470;rs147161288
Derived_OCT_measures	Derived_OCT_measures	INL_RPE_thickness_outer_subfield_right	68	14:36154749:A:G	rs28730443	14	36154749	14q13.2	1.09028e-11	2	rs28730443;rs541157254
Derived_OCT_measures	Derived_OCT_measures	INL_RPE_thickness_outer_subfield_right	72	14:73593162:A:G	rs561597308	14	73593162	14q24.2	2.8212e-11	10	rs561597308;rs72734453;rs55839454;rs4899466;rs139714851;14:74103278_TCAAA_T;14:74114405_CCTT_C;14:74153351_CA_C;rs72723771;rs141453104
Derived_OCT_measures	Derived_OCT_measures	INL_RPE_thickness_outer_subfield_right	72	14:73733188:C:G	rs78932134	14	73733188	14q24.2	3.28828e-16	6	rs78932134;rs4899466;rs17182432;rs139714851;rs72734453;rs55839454
Derived_OCT_measures	Derived_OCT_measures	INL_RPE_thickness_outer_subfield_right	72	14:73948537:A:G	rs8008784	14	73948537	14q24.3	6.05661e-14	12	rs8008784;rs3813563;rs534233886;rs61987138;rs5809619;rs113860908;rs115362722;rs1005013;rs177392;rs112932498;rs541951180;rs112699909
Derived_OCT_measures	Derived_OCT_measures	INL_RPE_thickness_outer_subfield_right	72	14:74040819:C:T	rs140884027	14	74040819	14q24.3	1.77251e-12	2	rs140884027;rs139672167
Derived_OCT_measures	Derived_OCT_measures	INL_RPE_thickness_outer_subfield_right	72	14:74101756:C:T	rs112109204	14	74101756	14q24.3	1.01199e-14	9	rs112109204;rs111609763;rs17782351;rs115362722;rs112932498;rs112699909;rs534233886;rs61987138;rs113860908
Derived_OCT_measures	Derived_OCT_measures	INL_RPE_thickness_outer_subfield_right	72	14:74140183:C:T	rs139347411	14	74140183	14q24.3	1.20154e-24	5	rs139347411;rs9652296;rs74504936;rs144991697;rs10135293
Derived_OCT_measures	Derived_OCT_measures	INL_RPE_thickness_outer_subfield_right	72	14:74143464:A:G	rs62004925	14	74143464	14q24.3	2.1812e-12	6	rs62004925;rs9788464;rs556048933;rs188395141;rs139569341;rs150838438
Derived_OCT_measures	Derived_OCT_measures	INL_RPE_thickness_outer_subfield_right	72	14:74293531:C:T	rs8018644	14	74293531	14q24.3	1.28875e-98	16	rs8018644;rs11390108;rs1860138;rs7146196;rs7158769;rs11461357;rs3742815;rs62006135;rs35864336;rs551602396;14:74530568_CA_C;rs7148979;rs8021337;rs1558176;rs571851010;rs35554390
Derived_OCT_measures	Derived_OCT_measures	INL_RPE_thickness_outer_subfield_right	72	14:74318547:C:G	rs8020091	14	74318547	14q24.3	1.15745e-68	11	rs8020091;14:74379573_CT_C;rs78355949;rs7148979;rs79329510;rs747513;rs117813701;rs200577672;rs144001524;rs111955243;rs61052738
Derived_OCT_measures	Derived_OCT_measures	INL_RPE_thickness_outer_subfield_right	72	14:74328905:G:T	rs1968105	14	74328905	14q24.3	6.25155e-46	14	rs1968105;rs111609763;rs2302120;rs3742815;rs17782351;rs10147158;rs34339863;rs929450;rs6574143;rs11390108;rs1860138;rs11424982;rs7146196;rs8020267
Derived_OCT_measures	Derived_OCT_measures	INL_RPE_thickness_outer_subfield_right	72	14:74381829:A:G	rs117704116	14	74381829	14q24.3	2.90964e-80	7	rs117704116;rs62006135;rs7148979;rs10135293;rs10129550;rs74504936;rs35554390
Derived_OCT_measures	Derived_OCT_measures	INL_RPE_thickness_outer_subfield_right	72	14:74483819:C:T	rs191433274	14	74483819	14q24.3	8.01436e-16	1	rs191433274
Derived_OCT_measures	Derived_OCT_measures	INL_RPE_thickness_outer_subfield_right	72	14:74523025:C:G	rs144361907	14	74523025	14q24.3	1.96281e-29	13	rs144361907;rs7148979;rs72725969;rs747513;14:74103278_TCAAA_T;14:74114405_CCTT_C;14:74153351_CA_C;rs66845910;rs35554390;rs72723758;rs72723771;rs62006135;rs141453104
Derived_OCT_measures	Derived_OCT_measures	INL_RPE_thickness_outer_subfield_right	72	14:74570130:A:ATTTTTTTTTTTTT	14:74570130_ATTTTTTTTTTTTT_A	14	74570130	14q24.3	1.49727e-48	13	14:74570130_ATTTTTTTTTTTTT_A;rs7152352;rs75410415;rs8021337;rs35552055;rs4291856;rs8017864;rs11390108;rs12890967;rs11461357;rs138267982;rs17782351;rs10147158
Derived_OCT_measures	Derived_OCT_measures	INL_RPE_thickness_outer_subfield_right	72	14:74666641:A:G	rs887595	14	74666641	14q24.3	4.37814e-272	21	rs887595;rs538278829;rs747513;rs1548770;rs7158381;rs17782472;rs111955243;rs7158769;rs61052738;rs556048933;rs72723758;rs188395141;rs62006135;rs548452464;rs551602396;14:74530568_CA_C;rs778383644;rs7148979;rs7152352;rs775924321;rs139569341
Derived_OCT_measures	Derived_OCT_measures	INL_RPE_thickness_outer_subfield_right	72	14:74686575:A:G	rs118186707	14	74686575	14q24.3	4.70922e-46	10	rs118186707;rs10137199;rs7156792;rs8023118;rs142292101;rs929450;rs1019095;rs8020267;rs146758197;rs34339863
Derived_OCT_measures	Derived_OCT_measures	INL_RPE_thickness_outer_subfield_right	72	14:74693381:A:G	rs34130759	14	74693381	14q24.3	3.18424e-14	3	rs34130759;rs113836365;rs34339863
Derived_OCT_measures	Derived_OCT_measures	INL_RPE_thickness_outer_subfield_right	72	14:74700862:C:CG	14:74700862_CG_C	14	74700862	14q24.3	1.9174e-54	7	14:74700862_CG_C;rs10130114;rs8016365;rs546107530;rs36042325;rs12896898;rs35797567
Derived_OCT_measures	Derived_OCT_measures	INL_RPE_thickness_outer_subfield_right	72	14:74795706:C:G	rs141392392	14	74795706	14q24.3	2.10863e-50	4	rs141392392;rs35399681;rs10135293;rs17782472
Derived_OCT_measures	Derived_OCT_measures	INL_RPE_thickness_outer_subfield_right	72	14:74828636:G:T	rs78240185	14	74828636	14q24.3	1.75632e-22	4	rs78240185;rs117826491;rs150838438;rs139672167
Derived_OCT_measures	Derived_OCT_measures	INL_RPE_thickness_outer_subfield_right	72	14:74846450:C:G	rs151183318	14	74846450	14q24.3	2.45528e-11	6	rs151183318;rs78355949;rs79329510;rs117813701;rs200577672;rs144001524
Derived_OCT_measures	Derived_OCT_measures	INL_RPE_thickness_outer_subfield_right	72	14:74856874:C:G	rs6574176	14	74856874	14q24.3	1.88786e-11	1	rs6574176
Derived_OCT_measures	Derived_OCT_measures	INL_RPE_thickness_outer_subfield_right	72	14:74869017:A:G	rs10132336	14	74869017	14q24.3	1.69963e-13	5	rs10132336;rs3815329;rs11626881;rs66525935;rs10137199
Derived_OCT_measures	Derived_OCT_measures	INL_RPE_thickness_outer_subfield_right	72	14:74889356:T:TCA	rs34711949	14	74889356	14q24.3	1.38632e-12	3	rs34711949;rs146607429;rs75323194
Derived_OCT_measures	Derived_OCT_measures	INL_RPE_thickness_outer_subfield_right	72	14:74937186:C:G	rs144854069	14	74937186	14q24.3	7.15618e-17	5	rs144854069;rs149814360;rs146758197;rs7156792;rs142292101
Derived_OCT_measures	Derived_OCT_measures	INL_RPE_thickness_outer_subfield_right	72	14:74964903:C:T	rs74384554	14	74964903	14q24.3	1.54632e-16	3	rs74384554;rs149147952;rs10135293
Derived_OCT_measures	Derived_OCT_measures	INL_RPE_thickness_outer_subfield_right	72	14:75297727:C:T	rs973879	14	75297727	14q24.3	2.89138e-18	12	rs973879;14:75317089_CT_C;14:75356827_CT_C;rs4899539;rs11159090;rs4903245;rs1866628;rs6574188;rs12587457;14:75236557_CCCCCCCCCG_C;rs6574192;rs7160852
Derived_OCT_measures	Derived_OCT_measures	INL_RPE_thickness_outer_subfield_right	73	15:34987432:A:T	rs7161746	15	34987432	15q14	1.96218e-10	3	rs7161746;15:34990308_TA_T;rs634990
Derived_OCT_measures	Derived_OCT_measures	INL_RPE_thickness_outer_subfield_right	75	15:53998595:C:CTATGTGTACACAT	15:53998595_CTATGTGTACACAT_C	15	53998595	15q21.3	1.05133e-18	7	15:53998595_CTATGTGTACACAT_C;rs11070997;rs12901183;rs11387535;rs1906397;rs690545;rs540605729
Derived_OCT_measures	Derived_OCT_measures	INL_RPE_thickness_outer_subfield_right	78	15:101204835:C:T	rs1372613	15	101204835	15q26.3	1.22088e-10	1	rs1372613
Derived_OCT_measures	Derived_OCT_measures	INL_RPE_thickness_outer_subfield_right	79	16:67662815:A:T	rs140837060	16	67662815	16q22.1	6.43131e-15	9	rs140837060;16:67923472_CA_C;rs1134760;rs73596365;16:68278089_CA_C;rs146708772;rs67483828;rs142702293;rs7191281
Derived_OCT_measures	Derived_OCT_measures	INL_RPE_thickness_outer_subfield_right	80	16:80489718:A:T	rs9921725	16	80489718	16q23.2	1.4304e-15	8	rs9921725;rs4130517;rs7190076;rs4491514;rs4635359;rs2170828;rs62048558;rs9939856
Derived_OCT_measures	Derived_OCT_measures	INL_RPE_thickness_outer_subfield_right	81	16:85720780:C:T	rs9930110	16	85720780	16q24.1	7.43102e-15	6	rs9930110;rs382148;rs55733612;rs113042029;rs754710;rs148610400
Derived_OCT_measures	Derived_OCT_measures	INL_RPE_thickness_outer_subfield_right	82	17:6337965:G:T	rs12449582	17	6337965	17p13.2	6.70972e-18	2	rs12449582;rs12942335
Derived_OCT_measures	Derived_OCT_measures	INL_RPE_thickness_outer_subfield_right	84	17:43798360:A:G	rs55938136	17	43798360	17q21.31	1.82467e-17	1	rs55938136
Derived_OCT_measures	Derived_OCT_measures	INL_RPE_thickness_outer_subfield_right	84	17:43798775:C:G	rs62054372	17	43798775	17q21.31	4.1156e-19	13	rs62054372;rs7225384;rs4076453;rs2316770;rs9915721;rs2435201;rs2458203;rs199470;rs56755526;rs62064595;rs61572747;17:43511281_TGGCTAACACGGTGAAACCCC_T;rs1526123
Derived_OCT_measures	Derived_OCT_measures	INL_RPE_thickness_outer_subfield_right	84	17:44821987:G:GA	rs111404933	17	44821987	17q21.31	5.86881e-16	8	rs111404933;rs4076453;rs2316770;rs9915721;rs2435201;rs2458203;rs199470;rs56755526
Derived_OCT_measures	Derived_OCT_measures	INL_RPE_thickness_outer_subfield_right	85	17:79511135:A:G	rs8077430	17	79511135	17q25.3	3.03425e-15	9	rs8077430;rs117824378;rs77740144;rs62080193;rs10438819;rs58210364;rs62076019;rs34232035;rs6565592
Derived_OCT_measures	Derived_OCT_measures	INL_RPE_thickness_outer_subfield_right	86	18:56922290:C:T	rs150796733	18	56922290	18q21.32	7.86748e-20	4	rs150796733;rs13381549;rs73456233;rs763777045
Derived_OCT_measures	Derived_OCT_measures	INL_RPE_thickness_outer_subfield_right	86	18:56971398:C:T	rs17696543	18	56971398	18q21.32	1.11738e-23	10	rs17696543;rs10503024;rs35622475;rs12960077;rs4940460;rs8092290;rs77340400;rs8091191;rs72958139;rs7244222
Derived_OCT_measures	Derived_OCT_measures	INL_RPE_thickness_outer_subfield_right	86	18:57110459:A:T	rs8087172	18	57110459	18q21.32	2.24453e-11	11	rs8087172;rs77267357;rs7229033;rs11874251;rs10503024;rs35622475;rs12960077;rs4940460;rs11662962;rs8092290;rs8091191
Derived_OCT_measures	Derived_OCT_measures	INL_RPE_thickness_outer_subfield_right	88	21:34220618:C:T	rs8132685	21	34220618	21q22.11	4.00923e-12	4	rs8132685;rs12627349;rs2898191;rs113791275
Derived_OCT_measures	Derived_OCT_measures	INL_RPE_thickness_outer_subfield_right	89	21:45075582:C:T	rs2838338	21	45075582	21q22.3	6.49276e-20	4	rs2838338;rs2186924;rs230643;rs145152724
Derived_OCT_measures	Derived_OCT_measures	INL_RPE_thickness_outer_subfield_right	91	22:28187396:A:G	rs45462093	22	28187396	22q12.1	1.78199e-17	3	rs45462093;rs1297594;rs382819
Derived_OCT_measures	Derived_OCT_measures	INL_RPE_thickness_outer_subfield_right	92	22:30606564:A:G	rs11913168	22	30606564	22q12.2	2.0911e-19	7	rs11913168;rs11704655;rs12484301;rs2074204;rs12484778;rs73164752;rs35476831
Derived_OCT_measures	Derived_OCT_measures	INL_RPE_thickness_outer_subfield_right	92	22:30620891:A:G	rs13054238	22	30620891	22q12.2	2.01105e-20	9	rs13054238;rs549362453;rs9620961;rs12484252;rs4820840;22:30607923_ATGG_A;rs9608851;rs13057533;rs143371158
Derived_OCT_measures	Derived_OCT_measures	ISOS_RPE_thickness_central_subfield_left	2	1:113074602:G:GTTTTTGT	1:113074602_GTTTTTGT_G	1	113074602	1p13.2	1.07998e-17	2	1:113074602_GTTTTTGT_G;rs10745331
Derived_OCT_measures	Derived_OCT_measures	ISOS_RPE_thickness_central_subfield_left	2	1:113442300:C:T	rs72683432	1	113442300	1p13.2	6.39275e-33	10	rs72683432;1:113460676_CAATA_C;rs2149035;rs10776763;rs17493859;rs72685611;1:113410391_CTGTG_C;rs1237670;rs796183150;rs112071636
Derived_OCT_measures	Derived_OCT_measures	ISOS_RPE_thickness_central_subfield_left	3	1:196702810:C:T	rs1329428	1	196702810	1q31.3	7.73919e-53	14	rs1329428;rs16840522;rs56994749;rs6691372;rs61818956;rs1853881;rs200651178;rs68000729;rs6695300;rs566226149;rs4388642;rs12118829;rs28688002;rs203679
Derived_OCT_measures	Derived_OCT_measures	ISOS_RPE_thickness_central_subfield_left	3	1:196726613:C:T	rs466344	1	196726613	1q31.3	1.09445e-14	8	rs466344;rs6691372;rs13376702;rs9427664;rs6695300;rs4388642;rs203679;rs16840522
Derived_OCT_measures	Derived_OCT_measures	ISOS_RPE_thickness_central_subfield_left	3	1:197046782:A:C	rs1855115	1	197046782	1q31.3	7.88503e-11	5	rs1855115;rs6695300;rs16840522;rs6691372;rs13376702
Derived_OCT_measures	Derived_OCT_measures	ISOS_RPE_thickness_central_subfield_left	5	2:23934816:C:T	rs12470949	2	23934816	2p24.1	9.20143e-11	4	rs12470949;rs2339936;rs11675585;rs56148710
Derived_OCT_measures	Derived_OCT_measures	ISOS_RPE_thickness_central_subfield_left	6	2:112679079:C:CAA	2:112679079_CAA_C	2	112679079	2q13	8.57972e-13	1	2:112679079_CAA_C
Derived_OCT_measures	Derived_OCT_measures	ISOS_RPE_thickness_central_subfield_left	9	2:216826913:G:GA	rs200857348	2	216826913	2q35	1.61426e-36	4	rs200857348;rs1864251;rs148388367;rs12621067
Derived_OCT_measures	Derived_OCT_measures	ISOS_RPE_thickness_central_subfield_left	10	2:234229320:A:G	rs7565275	2	234229320	2q37.1	6.30928e-19	3	rs7565275;rs111534661;rs7585217
Derived_OCT_measures	Derived_OCT_measures	ISOS_RPE_thickness_central_subfield_left	12	3:58358460:T:TCTC	rs765512676	3	58358460	3p14.3	1.75816e-10	1	rs765512676
Derived_OCT_measures	Derived_OCT_measures	ISOS_RPE_thickness_central_subfield_left	15	3:100928901:C:CTT	3:100928901_CTT_C	3	100928901	3q12.3	1.32569e-10	1	3:100928901_CTT_C
Derived_OCT_measures	Derived_OCT_measures	ISOS_RPE_thickness_central_subfield_left	18	5:16775092:T:TG	rs112097678	5	16775092	5p15.1	3.47927e-11	4	rs112097678;rs890910;rs31569;rs250346
Derived_OCT_measures	Derived_OCT_measures	ISOS_RPE_thickness_central_subfield_left	19	5:17154247:C:T	rs186024631	5	17154247	5p15.1	7.15064e-12	2	rs186024631;rs115338358
Derived_OCT_measures	Derived_OCT_measures	ISOS_RPE_thickness_central_subfield_left	20	6:6901663:A:G	rs2326838	6	6901663	6p25.1	3.00577e-11	1	rs2326838
Derived_OCT_measures	Derived_OCT_measures	ISOS_RPE_thickness_central_subfield_left	23	8:10469340:A:G	rs57819090	8	10469340	8p23.1	6.14165e-24	6	rs57819090;rs73203345;rs73201125;rs62490813;rs73201148;rs7816990
Derived_OCT_measures	Derived_OCT_measures	ISOS_RPE_thickness_central_subfield_left	25	10:85978809:G:T	rs4562752	10	85978809	10q23.1	5.13306e-14	1	rs4562752
Derived_OCT_measures	Derived_OCT_measures	ISOS_RPE_thickness_central_subfield_left	26	10:124100198:C:G	rs7920882	10	124100198	10q26.13	1.40432e-11	8	rs7920882;rs7085821;rs7097701;rs2736916;rs2672600;rs2248929;rs2672596;rs2038598
Derived_OCT_measures	Derived_OCT_measures	ISOS_RPE_thickness_central_subfield_left	26	10:124214448:G:T	rs10490924	10	124214448	10q26.13	2.51038e-54	17	rs10490924;rs5788557;rs2672598;rs2248929;rs2672591;rs11200645;rs714816;rs2975745;10:124100331_TA_T;rs148009862;rs8181474;rs7097701;rs17103522;rs58649964;rs111879224;rs2672600;rs72631113
Derived_OCT_measures	Derived_OCT_measures	ISOS_RPE_thickness_central_subfield_left	28	11:76939409:C:T	rs61629638	11	76939409	11q13.5	1.48159e-13	4	rs61629638;rs76470233;rs487141;rs948960
Derived_OCT_measures	Derived_OCT_measures	ISOS_RPE_thickness_central_subfield_left	30	11:89021574:A:G	rs1847142	11	89021574	11q14.3	7.3589e-18	9	rs1847142;rs11018601;rs77368047;rs12792431;rs3913310;rs34749698;rs7127487;rs144161465;rs35720805
Derived_OCT_measures	Derived_OCT_measures	ISOS_RPE_thickness_central_subfield_left	31	12:355842:C:T	rs7969761	12	355842	12p13.33	1.55212e-14	4	rs7969761;rs486098;rs10661251;rs10082788
Derived_OCT_measures	Derived_OCT_measures	ISOS_RPE_thickness_central_subfield_left	33	12:56115585:C:T	rs3138142	12	56115585	12q13.2	2.21997e-51	9	rs3138142;rs3138136;rs117427783;rs117236761;rs143791725;rs73119282;rs73119300;rs73123204;rs3138144
Derived_OCT_measures	Derived_OCT_measures	ISOS_RPE_thickness_central_subfield_left	35	14:60937851:C:T	rs7155448	14	60937851	14q23.1	4.33367e-16	3	rs7155448;rs61991690;14:60864406_TA_T
Derived_OCT_measures	Derived_OCT_measures	ISOS_RPE_thickness_central_subfield_left	36	15:28230318:C:T	rs1800407	15	28230318	15q13.1	1.69765e-13	5	rs1800407;rs72712694;rs77542847;rs79286671;rs7176632
Derived_OCT_measures	Derived_OCT_measures	ISOS_RPE_thickness_central_subfield_left	38	15:89761664:A:C	rs3825991	15	89761664	15q26.1	4.96584e-17	4	rs3825991;rs34367790;rs2238313;15:89751815_AAT_A
Derived_OCT_measures	Derived_OCT_measures	ISOS_RPE_thickness_central_subfield_left	39	16:84561361:C:T	rs142963458	16	84561361	16q24.1	7.23457e-26	5	rs142963458;rs4783008;rs56412059;rs141861857;rs142685797
Derived_OCT_measures	Derived_OCT_measures	ISOS_RPE_thickness_central_subfield_left	39	16:84585176:A:T	rs4782636	16	84585176	16q24.1	1.66358e-16	5	rs4782636;rs142685797;rs10524195;rs759055796;rs4783008
Derived_OCT_measures	Derived_OCT_measures	ISOS_RPE_thickness_central_subfield_left	40	17:79591762:C:T	rs9889642	17	79591762	17q25.3	1.09134e-15	4	rs9889642;rs9905786;rs12602289;rs111812808
Derived_OCT_measures	Derived_OCT_measures	ISOS_RPE_thickness_central_subfield_left	42	19:17566634:A:T	rs56248314	19	17566634	19p13.11	3.28327e-11	2	rs56248314;rs56075989
Derived_OCT_measures	Derived_OCT_measures	ISOS_RPE_thickness_central_subfield_left	43	20:10930052:G:GTC	rs35181631	20	10930052	20p12.2	1.2302e-24	5	rs35181631;rs767087;rs1327238;20:10916042_TC_T;rs115242930
Derived_OCT_measures	Derived_OCT_measures	ISOS_RPE_thickness_central_subfield_left	44	20:32613114:T:TC	rs769925299	20	32613114	20q11.22	1.5943e-11	1	rs769925299
Derived_OCT_measures	Derived_OCT_measures	ISOS_RPE_thickness_central_subfield_right	2	1:113144779:C:T	rs12125361	1	113144779	1p13.2	3.3987e-16	1	rs12125361
Derived_OCT_measures	Derived_OCT_measures	ISOS_RPE_thickness_central_subfield_right	2	1:113442300:C:T	rs72683432	1	113442300	1p13.2	3.89397e-26	8	rs72683432;1:113460676_CAATA_C;rs10776763;rs17493859;1:113610664_AG_A;rs2996392;rs796183150;rs112071636
Derived_OCT_measures	Derived_OCT_measures	ISOS_RPE_thickness_central_subfield_right	3	1:196223735:A:G	rs12727325	1	196223735	1q31.3	2.59896e-10	4	rs12727325;rs4388642;rs567086291;1:196897817_AATAC_A
Derived_OCT_measures	Derived_OCT_measures	ISOS_RPE_thickness_central_subfield_right	3	1:196542567:C:T	rs10494744	1	196542567	1q31.3	1.64356e-11	9	rs10494744;rs567086291;1:196897817_AATAC_A;rs1853881;rs12140782;rs12724106;rs7549171;rs6682225;rs4388642
Derived_OCT_measures	Derived_OCT_measures	ISOS_RPE_thickness_central_subfield_right	3	1:196702810:C:T	rs1329428	1	196702810	1q31.3	1.60355e-59	14	rs1329428;rs12403654;rs61818956;1:196897817_AATAC_A;rs9427927;rs1853881;rs12140782;rs566226149;rs6682225;rs4388642;rs12118829;rs28688002;rs567086291;rs12134598
Derived_OCT_measures	Derived_OCT_measures	ISOS_RPE_thickness_central_subfield_right	3	1:196917539:G:T	rs142834452	1	196917539	1q31.3	2.72086e-11	3	rs142834452;rs35505017;rs61818956
Derived_OCT_measures	Derived_OCT_measures	ISOS_RPE_thickness_central_subfield_right	3	1:197062820:A:T	rs4915156	1	197062820	1q31.3	2.20954e-15	7	rs4915156;rs12134598;rs777212356;rs9427927;rs13376702;rs9427664;rs1855115
Derived_OCT_measures	Derived_OCT_measures	ISOS_RPE_thickness_central_subfield_right	5	2:112697686:C:CT	2:112697686_CT_C	2	112697686	2q13	3.05837e-14	3	2:112697686_CT_C;rs6717702;rs56822761
Derived_OCT_measures	Derived_OCT_measures	ISOS_RPE_thickness_central_subfield_right	7	2:216826913:G:GA	rs200857348	2	216826913	2q35	1.67192e-37	4	rs200857348;rs111383315;rs148388367;rs12621067
Derived_OCT_measures	Derived_OCT_measures	ISOS_RPE_thickness_central_subfield_right	8	2:234223886:A:G	rs7583380	2	234223886	2q37.1	1.27413e-18	1	rs7583380
Derived_OCT_measures	Derived_OCT_measures	ISOS_RPE_thickness_central_subfield_right	12	5:16789362:C:T	rs250346	5	16789362	5p15.1	5.7504e-11	5	rs250346;rs143489796;rs890910;rs31569;rs62369310
Derived_OCT_measures	Derived_OCT_measures	ISOS_RPE_thickness_central_subfield_right	13	5:17129578:C:T	rs115836805	5	17129578	5p15.1	2.64637e-11	2	rs115836805;rs115338358
Derived_OCT_measures	Derived_OCT_measures	ISOS_RPE_thickness_central_subfield_right	13	5:17186336:A:G	rs115237855	5	17186336	5p15.1	1.85333e-13	2	rs115237855;rs146621479
Derived_OCT_measures	Derived_OCT_measures	ISOS_RPE_thickness_central_subfield_right	14	6:6901663:A:G	rs2326838	6	6901663	6p25.1	2.63846e-12	1	rs2326838
Derived_OCT_measures	Derived_OCT_measures	ISOS_RPE_thickness_central_subfield_right	17	6:76786554:A:T	rs1952134	6	76786554	6q14.1	2.39605e-10	1	rs1952134
Derived_OCT_measures	Derived_OCT_measures	ISOS_RPE_thickness_central_subfield_right	19	8:10469340:A:G	rs57819090	8	10469340	8p23.1	3.96733e-20	2	rs57819090;rs73201148
Derived_OCT_measures	Derived_OCT_measures	ISOS_RPE_thickness_central_subfield_right	21	10:85978809:G:T	rs4562752	10	85978809	10q23.1	9.93045e-12	2	rs4562752;rs3526
Derived_OCT_measures	Derived_OCT_measures	ISOS_RPE_thickness_central_subfield_right	22	10:124211596:C:T	rs11200633	10	124211596	10q26.13	4.05789e-57	15	rs11200633;rs2672600;rs72631113;rs5788557;rs2672598;rs2248799;rs2248929;rs11200645;rs909291;rs11517384;rs148009862;rs4751890;rs36012040;rs58649964;rs111879224
Derived_OCT_measures	Derived_OCT_measures	ISOS_RPE_thickness_central_subfield_right	22	10:124225364:C:T	rs932274	10	124225364	10q26.13	7.48682e-13	9	rs932274;rs4751890;rs36012040;rs766038308;rs766038308;rs2672600;rs72631113;rs2248799;rs2248929
Derived_OCT_measures	Derived_OCT_measures	ISOS_RPE_thickness_central_subfield_right	22	10:124283717:A:C	rs11499279	10	124283717	10q26.13	3.312e-13	8	rs11499279;rs11517384;rs11528744;rs12776454;rs5788560;rs763720;rs12762192;rs909291
Derived_OCT_measures	Derived_OCT_measures	ISOS_RPE_thickness_central_subfield_right	24	11:76917856:A:G	rs56251502	11	76917856	11q13.5	2.04385e-10	4	rs56251502;rs7125134;rs76983095;rs3781692
Derived_OCT_measures	Derived_OCT_measures	ISOS_RPE_thickness_central_subfield_right	24	11:76929337:A:G	rs12577658	11	76929337	11q13.5	3.43663e-14	5	rs12577658;rs76983095;rs4945156;rs3781692;rs7125134
Derived_OCT_measures	Derived_OCT_measures	ISOS_RPE_thickness_central_subfield_right	25	11:89021065:C:T	rs3900053	11	89021065	11q14.3	2.08494e-17	5	rs3900053;rs115810285;rs77368047;rs34436454;rs144161465
Derived_OCT_measures	Derived_OCT_measures	ISOS_RPE_thickness_central_subfield_right	26	12:355842:C:T	rs7969761	12	355842	12p13.33	2.85952e-15	2	rs7969761;rs2041299
Derived_OCT_measures	Derived_OCT_measures	ISOS_RPE_thickness_central_subfield_right	28	12:56115585:C:T	rs3138142	12	56115585	12q13.2	3.15987e-56	7	rs3138142;rs3138137;rs3138136;rs117427783;rs73119282;rs73121299;rs73123204
Derived_OCT_measures	Derived_OCT_measures	ISOS_RPE_thickness_central_subfield_right	30	14:60835737:A:G	rs1254260	14	60835737	14q23.1	2.84411e-15	1	rs1254260
Derived_OCT_measures	Derived_OCT_measures	ISOS_RPE_thickness_central_subfield_right	31	15:28230318:C:T	rs1800407	15	28230318	15q13.1	7.66452e-13	4	rs1800407;rs77542847;rs4932629;rs4778218
Derived_OCT_measures	Derived_OCT_measures	ISOS_RPE_thickness_central_subfield_right	32	15:63574641:A:G	rs12898755	15	63574641	15q22.2	1.88245e-14	3	rs12898755;rs35944993;rs373050964
Derived_OCT_measures	Derived_OCT_measures	ISOS_RPE_thickness_central_subfield_right	33	15:89761664:A:C	rs3825991	15	89761664	15q26.1	1.41826e-14	3	rs3825991;rs729707;15:89751815_AAT_A
Derived_OCT_measures	Derived_OCT_measures	ISOS_RPE_thickness_central_subfield_right	34	16:84508184:C:G	rs4782975	16	84508184	16q24.1	1.51031e-14	11	rs4782975;rs1968389;rs396491;rs12923106;rs11641949;rs62048600;rs11866096;rs247884;rs8064169;rs150432955;rs9926089
Derived_OCT_measures	Derived_OCT_measures	ISOS_RPE_thickness_central_subfield_right	34	16:84548446:A:G	rs62048601	16	84548446	16q24.1	7.90206e-15	8	rs62048601;rs11866096;rs754151031;rs2082037;rs12923106;rs11641949;rs8062266;rs62048600
Derived_OCT_measures	Derived_OCT_measures	ISOS_RPE_thickness_central_subfield_right	34	16:84561361:C:T	rs142963458	16	84561361	16q24.1	6.32543e-27	4	rs142963458;rs754151031;rs56412059;rs62048600
Derived_OCT_measures	Derived_OCT_measures	ISOS_RPE_thickness_central_subfield_right	34	16:84583477:A:T	rs4783015	16	84583477	16q24.1	4.98229e-15	4	rs4783015;rs427976;rs754151031;16:84580761_AG_A
Derived_OCT_measures	Derived_OCT_measures	ISOS_RPE_thickness_central_subfield_right	36	17:79585834:A:G	rs111812808	17	79585834	17q25.3	5.8423e-21	4	rs111812808;rs9905786;rs11150803;17:79572840_AAC_A
Derived_OCT_measures	Derived_OCT_measures	ISOS_RPE_thickness_central_subfield_right	38	19:17570005:A:G	rs62125245	19	17570005	19p13.11	7.99068e-19	5	rs62125245;rs62126776;rs12459207;rs8101151;rs61126999
Derived_OCT_measures	Derived_OCT_measures	ISOS_RPE_thickness_central_subfield_right	39	20:10933773:A:G	rs6077979	20	10933773	20p12.2	1.05569e-27	10	rs6077979;rs1576008;rs1327238;rs6074216;rs6040291;rs6074202;rs1232581;rs1235137;rs115242930;rs748989
Derived_OCT_measures	Derived_OCT_measures	ISOS_RPE_thickness_inner_subfield_left	1	1:9165685:A:G	rs72637739	1	9165685	1p36.23	1.35396e-10	2	rs72637739;1:9126002_CA_C
Derived_OCT_measures	Derived_OCT_measures	ISOS_RPE_thickness_inner_subfield_left	2	1:113060432:A:G	rs3737136	1	113060432	1p13.2	5.04139e-11	4	rs3737136;1:113170258_CAAAAAAAAAAAAAAAAA_C;rs11102522;rs3790609
Derived_OCT_measures	Derived_OCT_measures	ISOS_RPE_thickness_inner_subfield_left	2	1:113122778:G:GT	rs35314288	1	113122778	1p13.2	3.2863e-24	6	rs35314288;rs372354737;rs10745331;rs2279500;rs758053721;rs35857935
Derived_OCT_measures	Derived_OCT_measures	ISOS_RPE_thickness_inner_subfield_left	2	1:113468825:C:T	rs72683442	1	113468825	1p13.2	1.30285e-33	10	rs72683442;rs10776763;rs17493859;rs2950632;rs80238769;1:113410391_CTGTG_C;rs1216537;rs796183150;rs112071636;1:113460676_CAATA_C
Derived_OCT_measures	Derived_OCT_measures	ISOS_RPE_thickness_inner_subfield_left	3	1:196702810:C:T	rs1329428	1	196702810	1q31.3	2.75944e-40	11	rs1329428;rs10754207;rs61818956;1:196897817_AATAC_A;rs1853881;rs6695300;rs566226149;rs4388642;rs28688002;rs567086291;rs6664877
Derived_OCT_measures	Derived_OCT_measures	ISOS_RPE_thickness_inner_subfield_left	3	1:196726613:C:T	rs466344	1	196726613	1q31.3	6.09993e-13	8	rs466344;rs10754207;1:196897817_AATAC_A;rs13376702;rs6695300;rs4388642;rs567086291;rs6664877
Derived_OCT_measures	Derived_OCT_measures	ISOS_RPE_thickness_inner_subfield_left	4	2:23934816:C:T	rs12470949	2	23934816	2p24.1	7.03465e-15	10	rs12470949;rs35214005;rs74175027;2:24189620_CT_C;rs10865250;2:24210992_CA_C;rs2339936;rs11675585;rs35933493;rs56148710
Derived_OCT_measures	Derived_OCT_measures	ISOS_RPE_thickness_inner_subfield_left	6	2:216826913:G:GA	rs200857348	2	216826913	2q35	3.42676e-42	4	rs200857348;rs1864251;rs148388367;rs7564532
Derived_OCT_measures	Derived_OCT_measures	ISOS_RPE_thickness_inner_subfield_left	7	2:234229320:A:G	rs7565275	2	234229320	2q37.1	9.33682e-29	6	rs7565275;rs111534661;rs13384918;rs72980341;rs72974369;rs7585217
Derived_OCT_measures	Derived_OCT_measures	ISOS_RPE_thickness_inner_subfield_left	9	3:58458043:A:G	rs6771073	3	58458043	3p14.3	1.29641e-12	2	rs6771073;rs546413180
Derived_OCT_measures	Derived_OCT_measures	ISOS_RPE_thickness_inner_subfield_left	10	3:100928901:C:CTT	3:100928901_CTT_C	3	100928901	3q12.3	5.31062e-17	8	3:100928901_CTT_C;rs571391;rs487623;3:100999790_CA_C;rs188461340;3:101286724_AT_A;3:101315539_AATTATTATTATTATT_A;3:100910925_AC_A
Derived_OCT_measures	Derived_OCT_measures	ISOS_RPE_thickness_inner_subfield_left	11	3:129109764:A:C	rs3806709	3	129109764	3q21.3	9.14784e-16	5	rs3806709;rs73202270;rs56038317;rs59632627;rs55732372
Derived_OCT_measures	Derived_OCT_measures	ISOS_RPE_thickness_inner_subfield_left	12	3:150132039:A:G	rs9844184	3	150132039	3q25.1	2.13969e-10	2	rs9844184;rs1376026
Derived_OCT_measures	Derived_OCT_measures	ISOS_RPE_thickness_inner_subfield_left	13	3:183925356:A:G	rs115483925	3	183925356	3q27.1	2.64635e-10	2	rs115483925;rs56351888
Derived_OCT_measures	Derived_OCT_measures	ISOS_RPE_thickness_inner_subfield_left	15	5:17154247:C:T	rs186024631	5	17154247	5p15.1	2.0153e-11	3	rs186024631;rs115338358;rs113100410
Derived_OCT_measures	Derived_OCT_measures	ISOS_RPE_thickness_inner_subfield_left	15	5:17186336:A:G	rs115237855	5	17186336	5p15.1	1.37168e-10	1	rs115237855
Derived_OCT_measures	Derived_OCT_measures	ISOS_RPE_thickness_inner_subfield_left	15	5:17218432:C:G	rs78303234	5	17218432	5p15.1	2.45193e-10	2	rs78303234;rs113100410
Derived_OCT_measures	Derived_OCT_measures	ISOS_RPE_thickness_inner_subfield_left	16	6:6901663:A:G	rs2326838	6	6901663	6p25.1	1.82916e-20	1	rs2326838
Derived_OCT_measures	Derived_OCT_measures	ISOS_RPE_thickness_inner_subfield_left	18	6:42580545:G:T	rs9381202	6	42580545	6p21.1	2.64312e-10	2	rs9381202;rs9357399
Derived_OCT_measures	Derived_OCT_measures	ISOS_RPE_thickness_inner_subfield_left	19	6:76796339:C:T	rs1581836	6	76796339	6q14.1	2.3108e-18	4	rs1581836;rs11751862;rs7768847;rs3822993
Derived_OCT_measures	Derived_OCT_measures	ISOS_RPE_thickness_inner_subfield_left	20	7:99953786:C:CA	rs369182876	7	99953786	7q22.1	1.8464e-13	4	rs369182876;rs768294769;rs67885733;rs146769244
Derived_OCT_measures	Derived_OCT_measures	ISOS_RPE_thickness_inner_subfield_left	21	8:10469340:A:G	rs57819090	8	10469340	8p23.1	1.26678e-21	2	rs57819090;rs73201148
Derived_OCT_measures	Derived_OCT_measures	ISOS_RPE_thickness_inner_subfield_left	22	10:45415207:C:T	rs10793567	10	45415207	10q11.21	5.80544e-11	4	rs10793567;rs7098274;rs10793570;rs71494753
Derived_OCT_measures	Derived_OCT_measures	ISOS_RPE_thickness_inner_subfield_left	23	10:62640773:C:CCCA	rs35204781	10	62640773	10q21.2	8.22824e-13	2	rs35204781;rs12260432
Derived_OCT_measures	Derived_OCT_measures	ISOS_RPE_thickness_inner_subfield_left	24	10:85978809:G:T	rs4562752	10	85978809	10q23.1	2.48473e-25	8	rs4562752;rs12217769;rs10736318;rs57897265;rs4517452;rs7093154;rs11592361;rs7084853
Derived_OCT_measures	Derived_OCT_measures	ISOS_RPE_thickness_inner_subfield_left	25	10:124213674:A:C	rs201396317	10	124213674	10q26.13	5.95457e-39	13	rs201396317;rs5788557;rs2672598;rs2248929;rs2672591;rs2672587;rs11200645;rs2250812;rs909291;rs71486610;rs58649964;rs111879224;rs72631113
Derived_OCT_measures	Derived_OCT_measures	ISOS_RPE_thickness_inner_subfield_left	25	10:124283717:A:C	rs11499279	10	124283717	10q26.13	1.50462e-10	3	rs11499279;rs2250812;rs909291
Derived_OCT_measures	Derived_OCT_measures	ISOS_RPE_thickness_inner_subfield_left	26	11:60720893:G:T	rs11230527	11	60720893	11q12.2	3.11578e-11	1	rs11230527
Derived_OCT_measures	Derived_OCT_measures	ISOS_RPE_thickness_inner_subfield_left	27	11:76968775:C:G	rs11237155	11	76968775	11q13.5	8.36125e-17	6	rs11237155;rs377695367;rs1320703;rs12287680;rs76470233;rs7104577
Derived_OCT_measures	Derived_OCT_measures	ISOS_RPE_thickness_inner_subfield_left	28	11:89021574:A:G	rs1847142	11	89021574	11q14.3	3.17762e-27	19	rs1847142;rs7129117;rs317187;rs11018601;rs556140776;rs11018605;rs77368047;rs7481199;rs11826564;rs585423;rs7120151;rs7118021;rs1942496;rs144161465;rs28437494;rs35720805;11:88897677_ATATATATATATATATG_A;rs10830249;11:88979088_CA_C
Derived_OCT_measures	Derived_OCT_measures	ISOS_RPE_thickness_inner_subfield_left	29	12:351467:A:G	rs11613331	12	351467	12p13.33	1.08432e-19	8	rs11613331;rs512147;rs11062344;rs7979745;rs10661251;rs2369280;rs10082788;rs61906962
Derived_OCT_measures	Derived_OCT_measures	ISOS_RPE_thickness_inner_subfield_left	31	12:56115585:C:T	rs3138142	12	56115585	12q13.2	3.32301e-84	11	rs3138142;rs3138136;rs117427783;rs117236761;rs143791725;rs73119282;rs73119300;rs73123204;rs12825163;rs74867235;rs3138144
Derived_OCT_measures	Derived_OCT_measures	ISOS_RPE_thickness_inner_subfield_left	31	12:56151291:C:T	rs7068	12	56151291	12q13.2	2.78643e-10	2	rs7068;rs3138144
Derived_OCT_measures	Derived_OCT_measures	ISOS_RPE_thickness_inner_subfield_left	31	12:56341112:A:G	rs76644869	12	56341112	12q13.2	2.88653e-13	5	rs76644869;rs3213122;rs75975191;rs117082867;rs117427783
Derived_OCT_measures	Derived_OCT_measures	ISOS_RPE_thickness_inner_subfield_left	32	13:99159306:C:T	rs9556964	13	99159306	13q32.2	8.89079e-12	2	rs9556964;rs4772086
Derived_OCT_measures	Derived_OCT_measures	ISOS_RPE_thickness_inner_subfield_left	33	13:114313349:A:G	rs9669831	13	114313349	13q34	3.92455e-12	1	rs9669831
Derived_OCT_measures	Derived_OCT_measures	ISOS_RPE_thickness_inner_subfield_left	34	14:60937851:C:T	rs7155448	14	60937851	14q23.1	5.21372e-12	2	rs7155448;14:60864406_TA_T
Derived_OCT_measures	Derived_OCT_measures	ISOS_RPE_thickness_inner_subfield_left	35	15:28230318:C:T	rs1800407	15	28230318	15q13.1	1.05859e-21	5	rs1800407;rs7168800;rs189893622;rs6497287;rs7176632
Derived_OCT_measures	Derived_OCT_measures	ISOS_RPE_thickness_inner_subfield_left	37	15:89760342:T:TGGCCTC	15:89760342_TGGCCTC_T	15	89760342	15q26.1	2.48751e-10	1	15:89760342_TGGCCTC_T
Derived_OCT_measures	Derived_OCT_measures	ISOS_RPE_thickness_inner_subfield_left	37	15:89761664:A:C	rs3825991	15	89761664	15q26.1	1.56449e-35	10	rs3825991;rs7497639;rs34352725;rs2238296;rs7163455;rs12595305;rs1005398;rs11073847;15:89751815_AAT_A;rs531445141
Derived_OCT_measures	Derived_OCT_measures	ISOS_RPE_thickness_inner_subfield_left	37	15:89859994:A:C	rs3087374	15	89859994	15q26.1	5.58199e-11	5	rs3087374;rs12595305;rs62022631;rs7497639;rs34352725
Derived_OCT_measures	Derived_OCT_measures	ISOS_RPE_thickness_inner_subfield_left	39	16:84487056:C:T	rs247884	16	84487056	16q24.1	2.40982e-12	5	rs247884;rs531575042;rs400922;rs12923106;rs193704
Derived_OCT_measures	Derived_OCT_measures	ISOS_RPE_thickness_inner_subfield_left	39	16:84539291:A:G	rs8062266	16	84539291	16q24.1	4.69396e-12	7	rs8062266;rs62048600;rs62048601;rs71386849;rs400922;rs12923106;rs11641949
Derived_OCT_measures	Derived_OCT_measures	ISOS_RPE_thickness_inner_subfield_left	39	16:84561361:C:T	rs142963458	16	84561361	16q24.1	6.25621e-29	7	rs142963458;rs4783008;rs56412059;rs531575042;rs62048600;rs71386849;rs142685797
Derived_OCT_measures	Derived_OCT_measures	ISOS_RPE_thickness_inner_subfield_left	39	16:84585176:A:T	rs4782636	16	84585176	16q24.1	1.39962e-20	5	rs4782636;rs142685797;rs10524195;rs8056021;rs4783008
Derived_OCT_measures	Derived_OCT_measures	ISOS_RPE_thickness_inner_subfield_left	39	16:84604560:C:CT	16:84604560_CT_C	16	84604560	16q24.1	3.22488e-11	8	16:84604560_CT_C;rs2914823;rs11648474;rs58120536;rs452355;rs10524195;rs247868;rs1047121
Derived_OCT_measures	Derived_OCT_measures	ISOS_RPE_thickness_inner_subfield_left	39	16:84636248:C:G	rs4783032	16	84636248	16q24.1	2.44853e-11	2	rs4783032;rs56412059
Derived_OCT_measures	Derived_OCT_measures	ISOS_RPE_thickness_inner_subfield_left	41	17:47280301:C:T	rs4794029	17	47280301	17q21.32	6.05571e-13	2	rs4794029;rs62076439
Derived_OCT_measures	Derived_OCT_measures	ISOS_RPE_thickness_inner_subfield_left	41	17:47284735:C:T	rs35638197	17	47284735	17q21.32	2.61163e-10	1	rs35638197
Derived_OCT_measures	Derived_OCT_measures	ISOS_RPE_thickness_inner_subfield_left	42	17:79572840:A:AAC	17:79572840_AAC_A	17	79572840	17q25.3	1.87565e-14	4	17:79572840_AAC_A;rs9747093;rs111812808;rs142664023
Derived_OCT_measures	Derived_OCT_measures	ISOS_RPE_thickness_inner_subfield_left	42	17:79578287:A:G	rs112364254	17	79578287	17q25.3	7.46497e-32	7	rs112364254;rs9747093;rs111812808;rs35842897;rs7208144;rs7221190;rs11150798
Derived_OCT_measures	Derived_OCT_measures	ISOS_RPE_thickness_inner_subfield_left	42	17:79624190:C:T	rs62080195	17	79624190	17q25.3	1.40613e-12	6	rs62080195;rs35842897;rs7208144;rs11150798;rs9747093;rs111812808
Derived_OCT_measures	Derived_OCT_measures	ISOS_RPE_thickness_inner_subfield_left	45	20:10930052:G:GTC	rs35181631	20	10930052	20p12.2	3.29904e-28	8	rs35181631;rs1107574;rs1107575;rs1576008;rs1327238;rs6077983;rs6078006;20:10916042_TC_T
Derived_OCT_measures	Derived_OCT_measures	ISOS_RPE_thickness_inner_subfield_right	2	1:113062694:A:ATGT	1:113062694_ATGT_A	1	113062694	1p13.2	1.78251e-10	3	1:113062694_ATGT_A;1:113170258_CAAAAAAAAAAAAAAAAA_C;1:113205526_CTGT_C
Derived_OCT_measures	Derived_OCT_measures	ISOS_RPE_thickness_inner_subfield_right	2	1:113144779:C:T	rs12125361	1	113144779	1p13.2	1.61052e-24	6	rs12125361;1:113170258_CAAAAAAAAAAAAAAAAA_C;rs372354737;1:113205526_CTGT_C;rs35221527;rs758053721
Derived_OCT_measures	Derived_OCT_measures	ISOS_RPE_thickness_inner_subfield_right	2	1:113442300:C:T	rs72683432	1	113442300	1p13.2	1.09251e-32	9	rs72683432;1:113460676_CAATA_C;rs2149035;rs10776763;rs17493859;rs2950632;rs1237670;rs796183150;rs112071636
Derived_OCT_measures	Derived_OCT_measures	ISOS_RPE_thickness_inner_subfield_right	2	1:113443843:A:G	rs115631385	1	113443843	1p13.2	1.43696e-11	5	rs115631385;rs2149035;rs372354737;rs79842935;rs112071636
Derived_OCT_measures	Derived_OCT_measures	ISOS_RPE_thickness_inner_subfield_right	3	1:196702810:C:T	rs1329428	1	196702810	1q31.3	3.14339e-40	11	rs1329428;rs6691372;rs61818956;1:196897817_AATAC_A;rs1853881;rs1759007;rs566226149;rs4388642;rs28688002;rs567086291;rs12134598
Derived_OCT_measures	Derived_OCT_measures	ISOS_RPE_thickness_inner_subfield_right	3	1:196902876:A:G	rs12734390	1	196902876	1q31.3	2.22314e-11	6	rs12734390;rs1759007;rs567086291;rs12134598;rs6691372;1:196897817_AATAC_A
Derived_OCT_measures	Derived_OCT_measures	ISOS_RPE_thickness_inner_subfield_right	6	2:216826913:G:GA	rs200857348	2	216826913	2q35	8.31488e-31	4	rs200857348;2:216829616_ATC_A;rs148388367;rs12621067
Derived_OCT_measures	Derived_OCT_measures	ISOS_RPE_thickness_inner_subfield_right	7	2:234223886:A:G	rs7583380	2	234223886	2q37.1	1.4126e-27	5	rs7583380;rs111534661;rs72980341;rs72974369;rs72976353
Derived_OCT_measures	Derived_OCT_measures	ISOS_RPE_thickness_inner_subfield_right	8	3:58458043:A:G	rs6771073	3	58458043	3p14.3	4.72751e-12	2	rs6771073;rs546413180
Derived_OCT_measures	Derived_OCT_measures	ISOS_RPE_thickness_inner_subfield_right	9	3:100928901:C:CTT	3:100928901_CTT_C	3	100928901	3q12.3	6.21328e-13	6	3:100928901_CTT_C;rs523913;rs487623;3:101099482_TA_T;rs3846091;3:100910925_AC_A
Derived_OCT_measures	Derived_OCT_measures	ISOS_RPE_thickness_inner_subfield_right	10	3:129217968:C:T	rs68155216	3	129217968	3q22.1	1.93407e-15	5	rs68155216;rs11920311;rs73206256;rs143607831;rs73202270
Derived_OCT_measures	Derived_OCT_measures	ISOS_RPE_thickness_inner_subfield_right	11	3:150167912:A:G	rs1463229	3	150167912	3q25.1	1.42309e-12	2	rs1463229;rs2903834
Derived_OCT_measures	Derived_OCT_measures	ISOS_RPE_thickness_inner_subfield_right	12	5:17154247:C:T	rs186024631	5	17154247	5p15.1	1.19648e-10	3	rs186024631;rs115338358;rs113100410
Derived_OCT_measures	Derived_OCT_measures	ISOS_RPE_thickness_inner_subfield_right	12	5:17186336:A:G	rs115237855	5	17186336	5p15.1	3.79572e-15	2	rs115237855;rs146621479
Derived_OCT_measures	Derived_OCT_measures	ISOS_RPE_thickness_inner_subfield_right	13	6:6901663:A:G	rs2326838	6	6901663	6p25.1	9.75036e-19	1	rs2326838
Derived_OCT_measures	Derived_OCT_measures	ISOS_RPE_thickness_inner_subfield_right	14	6:42663072:A:G	rs418532	6	42663072	6p21.1	4.62761e-13	5	rs418532;rs432753;rs222216;rs6921029;rs394754
Derived_OCT_measures	Derived_OCT_measures	ISOS_RPE_thickness_inner_subfield_right	15	6:76786554:A:T	rs1952134	6	76786554	6q14.1	8.18599e-15	3	rs1952134;rs67903272;rs3822993
Derived_OCT_measures	Derived_OCT_measures	ISOS_RPE_thickness_inner_subfield_right	17	8:10469340:A:G	rs57819090	8	10469340	8p23.1	1.50182e-17	2	rs57819090;rs6999083
Derived_OCT_measures	Derived_OCT_measures	ISOS_RPE_thickness_inner_subfield_right	18	10:45415207:C:T	rs10793567	10	45415207	10q11.21	2.74561e-10	2	rs10793567;rs10751362
Derived_OCT_measures	Derived_OCT_measures	ISOS_RPE_thickness_inner_subfield_right	21	10:85978809:G:T	rs4562752	10	85978809	10q23.1	8.5513e-21	6	rs4562752;rs57897265;rs3526;rs35042576;rs369004776;rs4562751
Derived_OCT_measures	Derived_OCT_measures	ISOS_RPE_thickness_inner_subfield_right	22	10:124214448:G:T	rs10490924	10	124214448	10q26.13	1.46862e-39	9	rs10490924;rs5788557;rs2672598;rs2248929;rs11200645;rs909291;rs11517384;rs58649964;rs72631113
Derived_OCT_measures	Derived_OCT_measures	ISOS_RPE_thickness_inner_subfield_right	22	10:124283717:A:C	rs11499279	10	124283717	10q26.13	1.27116e-11	4	rs11499279;rs11517384;rs763720;rs909291
Derived_OCT_measures	Derived_OCT_measures	ISOS_RPE_thickness_inner_subfield_right	23	11:60720893:G:T	rs11230527	11	60720893	11q12.2	1.89006e-13	5	rs11230527;rs10897128;rs549366;rs796141891;rs3016367
Derived_OCT_measures	Derived_OCT_measures	ISOS_RPE_thickness_inner_subfield_right	25	11:76939409:C:T	rs61629638	11	76939409	11q13.5	2.39793e-15	7	rs61629638;rs76470233;rs7104577;rs377695367;rs4945156;rs1320703;rs12287680
Derived_OCT_measures	Derived_OCT_measures	ISOS_RPE_thickness_inner_subfield_right	26	11:89021065:C:T	rs3900053	11	89021065	11q14.3	1.56817e-30	18	rs3900053;rs7129117;rs3933084;rs115810285;rs77368047;rs1391880;rs7110972;rs655309;rs633748;rs34436454;rs11517538;rs60519204;rs144161465;rs28437494;rs35720805;11:88897677_ATATATATATATATATG_A;rs10830249;11:88979088_CA_C
Derived_OCT_measures	Derived_OCT_measures	ISOS_RPE_thickness_inner_subfield_right	27	12:355842:C:T	rs7969761	12	355842	12p13.33	6.24231e-23	9	rs7969761;rs60663571;rs56083149;rs35804849;rs34812983;rs2369278;rs11062928;rs11613357;rs61906962
Derived_OCT_measures	Derived_OCT_measures	ISOS_RPE_thickness_inner_subfield_right	28	12:56082572:C:T	rs117082867	12	56082572	12q13.2	2.40087e-11	3	rs117082867;rs117427783;rs76644869
Derived_OCT_measures	Derived_OCT_measures	ISOS_RPE_thickness_inner_subfield_right	28	12:56115585:C:T	rs3138142	12	56115585	12q13.2	7.49056e-92	11	rs3138142;rs3138137;rs3138136;rs117427783;rs117236761;rs143791725;rs73119282;rs73119300;rs73123204;rs12825163;rs74867235
Derived_OCT_measures	Derived_OCT_measures	ISOS_RPE_thickness_inner_subfield_right	28	12:56187472:A:G	rs12824144	12	56187472	12q13.2	8.83106e-13	3	rs12824144;rs3138137;rs35114186
Derived_OCT_measures	Derived_OCT_measures	ISOS_RPE_thickness_inner_subfield_right	28	12:56210998:C:T	rs117960147	12	56210998	12q13.2	3.0658e-12	2	rs117960147;12:56204865_CA_C
Derived_OCT_measures	Derived_OCT_measures	ISOS_RPE_thickness_inner_subfield_right	30	13:114313349:A:G	rs9669831	13	114313349	13q34	6.70921e-13	3	rs9669831;rs9577894;rs58758822
Derived_OCT_measures	Derived_OCT_measures	ISOS_RPE_thickness_inner_subfield_right	31	14:60835737:A:G	rs1254260	14	60835737	14q23.1	5.16925e-13	1	rs1254260
Derived_OCT_measures	Derived_OCT_measures	ISOS_RPE_thickness_inner_subfield_right	32	15:28230318:C:T	rs1800407	15	28230318	15q13.1	5.86622e-28	6	rs1800407;rs77542847;rs189893622;rs75224447;rs1562591;rs7176632
Derived_OCT_measures	Derived_OCT_measures	ISOS_RPE_thickness_inner_subfield_right	32	15:28328207:C:T	rs72714116	15	28328207	15q13.1	1.07253e-10	5	rs72714116;rs77542847;rs72714125;rs189893622;rs75224447
Derived_OCT_measures	Derived_OCT_measures	ISOS_RPE_thickness_inner_subfield_right	33	15:63574641:A:G	rs12898755	15	63574641	15q22.2	6.47939e-14	2	rs12898755;rs35944993
Derived_OCT_measures	Derived_OCT_measures	ISOS_RPE_thickness_inner_subfield_right	34	15:89761664:A:C	rs3825991	15	89761664	15q26.1	3.18047e-31	5	rs3825991;rs7497639;rs6496568;rs2239287;15:89751815_AAT_A
Derived_OCT_measures	Derived_OCT_measures	ISOS_RPE_thickness_inner_subfield_right	35	15:101769618:C:T	rs7171515	15	101769618	15q26.3	1.29761e-10	2	rs7171515;rs11433
Derived_OCT_measures	Derived_OCT_measures	ISOS_RPE_thickness_inner_subfield_right	36	16:84506367:C:G	rs400922	16	84506367	16q24.1	1.88495e-14	12	rs400922;rs1052716;rs12923106;rs11641949;rs8062266;rs62048600;rs62048601;rs11866096;rs247884;rs531575042;rs394533;rs7191553
Derived_OCT_measures	Derived_OCT_measures	ISOS_RPE_thickness_inner_subfield_right	36	16:84561361:C:T	rs142963458	16	84561361	16q24.1	1.21822e-26	6	rs142963458;rs4783008;rs56412059;rs531575042;rs62048600;rs79388394
Derived_OCT_measures	Derived_OCT_measures	ISOS_RPE_thickness_inner_subfield_right	36	16:84585176:A:T	rs4782636	16	84585176	16q24.1	1.1439e-21	6	rs4782636;rs79388394;rs10524195;rs427976;rs4783008;16:84580761_AG_A
Derived_OCT_measures	Derived_OCT_measures	ISOS_RPE_thickness_inner_subfield_right	38	17:47280915:C:T	rs7222840	17	47280915	17q21.32	1.65724e-11	2	rs7222840;rs4277393
Derived_OCT_measures	Derived_OCT_measures	ISOS_RPE_thickness_inner_subfield_right	39	17:79489052:A:G	rs9892541	17	79489052	17q25.3	1.51818e-10	3	rs9892541;rs3934978;rs9905786
Derived_OCT_measures	Derived_OCT_measures	ISOS_RPE_thickness_inner_subfield_right	39	17:79621160:A:C	rs11150803	17	79621160	17q25.3	1.12965e-44	9	rs11150803;rs62080195;rs11150804;rs58415419;rs12452184;rs11150798;rs111812808;rs9905786;rs12602289
Derived_OCT_measures	Derived_OCT_measures	ISOS_RPE_thickness_inner_subfield_right	41	19:8235311:C:T	rs7246201	19	8235311	19p13.2	2.05862e-10	1	rs7246201
Derived_OCT_measures	Derived_OCT_measures	ISOS_RPE_thickness_inner_subfield_right	43	20:10930708:A:G	rs6077977	20	10930708	20p12.2	2.02379e-31	12	rs6077977;rs1107574;rs1107575;rs767087;rs1327237;rs8114628;rs6074216;rs2094347;rs6040286;rs6074202;20:10916042_TC_T;rs1235137
Derived_OCT_measures	Derived_OCT_measures	ISOS_RPE_thickness_inner_subfield_right	44	20:32539806:C:T	rs6142055	20	32539806	20q11.22	1.49161e-11	1	rs6142055
Derived_OCT_measures	Derived_OCT_measures	ISOS_RPE_thickness_outer_subfield_left	1	1:9165685:A:G	rs72637739	1	9165685	1p36.23	1.47589e-10	1	rs72637739
Derived_OCT_measures	Derived_OCT_measures	ISOS_RPE_thickness_outer_subfield_left	2	1:110150073:C:CA	rs528338660	1	110150073	1p13.3	4.19226e-16	5	rs528338660;rs476641;rs6669802;rs11101976;rs10857792
Derived_OCT_measures	Derived_OCT_measures	ISOS_RPE_thickness_outer_subfield_left	3	1:113150644:A:T	rs7519368	1	113150644	1p13.2	1.33828e-22	7	rs7519368;1:113170258_CAAAAAAAAAAAAAAAAA_C;rs372354737;rs10745331;1:113205526_CTGT_C;1:113062694_ATGT_A;1:113144705_CAAAAAAAAAAAA_C
Derived_OCT_measures	Derived_OCT_measures	ISOS_RPE_thickness_outer_subfield_left	3	1:113430731:A:ATTTTTT	rs751106152	1	113430731	1p13.2	3.66771e-24	10	rs751106152;rs112071636;1:113448422_CT_C;1:113460676_CAATA_C;rs10776763;rs17493859;rs35632853;rs80238769;rs11102558;rs796183150
Derived_OCT_measures	Derived_OCT_measures	ISOS_RPE_thickness_outer_subfield_left	4	1:196679909:G:GT	rs559637118	1	196679909	1q31.3	1.57467e-25	8	rs559637118;rs12134598;rs12759472;1:196897817_AATAC_A;rs1853881;rs566226149;rs28688002;rs567086291
Derived_OCT_measures	Derived_OCT_measures	ISOS_RPE_thickness_outer_subfield_left	5	2:23933132:C:T	rs7581989	2	23933132	2p24.1	4.44187e-14	9	rs7581989;rs9636434;rs2339929;rs11389544;rs6756419;2:24189620_CT_C;rs2339937;rs3204;rs1862901
Derived_OCT_measures	Derived_OCT_measures	ISOS_RPE_thickness_outer_subfield_left	7	2:169059511:C:G	rs6728947	2	169059511	2q24.3	1.40806e-16	4	rs6728947;rs1807984;rs10221681;rs6749447
Derived_OCT_measures	Derived_OCT_measures	ISOS_RPE_thickness_outer_subfield_left	9	2:216826913:G:GA	rs200857348	2	216826913	2q35	2.06358e-21	3	rs200857348;rs1864251;rs148388367
Derived_OCT_measures	Derived_OCT_measures	ISOS_RPE_thickness_outer_subfield_left	10	2:234236661:G:GT	2:234236661_GT_G	2	234236661	2q37.1	2.91919e-46	14	2:234236661_GT_G;rs13417044;rs13420688;rs72980341;rs2026;rs72980402;rs72974350;rs72974366;rs72974369;rs7585217;rs4663396;rs531348935;rs111534661;rs55863333
Derived_OCT_measures	Derived_OCT_measures	ISOS_RPE_thickness_outer_subfield_left	10	2:234486463:A:T	rs28802965	2	234486463	2q37.1	2.01213e-10	6	rs28802965;rs13417044;rs13420688;rs34847903;rs2026;rs72980402
Derived_OCT_measures	Derived_OCT_measures	ISOS_RPE_thickness_outer_subfield_left	12	3:100971181:C:G	rs348882	3	100971181	3q12.3	8.94029e-20	10	rs348882;rs11720205;rs2176887;rs188461340;3:101315539_AATTATTATTATTATT_A;rs906380;3:100907943_CCTTCCTTTATCTTCAA_C;3:100910925_AC_A;rs487623;rs1994201
Derived_OCT_measures	Derived_OCT_measures	ISOS_RPE_thickness_outer_subfield_left	13	3:129109764:A:C	rs3806709	3	129109764	3q21.3	2.27357e-27	9	rs3806709;rs73202263;rs75297292;rs774466623;rs6803484;rs61289266;rs2255703;rs2625961;rs55732372
Derived_OCT_measures	Derived_OCT_measures	ISOS_RPE_thickness_outer_subfield_left	16	5:17168087:A:G	rs113100410	5	17168087	5p15.1	1.07709e-10	4	rs113100410;rs78303234;rs186024631;rs115338358
Derived_OCT_measures	Derived_OCT_measures	ISOS_RPE_thickness_outer_subfield_left	18	6:6901663:A:G	rs2326838	6	6901663	6p25.1	2.39468e-19	1	rs2326838
Derived_OCT_measures	Derived_OCT_measures	ISOS_RPE_thickness_outer_subfield_left	20	6:42662574:A:C	rs376389	6	42662574	6p21.1	6.01428e-28	7	rs376389;rs418532;rs414285;rs222216;rs55893140;rs2941399;6:42492861_ATCT_A
Derived_OCT_measures	Derived_OCT_measures	ISOS_RPE_thickness_outer_subfield_left	20	6:42667036:A:G	rs414040	6	42667036	6p21.1	7.40614e-21	12	rs414040;rs414285;rs222213;rs2941399;rs57651842;rs114179406;rs7771830;rs544330373;rs533387088;rs115511249;rs418532;rs75745023
Derived_OCT_measures	Derived_OCT_measures	ISOS_RPE_thickness_outer_subfield_left	21	6:56714017:A:C	rs111791023	6	56714017	6p12.1	7.42272e-12	1	rs111791023
Derived_OCT_measures	Derived_OCT_measures	ISOS_RPE_thickness_outer_subfield_left	22	6:76796339:C:T	rs1581836	6	76796339	6q14.1	8.04892e-19	7	rs1581836;rs11751862;rs7768847;rs549821842;rs780396453;rs2794280;rs3822993
Derived_OCT_measures	Derived_OCT_measures	ISOS_RPE_thickness_outer_subfield_left	24	7:99976703:A:G	rs1964242	7	99976703	7q22.1	2.78091e-16	6	rs1964242;rs374789575;rs113027130;rs548768523;rs11772580;rs9692044
Derived_OCT_measures	Derived_OCT_measures	ISOS_RPE_thickness_outer_subfield_left	25	8:10469340:A:G	rs57819090	8	10469340	8p23.1	3.0526e-24	2	rs57819090;rs6999926
Derived_OCT_measures	Derived_OCT_measures	ISOS_RPE_thickness_outer_subfield_left	27	10:85937758:C:T	rs79535664	10	85937758	10q23.1	4.18084e-14	5	rs79535664;rs200687455;rs7916400;rs11200947;rs4517452
Derived_OCT_measures	Derived_OCT_measures	ISOS_RPE_thickness_outer_subfield_left	27	10:85960572:A:G	rs112106823	10	85960572	10q23.1	1.46873e-14	7	rs112106823;rs80173430;rs12217769;rs7093154;10:85942781_GA_G;rs11200916;rs59594596
Derived_OCT_measures	Derived_OCT_measures	ISOS_RPE_thickness_outer_subfield_left	27	10:85962650:G:T	rs7073076	10	85962650	10q23.1	1.6363e-59	17	rs7073076;rs80173430;rs10887256;rs12217769;rs10736318;rs113527684;rs57897265;rs7916400;rs11200947;rs4517452;rs7093154;10:85942781_GA_G;rs11592253;rs11200916;rs17103203;rs59594596;rs59594596
Derived_OCT_measures	Derived_OCT_measures	ISOS_RPE_thickness_outer_subfield_left	27	10:86017365:C:T	rs745157	10	86017365	10q23.1	1.06338e-10	5	rs745157;rs4517452;rs80173430;rs36094859;rs113527684
Derived_OCT_measures	Derived_OCT_measures	ISOS_RPE_thickness_outer_subfield_left	28	10:124227624:C:T	rs60401382	10	124227624	10q26.13	2.2175e-13	2	rs60401382;rs2672587
Derived_OCT_measures	Derived_OCT_measures	ISOS_RPE_thickness_outer_subfield_left	30	11:76937602:C:G	rs12574286	11	76937602	11q13.5	1.8166e-14	6	rs12574286;rs12287680;rs7104577;rs1901821;rs527589;rs1320703
Derived_OCT_measures	Derived_OCT_measures	ISOS_RPE_thickness_outer_subfield_left	31	11:88971638:A:T	rs10765199	11	88971638	11q14.3	2.71076e-19	9	rs10765199;rs9919559;rs7129117;rs77368047;rs633748;rs7942972;rs144161465;rs28437494;11:88897677_ATATATATATATATATG_A
Derived_OCT_measures	Derived_OCT_measures	ISOS_RPE_thickness_outer_subfield_left	32	12:351467:A:G	rs11613331	12	351467	12p13.33	6.7646e-19	6	rs11613331;rs512147;rs11062344;rs2369280;rs11062928;rs61906962
Derived_OCT_measures	Derived_OCT_measures	ISOS_RPE_thickness_outer_subfield_left	33	12:56115585:C:T	rs3138142	12	56115585	12q13.2	9.0748e-35	5	rs3138142;rs3138136;rs73119282;rs73123204;rs3138144
Derived_OCT_measures	Derived_OCT_measures	ISOS_RPE_thickness_outer_subfield_left	34	13:28963283:T:TA	13:28963283_TA_T	13	28963283	13q12.3	9.70269e-11	3	13:28963283_TA_T;rs9513094;rs17086617
Derived_OCT_measures	Derived_OCT_measures	ISOS_RPE_thickness_outer_subfield_left	36	13:114313349:A:G	rs9669831	13	114313349	13q34	1.57669e-24	5	rs9669831;rs149131071;rs7489365;rs61966705;rs58459344
Derived_OCT_measures	Derived_OCT_measures	ISOS_RPE_thickness_outer_subfield_left	37	14:61072658:A:G	rs28711886	14	61072658	14q23.1	1.51935e-10	3	rs28711886;rs61991690;14:60864406_TA_T
Derived_OCT_measures	Derived_OCT_measures	ISOS_RPE_thickness_outer_subfield_left	38	15:28230318:C:T	rs1800407	15	28230318	15q13.1	6.02629e-24	6	rs1800407;rs77542847;rs79974247;rs79286671;rs2703950;rs7176632
Derived_OCT_measures	Derived_OCT_measures	ISOS_RPE_thickness_outer_subfield_left	39	15:52742888:A:G	rs111466394	15	52742888	15q21.2	1.08956e-14	2	rs111466394;rs200779507
Derived_OCT_measures	Derived_OCT_measures	ISOS_RPE_thickness_outer_subfield_left	40	15:89761664:A:C	rs3825991	15	89761664	15q26.1	1.09949e-44	10	rs3825991;rs7497639;rs7161856;rs3176183;rs7163455;rs12595305;rs11073844;rs11073847;15:89751815_AAT_A;rs531445141
Derived_OCT_measures	Derived_OCT_measures	ISOS_RPE_thickness_outer_subfield_left	40	15:89859994:A:C	rs3087374	15	89859994	15q26.1	3.79892e-11	5	rs3087374;rs12595305;rs62022631;rs746285426;rs7497639
Derived_OCT_measures	Derived_OCT_measures	ISOS_RPE_thickness_outer_subfield_left	41	15:101716583:A:G	rs11433	15	101716583	15q26.3	9.07277e-11	3	rs11433;rs28590465;rs7171515
Derived_OCT_measures	Derived_OCT_measures	ISOS_RPE_thickness_outer_subfield_left	42	16:84493081:A:G	rs437299	16	84493081	16q24.1	1.73087e-11	7	rs437299;rs4782975;rs10086;rs12923106;rs11641949;rs8062266;rs247884
Derived_OCT_measures	Derived_OCT_measures	ISOS_RPE_thickness_outer_subfield_left	42	16:84561361:C:T	rs142963458	16	84561361	16q24.1	3.52987e-24	4	rs142963458;rs2447909;rs4783008;rs56412059
Derived_OCT_measures	Derived_OCT_measures	ISOS_RPE_thickness_outer_subfield_left	42	16:84575602:A:C	rs8056021	16	84575602	16q24.1	1.61349e-17	5	rs8056021;rs4783008;rs4782636;rs2447909;rs378138
Derived_OCT_measures	Derived_OCT_measures	ISOS_RPE_thickness_outer_subfield_left	43	17:6337965:G:T	rs12449582	17	6337965	17p13.2	3.79822e-11	2	rs12449582;rs12942335
Derived_OCT_measures	Derived_OCT_measures	ISOS_RPE_thickness_outer_subfield_left	44	17:47280301:C:T	rs4794029	17	47280301	17q21.32	1.01517e-12	3	rs4794029;rs71379351;rs34666276
Derived_OCT_measures	Derived_OCT_measures	ISOS_RPE_thickness_outer_subfield_left	44	17:47284735:C:T	rs35638197	17	47284735	17q21.32	1.82962e-10	1	rs35638197
Derived_OCT_measures	Derived_OCT_measures	ISOS_RPE_thickness_outer_subfield_left	45	17:79585834:A:G	rs111812808	17	79585834	17q25.3	1.66218e-31	5	rs111812808;rs12602289;rs11150803;rs62080195;rs112364254
Derived_OCT_measures	Derived_OCT_measures	ISOS_RPE_thickness_outer_subfield_left	47	20:10620275:A:G	rs1051421	20	10620275	20p12.2	2.29475e-17	8	rs1051421;rs1131695;rs12625256;rs2273060;rs34101498;rs640645;rs616060;rs2172351
Derived_OCT_measures	Derived_OCT_measures	ISOS_RPE_thickness_outer_subfield_left	48	20:10930708:A:G	rs6077977	20	10930708	20p12.2	1.58e-29	9	rs6077977;rs1107574;rs1107575;rs1576008;rs1327237;rs6074216;rs1555958;rs6040286;20:10916042_TC_T
Derived_OCT_measures	Derived_OCT_measures	ISOS_RPE_thickness_outer_subfield_left	49	21:45092257:A:T	rs2251253	21	45092257	21q22.3	8.59713e-14	2	rs2251253;rs463738
Derived_OCT_measures	Derived_OCT_measures	ISOS_RPE_thickness_outer_subfield_right	1	1:110147801:A:G	rs11587687	1	110147801	1p13.3	4.15596e-13	5	rs11587687;1:110153800_AT_A;rs476641;rs11101976;rs7553095
Derived_OCT_measures	Derived_OCT_measures	ISOS_RPE_thickness_outer_subfield_right	2	1:113064468:A:G	rs6668533	1	113064468	1p13.2	8.25686e-22	5	rs6668533;rs528855147;rs10745331;rs2279500;rs1777618
Derived_OCT_measures	Derived_OCT_measures	ISOS_RPE_thickness_outer_subfield_right	2	1:113442300:C:T	rs72683432	1	113442300	1p13.2	1.97961e-20	6	rs72683432;1:113460676_CAATA_C;rs10776763;rs17493859;rs1237670;rs796183150
Derived_OCT_measures	Derived_OCT_measures	ISOS_RPE_thickness_outer_subfield_right	3	1:196702810:C:T	rs1329428	1	196702810	1q31.3	5.54683e-22	6	rs1329428;rs6691372;1:196897817_AATAC_A;rs566226149;rs567086291;rs6664877
Derived_OCT_measures	Derived_OCT_measures	ISOS_RPE_thickness_outer_subfield_right	5	2:24102691:A:G	rs4665244	2	24102691	2p23.3	3.23746e-12	8	rs4665244;rs6756419;2:24189620_CT_C;rs2339937;rs6650796;rs34147496;rs11389544;rs12988200
Derived_OCT_measures	Derived_OCT_measures	ISOS_RPE_thickness_outer_subfield_right	7	2:169017436:A:G	rs10930308	2	169017436	2q24.3	8.1795e-15	2	rs10930308;rs6749447
Derived_OCT_measures	Derived_OCT_measures	ISOS_RPE_thickness_outer_subfield_right	8	2:216826913:G:GA	rs200857348	2	216826913	2q35	4.4511e-19	3	rs200857348;rs1864251;rs148388367
Derived_OCT_measures	Derived_OCT_measures	ISOS_RPE_thickness_outer_subfield_right	9	2:234223886:A:G	rs7583380	2	234223886	2q37.1	2.57156e-44	14	rs7583380;rs111534661;rs55863333;rs13417044;rs13420688;rs72980341;rs2026;rs72980402;rs28802965;rs72974350;rs72974366;rs72974369;rs6758317;rs72976353
Derived_OCT_measures	Derived_OCT_measures	ISOS_RPE_thickness_outer_subfield_right	12	3:100928901:C:CTT	3:100928901_CTT_C	3	100928901	3q12.3	2.19586e-17	10	3:100928901_CTT_C;rs168362;rs11720205;3:101099482_TA_T;rs2176887;rs1918405;3:101315539_AATTATTATTATTATT_A;3:100907943_CCTTCCTTTATCTTCAA_C;3:100910925_AC_A;rs6795427
Derived_OCT_measures	Derived_OCT_measures	ISOS_RPE_thickness_outer_subfield_right	13	3:129217968:C:T	rs68155216	3	129217968	3q22.1	1.93662e-24	7	rs68155216;rs1052910;rs2255703;rs2625961;rs55732372;rs143607831;rs73202270
Derived_OCT_measures	Derived_OCT_measures	ISOS_RPE_thickness_outer_subfield_right	13	3:129250279:G:T	rs6803468	3	129250279	3q22.1	1.58382e-11	1	rs6803468
Derived_OCT_measures	Derived_OCT_measures	ISOS_RPE_thickness_outer_subfield_right	15	5:17154247:C:T	rs186024631	5	17154247	5p15.1	1.71628e-11	3	rs186024631;rs115338358;rs113100410
Derived_OCT_measures	Derived_OCT_measures	ISOS_RPE_thickness_outer_subfield_right	15	5:17186336:A:G	rs115237855	5	17186336	5p15.1	2.02061e-11	1	rs115237855
Derived_OCT_measures	Derived_OCT_measures	ISOS_RPE_thickness_outer_subfield_right	17	6:6901663:A:G	rs2326838	6	6901663	6p25.1	7.0456e-20	1	rs2326838
Derived_OCT_measures	Derived_OCT_measures	ISOS_RPE_thickness_outer_subfield_right	18	6:42667372:A:G	rs378835	6	42667372	6p21.1	1.46778e-14	10	rs378835;rs434439;rs1229522;rs222213;rs2941399;rs57651842;rs114179406;rs7771830;rs533387088;rs418532
Derived_OCT_measures	Derived_OCT_measures	ISOS_RPE_thickness_outer_subfield_right	18	6:42673015:C:T	rs649472	6	42673015	6p21.1	4.5798e-27	8	rs649472;rs222216;rs55893140;rs2941399;rs9381186;rs35755013;rs418532;rs434439
Derived_OCT_measures	Derived_OCT_measures	ISOS_RPE_thickness_outer_subfield_right	19	6:56685244:A:G	rs13194625	6	56685244	6p12.1	2.85352e-15	3	rs13194625;rs7744240;rs4074101
Derived_OCT_measures	Derived_OCT_measures	ISOS_RPE_thickness_outer_subfield_right	20	6:76786554:A:T	rs1952134	6	76786554	6q14.1	1.67553e-14	5	rs1952134;rs11751862;rs7768847;rs2478081;6:76755807_GA_G
Derived_OCT_measures	Derived_OCT_measures	ISOS_RPE_thickness_outer_subfield_right	22	7:99948655:G:T	rs111963714	7	99948655	7q22.1	3.73343e-15	6	rs111963714;7:100000839_AT_A;rs548768523;rs11772580;rs113859809;rs34301839
Derived_OCT_measures	Derived_OCT_measures	ISOS_RPE_thickness_outer_subfield_right	22	7:100172858:C:T	rs3197597	7	100172858	7q22.1	1.85542e-10	2	rs3197597;rs113027130
Derived_OCT_measures	Derived_OCT_measures	ISOS_RPE_thickness_outer_subfield_right	23	8:10469340:A:G	rs57819090	8	10469340	8p23.1	4.1985e-15	2	rs57819090;rs6999926
Derived_OCT_measures	Derived_OCT_measures	ISOS_RPE_thickness_outer_subfield_right	25	10:45430699:A:G	rs7067692	10	45430699	10q11.21	6.96313e-12	4	rs7067692;rs71494753;rs10793567;rs7098274
Derived_OCT_measures	Derived_OCT_measures	ISOS_RPE_thickness_outer_subfield_right	27	10:85957456:A:G	rs117699987	10	85957456	10q23.1	1.85209e-10	8	rs117699987;rs11200916;rs59594596;rs80173430;rs12217769;rs4348833;rs61429630;rs11592361
Derived_OCT_measures	Derived_OCT_measures	ISOS_RPE_thickness_outer_subfield_right	27	10:85978809:G:T	rs4562752	10	85978809	10q23.1	4.56206e-56	20	rs4562752;rs12217769;rs10736318;rs113527684;rs57897265;rs3526;rs7916400;rs11200947;rs4517452;rs11200898;rs4244945;rs61429630;rs11592253;rs11592361;rs11200916;rs17103203;rs59594596;rs59594596;rs80173430;rs10887256
Derived_OCT_measures	Derived_OCT_measures	ISOS_RPE_thickness_outer_subfield_right	27	10:86016438:C:T	rs4244949	10	86016438	10q23.1	2.19901e-13	9	rs4244949;rs3526;rs4517452;rs11200955;rs118024854;rs80173430;rs11200929;rs113527684;rs74145779
Derived_OCT_measures	Derived_OCT_measures	ISOS_RPE_thickness_outer_subfield_right	28	10:124213677:A:C	rs199637836	10	124213677	10q26.13	3.52349e-16	2	rs199637836;rs2672587
Derived_OCT_measures	Derived_OCT_measures	ISOS_RPE_thickness_outer_subfield_right	30	11:60720893:G:T	rs11230527	11	60720893	11q12.2	1.39155e-10	3	rs11230527;11:60615748_CT_C;rs3016367
Derived_OCT_measures	Derived_OCT_measures	ISOS_RPE_thickness_outer_subfield_right	31	11:76939409:C:T	rs61629638	11	76939409	11q13.5	2.84923e-19	7	rs61629638;rs76470233;rs1670459;rs4944157;rs4945156;rs3781692;rs1320703
Derived_OCT_measures	Derived_OCT_measures	ISOS_RPE_thickness_outer_subfield_right	32	11:89021574:A:G	rs1847142	11	89021574	11q14.3	7.6471e-26	18	rs1847142;rs7129117;rs4393317;rs77368047;rs7481199;rs11826564;rs7110972;rs17184781;rs645327;rs591849;rs492612;rs34749698;rs142561415;rs144161465;rs35720805;11:88897677_ATATATATATATATATG_A;rs10830249;11:88979088_CA_C
Derived_OCT_measures	Derived_OCT_measures	ISOS_RPE_thickness_outer_subfield_right	33	12:355842:C:T	rs7969761	12	355842	12p13.33	1.40182e-20	7	rs7969761;rs56042953;rs60663571;rs10431354;rs34812983;rs11062928;rs61906962
Derived_OCT_measures	Derived_OCT_measures	ISOS_RPE_thickness_outer_subfield_right	34	12:56115585:C:T	rs3138142	12	56115585	12q13.2	1.02138e-36	5	rs3138142;rs3138137;rs3138136;rs73119282;rs73123204
Derived_OCT_measures	Derived_OCT_measures	ISOS_RPE_thickness_outer_subfield_right	35	13:28962686:C:T	rs17086617	13	28962686	13q12.3	2.6916e-12	4	rs17086617;13:28963283_TA_T;rs9513094;rs3751397
Derived_OCT_measures	Derived_OCT_measures	ISOS_RPE_thickness_outer_subfield_right	36	13:114313349:A:G	rs9669831	13	114313349	13q34	7.96809e-24	5	rs9669831;rs149131071;rs9577894;rs9577892;rs58758822
Derived_OCT_measures	Derived_OCT_measures	ISOS_RPE_thickness_outer_subfield_right	37	14:60835737:A:G	rs1254260	14	60835737	14q23.1	1.04777e-11	2	rs1254260;rs35876175
Derived_OCT_measures	Derived_OCT_measures	ISOS_RPE_thickness_outer_subfield_right	38	15:28230318:C:T	rs1800407	15	28230318	15q13.1	5.84873e-25	6	rs1800407;rs77542847;rs79974247;rs75224447;rs2703950;rs4778218
Derived_OCT_measures	Derived_OCT_measures	ISOS_RPE_thickness_outer_subfield_right	38	15:28328207:C:T	rs72714116	15	28328207	15q13.1	5.59159e-11	5	rs72714116;rs77542847;rs79974247;rs72714125;rs75224447
Derived_OCT_measures	Derived_OCT_measures	ISOS_RPE_thickness_outer_subfield_right	39	15:52804249:A:G	rs117089270	15	52804249	15q21.2	1.24959e-16	5	rs117089270;rs200779507;rs1693523;15:52844780_CAAAAAAAAA_C;rs58246435
Derived_OCT_measures	Derived_OCT_measures	ISOS_RPE_thickness_outer_subfield_right	40	15:63574641:A:G	rs12898755	15	63574641	15q22.2	1.52637e-10	1	rs12898755
Derived_OCT_measures	Derived_OCT_measures	ISOS_RPE_thickness_outer_subfield_right	41	15:89761664:A:C	rs3825991	15	89761664	15q26.1	2.03129e-41	7	rs3825991;rs7497639;rs7161856;rs12595305;rs11073844;15:89751815_AAT_A;rs2529936
Derived_OCT_measures	Derived_OCT_measures	ISOS_RPE_thickness_outer_subfield_right	43	16:84533113:A:G	rs12923092	16	84533113	16q24.1	1.54328e-14	6	rs12923092;rs11641949;rs8062266;rs62048601;rs247884;rs400922
Derived_OCT_measures	Derived_OCT_measures	ISOS_RPE_thickness_outer_subfield_right	43	16:84561361:C:T	rs142963458	16	84561361	16q24.1	1.64159e-22	4	rs142963458;rs4783008;rs56412059;rs79388394
Derived_OCT_measures	Derived_OCT_measures	ISOS_RPE_thickness_outer_subfield_right	43	16:84585176:A:T	rs4782636	16	84585176	16q24.1	3.0724e-18	5	rs4782636;rs79388394;rs10524195;rs759055796;rs4783008
Derived_OCT_measures	Derived_OCT_measures	ISOS_RPE_thickness_outer_subfield_right	45	17:47280301:C:T	rs4794029	17	47280301	17q21.32	9.27979e-12	2	rs4794029;rs4277393
Derived_OCT_measures	Derived_OCT_measures	ISOS_RPE_thickness_outer_subfield_right	45	17:47284735:C:T	rs35638197	17	47284735	17q21.32	1.83015e-12	2	rs35638197;rs138249239
Derived_OCT_measures	Derived_OCT_measures	ISOS_RPE_thickness_outer_subfield_right	46	17:79621160:A:C	rs11150803	17	79621160	17q25.3	2.17912e-38	8	rs11150803;rs62080195;rs11150804;rs58415419;rs7208144;rs111812808;rs9905786;rs12602289
Derived_OCT_measures	Derived_OCT_measures	ISOS_RPE_thickness_outer_subfield_right	48	20:10620275:A:G	rs1051421	20	10620275	20p12.2	2.46999e-16	7	rs1051421;rs1131695;rs34101498;rs640645;rs596547;rs2172351;rs6074162
Derived_OCT_measures	Derived_OCT_measures	ISOS_RPE_thickness_outer_subfield_right	49	20:10930708:A:G	rs6077977	20	10930708	20p12.2	4.07154e-29	9	rs6077977;rs1107574;rs6077981;rs767087;rs1327237;rs8114628;rs1555958;rs6040286;20:10916042_TC_T
Derived_OCT_measures	Derived_OCT_measures	ISOS_RPE_thickness_outer_subfield_right	50	21:45092257:A:T	rs2251253	21	45092257	21q22.3	1.60107e-13	2	rs2251253;rs162367
Derived_OCT_measures	Derived_OCT_measures	INL_ELM_thickness_left	1	1:23499799:C:CT	1:23499799_CT_C	1	23499799	1p36.12	1.26283e-11	4	1:23499799_CT_C;rs75822118;rs1952527;rs34001997
Derived_OCT_measures	Derived_OCT_measures	INL_ELM_thickness_left	3	1:200310898:C:G	rs71633898	1	200310898	1q32.1	1.80021e-23	12	rs71633898;rs7511799;rs2808506;rs11369486;rs570515863;rs34199291;rs4512680;1:200441602_CT_C;rs6673000;rs6427830;rs10753873;rs12144219
Derived_OCT_measures	Derived_OCT_measures	INL_ELM_thickness_left	4	1:202792179:A:G	rs10800867	1	202792179	1q32.1	8.24957e-17	3	rs10800867;rs61820950;rs12759767
Derived_OCT_measures	Derived_OCT_measures	INL_ELM_thickness_left	6	1:227447213:C:T	rs1513617	1	227447213	1q42.13	7.12773e-16	12	rs1513617;1:227479688_AT_A;rs776003769;rs6426452;rs76705164;rs7545890;rs7549464;rs1929861;rs7521639;rs12144369;rs5781473;rs5781473
Derived_OCT_measures	Derived_OCT_measures	INL_ELM_thickness_left	8	2:145338686:C:T	rs116350483	2	145338686	2q22.3	2.54994e-31	4	rs116350483;rs116098515;rs374520632;rs114973120
Derived_OCT_measures	Derived_OCT_measures	INL_ELM_thickness_left	9	2:169019319:C:T	rs4668035	2	169019319	2q24.3	2.32645e-26	7	rs4668035;rs7607305;rs56127981;rs10176669;rs4668049;rs2138753;rs12478804
Derived_OCT_measures	Derived_OCT_measures	INL_ELM_thickness_left	11	2:202529479:C:T	rs17384293	2	202529479	2q33.1	2.55117e-10	1	rs17384293
Derived_OCT_measures	Derived_OCT_measures	INL_ELM_thickness_left	12	2:216811111:C:T	rs72946730	2	216811111	2q35	2.83919e-10	2	rs72946730;rs34117437
Derived_OCT_measures	Derived_OCT_measures	INL_ELM_thickness_left	12	2:216826913:G:GA	rs200857348	2	216826913	2q35	7.46003e-32	4	rs200857348;rs111383315;rs148388367;rs7564532
Derived_OCT_measures	Derived_OCT_measures	INL_ELM_thickness_left	13	2:218517174:C:T	rs7589104	2	218517174	2q35	8.23923e-17	6	rs7589104;rs1367194;rs6436007;rs13392670;rs185147777;rs6724385
Derived_OCT_measures	Derived_OCT_measures	INL_ELM_thickness_left	14	2:227893561:G:T	rs2177599	2	227893561	2q36.3	3.27058e-11	1	rs2177599
Derived_OCT_measures	Derived_OCT_measures	INL_ELM_thickness_left	14	2:228103961:T:TA	2:228103961_TA_T	2	228103961	2q36.3	6.13674e-12	1	2:228103961_TA_T
Derived_OCT_measures	Derived_OCT_measures	INL_ELM_thickness_left	16	3:25043829:C:G	rs12487626	3	25043829	3p24.2	2.26332e-14	4	rs12487626;rs762606633;rs1604006;rs4858685
Derived_OCT_measures	Derived_OCT_measures	INL_ELM_thickness_left	18	3:27711706:A:G	rs9837054	3	27711706	3p24.1	5.07693e-16	2	rs9837054;rs2077631
Derived_OCT_measures	Derived_OCT_measures	INL_ELM_thickness_left	20	3:150115237:A:AGAGT	rs765544501	3	150115237	3q25.1	2.33396e-13	2	rs765544501;3:150199206_TA_T
Derived_OCT_measures	Derived_OCT_measures	INL_ELM_thickness_left	22	3:156828823:A:G	rs729257	3	156828823	3q25.31	1.62397e-11	2	rs729257;rs11710600
Derived_OCT_measures	Derived_OCT_measures	INL_ELM_thickness_left	24	5:55745334:C:G	rs30373	5	55745334	5q11.2	1.80322e-14	2	rs30373;rs158211
Derived_OCT_measures	Derived_OCT_measures	INL_ELM_thickness_left	26	5:87775507:T:TG	rs199502002	5	87775507	5q14.3	3.33801e-24	14	rs199502002;rs992623;rs12653396;rs116552258;rs6882046;rs153685;rs35539693;rs56947091;rs10942510;rs710361;rs113741789;rs532912673;5:87475116_CT_C;rs247916
Derived_OCT_measures	Derived_OCT_measures	INL_ELM_thickness_left	26	5:87847586:G:T	rs17421627	5	87847586	5q14.3	4.50846e-49	14	rs17421627;rs373616442;rs114895921;rs78792246;rs11740691;rs78651477;rs17547627;rs148651691;rs142502827;5:87703316_AG_A;5:87748855_GTAGT_G;5:87778792_AT_A;rs200402995;rs11428650
Derived_OCT_measures	Derived_OCT_measures	INL_ELM_thickness_left	26	5:88075577:G:GTT	rs71613094	5	88075577	5q14.3	5.62815e-11	7	rs71613094;rs56947091;rs80043958;rs116552258;rs6882046;rs153685;rs35539693
Derived_OCT_measures	Derived_OCT_measures	INL_ELM_thickness_left	27	5:126092596:A:G	rs62391698	5	126092596	5q23.2	8.73002e-16	7	rs62391698;5:126094298_CA_C;rs7704384;rs150048703;5:126155151_ATTAT_A;rs58974626;rs13362024
Derived_OCT_measures	Derived_OCT_measures	INL_ELM_thickness_left	28	5:148612322:A:G	rs4490572	5	148612322	5q32	1.77016e-12	2	rs4490572;rs1438692
Derived_OCT_measures	Derived_OCT_measures	INL_ELM_thickness_left	31	6:35477152:C:T	rs7752728	6	35477152	6p21.31	2.68241e-14	1	rs7752728
Derived_OCT_measures	Derived_OCT_measures	INL_ELM_thickness_left	32	6:79679577:A:G	rs7742431	6	79679577	6q14.1	1.78534e-11	5	rs7742431;6:79795032_TA_T;rs10639111;rs9352662;rs10943596
Derived_OCT_measures	Derived_OCT_measures	INL_ELM_thickness_left	33	6:106528340:A:G	rs9398063	6	106528340	6q21	2.33921e-26	5	rs9398063;rs17558797;rs138051352;rs4336479;6:106523830_AT_A
Derived_OCT_measures	Derived_OCT_measures	INL_ELM_thickness_left	34	6:129820038:A:G	rs12193446	6	129820038	6q22.33	1.2342e-10	1	rs12193446
Derived_OCT_measures	Derived_OCT_measures	INL_ELM_thickness_left	35	7:867033:C:T	rs9639276	7	867033	7p22.3	1.86937e-16	3	rs9639276;7:930047_TAGGAC_T;rs28773014
Derived_OCT_measures	Derived_OCT_measures	INL_ELM_thickness_left	37	7:51102820:A:C	rs2240093	7	51102820	7p12.1	8.90305e-16	3	rs2240093;rs2285844;rs6966218
Derived_OCT_measures	Derived_OCT_measures	INL_ELM_thickness_left	38	7:99483731:C:CTT	7:99483731_CTT_C	7	99483731	7q22.1	1.13153e-10	4	7:99483731_CTT_C;rs117268080;rs148676350;rs12705060
Derived_OCT_measures	Derived_OCT_measures	INL_ELM_thickness_left	38	7:99711614:C:T	rs4134898	7	99711614	7q22.1	1.37507e-11	7	rs4134898;rs4596570;rs62482222;rs548032447;rs62471942;rs117268080;7:99667174_CA_C
Derived_OCT_measures	Derived_OCT_measures	INL_ELM_thickness_left	40	7:129591807:C:G	rs34926272	7	129591807	7q32.2	2.49095e-11	1	rs34926272
Derived_OCT_measures	Derived_OCT_measures	INL_ELM_thickness_left	42	8:61591436:C:T	rs113958504	8	61591436	8q12.1	1.31785e-15	5	rs113958504;rs60296501;rs1483207;rs72650439;rs72650445
Derived_OCT_measures	Derived_OCT_measures	INL_ELM_thickness_left	43	8:108988054:A:C	rs75429733	8	108988054	8q23.1	1.39215e-10	5	rs75429733;rs988886;rs117073107;rs192968756;rs75002881
Derived_OCT_measures	Derived_OCT_measures	INL_ELM_thickness_left	43	8:109014153:A:T	rs2514828	8	109014153	8q23.1	6.03867e-12	5	rs2514828;rs2443771;rs4448247;rs79668362;rs6993272
Derived_OCT_measures	Derived_OCT_measures	INL_ELM_thickness_left	43	8:109136090:C:T	rs375646	8	109136090	8q23.1	5.94978e-69	14	rs375646;rs2594358;rs79668362;rs13253916;rs139617950;rs78935216;8:109411575_CAAA_C;rs56112207;rs10089406;rs2443771;rs988886;rs2514840;rs2514843;rs117073107
Derived_OCT_measures	Derived_OCT_measures	INL_ELM_thickness_left	43	8:109356215:A:G	rs7838532	8	109356215	8q23.1	1.30944e-10	5	rs7838532;rs2514840;rs117073107;rs192968756;rs75002881
Derived_OCT_measures	Derived_OCT_measures	INL_ELM_thickness_left	43	8:109501523:A:C	rs117392466	8	109501523	8q23.1	7.59633e-12	6	rs117392466;rs117028822;rs192968756;rs77767830;rs75002881;rs78935216
Derived_OCT_measures	Derived_OCT_measures	INL_ELM_thickness_left	43	8:109611220:A:C	rs2928825	8	109611220	8q23.1	5.04622e-11	1	rs2928825
Derived_OCT_measures	Derived_OCT_measures	INL_ELM_thickness_left	44	9:21555283:C:T	rs9298816	9	21555283	9p21.3	1.70868e-21	2	rs9298816;rs1452653
Derived_OCT_measures	Derived_OCT_measures	INL_ELM_thickness_left	45	9:77114274:A:G	rs10869406	9	77114274	9q21.13	2.05963e-12	2	rs10869406;rs6560395
Derived_OCT_measures	Derived_OCT_measures	INL_ELM_thickness_left	47	10:49741135:C:T	rs1947075	10	49741135	10q11.22	1.01502e-11	2	rs1947075;rs10857595
Derived_OCT_measures	Derived_OCT_measures	INL_ELM_thickness_left	49	10:70001640:C:T	rs56238729	10	70001640	10q21.3	8.76896e-21	9	rs56238729;10:70042807_CT_C;rs1900017;rs71009039;10:70065949_AT_A;rs10762224;rs78400251;rs761158165;rs61854782
Derived_OCT_measures	Derived_OCT_measures	INL_ELM_thickness_left	50	10:123441729:A:G	rs4752581	10	123441729	10q26.13	2.86742e-10	2	rs4752581;rs1696837
Derived_OCT_measures	Derived_OCT_measures	INL_ELM_thickness_left	51	11:31640411:A:G	rs1232180	11	31640411	11p13	2.60238e-16	6	rs1232180;rs2177482;rs3026393;rs113859447;rs35693769;rs61471641
Derived_OCT_measures	Derived_OCT_measures	INL_ELM_thickness_left	52	11:68953054:A:G	rs7128814	11	68953054	11q13.3	2.98657e-14	5	rs7128814;rs9783279;rs376592364;rs3750970;rs12364647
Derived_OCT_measures	Derived_OCT_measures	INL_ELM_thickness_left	52	11:68968149:A:C	rs78977588	11	68968149	11q13.3	1.02855e-12	4	rs78977588;rs376592364;rs3750970;rs12364647
Derived_OCT_measures	Derived_OCT_measures	INL_ELM_thickness_left	52	11:69018588:C:T	rs11606813	11	69018588	11q13.3	1.66419e-16	3	rs11606813;rs67808136;rs11601194
Derived_OCT_measures	Derived_OCT_measures	INL_ELM_thickness_left	52	11:69281578:A:G	rs10752562	11	69281578	11q13.3	8.68317e-13	3	rs10752562;rs2930972;rs17310712
Derived_OCT_measures	Derived_OCT_measures	INL_ELM_thickness_left	57	12:55655479:C:T	rs73116921	12	55655479	12q13.2	1.22751e-11	5	rs73116921;rs534727686;rs147010529;rs142621472;rs74867235
Derived_OCT_measures	Derived_OCT_measures	INL_ELM_thickness_left	57	12:56115585:C:T	rs3138142	12	56115585	12q13.2	2.17307e-131	11	rs3138142;rs3138136;rs75180715;rs117236761;rs143791725;rs73119282;rs73121266;rs73123204;rs12825163;rs74867235;rs3138144
Derived_OCT_measures	Derived_OCT_measures	INL_ELM_thickness_left	57	12:56160662:G:GCCTAGTCTCTGCCT	12:56160662_GCCTAGTCTCTGCCT_G	12	56160662	12q13.2	1.01785e-16	3	12:56160662_GCCTAGTCTCTGCCT_G;rs12824144;rs3138144
Derived_OCT_measures	Derived_OCT_measures	INL_ELM_thickness_left	57	12:56170342:G:T	rs77232256	12	56170342	12q13.2	9.10098e-12	2	rs77232256;rs149918474
Derived_OCT_measures	Derived_OCT_measures	INL_ELM_thickness_left	57	12:56204865:C:CA	12:56204865_CA_C	12	56204865	12q13.2	5.797e-12	3	12:56204865_CA_C;rs117960147;rs117236761
Derived_OCT_measures	Derived_OCT_measures	INL_ELM_thickness_left	57	12:56326187:A:C	rs182763084	12	56326187	12q13.2	1.00721e-13	7	rs182763084;rs11171705;rs7963590;rs75975191;rs12831884;rs117082867;rs75180715
Derived_OCT_measures	Derived_OCT_measures	INL_ELM_thickness_left	57	12:56330906:C:T	rs55704764	12	56330906	12q13.2	1.37197e-15	11	rs55704764;rs2069414;rs11171744;rs78182748;rs534727686;rs142621472;rs12825163;rs74867235;rs143791725;rs73119282;rs73121266
Derived_OCT_measures	Derived_OCT_measures	INL_ELM_thickness_left	57	12:56830687:C:T	rs73113077	12	56830687	12q13.3	1.50026e-11	1	rs73113077
Derived_OCT_measures	Derived_OCT_measures	INL_ELM_thickness_left	58	12:96272463:A:G	rs17370487	12	96272463	12q23.1	5.98155e-19	6	rs17370487;rs11108332;rs111391193;rs4762622;rs76152842;12:96263119_CAG_C
Derived_OCT_measures	Derived_OCT_measures	INL_ELM_thickness_left	60	13:28981506:C:CT	13:28981506_CT_C	13	28981506	13q12.3	2.38295e-10	1	13:28981506_CT_C
Derived_OCT_measures	Derived_OCT_measures	INL_ELM_thickness_left	61	13:50112843:C:G	rs7325207	13	50112843	13q14.2	8.79606e-12	5	rs7325207;rs4942845;rs2093472;rs373340567;rs4941653
Derived_OCT_measures	Derived_OCT_measures	INL_ELM_thickness_left	62	13:100246997:A:G	rs9585141	13	100246997	13q32.3	1.69394e-12	6	rs9585141;rs10677584;rs12184508;rs2763925;rs3032437;rs2763928
Derived_OCT_measures	Derived_OCT_measures	INL_ELM_thickness_left	64	14:69525936:A:G	rs1914004	14	69525936	14q24.1	9.89663e-20	7	rs1914004;14:69572631_CATAT_C;rs148016826;rs7148953;14:69663339_CTT_C;14:69743397_CA_C;rs12433032
Derived_OCT_measures	Derived_OCT_measures	INL_ELM_thickness_left	65	14:73869865:C:T	rs12432592	14	73869865	14q24.3	7.94437e-14	5	rs12432592;rs4899466;rs139714851;rs72734453;rs55839454
Derived_OCT_measures	Derived_OCT_measures	INL_ELM_thickness_left	65	14:73942963:A:G	rs7157889	14	73942963	14q24.3	6.28958e-13	12	rs7157889;rs534233886;rs111584637;rs5809619;rs113860908;rs796397171;rs177392;rs61986934;rs112932498;rs541951180;rs112699909;14:73881896_GTGCT_G
Derived_OCT_measures	Derived_OCT_measures	INL_ELM_thickness_left	65	14:74040819:C:T	rs140884027	14	74040819	14q24.3	3.4292e-11	2	rs140884027;rs139672167
Derived_OCT_measures	Derived_OCT_measures	INL_ELM_thickness_left	65	14:74101756:C:T	rs112109204	14	74101756	14q24.3	7.38311e-17	9	rs112109204;rs17782351;rs113534243;rs112932498;rs112699909;rs534233886;rs111584637;rs113860908;rs796397171
Derived_OCT_measures	Derived_OCT_measures	INL_ELM_thickness_left	65	14:74140183:C:T	rs139347411	14	74140183	14q24.3	1.25584e-28	5	rs139347411;rs9652296;rs74504936;rs114165892;rs10135293
Derived_OCT_measures	Derived_OCT_measures	INL_ELM_thickness_left	65	14:74247181:A:G	rs56196901	14	74247181	14q24.3	1.2801e-20	11	rs56196901;14:74258238_GTAA_G;rs6574143;rs72723758;rs7157377;rs62006135;rs144361907;14:74114405_CCTT_C;rs9652296;rs4899479;rs11627539
Derived_OCT_measures	Derived_OCT_measures	INL_ELM_thickness_left	65	14:74287149:A:C	rs187505499	14	74287149	14q24.3	4.85966e-15	3	rs187505499;rs148819689;rs1019095
Derived_OCT_measures	Derived_OCT_measures	INL_ELM_thickness_left	65	14:74293531:C:T	rs8018644	14	74293531	14q24.3	4.47095e-111	16	rs8018644;rs12880382;rs1860138;rs2018125;rs7146196;rs11461357;rs3742815;rs7157377;rs62006135;rs7147523;rs551602396;rs7148979;rs8003543;rs1558176;14:74258238_GTAA_G;rs571851010
Derived_OCT_measures	Derived_OCT_measures	INL_ELM_thickness_left	65	14:74320611:A:G	rs79188481	14	74320611	14q24.3	5.67184e-74	11	rs79188481;14:74379573_CT_C;rs78355949;rs7148979;rs79329510;rs747513;rs117813701;rs200577672;rs144001524;rs111955243;rs61052738
Derived_OCT_measures	Derived_OCT_measures	INL_ELM_thickness_left	65	14:74328905:G:T	rs1968105	14	74328905	14q24.3	1.67517e-50	13	rs1968105;rs2302120;rs3742815;rs17782351;rs10147158;rs34339863;rs929450;rs6574143;rs12880382;rs1860138;rs11424982;rs7146196;rs8020267
Derived_OCT_measures	Derived_OCT_measures	INL_ELM_thickness_left	65	14:74352411:A:G	rs62003710	14	74352411	14q24.3	4.21221e-82	7	rs62003710;rs62006135;rs7148979;rs10135293;rs10129550;rs74504936;14:74258238_GTAA_G
Derived_OCT_measures	Derived_OCT_measures	INL_ELM_thickness_left	65	14:74410640:C:T	rs72723771	14	74410640	14q24.3	9.76716e-28	12	rs72723771;rs62006135;rs141453104;rs144361907;rs72725969;rs561597308;14:74103278_TCAAA_T;14:74114405_CCTT_C;14:74153351_CA_C;14:74258238_GTAA_G;rs61052738;rs72723758
Derived_OCT_measures	Derived_OCT_measures	INL_ELM_thickness_left	65	14:74483819:C:T	rs191433274	14	74483819	14q24.3	4.04097e-17	1	rs191433274
Derived_OCT_measures	Derived_OCT_measures	INL_ELM_thickness_left	65	14:74570130:A:ATTTTTTTTTTTTT	14:74570130_ATTTTTTTTTTTTT_A	14	74570130	14q24.3	1.33732e-54	15	14:74570130_ATTTTTTTTTTTTT_A;rs113534243;rs7152352;rs75410415;rs8006297;rs4291856;rs8013751;rs12880382;rs12890967;rs2018125;rs11461357;rs138267982;rs17782351;rs10147158;rs7147523
Derived_OCT_measures	Derived_OCT_measures	INL_ELM_thickness_left	65	14:74666641:A:G	rs887595	14	74666641	14q24.3	2.25331e-269	19	rs887595;rs538278829;rs747513;rs1548770;rs7158381;rs17782472;rs111955243;rs61052738;rs556048933;rs75304016;rs72723758;rs62006135;rs551602396;rs778383644;rs7148979;rs7152352;rs775924321;rs139569341;rs8003543
Derived_OCT_measures	Derived_OCT_measures	INL_ELM_thickness_left	65	14:74686575:A:G	rs118186707	14	74686575	14q24.3	3.97304e-52	11	rs118186707;rs10137199;rs7156792;rs8023118;rs142292101;rs1985826;rs929450;rs1019095;rs8020267;rs146758197;rs34339863
Derived_OCT_measures	Derived_OCT_measures	INL_ELM_thickness_left	65	14:74693381:A:G	rs34130759	14	74693381	14q24.3	6.0803e-12	3	rs34130759;rs113836365;rs34339863
Derived_OCT_measures	Derived_OCT_measures	INL_ELM_thickness_left	65	14:74700862:C:CG	14:74700862_CG_C	14	74700862	14q24.3	3.47356e-49	6	14:74700862_CG_C;rs10130114;rs8016365;rs11849102;rs12896898;rs12879209
Derived_OCT_measures	Derived_OCT_measures	INL_ELM_thickness_left	65	14:74795706:C:G	rs141392392	14	74795706	14q24.3	4.30773e-53	4	rs141392392;rs35399681;rs10135293;rs17782472
Derived_OCT_measures	Derived_OCT_measures	INL_ELM_thickness_left	65	14:74828636:G:T	rs78240185	14	74828636	14q24.3	6.34164e-21	3	rs78240185;rs150838438;rs139672167
Derived_OCT_measures	Derived_OCT_measures	INL_ELM_thickness_left	65	14:74869017:A:G	rs10132336	14	74869017	14q24.3	7.91727e-12	2	rs10132336;rs10137199
Derived_OCT_measures	Derived_OCT_measures	INL_ELM_thickness_left	65	14:74889356:T:TCA	rs34711949	14	74889356	14q24.3	6.15118e-13	3	rs34711949;rs146607429;rs75323194
Derived_OCT_measures	Derived_OCT_measures	INL_ELM_thickness_left	65	14:74930994:A:G	rs73294452	14	74930994	14q24.3	3.36156e-15	4	rs73294452;rs149147952;rs147898256;rs10135293
Derived_OCT_measures	Derived_OCT_measures	INL_ELM_thickness_left	65	14:74937186:C:G	rs144854069	14	74937186	14q24.3	2.71878e-18	5	rs144854069;rs149814360;rs146758197;rs7156792;rs142292101
Derived_OCT_measures	Derived_OCT_measures	INL_ELM_thickness_left	65	14:75240090:A:G	rs12891131	14	75240090	14q24.3	4.90279e-21	12	rs12891131;14:75317089_CT_C;14:75356827_CT_C;rs4899539;rs11159090;rs4903245;rs4530060;rs12894937;rs7154563;rs12587457;rs6574192;rs7160852
Derived_OCT_measures	Derived_OCT_measures	INL_ELM_thickness_left	67	15:45448693:C:T	rs1706806	15	45448693	15q21.1	1.27217e-11	2	rs1706806;rs563328331
Derived_OCT_measures	Derived_OCT_measures	INL_ELM_thickness_left	68	15:53998595:C:CTATGTGTACACAT	15:53998595_CTATGTGTACACAT_C	15	53998595	15q21.3	9.96378e-14	6	15:53998595_CTATGTGTACACAT_C;rs11070997;rs12901183;rs1906431;rs690545;rs540605729
Derived_OCT_measures	Derived_OCT_measures	INL_ELM_thickness_left	69	15:59984780:A:C	rs7183832	15	59984780	15q22.2	7.03653e-12	4	rs7183832;rs7163298;rs11629842;rs7162964
Derived_OCT_measures	Derived_OCT_measures	INL_ELM_thickness_left	70	15:72111688:G:T	rs16956241	15	72111688	15q23	1.1236e-10	2	rs16956241;rs753074
Derived_OCT_measures	Derived_OCT_measures	INL_ELM_thickness_left	71	16:80446575:A:AT	rs369143412	16	80446575	16q23.2	2.07467e-17	8	rs369143412;16:80473479_ATGG_A;rs6564760;rs9939856;rs11150283;rs4491515;rs4635359;rs12599282
Derived_OCT_measures	Derived_OCT_measures	INL_ELM_thickness_left	72	16:84561361:C:T	rs142963458	16	84561361	16q24.1	3.12487e-11	1	rs142963458
Derived_OCT_measures	Derived_OCT_measures	INL_ELM_thickness_left	72	16:85700360:A:G	rs12149202	16	85700360	16q24.1	3.48202e-11	3	rs12149202;16:85704296_AT_A;rs3812967
Derived_OCT_measures	Derived_OCT_measures	INL_ELM_thickness_left	74	17:43798360:A:G	rs55938136	17	43798360	17q21.31	2.82319e-25	1	rs55938136
Derived_OCT_measures	Derived_OCT_measures	INL_ELM_thickness_left	74	17:43798775:C:G	rs62054372	17	43798775	17q21.31	3.03982e-27	28	rs62054372;rs9303521;rs7225384;rs11650571;rs4076453;rs35076622;rs242940;rs17689966;rs2316770;rs9898399;rs242562;rs754593;rs2435206;rs2435201;17:44202370_AAAGGG_A;rs2732677;rs199470;rs56755526;rs62064595;rs61572747;rs546735951;17:43511281_TGGCTAACACGGTGAAACCCC_T;rs142925250;17:43700576_AG_A;rs1724425;rs1526123;17:43784363_TG_T;rs113100008
Derived_OCT_measures	Derived_OCT_measures	INL_ELM_thickness_left	74	17:44821987:G:GA	rs111404933	17	44821987	17q21.31	3.10991e-23	17	rs111404933;rs11650571;rs4076453;rs35076622;rs242940;rs17689966;rs2316770;rs9898399;rs242562;rs754593;rs2435206;rs2435201;17:44202370_AAAGGG_A;rs2732677;rs199470;rs56755526;rs35937770
Derived_OCT_measures	Derived_OCT_measures	INL_ELM_thickness_left	75	17:59021599:C:G	rs28896238	17	59021599	17q23.2	1.12552e-14	6	rs28896238;rs72843596;rs8073894;rs7212526;rs567914691;rs9904053
Derived_OCT_measures	Derived_OCT_measures	INL_ELM_thickness_left	76	17:79415386:C:T	rs10438819	17	79415386	17q25.3	5.60767e-14	9	rs10438819;rs374505812;rs11411934;rs8077376;rs9892541;rs34232035;rs6565592;rs8077430;rs28507130
Derived_OCT_measures	Derived_OCT_measures	INL_ELM_thickness_left	76	17:79508732:C:T	rs58278001	17	79508732	17q25.3	1.62609e-10	8	rs58278001;rs8077430;rs7406026;rs11411934;rs9892541;rs34232035;rs186367879;rs6565592
Derived_OCT_measures	Derived_OCT_measures	INL_ELM_thickness_left	76	17:79602063:G:T	rs9905786	17	79602063	17q25.3	9.13434e-27	13	rs9905786;rs11150803;rs3830068;rs68177983;rs7208144;rs554844653;rs8077376;rs9892541;rs6565592;rs8077430;rs7406026;rs11150798;rs117824378
Derived_OCT_measures	Derived_OCT_measures	INL_ELM_thickness_left	78	18:56937136:A:G	rs9964861	18	56937136	18q21.32	1.1565e-24	4	rs9964861;rs77759734;rs73456233;rs592270
Derived_OCT_measures	Derived_OCT_measures	INL_ELM_thickness_left	78	18:57019818:C:T	rs10503025	18	57019818	18q21.32	1.31225e-20	9	rs10503025;rs12960077;rs4940868;rs551022215;rs8092290;rs72958139;rs8086967;rs10503024;rs35622475
Derived_OCT_measures	Derived_OCT_measures	INL_ELM_thickness_left	78	18:57052843:A:G	rs11662962	18	57052843	18q21.32	4.37412e-16	6	rs11662962;rs2305044;rs8095409;rs4940872;rs2011464;rs4940868
Derived_OCT_measures	Derived_OCT_measures	INL_ELM_thickness_left	78	18:57122611:A:C	rs7229033	18	57122611	18q21.32	7.42631e-12	9	rs7229033;rs8086967;rs2011464;rs12960077;rs4940868;rs8092290;rs4940872;rs77267357;rs72958139
Derived_OCT_measures	Derived_OCT_measures	INL_ELM_thickness_left	79	19:3771586:A:G	rs76076446	19	3771586	19p13.3	2.49949e-12	1	rs76076446
Derived_OCT_measures	Derived_OCT_measures	INL_ELM_thickness_left	81	21:34220618:C:T	rs8132685	21	34220618	21q22.11	6.3501e-17	4	rs8132685;rs2833993;rs2834006;rs2833978
Derived_OCT_measures	Derived_OCT_measures	INL_ELM_thickness_left	83	22:28188203:C:T	rs5752638	22	28188203	22q12.1	5.10682e-17	3	rs5752638;rs1297594;rs382819
Derived_OCT_measures	Derived_OCT_measures	INL_ELM_thickness_left	84	22:30606564:A:G	rs11913168	22	30606564	22q12.2	1.82113e-21	8	rs11913168;rs11704655;rs12484301;rs2074204;rs15888;rs12484778;rs73164752;rs35476831
Derived_OCT_measures	Derived_OCT_measures	INL_ELM_thickness_left	84	22:30638226:G:T	rs929271	22	30638226	22q12.2	3.25499e-25	11	rs929271;rs9620961;rs11705378;rs12484252;rs73168617;rs4820840;22:30607923_ATGG_A;rs9608851;rs13057533;rs9620957;rs549362453
Derived_OCT_measures	Derived_OCT_measures	INL_ELM_thickness_left	84	22:30640308:A:G	rs715605	22	30640308	22q12.2	5.13701e-12	8	rs715605;rs73166584;rs34568360;rs5997567;rs78167616;rs35476831;rs184790069;rs567421422
Derived_OCT_measures	Derived_OCT_measures	mean_of_vertical_disc_diameter_left	2	1:92077097:A:G	rs1192415	1	92077097	1p22.1	6.56774e-66	15	rs1192415;rs56201924;rs977119;rs12744011;rs11588083;1:92104108_GA_G;rs41436349;rs10874791;rs34872885;rs12744747;rs10458506;rs6681883;rs77671543;rs1192410;rs2662056
Derived_OCT_measures	Derived_OCT_measures	mean_of_vertical_disc_diameter_left	2	1:92124329:A:G	rs12143332	1	92124329	1p22.1	2.20154e-10	2	rs12143332;rs11588083
Derived_OCT_measures	Derived_OCT_measures	mean_of_vertical_disc_diameter_left	3	1:116209762:C:T	rs12137699	1	116209762	1p13.1	1.87603e-15	1	rs12137699
Derived_OCT_measures	Derived_OCT_measures	mean_of_vertical_disc_diameter_left	4	1:227110533:A:G	rs116705853	1	227110533	1q42.13	1.91242e-11	3	rs116705853;rs74140140;rs115117730
Derived_OCT_measures	Derived_OCT_measures	mean_of_vertical_disc_diameter_left	4	1:227563680:C:T	rs11808696	1	227563680	1q42.13	8.71929e-24	11	rs11808696;rs115117730;rs6670351;rs12138196;rs41304006;rs77271542;1:227126969_GTATTT_G;rs72760497;rs148613124;rs34258602;rs73096357
Derived_OCT_measures	Derived_OCT_measures	mean_of_vertical_disc_diameter_left	4	1:227588006:C:T	rs12729690	1	227588006	1q42.13	1.0314e-10	4	rs12729690;rs12138196;rs73096357;rs6670351
Derived_OCT_measures	Derived_OCT_measures	mean_of_vertical_disc_diameter_left	6	3:25185716:G:T	rs12495130	3	25185716	3p24.2	1.19234e-12	6	rs12495130;rs321519;rs11927621;rs1909524;rs1580818;rs35183943
Derived_OCT_measures	Derived_OCT_measures	mean_of_vertical_disc_diameter_left	6	3:25416508:C:G	rs1072823	3	25416508	3p24.2	3.99953e-16	14	rs1072823;rs2195919;rs2306623;rs144944506;rs12330681;rs9883318;rs1384898;rs11706561;rs322670;rs322691;rs12631631;rs9853916;rs111563930;rs13070614
Derived_OCT_measures	Derived_OCT_measures	mean_of_vertical_disc_diameter_left	7	3:100625703:A:G	rs17398137	3	100625703	3q12.2	9.30236e-14	5	rs17398137;rs71627040;rs59086425;rs1318859;rs28605965
Derived_OCT_measures	Derived_OCT_measures	mean_of_vertical_disc_diameter_left	10	5:31952051:C:T	rs72759609	5	31952051	5p13.3	1.18442e-12	2	rs72759609;rs9292449
Derived_OCT_measures	Derived_OCT_measures	mean_of_vertical_disc_diameter_left	11	5:87826858:A:G	rs77443179	5	87826858	5q14.3	7.4641e-11	5	rs77443179;rs11428650;rs373616442;5:87766942_CAT_C;rs12654053
Derived_OCT_measures	Derived_OCT_measures	mean_of_vertical_disc_diameter_left	15	6:127052113:A:G	rs1313696	6	127052113	6q22.32	2.9979e-10	1	rs1313696
Derived_OCT_measures	Derived_OCT_measures	mean_of_vertical_disc_diameter_left	21	10:69936590:C:G	rs10509297	10	69936590	10q21.3	2.3183e-12	4	rs10509297;rs28840688;rs10823177;rs7916821
Derived_OCT_measures	Derived_OCT_measures	mean_of_vertical_disc_diameter_left	21	10:70004551:A:C	rs1900003	10	70004551	10q21.3	2.93831e-86	34	rs1900003;rs760613034;rs61854830;rs1900017;rs71009039;10:70065949_AT_A;rs6480326;rs10762224;rs59788611;rs547203398;10:70136193_ATG_A;rs139099039;rs4746767;10:70173879_CAT_C;rs368629786;rs10998176;rs10998184;rs35181629;rs575904871;10:70280890_CA_C;rs61868095;rs10997948;rs2220460;rs7916821;rs3814182;rs10997980;rs61857179;rs2894061;rs148685889;rs761158165;rs10740289;rs28840688;rs7895164;rs61854780
Derived_OCT_measures	Derived_OCT_measures	mean_of_vertical_disc_diameter_left	21	10:70011972:C:T	rs111274757	10	70011972	10q21.3	1.18478e-20	5	rs111274757;rs139314005;rs140156872;rs137878100;rs151217886
Derived_OCT_measures	Derived_OCT_measures	mean_of_vertical_disc_diameter_left	21	10:70071997:A:AT	10:70071997_AT_A	10	70071997	10q21.3	2.93271e-11	5	10:70071997_AT_A;rs6480326;10:70173879_CAT_C;rs61857179;10:70065949_AT_A
Derived_OCT_measures	Derived_OCT_measures	mean_of_vertical_disc_diameter_left	21	10:70132135:C:T	rs61857322	10	70132135	10q21.3	6.17258e-11	7	rs61857322;rs10998362;rs10740289;rs28840688;rs1900017;rs10823177;10:70095191_AAAAT_A
Derived_OCT_measures	Derived_OCT_measures	mean_of_vertical_disc_diameter_left	21	10:70316216:A:T	rs7085464	10	70316216	10q21.3	4.19815e-12	9	rs7085464;rs2664424;rs368908630;rs10998362;rs760613034;rs112714720;rs368629786;rs10998176;rs113534599
Derived_OCT_measures	Derived_OCT_measures	mean_of_vertical_disc_diameter_left	25	12:31067490:C:T	rs55710412	12	31067490	12p11.21	6.88501e-13	2	rs55710412;rs10843854
Derived_OCT_measures	Derived_OCT_measures	mean_of_vertical_disc_diameter_left	26	12:83950668:A:G	rs904091	12	83950668	12q21.31	2.47525e-13	2	rs904091;rs324804
Derived_OCT_measures	Derived_OCT_measures	mean_of_vertical_disc_diameter_left	28	14:60286576:T:TC	14:60286576_TC_T	14	60286576	14q23.1	4.79751e-21	3	14:60286576_TC_T;rs12147505;rs144703502
Derived_OCT_measures	Derived_OCT_measures	mean_of_vertical_disc_diameter_left	30	14:85726683:A:G	rs12435232	14	85726683	14q31.3	1.90314e-11	2	rs12435232;rs74564228
Derived_OCT_measures	Derived_OCT_measures	mean_of_vertical_disc_diameter_left	31	16:51466372:A:G	rs8050675	16	51466372	16q12.1	1.24111e-13	4	rs8050675;16:51495932_CAA_C;rs12929827;rs17616757
Derived_OCT_measures	Derived_OCT_measures	mean_of_vertical_disc_diameter_left	32	17:59237376:C:CAG	rs3032584	17	59237376	17q23.2	4.91721e-14	6	rs3032584;rs7212526;rs28573231;rs9901711;rs561016811;rs72844903
Derived_OCT_measures	Derived_OCT_measures	mean_of_vertical_disc_diameter_left	33	17:79602063:G:T	rs9905786	17	79602063	17q25.3	4.49139e-13	2	rs9905786;rs11150803
Derived_OCT_measures	Derived_OCT_measures	mean_of_vertical_disc_diameter_left	34	22:29100564:A:G	rs1972202	22	29100564	22q12.1	5.36279e-17	6	rs1972202;rs5762936;22:28677386_TA_T;rs134538;rs146758977;22:29000285_TTA_T
Derived_OCT_measures	Derived_OCT_measures	mean_of_vertical_disc_diameter_left	35	22:37908610:C:G	rs80184311	22	37908610	22q13.1	2.80931e-10	2	rs80184311;rs6000765
Derived_OCT_measures	Derived_OCT_measures	overall_average_retinal_pigment_epithelium_thickness_left	1	1:109887191:C:T	rs4970843	1	109887191	1p13.3	2.48307e-10	6	rs4970843;rs2570972;rs35608606;rs7553095;rs476641;rs2269341
Derived_OCT_measures	Derived_OCT_measures	overall_average_retinal_pigment_epithelium_thickness_left	1	1:110144625:C:T	rs10127988	1	110144625	1p13.3	1.40598e-24	8	rs10127988;1:110153800_AT_A;rs476641;rs2269341;rs11101981;rs2570972;rs35608606;rs7553095
Derived_OCT_measures	Derived_OCT_measures	overall_average_retinal_pigment_epithelium_thickness_left	2	1:196277289:C:CT	1:196277289_CT_C	1	196277289	1q31.3	2.78033e-10	2	1:196277289_CT_C;rs10922092
Derived_OCT_measures	Derived_OCT_measures	overall_average_retinal_pigment_epithelium_thickness_left	2	1:196704559:C:T	rs1329427	1	196704559	1q31.3	5.90982e-71	14	rs1329427;rs16840522;rs145758790;rs61818956;1:196897817_AATAC_A;rs7538501;rs1853881;rs12140782;rs566226149;rs6682225;rs4388642;rs7524776;rs549213437;rs10922092
Derived_OCT_measures	Derived_OCT_measures	overall_average_retinal_pigment_epithelium_thickness_left	2	1:196884765:C:CA	1:196884765_CA_C	1	196884765	1q31.3	6.25482e-18	11	1:196884765_CA_C;rs7538501;rs13376702;rs377459506;rs1855115;rs61819113;rs1415211;rs375639021;rs61819912;rs16840522;rs777212356
Derived_OCT_measures	Derived_OCT_measures	overall_average_retinal_pigment_epithelium_thickness_left	2	1:196961073:A:T	rs9427664	1	196961073	1q31.3	2.73981e-15	9	rs9427664;rs12140782;rs61819113;rs10922092;rs16840522;rs777212356;rs80092366;1:196897817_AATAC_A;rs13376702
Derived_OCT_measures	Derived_OCT_measures	overall_average_retinal_pigment_epithelium_thickness_left	2	1:197108946:A:G	rs17550662	1	197108946	1q31.3	2.01105e-11	9	rs17550662;rs12724106;rs79474525;rs4388642;rs34538561;rs10922092;rs76780329;rs1853881;rs12140782
Derived_OCT_measures	Derived_OCT_measures	overall_average_retinal_pigment_epithelium_thickness_left	3	1:205181062:C:T	rs2369633	1	205181062	1q32.1	5.14255e-12	1	rs2369633
Derived_OCT_measures	Derived_OCT_measures	overall_average_retinal_pigment_epithelium_thickness_left	5	2:216826913:G:GA	rs200857348	2	216826913	2q35	1.94268e-34	4	rs200857348;rs934151;rs148388367;rs12621067
Derived_OCT_measures	Derived_OCT_measures	overall_average_retinal_pigment_epithelium_thickness_left	6	2:234215226:G:T	rs6719241	2	234215226	2q37.1	5.27571e-15	4	rs6719241;rs13420688;rs72980341;rs7581670
Derived_OCT_measures	Derived_OCT_measures	overall_average_retinal_pigment_epithelium_thickness_left	9	3:129109764:A:C	rs3806709	3	129109764	3q21.3	4.4836e-58	14	rs3806709;rs575221051;rs66819767;rs796355749;rs73202270;rs58508862;rs1052910;rs2255703;rs2625961;3:129336656_CT_C;rs5664;rs148021735;rs113636864;rs72982651
Derived_OCT_measures	Derived_OCT_measures	overall_average_retinal_pigment_epithelium_thickness_left	9	3:129289978:A:G	rs144843366	3	129289978	3q22.1	1.05327e-10	7	rs144843366;3:129336656_CT_C;rs5664;rs148021735;rs66819767;rs73202270;rs1052910
Derived_OCT_measures	Derived_OCT_measures	overall_average_retinal_pigment_epithelium_thickness_left	10	6:1983440:C:T	rs6914444	6	1983440	6p25.3	9.07213e-15	1	rs6914444
Derived_OCT_measures	Derived_OCT_measures	overall_average_retinal_pigment_epithelium_thickness_left	11	6:42659979:G:T	rs394754	6	42659979	6p21.1	4.09742e-25	7	rs394754;rs418532;rs414285;rs222216;rs2941399;6:42492861_ATCT_A;rs11754231
Derived_OCT_measures	Derived_OCT_measures	overall_average_retinal_pigment_epithelium_thickness_left	11	6:42665490:C:T	rs432753	6	42665490	6p21.1	1.51675e-22	9	rs432753;rs414285;rs222213;rs2941399;rs57651842;rs114179406;rs199961474;rs79465819;rs418532
Derived_OCT_measures	Derived_OCT_measures	overall_average_retinal_pigment_epithelium_thickness_left	15	8:10467124:C:G	rs4841399	8	10467124	8p23.1	1.39283e-18	3	rs4841399;rs12680137;rs12547439
Derived_OCT_measures	Derived_OCT_measures	overall_average_retinal_pigment_epithelium_thickness_left	15	8:10469340:A:G	rs57819090	8	10469340	8p23.1	3.8578e-49	10	rs57819090;rs62492837;rs73195192;rs147709826;rs28634925;rs73201144;rs62490813;rs73201151;rs7816990;rs75797924
Derived_OCT_measures	Derived_OCT_measures	overall_average_retinal_pigment_epithelium_thickness_left	15	8:10472638:C:T	rs4382429	8	10472638	8p23.1	4.9113e-11	4	rs4382429;rs74301684;rs7816990;rs4840502
Derived_OCT_measures	Derived_OCT_measures	overall_average_retinal_pigment_epithelium_thickness_left	18	11:60720893:G:T	rs11230527	11	60720893	11q12.2	5.01268e-21	7	rs11230527;rs10897128;rs634681;rs2023856;rs3016368;rs3016367;rs485639
Derived_OCT_measures	Derived_OCT_measures	overall_average_retinal_pigment_epithelium_thickness_left	19	11:76939409:C:T	rs61629638	11	76939409	11q13.5	1.51183e-10	4	rs61629638;rs527589;rs1320703;rs17160187
Derived_OCT_measures	Derived_OCT_measures	overall_average_retinal_pigment_epithelium_thickness_left	20	11:88224550:G:T	rs10160635	11	88224550	11q14.2	7.75767e-13	4	rs10160635;rs766450247;rs7481199;rs7118021
Derived_OCT_measures	Derived_OCT_measures	overall_average_retinal_pigment_epithelium_thickness_left	20	11:88296802:G:T	rs308873	11	88296802	11q14.2	6.58761e-12	8	rs308873;rs12795125;rs11606790;rs620944;rs4611203;rs72966841;rs57758870;rs57945551
Derived_OCT_measures	Derived_OCT_measures	overall_average_retinal_pigment_epithelium_thickness_left	20	11:88646755:C:CT	rs150644780	11	88646755	11q14.3	5.13262e-11	2	rs150644780;rs145237990
Derived_OCT_measures	Derived_OCT_measures	overall_average_retinal_pigment_epithelium_thickness_left	20	11:88920079:C:T	rs72963125	11	88920079	11q14.3	1.74278e-11	3	rs72963125;rs2866556;rs10830250
Derived_OCT_measures	Derived_OCT_measures	overall_average_retinal_pigment_epithelium_thickness_left	20	11:89011733:A:G	rs147546939	11	89011733	11q14.3	2.18134e-10	1	rs147546939
Derived_OCT_measures	Derived_OCT_measures	overall_average_retinal_pigment_epithelium_thickness_left	20	11:89033269:C:T	rs1954772	11	89033269	11q14.3	1.59136e-91	25	rs1954772;rs1502259;rs4393317;rs317187;rs556140776;rs7125430;rs77368047;rs7481199;rs11826564;rs6483413;rs72970334;rs12795125;rs536874;rs620944;rs7120151;rs10765181;rs4611203;rs7118021;rs3016203;rs144161465;11:88871932_GA_G;rs35720805;11:88897677_ATATATATATATATATG_A;rs10830250;11:88979088_CA_C
Derived_OCT_measures	Derived_OCT_measures	overall_average_retinal_pigment_epithelium_thickness_left	20	11:89062544:C:G	rs113884885	11	89062544	11q14.3	3.07018e-13	5	rs113884885;rs1875564;11:88897677_ATATATATATATATATG_A;rs3936623;rs1502259
Derived_OCT_measures	Derived_OCT_measures	overall_average_retinal_pigment_epithelium_thickness_left	20	11:89105382:A:C	rs142070747	11	89105382	11q14.3	2.91374e-11	2	rs142070747;rs72967140
Derived_OCT_measures	Derived_OCT_measures	overall_average_retinal_pigment_epithelium_thickness_left	20	11:89337603:G:T	rs116971302	11	89337603	11q14.3	1.91768e-16	5	rs116971302;rs116892004;rs144161465;rs4393317;rs77368047
Derived_OCT_measures	Derived_OCT_measures	overall_average_retinal_pigment_epithelium_thickness_left	20	11:90340113:A:G	rs80149134	11	90340113	11q14.3	1.7429e-10	2	rs80149134;rs116892004
Derived_OCT_measures	Derived_OCT_measures	overall_average_retinal_pigment_epithelium_thickness_left	23	15:28187519:A:G	rs80307908	15	28187519	15q13.1	4.13469e-14	2	rs80307908;rs1800401
Derived_OCT_measures	Derived_OCT_measures	overall_average_retinal_pigment_epithelium_thickness_left	23	15:28230318:C:T	rs1800407	15	28230318	15q13.1	4.57175e-72	8	rs1800407;rs77542847;rs79974247;rs117504827;rs75224447;rs139615925;rs1562591;rs7176632
Derived_OCT_measures	Derived_OCT_measures	overall_average_retinal_pigment_epithelium_thickness_left	23	15:28328207:C:T	rs72714116	15	28328207	15q13.1	7.10639e-28	5	rs72714116;rs77542847;rs79974247;rs72714125;rs75224447
Derived_OCT_measures	Derived_OCT_measures	overall_average_retinal_pigment_epithelium_thickness_left	23	15:28566681:A:G	rs140198092	15	28566681	15q13.1	2.22474e-11	1	rs140198092
Derived_OCT_measures	Derived_OCT_measures	overall_average_retinal_pigment_epithelium_thickness_left	24	16:84561361:C:T	rs142963458	16	84561361	16q24.1	7.45583e-12	3	rs142963458;rs417190;rs56412059
Derived_OCT_measures	Derived_OCT_measures	overall_average_retinal_pigment_epithelium_thickness_left	24	16:84583233:A:G	rs8050818	16	84583233	16q24.1	9.46694e-12	3	rs8050818;rs417190;rs8055140
Derived_OCT_measures	Derived_OCT_measures	overall_average_retinal_pigment_epithelium_thickness_left	26	17:79578287:A:G	rs112364254	17	79578287	17q25.3	1.91741e-45	9	rs112364254;rs111812808;rs34896443;rs11150803;rs11150804;rs35955182;rs7208144;rs9892541;rs8075262
Derived_OCT_measures	Derived_OCT_measures	overall_average_retinal_pigment_epithelium_thickness_left	26	17:79616258:A:G	rs12602289	17	79616258	17q25.3	1.55053e-22	7	rs12602289;rs11150803;rs11150804;17:79474738_CT_C;rs3924327;rs111812808;rs142664023
Derived_OCT_measures	Derived_OCT_measures	overall_average_retinal_pigment_epithelium_thickness_right	1	1:110144625:C:T	rs10127988	1	110144625	1p13.3	3.07646e-24	7	rs10127988;1:110153800_AT_A;rs476641;rs2269341;rs34023581;rs2570972;rs7553095
Derived_OCT_measures	Derived_OCT_measures	overall_average_retinal_pigment_epithelium_thickness_right	2	1:196704632:A:C	rs10922109	1	196704632	1q31.3	1.03725e-69	13	rs10922109;rs16840522;rs61818956;rs7538501;rs1853881;rs12140782;rs566226149;rs12134610;rs6682225;rs4388642;rs7524776;rs549213437;rs1831282
Derived_OCT_measures	Derived_OCT_measures	overall_average_retinal_pigment_epithelium_thickness_right	2	1:196724984:A:AC	rs777212356	1	196724984	1q31.3	5.98302e-12	11	rs777212356;rs80092366;1:196884765_CA_C;rs7538501;rs1853881;rs13376702;rs9427664;rs942588;rs4388642;rs1831282;rs16840522
Derived_OCT_measures	Derived_OCT_measures	overall_average_retinal_pigment_epithelium_thickness_right	2	1:197127578:A:G	rs12724106	1	197127578	1q31.3	3.01052e-11	9	rs12724106;rs113141965;rs4388642;rs71631857;rs1831282;rs76780329;rs116056475;rs1853881;rs12140782
Derived_OCT_measures	Derived_OCT_measures	overall_average_retinal_pigment_epithelium_thickness_right	2	1:197133927:A:C	rs61819113	1	197133927	1q31.3	1.17852e-16	10	rs61819113;rs524248;rs942588;rs16840522;1:196884765_CA_C;rs7538501;rs13376702;rs9427664;rs377459506;rs10754212
Derived_OCT_measures	Derived_OCT_measures	overall_average_retinal_pigment_epithelium_thickness_right	3	1:205181062:C:T	rs2369633	1	205181062	1q32.1	5.36013e-15	3	rs2369633;1:205198281_TTGTG_T;rs10793726
Derived_OCT_measures	Derived_OCT_measures	overall_average_retinal_pigment_epithelium_thickness_right	4	2:216826913:G:GA	rs200857348	2	216826913	2q35	3.25479e-31	3	rs200857348;2:216829616_ATC_A;rs148388367
Derived_OCT_measures	Derived_OCT_measures	overall_average_retinal_pigment_epithelium_thickness_right	5	2:234215226:G:T	rs6719241	2	234215226	2q37.1	1.0212e-14	3	rs6719241;rs72980341;rs7581670
Derived_OCT_measures	Derived_OCT_measures	overall_average_retinal_pigment_epithelium_thickness_right	8	3:129109698:A:G	rs139976016	3	129109698	3q21.3	7.87281e-45	14	rs139976016;rs775786189;rs575221051;rs76744227;rs796355749;rs73202270;rs3138338;rs6803468;rs757258122;rs144843366;rs2255703;rs2625961;rs55732372;rs113636864
Derived_OCT_measures	Derived_OCT_measures	overall_average_retinal_pigment_epithelium_thickness_right	9	6:1972832:A:T	rs72841994	6	1972832	6p25.3	2.87622e-16	3	rs72841994;rs9392348;rs62391629
Derived_OCT_measures	Derived_OCT_measures	overall_average_retinal_pigment_epithelium_thickness_right	10	6:42652667:A:G	rs434505	6	42652667	6p21.1	1.25158e-20	9	rs434505;rs375435;rs414285;rs222213;rs2941399;rs57651842;rs114179406;rs6921708;rs17855250
Derived_OCT_measures	Derived_OCT_measures	overall_average_retinal_pigment_epithelium_thickness_right	10	6:42662574:A:C	rs376389	6	42662574	6p21.1	2.23368e-23	6	rs376389;rs414285;rs630618;rs2941399;rs9381186;rs375435
Derived_OCT_measures	Derived_OCT_measures	overall_average_retinal_pigment_epithelium_thickness_right	11	6:43826627:C:T	rs943080	6	43826627	6p21.1	1.61569e-11	2	rs943080;rs9472134
Derived_OCT_measures	Derived_OCT_measures	overall_average_retinal_pigment_epithelium_thickness_right	14	8:10467124:C:G	rs4841399	8	10467124	8p23.1	2.46118e-19	3	rs4841399;rs12680137;rs12547439
Derived_OCT_measures	Derived_OCT_measures	overall_average_retinal_pigment_epithelium_thickness_right	14	8:10469340:A:G	rs57819090	8	10469340	8p23.1	6.96648e-49	9	rs57819090;rs62492837;rs73195192;rs28634925;rs62490813;rs6999926;rs73201151;rs7816990;rs75797924
Derived_OCT_measures	Derived_OCT_measures	overall_average_retinal_pigment_epithelium_thickness_right	16	11:60720893:G:T	rs11230527	11	60720893	11q12.2	3.69453e-20	7	rs11230527;rs10897128;rs634681;rs3888242;rs3016368;rs3016367;rs485639
Derived_OCT_measures	Derived_OCT_measures	overall_average_retinal_pigment_epithelium_thickness_right	17	11:76939409:C:T	rs61629638	11	76939409	11q13.5	4.82248e-12	3	rs61629638;rs1320703;rs17160187
Derived_OCT_measures	Derived_OCT_measures	overall_average_retinal_pigment_epithelium_thickness_right	18	11:87988345:C:T	rs61901662	11	87988345	11q14.2	1.02598e-13	6	rs61901662;11:88062623_CAAAAAAAAAAAAAAAAAA_C;rs72966872;rs61901729;rs57945551;rs142693240
Derived_OCT_measures	Derived_OCT_measures	overall_average_retinal_pigment_epithelium_thickness_right	18	11:88122629:A:AACACACACAC	rs71470769	11	88122629	11q14.2	3.66275e-12	5	rs71470769;rs57758870;11:88062623_CAAAAAAAAAAAAAAAAAA_C;rs72966872;rs61901729
Derived_OCT_measures	Derived_OCT_measures	overall_average_retinal_pigment_epithelium_thickness_right	18	11:88226396:C:T	rs7937452	11	88226396	11q14.2	5.15985e-16	6	rs7937452;rs10765577;rs139587728;11:88275532_AAAAC_A;rs7481199;rs7118021
Derived_OCT_measures	Derived_OCT_measures	overall_average_retinal_pigment_epithelium_thickness_right	18	11:88296802:G:T	rs308873	11	88296802	11q14.2	3.12057e-11	9	rs308873;rs12795125;rs655309;rs621418;rs4611203;rs142693240;rs72966872;rs57758870;rs57945551
Derived_OCT_measures	Derived_OCT_measures	overall_average_retinal_pigment_epithelium_thickness_right	18	11:88420746:T:TA	11:88420746_TA_T	11	88420746	11q14.3	2.83856e-10	8	11:88420746_TA_T;rs765414102;rs12795125;rs655309;rs621418;rs7120151;rs7128183;rs11826564
Derived_OCT_measures	Derived_OCT_measures	overall_average_retinal_pigment_epithelium_thickness_right	18	11:88920079:C:T	rs72963125	11	88920079	11q14.3	2.07699e-12	6	rs72963125;rs2866556;rs10830250;rs201090005;rs2036418;rs141432217
Derived_OCT_measures	Derived_OCT_measures	overall_average_retinal_pigment_epithelium_thickness_right	18	11:89011733:A:G	rs147546939	11	89011733	11q14.3	4.59274e-14	1	rs147546939
Derived_OCT_measures	Derived_OCT_measures	overall_average_retinal_pigment_epithelium_thickness_right	18	11:89033269:C:T	rs1954772	11	89033269	11q14.3	8.66637e-92	25	rs1954772;rs4393317;rs317187;rs556140776;rs3862355;rs77368047;rs7481199;rs11826564;rs765414102;rs72970334;rs12795125;rs655309;rs621418;rs7120151;rs10765181;rs4611203;rs7118021;rs3016203;rs72957024;11:88871932_GA_G;rs35720805;11:88897677_ATATATATATATATATG_A;rs10830250;11:88979088_CA_C;rs1954771
Derived_OCT_measures	Derived_OCT_measures	overall_average_retinal_pigment_epithelium_thickness_right	18	11:89062544:C:G	rs113884885	11	89062544	11q14.3	3.74352e-15	7	rs113884885;rs2036418;rs1875564;11:88897677_ATATATATATATATATG_A;rs3936623;rs1954771;rs201090005
Derived_OCT_measures	Derived_OCT_measures	overall_average_retinal_pigment_epithelium_thickness_right	18	11:89181108:A:G	rs319016	11	89181108	11q14.3	2.15311e-10	8	rs319016;rs77368047;11:88897677_ATATATATATATATATG_A;rs1954771;rs4393317;rs317187;rs556140776;rs3862355
Derived_OCT_measures	Derived_OCT_measures	overall_average_retinal_pigment_epithelium_thickness_right	18	11:89337603:G:T	rs116971302	11	89337603	11q14.3	1.37547e-16	7	rs116971302;rs116892004;rs149647376;rs72957024;rs4393317;rs3862355;rs77368047
Derived_OCT_measures	Derived_OCT_measures	overall_average_retinal_pigment_epithelium_thickness_right	18	11:90340113:A:G	rs80149134	11	90340113	11q14.3	1.3317e-12	3	rs80149134;rs116892004;rs149647376
Derived_OCT_measures	Derived_OCT_measures	overall_average_retinal_pigment_epithelium_thickness_right	19	12:51360589:G:GTTTAAC	rs10638359	12	51360589	12q13.12	2.6709e-10	4	rs10638359;12:51400686_AATTTT_A;rs1985457;rs545924792
Derived_OCT_measures	Derived_OCT_measures	overall_average_retinal_pigment_epithelium_thickness_right	20	12:56115585:C:T	rs3138142	12	56115585	12q13.2	6.70047e-14	1	rs3138142
Derived_OCT_measures	Derived_OCT_measures	overall_average_retinal_pigment_epithelium_thickness_right	21	15:28082251:C:T	rs17651351	15	28082251	15q12	1.39624e-10	4	rs17651351;rs2311844;rs72708994;rs1874835
Derived_OCT_measures	Derived_OCT_measures	overall_average_retinal_pigment_epithelium_thickness_right	21	15:28106959:C:T	rs72710556	15	28106959	15q13.1	2.96293e-10	2	rs72710556;rs139615925
Derived_OCT_measures	Derived_OCT_measures	overall_average_retinal_pigment_epithelium_thickness_right	21	15:28196885:C:G	rs17566952	15	28196885	15q13.1	5.418e-13	2	rs17566952;rs4640131
Derived_OCT_measures	Derived_OCT_measures	overall_average_retinal_pigment_epithelium_thickness_right	21	15:28230318:C:T	rs1800407	15	28230318	15q13.1	1.39181e-78	8	rs1800407;rs77542847;rs79974247;rs117504827;rs75224447;rs139615925;rs1562591;rs7176632
Derived_OCT_measures	Derived_OCT_measures	overall_average_retinal_pigment_epithelium_thickness_right	21	15:28328207:C:T	rs72714116	15	28328207	15q13.1	1.33048e-32	5	rs72714116;rs77542847;rs79974247;rs72714125;rs75224447
Derived_OCT_measures	Derived_OCT_measures	overall_average_retinal_pigment_epithelium_thickness_right	23	16:84561361:C:T	rs142963458	16	84561361	16q24.1	9.80152e-11	3	rs142963458;rs417190;rs56412059
Derived_OCT_measures	Derived_OCT_measures	overall_average_retinal_pigment_epithelium_thickness_right	23	16:84583233:A:G	rs8050818	16	84583233	16q24.1	7.9192e-11	3	rs8050818;rs417190;rs8055140
Derived_OCT_measures	Derived_OCT_measures	overall_average_retinal_pigment_epithelium_thickness_right	24	17:47284735:C:T	rs35638197	17	47284735	17q21.32	8.38894e-11	2	rs35638197;rs138249239
Derived_OCT_measures	Derived_OCT_measures	overall_average_retinal_pigment_epithelium_thickness_right	25	17:79434504:A:G	rs8066358	17	79434504	17q25.3	1.11575e-10	6	rs8066358;rs12937034;rs9911340;17:79474738_CT_C;rs9892541;rs3924327
Derived_OCT_measures	Derived_OCT_measures	overall_average_retinal_pigment_epithelium_thickness_right	25	17:79578287:A:G	rs112364254	17	79578287	17q25.3	1.86415e-49	10	rs112364254;rs111812808;rs11150803;rs11150804;rs35955182;rs7208144;rs12937034;rs9911340;rs9892541;rs113116451
Derived_OCT_measures	Derived_OCT_measures	overall_average_retinal_pigment_epithelium_thickness_right	25	17:79616258:A:G	rs12602289	17	79616258	17q25.3	1.09274e-22	7	rs12602289;rs11150803;rs11150804;17:79474738_CT_C;rs3924327;rs111812808;rs142664023
Derived_OCT_measures	Derived_OCT_measures	overall_macular_thickness_left	1	1:113524639:G:T	rs4839276	1	113524639	1p13.2	1.99406e-17	4	rs4839276;rs80238769;rs1216537;1:113460676_CAATA_C
Derived_OCT_measures	Derived_OCT_measures	overall_macular_thickness_left	4	1:202801296:A:G	rs7553418	1	202801296	1q32.1	2.50391e-13	2	rs7553418;rs61820950
Derived_OCT_measures	Derived_OCT_measures	overall_macular_thickness_left	7	2:169013590:C:T	rs3769393	2	169013590	2q24.3	5.47518e-14	3	rs3769393;rs7607305;rs7598658
Derived_OCT_measures	Derived_OCT_measures	overall_macular_thickness_left	11	2:227956622:A:G	rs10203008	2	227956622	2q36.3	5.72972e-16	4	rs10203008;rs2115597;rs2272198;2:227898622_TC_T
Derived_OCT_measures	Derived_OCT_measures	overall_macular_thickness_left	11	2:228126293:C:T	rs56326703	2	228126293	2q36.3	3.11419e-10	4	rs56326703;rs7597716;rs6728122;rs10933173
Derived_OCT_measures	Derived_OCT_measures	overall_macular_thickness_left	14	3:45814094:A:G	rs17279437	3	45814094	3p21.31	1.65964e-26	16	rs17279437;rs1500004;rs73089379;rs760933455;rs33807;rs13074904;rs13086975;rs140846169;rs143920918;rs267230;rs71325081;rs13086080;rs2286489;rs6770261;rs9857669;rs6768156
Derived_OCT_measures	Derived_OCT_measures	overall_macular_thickness_left	19	5:87096718:C:G	rs698058	5	87096718	5q14.3	1.92795e-10	4	rs698058;rs10942510;rs710361;rs323741
Derived_OCT_measures	Derived_OCT_measures	overall_macular_thickness_left	19	5:87132162:G:T	rs710365	5	87132162	5q14.3	8.16e-15	13	rs710365;rs533308854;rs4916890;rs6881085;rs35151439;rs13155030;5:87778792_AT_A;rs324884;rs181900;rs13164866;rs71580755;rs13183440;rs2032886
Derived_OCT_measures	Derived_OCT_measures	overall_macular_thickness_left	19	5:87142040:A:G	rs75439987	5	87142040	5q14.3	1.4227e-10	4	rs75439987;rs78865998;rs17547627;rs114895921
Derived_OCT_measures	Derived_OCT_measures	overall_macular_thickness_left	19	5:87530377:A:G	rs139336664	5	87530377	5q14.3	3.63127e-12	2	rs139336664;rs17486525
Derived_OCT_measures	Derived_OCT_measures	overall_macular_thickness_left	19	5:87775507:T:TG	rs199502002	5	87775507	5q14.3	2.1118e-40	15	rs199502002;rs17420814;rs992623;rs12653396;rs9293503;rs6882046;rs153685;rs35539693;rs61104616;rs10942510;rs710361;rs111335797;5:87475116_CT_C;rs369319062;rs6452788
Derived_OCT_measures	Derived_OCT_measures	overall_macular_thickness_left	19	5:87841490:A:G	rs10474278	5	87841490	5q14.3	1.22357e-12	6	rs10474278;rs12653396;rs324884;rs28115;rs6881085;5:87778792_AT_A
Derived_OCT_measures	Derived_OCT_measures	overall_macular_thickness_left	19	5:87847586:G:T	rs17421627	5	87847586	5q14.3	2.71998e-86	18	rs17421627;rs373616442;rs114895921;5:87940449_CTG_C;rs114097435;rs78792246;rs11740691;rs78865998;rs78651477;rs17547627;rs148651691;rs61192554;rs79372425;5:87703316_AG_A;5:87748855_GTAGT_G;5:87778792_AT_A;rs200402995;rs11428650
Derived_OCT_measures	Derived_OCT_measures	overall_macular_thickness_left	19	5:88075577:G:GTT	rs71613094	5	88075577	5q14.3	6.85155e-19	11	rs71613094;rs700592;rs61104616;rs80043958;rs10080042;rs304132;rs17420814;rs9293503;rs6882046;rs153685;rs35539693
Derived_OCT_measures	Derived_OCT_measures	overall_macular_thickness_left	20	5:148594477:A:G	rs2963490	5	148594477	5q32	8.42809e-16	4	rs2963490;rs62378114;rs12054749;rs7733875
Derived_OCT_measures	Derived_OCT_measures	overall_macular_thickness_left	23	6:35477152:C:T	rs7752728	6	35477152	6p21.31	1.88734e-15	2	rs7752728;rs6457830
Derived_OCT_measures	Derived_OCT_measures	overall_macular_thickness_left	25	6:129820038:A:G	rs12193446	6	129820038	6q22.33	5.29238e-11	3	rs12193446;rs12205363;rs73599214
Derived_OCT_measures	Derived_OCT_measures	overall_macular_thickness_left	26	6:150079823:C:T	rs10872647	6	150079823	6q25.1	1.12078e-11	1	rs10872647
Derived_OCT_measures	Derived_OCT_measures	overall_macular_thickness_left	30	7:46640900:C:T	rs6968945	7	46640900	7p12.3	1.39884e-20	4	rs6968945;rs9648088;rs771267430;rs4720546
Derived_OCT_measures	Derived_OCT_measures	overall_macular_thickness_left	31	7:50742937:A:G	rs2237473	7	50742937	7p12.1	2.705e-12	2	rs2237473;rs12530592
Derived_OCT_measures	Derived_OCT_measures	overall_macular_thickness_left	31	7:50955043:C:G	rs112942658	7	50955043	7p12.1	1.77325e-10	1	rs112942658
Derived_OCT_measures	Derived_OCT_measures	overall_macular_thickness_left	31	7:51083569:G:T	rs7804555	7	51083569	7p12.1	1.71382e-10	6	rs7804555;rs11766770;rs1545125;rs1859263;rs6966218;rs7810585
Derived_OCT_measures	Derived_OCT_measures	overall_macular_thickness_left	31	7:51103666:C:T	rs62448279	7	51103666	7p12.1	1.06338e-16	7	rs62448279;rs13243861;rs1545125;rs4948191;rs2079308;rs1859263;rs7810585
Derived_OCT_measures	Derived_OCT_measures	overall_macular_thickness_left	33	7:155609058:A:T	rs1302921	7	155609058	7q36.3	4.6287e-13	5	rs1302921;rs12668688;rs288766;rs55921385;rs1731851
Derived_OCT_measures	Derived_OCT_measures	overall_macular_thickness_left	34	8:109121945:C:T	rs13263941	8	109121945	8q23.1	2.03636e-12	1	rs13263941
Derived_OCT_measures	Derived_OCT_measures	overall_macular_thickness_left	35	9:21552654:C:T	rs1983810	9	21552654	9p21.3	6.86187e-14	2	rs1983810;rs1452653
Derived_OCT_measures	Derived_OCT_measures	overall_macular_thickness_left	38	10:48379890:A:G	rs112143493	10	48379890	10q11.22	9.3035e-11	2	rs112143493;rs112350020
Derived_OCT_measures	Derived_OCT_measures	overall_macular_thickness_left	39	10:49742205:C:T	rs4838417	10	49742205	10q11.22	8.48113e-16	3	rs4838417;rs10857595;rs1838574
Derived_OCT_measures	Derived_OCT_measures	overall_macular_thickness_left	41	11:17020505:C:CT	rs778624773	11	17020505	11p15.1	1.64232e-10	2	rs778624773;rs12575466
Derived_OCT_measures	Derived_OCT_measures	overall_macular_thickness_left	42	11:31789114:C:G	rs10488688	11	31789114	11p13	4.32529e-12	3	rs10488688;rs12421026;rs113859447
Derived_OCT_measures	Derived_OCT_measures	overall_macular_thickness_left	47	11:128862342:A:C	rs10893946	11	128862342	11q24.3	1.87044e-11	3	rs10893946;rs11221640;rs12272027
Derived_OCT_measures	Derived_OCT_measures	overall_macular_thickness_left	48	12:6954864:A:G	rs5442	12	6954864	12p13.31	1.28864e-23	4	rs5442;rs915997;rs729751;12:7059640_GC_G
Derived_OCT_measures	Derived_OCT_measures	overall_macular_thickness_left	49	12:56082572:C:T	rs117082867	12	56082572	12q13.2	1.32653e-14	7	rs117082867;rs75180715;rs117331001;rs117332209;rs79624973;rs11575244;rs190983944
Derived_OCT_measures	Derived_OCT_measures	overall_macular_thickness_left	49	12:56115585:C:T	rs3138142	12	56115585	12q13.2	1.41392e-90	11	rs3138142;rs3138137;rs3138136;rs75180715;rs117236761;rs143791725;rs73119282;rs73121266;rs73123204;rs12825163;rs74867235
Derived_OCT_measures	Derived_OCT_measures	overall_macular_thickness_left	49	12:56160662:G:GCCTAGTCTCTGCCT	12:56160662_GCCTAGTCTCTGCCT_G	12	56160662	12q13.2	2.83125e-12	3	12:56160662_GCCTAGTCTCTGCCT_G;rs12824144;rs3138137
Derived_OCT_measures	Derived_OCT_measures	overall_macular_thickness_left	49	12:56170342:G:T	rs77232256	12	56170342	12q13.2	5.45563e-13	2	rs77232256;rs149918474
Derived_OCT_measures	Derived_OCT_measures	overall_macular_thickness_left	50	12:96177759:C:T	rs7298676	12	96177759	12q22	2.42232e-15	5	rs7298676;rs1561091;rs76152842;rs80203744;rs113233676
Derived_OCT_measures	Derived_OCT_measures	overall_macular_thickness_left	51	13:28981506:C:CT	13:28981506_CT_C	13	28981506	13q12.3	8.5396e-11	1	13:28981506_CT_C
Derived_OCT_measures	Derived_OCT_measures	overall_macular_thickness_left	53	14:60964842:T:TG	rs765853102	14	60964842	14q23.1	2.1745e-12	2	rs765853102;rs1010053
Derived_OCT_measures	Derived_OCT_measures	overall_macular_thickness_left	55	14:74521381:C:CT	rs551602396	14	74521381	14q24.3	9.44256e-16	5	rs551602396;rs7148979;rs887595;14:74292444_TAA_T;rs12878756
Derived_OCT_measures	Derived_OCT_measures	overall_macular_thickness_left	56	14:75240090:A:G	rs12891131	14	75240090	14q24.3	1.86232e-13	10	rs12891131;rs528910316;14:75317089_CT_C;14:75356827_CT_C;rs6574201;rs4903245;rs1866628;rs6574188;rs719732;rs12587457
Derived_OCT_measures	Derived_OCT_measures	overall_macular_thickness_left	59	15:53998595:C:CTATGTGTACACAT	15:53998595_CTATGTGTACACAT_C	15	53998595	15q21.3	1.72502e-14	7	15:53998595_CTATGTGTACACAT_C;rs2447050;rs11070997;rs67902748;rs12901183;rs11387535;rs67773493
Derived_OCT_measures	Derived_OCT_measures	overall_macular_thickness_left	61	15:89153744:A:C	rs1470108	15	89153744	15q26.1	2.47689e-13	3	rs1470108;rs11638243;rs10852102
Derived_OCT_measures	Derived_OCT_measures	overall_macular_thickness_left	62	16:80537760:A:C	rs4635359	16	80537760	16q23.2	6.90741e-14	6	rs4635359;rs9933678;rs6564760;rs9939856;rs7189522;rs11150283
Derived_OCT_measures	Derived_OCT_measures	overall_macular_thickness_left	63	17:43798360:A:G	rs55938136	17	43798360	17q21.31	4.86482e-17	1	rs55938136
Derived_OCT_measures	Derived_OCT_measures	overall_macular_thickness_left	63	17:44289232:G:T	rs2732631	17	44289232	17q21.31	2.64214e-18	14	rs2732631;rs2732634;rs2732677;rs199470;rs56755526;17:44858598_CA_C;rs62064595;rs61572747;17:43511281_TGGCTAACACGGTGAAACCCC_T;rs142925250;rs35076622;rs9898399;rs713522;rs7225002
Derived_OCT_measures	Derived_OCT_measures	overall_macular_thickness_left	64	17:59013669:A:G	rs9303434	17	59013669	17q23.2	6.97498e-14	5	rs9303434;rs72843596;rs12940987;rs8070692;rs9904053
Derived_OCT_measures	Derived_OCT_measures	overall_macular_thickness_left	66	17:79515660:A:G	rs7405590	17	79515660	17q25.3	5.03508e-16	6	rs7405590;rs78537846;rs35967103;rs58278001;rs8077430;rs11552304
Derived_OCT_measures	Derived_OCT_measures	overall_macular_thickness_left	66	17:79602063:G:T	rs9905786	17	79602063	17q25.3	1.74573e-50	19	rs9905786;rs34896443;rs11150803;rs3830068;rs68177983;rs11150804;rs58415419;rs35955182;rs372870214;rs3088016;rs554844653;rs9797135;rs35967103;rs8077430;rs11552304;rs3934711;rs117824378;rs8082093;rs535031937
Derived_OCT_measures	Derived_OCT_measures	overall_macular_thickness_left	67	18:56923357:A:AC	rs199853315	18	56923357	18q21.32	1.19817e-14	3	rs199853315;rs77759734;rs73456233
Derived_OCT_measures	Derived_OCT_measures	overall_macular_thickness_left	69	22:30583490:T:TTGTG	rs35476831	22	30583490	22q12.2	2.52152e-10	4	rs35476831;rs11913168;rs8136774;rs12484778
Derived_OCT_measures	Derived_OCT_measures	overall_macular_thickness_left	71	22:46362822:C:CT	rs61459694	22	46362822	22q13.31	1.10448e-12	1	rs61459694
Derived_OCT_measures	Derived_OCT_measures	overall_macular_thickness_right	2	1:113524639:G:T	rs4839276	1	113524639	1p13.2	1.68655e-15	3	rs4839276;rs1216537;1:113460676_CAATA_C
Derived_OCT_measures	Derived_OCT_measures	overall_macular_thickness_right	5	1:202709410:A:C	rs61820950	1	202709410	1q32.1	7.26509e-15	4	rs61820950;rs12140749;rs2246083;rs4950949
Derived_OCT_measures	Derived_OCT_measures	overall_macular_thickness_right	7	2:23998092:A:T	rs74175027	2	23998092	2p24.1	9.98953e-11	4	rs74175027;2:24169757_ATT_A;rs2136264;rs776462813
Derived_OCT_measures	Derived_OCT_measures	overall_macular_thickness_right	9	2:169030920:C:T	rs6433041	2	169030920	2q24.3	6.82345e-12	4	rs6433041;rs7598658;rs10176669;rs7607305
Derived_OCT_measures	Derived_OCT_measures	overall_macular_thickness_right	10	2:218517174:C:T	rs7589104	2	218517174	2q35	4.31374e-12	2	rs7589104;rs13392670
Derived_OCT_measures	Derived_OCT_measures	overall_macular_thickness_right	11	2:227893561:G:T	rs2177599	2	227893561	2q36.3	1.76105e-19	5	rs2177599;rs10179198;rs35897577;rs6748048;rs1917122
Derived_OCT_measures	Derived_OCT_measures	overall_macular_thickness_right	11	2:228126293:C:T	rs56326703	2	228126293	2q36.3	2.72893e-10	2	rs56326703;rs7597716
Derived_OCT_measures	Derived_OCT_measures	overall_macular_thickness_right	13	3:45814094:A:G	rs17279437	3	45814094	3p21.31	2.20131e-25	17	rs17279437;rs79859465;rs1500004;rs3176953;rs113890833;rs73089379;rs33807;rs13074904;rs140846169;rs143920918;rs34996077;rs544848250;rs56331328;rs9864354;rs2286489;rs6770261;rs6768156
Derived_OCT_measures	Derived_OCT_measures	overall_macular_thickness_right	14	3:150115237:A:AGAGT	rs765544501	3	150115237	3q25.1	1.02066e-10	1	rs765544501
Derived_OCT_measures	Derived_OCT_measures	overall_macular_thickness_right	16	5:11593100:C:T	rs62338626	5	11593100	5p15.2	2.20452e-11	4	rs62338626;rs11738796;rs3846600;rs2190989
Derived_OCT_measures	Derived_OCT_measures	overall_macular_thickness_right	18	5:87135896:C:T	rs1070768	5	87135896	5q14.3	4.68333e-15	7	rs1070768;rs533308854;rs4916890;rs6881085;rs13155030;rs17548736;5:87778792_AT_A
Derived_OCT_measures	Derived_OCT_measures	overall_macular_thickness_right	18	5:87142040:A:G	rs75439987	5	87142040	5q14.3	1.33655e-10	4	rs75439987;rs78865998;rs78440979;rs114895921
Derived_OCT_measures	Derived_OCT_measures	overall_macular_thickness_right	18	5:87775507:T:TG	rs199502002	5	87775507	5q14.3	1.18903e-33	11	rs199502002;rs992623;rs12653396;rs153685;rs627450;rs61104616;rs10942510;rs710361;5:87475116_CT_C;rs369319062;rs6452788
Derived_OCT_measures	Derived_OCT_measures	overall_macular_thickness_right	18	5:87819193:A:G	rs149767698	5	87819193	5q14.3	3.54571e-11	1	rs149767698
Derived_OCT_measures	Derived_OCT_measures	overall_macular_thickness_right	18	5:87841490:A:G	rs10474278	5	87841490	5q14.3	6.28407e-12	5	rs10474278;rs12653396;rs324898;rs6881085;5:87778792_AT_A
Derived_OCT_measures	Derived_OCT_measures	overall_macular_thickness_right	18	5:87847586:G:T	rs17421627	5	87847586	5q14.3	9.43381e-81	18	rs17421627;rs373616442;rs114895921;5:87940449_CTG_C;rs114097435;rs78792246;rs11740691;rs78865998;rs78651477;rs148651691;rs61192554;rs79372425;5:87703316_AG_A;rs78440979;5:87748855_GTAGT_G;5:87778792_AT_A;rs200402995;rs11428650
Derived_OCT_measures	Derived_OCT_measures	overall_macular_thickness_right	18	5:88075577:G:GTT	rs71613094	5	88075577	5q14.3	1.6237e-13	7	rs71613094;rs61104616;rs80043958;rs10080042;rs304132;rs153685;rs627450
Derived_OCT_measures	Derived_OCT_measures	overall_macular_thickness_right	18	5:88356421:C:T	rs116342823	5	88356421	5q14.3	7.52559e-12	8	rs116342823;rs141303173;rs76626347;rs148651691;rs78440979;rs114097435;rs78792246;rs374069808
Derived_OCT_measures	Derived_OCT_measures	overall_macular_thickness_right	19	5:148620224:G:T	rs3797315	5	148620224	5q32	4.55337e-15	4	rs3797315;rs62378114;rs2918284;rs34289553
Derived_OCT_measures	Derived_OCT_measures	overall_macular_thickness_right	20	6:11394287:A:G	rs17507554	6	11394287	6p24.2	1.97727e-11	1	rs17507554
Derived_OCT_measures	Derived_OCT_measures	overall_macular_thickness_right	21	6:35477152:C:T	rs7752728	6	35477152	6p21.31	1.68257e-13	2	rs7752728;rs6457830
Derived_OCT_measures	Derived_OCT_measures	overall_macular_thickness_right	22	6:109018292:C:CAAAAAA	6:109018292_CAAAAAA_C	6	109018292	6q21	1.00887e-10	4	6:109018292_CAAAAAA_C;rs2018420;rs6918436;rs7754626
Derived_OCT_measures	Derived_OCT_measures	overall_macular_thickness_right	23	6:129820038:A:G	rs12193446	6	129820038	6q22.33	1.76068e-11	3	rs12193446;rs12205363;rs12208392
Derived_OCT_measures	Derived_OCT_measures	overall_macular_thickness_right	24	6:150079823:C:T	rs10872647	6	150079823	6q25.1	1.6167e-11	3	rs10872647;6:150189256_AT_A;6:149871422_AG_A
Derived_OCT_measures	Derived_OCT_measures	overall_macular_thickness_right	27	7:46640900:C:T	rs6968945	7	46640900	7p12.3	1.26757e-16	3	rs6968945;rs771267430;rs4720546
Derived_OCT_measures	Derived_OCT_measures	overall_macular_thickness_right	28	7:50734362:C:T	rs2237468	7	50734362	7p12.1	6.76633e-16	4	rs2237468;rs2237477;rs7792075;rs12530592
Derived_OCT_measures	Derived_OCT_measures	overall_macular_thickness_right	28	7:50955043:C:G	rs112942658	7	50955043	7p12.1	1.34619e-11	2	rs112942658;rs77453258
Derived_OCT_measures	Derived_OCT_measures	overall_macular_thickness_right	28	7:51077759:A:G	rs757323	7	51077759	7p12.1	2.94733e-10	4	rs757323;rs757324;rs7804555;rs2079308
Derived_OCT_measures	Derived_OCT_measures	overall_macular_thickness_right	28	7:51103666:C:T	rs62448279	7	51103666	7p12.1	6.68443e-13	3	rs62448279;rs2079308;rs757324
Derived_OCT_measures	Derived_OCT_measures	overall_macular_thickness_right	35	9:21566440:A:G	rs1377193	9	21566440	9p21.3	9.14354e-16	2	rs1377193;rs1122049
Derived_OCT_measures	Derived_OCT_measures	overall_macular_thickness_right	36	9:71754153:C:T	rs11145415	9	71754153	9q21.11	2.49692e-10	5	rs11145415;9:71789825_GTTTT_G;rs11144981;rs11145124;rs7869549
Derived_OCT_measures	Derived_OCT_measures	overall_macular_thickness_right	41	10:48389841:C:T	rs111245635	10	48389841	10q11.22	2.07018e-12	2	rs111245635;rs72792030
Derived_OCT_measures	Derived_OCT_measures	overall_macular_thickness_right	42	10:49741135:C:T	rs1947075	10	49741135	10q11.22	3.95176e-16	3	rs1947075;rs1838574;rs10857595
Derived_OCT_measures	Derived_OCT_measures	overall_macular_thickness_right	44	11:17020505:C:CT	rs778624773	11	17020505	11p15.1	3.12175e-10	2	rs778624773;rs214098
Derived_OCT_measures	Derived_OCT_measures	overall_macular_thickness_right	45	11:31789114:C:G	rs10488688	11	31789114	11p13	5.29382e-14	3	rs10488688;rs12421026;rs113859447
Derived_OCT_measures	Derived_OCT_measures	overall_macular_thickness_right	48	11:121447188:C:T	rs4936637	11	121447188	11q24.1	1.17347e-11	2	rs4936637;rs4559697
Derived_OCT_measures	Derived_OCT_measures	overall_macular_thickness_right	50	12:6954864:A:G	rs5442	12	6954864	12p13.31	6.555e-23	2	rs5442;rs729751
Derived_OCT_measures	Derived_OCT_measures	overall_macular_thickness_right	51	12:56082572:C:T	rs117082867	12	56082572	12q13.2	1.60568e-11	4	rs117082867;rs75180715;rs182763084;rs75975191
Derived_OCT_measures	Derived_OCT_measures	overall_macular_thickness_right	51	12:56115585:C:T	rs3138142	12	56115585	12q13.2	1.80483e-87	11	rs3138142;rs3138137;rs3138136;rs75180715;rs117236761;rs143791725;rs73119282;rs73121266;rs2291615;rs12825163;rs74867235
Derived_OCT_measures	Derived_OCT_measures	overall_macular_thickness_right	51	12:56160662:G:GCCTAGTCTCTGCCT	12:56160662_GCCTAGTCTCTGCCT_G	12	56160662	12q13.2	5.35083e-12	2	12:56160662_GCCTAGTCTCTGCCT_G;rs3138137
Derived_OCT_measures	Derived_OCT_measures	overall_macular_thickness_right	51	12:56170342:G:T	rs77232256	12	56170342	12q13.2	1.58393e-10	2	rs77232256;rs149918474
Derived_OCT_measures	Derived_OCT_measures	overall_macular_thickness_right	51	12:56306743:C:T	rs55858839	12	56306743	12q13.2	2.77678e-10	10	rs55858839;rs2291615;rs534727686;rs142621472;rs12825163;rs74867235;rs3138136;rs143791725;rs73119282;rs73121266
Derived_OCT_measures	Derived_OCT_measures	overall_macular_thickness_right	52	12:96196672:A:C	rs17368197	12	96196672	12q22	5.2524e-14	3	rs17368197;rs74839348;rs111391193
Derived_OCT_measures	Derived_OCT_measures	overall_macular_thickness_right	54	13:28981506:C:CT	13:28981506_CT_C	13	28981506	13q12.3	8.94993e-12	1	13:28981506_CT_C
Derived_OCT_measures	Derived_OCT_measures	overall_macular_thickness_right	55	14:23439722:C:CT	rs200581586	14	23439722	14q11.2	6.3927e-11	1	rs200581586
Derived_OCT_measures	Derived_OCT_measures	overall_macular_thickness_right	56	14:61006889:C:T	rs12883754	14	61006889	14q23.1	8.29658e-15	4	rs12883754;rs61991661;rs61992523;rs765853102
Derived_OCT_measures	Derived_OCT_measures	overall_macular_thickness_right	57	14:68772610:A:G	rs1108590	14	68772610	14q24.1	1.98063e-11	1	rs1108590
Derived_OCT_measures	Derived_OCT_measures	overall_macular_thickness_right	58	14:74521381:C:CT	rs551602396	14	74521381	14q24.3	3.06444e-19	5	rs551602396;rs138444518;rs887595;rs35898546;rs35864336
Derived_OCT_measures	Derived_OCT_measures	overall_macular_thickness_right	59	14:75290018:C:G	rs8021280	14	75290018	14q24.3	7.55534e-14	6	rs8021280;rs2359239;rs6574201;rs11159090;rs8017691;14:75111593_CTTT_C
Derived_OCT_measures	Derived_OCT_measures	overall_macular_thickness_right	62	15:35004765:A:C	rs651237	15	35004765	15q14	2.26821e-12	3	rs651237;rs634990;rs510747
Derived_OCT_measures	Derived_OCT_measures	overall_macular_thickness_right	64	15:53999768:C:T	rs556217	15	53999768	15q21.3	9.15706e-14	7	rs556217;rs62007997;rs67902748;rs12901183;rs11387535;rs1906397;rs540605729
Derived_OCT_measures	Derived_OCT_measures	overall_macular_thickness_right	65	15:59992337:A:G	rs7173827	15	59992337	15q22.2	2.86003e-12	4	rs7173827;rs8039235;rs12906018;rs2414639
Derived_OCT_measures	Derived_OCT_measures	overall_macular_thickness_right	66	15:89143949:C:T	rs72763822	15	89143949	15q26.1	1.97173e-15	5	rs72763822;rs72763836;rs11856597;rs55877319;rs10852102
Derived_OCT_measures	Derived_OCT_measures	overall_macular_thickness_right	67	16:80537760:A:C	rs4635359	16	80537760	16q23.2	7.6069e-14	8	rs4635359;rs12599282;rs369143412;16:80473479_ATGG_A;rs6564760;rs9939856;rs11150283;rs4491515
Derived_OCT_measures	Derived_OCT_measures	overall_macular_thickness_right	68	17:43798360:A:G	rs55938136	17	43798360	17q21.31	2.07271e-23	1	rs55938136
Derived_OCT_measures	Derived_OCT_measures	overall_macular_thickness_right	68	17:43933190:G:GTTTTTA	17:43933190_GTTTTTA_G	17	43933190	17q21.31	1.0523e-24	21	17:43933190_GTTTTTA_G;rs9899833;17:44002940_GT_G;rs2435200;rs7225002;rs2732634;rs2732677;rs199470;rs56755526;17:44858598_CA_C;rs117642368;rs62064595;rs61572747;rs546735951;17:43511281_TGGCTAACACGGTGAAACCCC_T;rs142925250;rs1623865;rs1526123;rs7225384;rs34186148;rs4076453
Derived_OCT_measures	Derived_OCT_measures	overall_macular_thickness_right	68	17:44058640:A:G	rs3785885	17	44058640	17q21.31	1.54156e-11	8	rs3785885;rs2435200;rs7225002;rs2732634;rs2732677;rs199470;rs9899833;17:44002940_GT_G
Derived_OCT_measures	Derived_OCT_measures	overall_macular_thickness_right	69	17:59013682:A:G	rs9913736	17	59013682	17q23.2	1.90242e-14	6	rs9913736;rs72843596;rs12940987;rs8070692;rs112238083;rs9904053
Derived_OCT_measures	Derived_OCT_measures	overall_macular_thickness_right	70	17:65975385:C:T	rs4791212	17	65975385	17q24.2	1.83124e-11	3	rs4791212;17:66021133_CT_C;rs782612962
Derived_OCT_measures	Derived_OCT_measures	overall_macular_thickness_right	71	17:79463880:G:GA	rs11411934	17	79463880	17q25.3	1.7732e-10	6	rs11411934;rs141012713;rs35967103;rs58278001;rs8082093;rs10438819
Derived_OCT_measures	Derived_OCT_measures	overall_macular_thickness_right	71	17:79515660:A:G	rs7405590	17	79515660	17q25.3	2.03104e-12	5	rs7405590;rs6565596;rs35967103;rs59588726;rs58278001
Derived_OCT_measures	Derived_OCT_measures	overall_macular_thickness_right	71	17:79602063:G:T	rs9905786	17	79602063	17q25.3	5.37681e-42	15	rs9905786;rs11150803;rs3830068;rs68177983;rs11150804;rs35955182;rs7208144;rs12452113;rs141012713;rs35967103;rs59588726;rs6565596;rs3934711;rs117824378;rs8082093
Derived_OCT_measures	Derived_OCT_measures	overall_macular_thickness_right	71	17:79649559:A:ACCGCGCC	17:79649559_ACCGCGCC_A	17	79649559	17q25.3	5.67187e-13	10	17:79649559_ACCGCGCC_A;rs7208144;rs59588726;rs3934711;rs117824378;rs62074748;rs11150803;rs3830068;rs68177983;rs11150804
Derived_OCT_measures	Derived_OCT_measures	overall_macular_thickness_right	73	18:56922290:C:T	rs150796733	18	56922290	18q21.32	3.32967e-19	4	rs150796733;rs475545;rs6567071;rs73456233
Derived_OCT_measures	Derived_OCT_measures	overall_macular_thickness_right	73	18:56943484:C:T	rs77759734	18	56943484	18q21.32	6.07282e-15	2	rs77759734;rs73456233
Derived_OCT_measures	Derived_OCT_measures	overall_macular_thickness_right	73	18:57040920:A:C	rs12960077	18	57040920	18q21.32	3.11986e-11	4	rs12960077;rs28689935;rs7229033;rs374470824
Derived_OCT_measures	Derived_OCT_measures	overall_macular_thickness_right	73	18:57052843:A:G	rs11662962	18	57052843	18q21.32	6.17238e-13	3	rs11662962;rs28689935;rs8095409
Derived_OCT_measures	Derived_OCT_measures	overall_macular_thickness_right	76	22:30606564:A:G	rs11913168	22	30606564	22q12.2	1.00073e-10	3	rs11913168;rs12484778;rs35476831
Derived_OCT_measures	Derived_OCT_measures	overall_macular_thickness_right	76	22:30619695:G:T	rs17728983	22	30619695	22q12.2	2.14093e-11	3	rs17728983;rs117745169;rs35476831
Derived_OCT_measures	Derived_OCT_measures	overall_macular_thickness_right	77	22:46362822:C:CT	rs61459694	22	46362822	22q13.31	1.50951e-13	2	rs61459694;rs28496879
Derived_OCT_measures	Derived_OCT_measures	VCDR_left	1	1:3053957:A:T	rs12741594	1	3053957	1p36.32	5.83131e-11	3	rs12741594;rs35877876;rs10797378
Derived_OCT_measures	Derived_OCT_measures	VCDR_left	4	1:92077409:A:G	rs4658101	1	92077409	1p22.1	6.01041e-39	11	rs4658101;rs56201924;rs977119;rs12744011;rs11588083;1:92104108_GA_G;rs41436349;rs10874791;rs7513780;rs12142154;rs10458506
Derived_OCT_measures	Derived_OCT_measures	VCDR_left	5	2:56108333:C:T	rs1346786	2	56108333	2p16.1	9.98833e-12	5	rs1346786;rs753446737;rs6755214;rs1864457;rs376096585
Derived_OCT_measures	Derived_OCT_measures	VCDR_left	6	3:25066225:C:G	rs4858682	3	25066225	3p24.2	8.25985e-12	4	rs4858682;rs1603996;rs762606633;rs1604006
Derived_OCT_measures	Derived_OCT_measures	VCDR_left	8	3:99009756:C:T	rs9637401	3	99009756	3q12.1	1.80722e-11	2	rs9637401;rs11717344
Derived_OCT_measures	Derived_OCT_measures	VCDR_left	8	3:99173177:G:T	rs7614897	3	99173177	3q12.1	6.66188e-13	6	rs7614897;rs1481552;rs2200019;rs754285226;rs10804745;rs11718075
Derived_OCT_measures	Derived_OCT_measures	VCDR_left	9	3:100608425:C:T	rs1436939	3	100608425	3q12.2	6.01032e-11	1	rs1436939
Derived_OCT_measures	Derived_OCT_measures	VCDR_left	11	5:31952051:C:T	rs72759609	5	31952051	5p13.3	4.9648e-11	2	rs72759609;rs59740747
Derived_OCT_measures	Derived_OCT_measures	VCDR_left	15	6:122392511:C:T	rs2684249	6	122392511	6q22.31	6.40905e-13	5	rs2684249;rs369420170;rs9490444;6:122921695_CAGAT_C;rs13200194
Derived_OCT_measures	Derived_OCT_measures	VCDR_left	17	9:22053956:T:TA	9:22053956_TA_T	9	22053956	9p21.3	2.92578e-35	8	9:22053956_TA_T;rs2095144;rs1537370;rs7041637;rs3731239;rs3218012;rs35720900;rs7028268
Derived_OCT_measures	Derived_OCT_measures	VCDR_left	18	10:70001640:C:T	rs56238729	10	70001640	10q21.3	1.44573e-46	19	rs56238729;rs78041174;rs1900017;10:70065949_AT_A;rs6480327;rs10762224;rs59957075;10:70229147_CAAAAAA_C;rs10998270;rs112382717;rs3814182;rs10997980;rs61857174;rs2894061;rs7475348;rs761158165;rs4525104;rs28840688;rs61854781
Derived_OCT_measures	Derived_OCT_measures	VCDR_left	18	10:70019201:C:T	rs117897884	10	70019201	10q21.3	2.10318e-13	2	rs117897884;rs144653765
Derived_OCT_measures	Derived_OCT_measures	VCDR_left	18	10:70316216:A:T	rs7085464	10	70316216	10q21.3	3.9137e-11	7	rs7085464;rs74854757;rs2664424;rs116886823;rs16925142;rs112382717;10:70229147_CAAAAAA_C
Derived_OCT_measures	Derived_OCT_measures	VCDR_left	22	11:130282078:C:T	rs2875238	11	130282078	11q24.3	7.52063e-14	2	rs2875238;rs61526391
Derived_OCT_measures	Derived_OCT_measures	VCDR_left	23	12:84009783:C:T	rs1511582	12	84009783	12q21.31	1.91079e-47	23	rs1511582;rs150080415;rs2667478;rs11115974;rs7298792;rs7970312;rs17811547;rs10506900;rs56279169;12:84197423_CA_C;rs17757757;rs199860563;rs7977298;rs982021;rs377175385;rs5799623;rs3112112;rs11115877;rs3112111;rs4084723;rs78285776;rs17745736;12:83933758_TAG_T
Derived_OCT_measures	Derived_OCT_measures	VCDR_left	27	14:61012559:A:T	rs12589689	14	61012559	14q23.1	2.36401e-10	1	rs12589689
Derived_OCT_measures	Derived_OCT_measures	VCDR_left	29	16:51424250:A:G	rs8063061	16	51424250	16q12.1	2.30157e-20	13	rs8063061;rs76570867;rs12325563;rs62038919;rs72787363;rs59692073;rs71386558;rs7359475;rs28407736;rs12599236;rs6498847;16:51388001_CA_C;rs12929101
Derived_OCT_measures	Derived_OCT_measures	VCDR_left	29	16:51469726:C:T	rs8053277	16	51469726	16q12.1	1.60021e-26	9	rs8053277;rs7359475;rs7187736;rs5816777;rs764820215;rs28407736;rs9932253;rs59692073;rs17616757
Derived_OCT_measures	Derived_OCT_measures	VCDR_left	29	16:51587989:A:G	rs4783831	16	51587989	16q12.1	1.08289e-19	11	rs4783831;rs7195329;rs34841413;16:51607417_CT_C;rs1498768;rs4784462;rs74889192;rs17616757;rs2216066;rs79938490;rs28514893
Derived_OCT_measures	Derived_OCT_measures	VCDR_left	29	16:51667131:C:T	rs8057507	16	51667131	16q12.1	3.75401e-11	4	rs8057507;rs28514893;rs7195329;rs4784462
Derived_OCT_measures	Derived_OCT_measures	VCDR_left	32	20:6470094:A:G	rs2326788	20	6470094	20p12.3	1.13787e-22	8	rs2326788;rs6054308;rs1407029;rs979131;rs140415827;rs11482435;rs6077004;rs964220
Derived_OCT_measures	Derived_OCT_measures	VCDR_left	33	22:28691681:A:G	rs5752718	22	28691681	22q12.1	1.24709e-11	6	rs5752718;rs1986052;rs2073327;rs7287702;rs138685;22:28677386_TA_T
Derived_OCT_measures	Derived_OCT_measures	VCDR_left	33	22:28833353:C:G	rs8139198	22	28833353	22q12.1	1.86839e-14	3	rs8139198;rs542276898;rs527965516
Derived_OCT_measures	Derived_OCT_measures	VCDR_left	33	22:29100985:C:G	rs5762753	22	29100985	22q12.1	3.30751e-34	16	rs5762753;rs2073327;rs5752792;rs133441;rs34293193;rs2347788;rs9608667;rs62237572;rs8138645;rs5762541;22:28677386_TA_T;rs200761083;rs542276898;rs73168201;rs1986052;22:29098525_CT_C
Derived_OCT_measures	Derived_OCT_measures	VCDR_left	34	22:30592487:C:G	rs713875	22	30592487	22q12.2	1.30443e-10	1	rs713875
Derived_OCT_measures	Derived_OCT_measures	VCDR_left	35	22:37908463:C:G	rs12166964	22	37908463	22q13.1	8.73683e-13	4	rs12166964;rs80184311;rs6000768;rs9610775
Derived_OCT_measures	Derived_OCT_measures	VCDR_left	35	22:38179120:A:T	rs5750495	22	38179120	22q13.1	1.23072e-12	7	rs5750495;rs8140423;rs5756825;rs84445;rs9622682;rs5750482;rs545979937
Derived_OCT_measures	Derived_OCT_measures	VCDR_regressed_left	1	1:3053957:A:T	rs12741594	1	3053957	1p36.32	1.39864e-11	3	rs12741594;rs35877876;rs10909881
Derived_OCT_measures	Derived_OCT_measures	VCDR_regressed_left	4	1:92077409:A:G	rs4658101	1	92077409	1p22.1	1.13748e-41	10	rs4658101;rs56201924;rs977119;rs12744011;rs11588083;1:92104108_GA_G;rs41436349;rs10874791;rs7513780;rs10458506
Derived_OCT_measures	Derived_OCT_measures	VCDR_regressed_left	5	2:56108333:C:T	rs1346786	2	56108333	2p16.1	2.45705e-12	6	rs1346786;rs1897112;rs6755214;rs1346794;rs732132;rs201699038
Derived_OCT_measures	Derived_OCT_measures	VCDR_regressed_left	6	3:25066225:C:G	rs4858682	3	25066225	3p24.2	8.91909e-12	3	rs4858682;rs1603996;rs1604006
Derived_OCT_measures	Derived_OCT_measures	VCDR_regressed_left	8	3:99009756:C:T	rs9637401	3	99009756	3q12.1	1.46832e-11	2	rs9637401;rs202240624
Derived_OCT_measures	Derived_OCT_measures	VCDR_regressed_left	8	3:99112196:C:CATTGACACTGGT	rs754285226	3	99112196	3q12.1	2.26648e-12	6	rs754285226;rs10804745;rs11718075;rs7614897;rs1481552;rs2200019
Derived_OCT_measures	Derived_OCT_measures	VCDR_regressed_left	9	3:100608425:C:T	rs1436939	3	100608425	3q12.2	1.15859e-11	2	rs1436939;rs59086425
Derived_OCT_measures	Derived_OCT_measures	VCDR_regressed_left	11	5:31952051:C:T	rs72759609	5	31952051	5p13.3	1.75984e-12	3	rs72759609;rs59740747;rs9292449
Derived_OCT_measures	Derived_OCT_measures	VCDR_regressed_left	15	6:122392511:C:T	rs2684249	6	122392511	6q22.31	2.45533e-13	5	rs2684249;rs369420170;rs9490444;6:122921695_CAGAT_C;rs13191198
Derived_OCT_measures	Derived_OCT_measures	VCDR_regressed_left	17	9:22039426:C:T	rs12376000	9	22039426	9p21.3	1.22193e-10	2	rs12376000;rs35720900
Derived_OCT_measures	Derived_OCT_measures	VCDR_regressed_left	17	9:22053956:T:TA	9:22053956_TA_T	9	22053956	9p21.3	3.1009e-37	9	9:22053956_TA_T;rs2095144;rs1537370;rs7041637;rs3731239;rs3218012;rs35720900;rs62556547;rs7028268
Derived_OCT_measures	Derived_OCT_measures	VCDR_regressed_left	18	10:70001640:C:T	rs56238729	10	70001640	10q21.3	1.45143e-48	23	rs56238729;rs78041174;rs1900017;10:70065949_AT_A;rs6480327;rs10762224;rs59957075;rs368629786;10:70229147_CAAAAAA_C;rs10998270;rs10997948;rs112382717;rs2220460;rs3814182;rs10997980;rs61857174;rs2894061;rs7475348;rs761158165;rs4525104;rs28840688;rs61854782;rs12098677
Derived_OCT_measures	Derived_OCT_measures	VCDR_regressed_left	18	10:70019201:C:T	rs117897884	10	70019201	10q21.3	1.661e-12	2	rs117897884;rs139790159
Derived_OCT_measures	Derived_OCT_measures	VCDR_regressed_left	18	10:70316216:A:T	rs7085464	10	70316216	10q21.3	5.97258e-12	10	rs7085464;rs74854757;rs2664424;rs34117216;rs116886823;rs16925142;rs112382717;rs12098677;rs368629786;10:70229147_CAAAAAA_C
Derived_OCT_measures	Derived_OCT_measures	VCDR_regressed_left	22	11:130268147:C:G	rs4937515	11	130268147	11q24.3	1.10598e-13	2	rs4937515;rs111862531
Derived_OCT_measures	Derived_OCT_measures	VCDR_regressed_left	23	12:84009783:C:T	rs1511582	12	84009783	12q21.31	1.60921e-50	22	rs1511582;rs150080415;rs2667478;rs11115974;rs73151824;rs35543494;rs17811547;rs56279169;12:84197423_CA_C;12:84241832_AT_A;rs7977298;rs10862796;rs982021;rs6539728;rs5799623;rs3112112;rs11115877;rs3112111;12:83859443_TTC_T;rs78285776;rs17745736;12:83933758_TAG_T
Derived_OCT_measures	Derived_OCT_measures	VCDR_regressed_left	25	13:109267985:C:T	rs10162202	13	109267985	13q33.3	1.83233e-10	1	rs10162202
Derived_OCT_measures	Derived_OCT_measures	VCDR_regressed_left	29	16:51424250:A:G	rs8063061	16	51424250	16q12.1	2.65351e-22	13	rs8063061;rs76570867;rs12325563;rs72787363;rs59692073;rs7499995;rs35330998;rs796865409;rs28407736;rs12599236;rs6498847;rs11647073;rs12929101
[truncated: 2,420 more rows]
