# Supplementary material for: Eye-brain connections revealed by multimodal retinal and brain imaging genetics
Source: Nat Commun. 2024 Jul 18;15:6064. doi: 10.1038/s41467-024-50309-w (PMC11258354; doi:10.1038/s41467-024-50309-w)
Supplement: Supplementary file 8 — Supplementary Data 5 [file 41467_2024_50309_MOESM8_ESM.xlsx]

## Sheet: validation
Supplementary Data 5. Validating significant retinal imaging associations in independent validation GWAS datasets. The marginal genetic effects were tested in two-sided t-tests.
Category	Model	ID	uniqID	rsID	chr	pos	region	p	nIndSigSNPs	IndSigSNPs	validate_pvalue_nonwhite	validate_pvalue_white	validate_beta_nonwhite	validate_beta_white	validate_se_nonwhite	validate_se_white	original_se	original_pvalue	original_beta	validate_pvalue_asian	validate_pvalue_black	validate_beta_asian	validate_beta_black	validate_se_asian	validate_se_black
Derived_OCT_measures	Derived_OCT_measures	GCIPL_thickness_right	3:3269481:C:T	rs6766253	3	3269481	3p26.2	1.99524e-10	2	rs6766253;rs13083522	0.127684	0.918667	-0.0477674	-0.00316872	0.0313579	0.0310316	0.00912712	1.99524e-10	-0.0580641	0.25316	NA	-0.0726407	NA	0.0635689	NA
Derived_OCT_measures	Derived_OCT_measures	GCIPL_thickness_right	3:45814094:A:G	rs17279437	3	45814094	3p21.31	2.96579e-36	15	rs17279437;rs80136777;rs79815064;rs73089379;rs13074904;rs140846169;rs143920918;rs267230;rs544848250;rs71325081;rs56331328;rs9864354;rs2286489;rs6770261;rs6768156	0.00614861	5.14068e-08	-0.141104	-0.186452	0.0515024	0.0342341	0.00995422	2.96579e-36	-0.125156	0.0242405	0.153922	-0.187134	0.337715	0.0830492	0.236858
Derived_OCT_measures	Derived_OCT_measures	GCIPL_thickness_right	3:45837886:C:G	rs2271615	3	45837886	3p21.31	6.19981e-11	1	rs2271615	0.514703	0.0109929	0.0208846	0.071452	0.0320546	0.0280984	0.00862199	6.19981e-11	0.0563778	0.0742875	0.0481342	0.0913701	-0.22425	0.0511924	0.113476
Derived_OCT_measures	Derived_OCT_measures	GCIPL_thickness_right	4:184924281:A:G	rs10212888	4	184924281	4q35.1	4.5525e-17	8	rs10212888;rs3811773;rs2309957;rs10030834;rs59277241;rs11735366;rs6552726;4:184921914_GTGT_G	NA	0.0520159	NA	0.0416104	NA	0.0214155	0.00655809	4.5525e-17	0.0550729	0.0132199	NA	0.0942274	NA	0.0380288	NA
Derived_OCT_measures	Derived_OCT_measures	GCIPL_thickness_right	4:185021783:A:G	rs4557318	4	185021783	4q35.1	5.41473e-11	2	rs4557318;rs6810830	0.481356	0.904953	-0.0129917	-0.00245311	0.0184509	0.0205441	0.00627045	5.41473e-11	-0.0411283	0.299515	0.369767	0.0336611	-0.0318875	0.0324452	0.0355525
Derived_OCT_measures	Derived_OCT_measures	GCIPL_thickness_right	5:87135896:C:T	rs1070768	5	87135896	5q14.3	2.65711e-12	6	rs1070768;rs533308854;rs6452775;rs13183421;rs17318932;rs181900	0.247758	0.854722	-0.0478114	-0.00834518	0.0413661	0.045578	0.0123997	2.65711e-12	-0.0867329	0.883726	NA	-0.0148287	NA	0.101395	NA
Derived_OCT_measures	Derived_OCT_measures	GCIPL_thickness_right	5:87847273:A:T	rs12653396	5	87847273	5q14.3	1.18947e-28	11	rs12653396;rs153685;rs35546989;rs12054920;rs710361;5:87475116_CT_C;rs6452788;rs199502002;rs200402995;rs992623;rs10474278	NA	0.033794	NA	-0.0437872	NA	0.0206298	0.00637203	1.18947e-28	-0.0707598	NA	NA	NA	NA	NA	NA
Derived_OCT_measures	Derived_OCT_measures	GCIPL_thickness_right	5:87847992:A:T	rs75048985	5	87847992	5q14.3	5.31218e-45	13	rs75048985;rs373616442;rs114895921;rs78792246;rs11740691;rs78651477;rs80212310;rs184539003;rs17547627;rs148651691;5:87782483_GGACA_G;rs200402995;rs11428650	0.0582138	5.99119e-05	0.0737644	0.161659	0.0389446	0.0402822	0.0119519	5.31218e-45	0.168239	0.0408889	0.364173	0.124539	-0.0747792	0.0609096	0.0824066
Derived_OCT_measures	Derived_OCT_measures	GCIPL_thickness_right	5:88075577:G:GTT	rs71613094	5	88075577	5q14.3	1.13245e-12	6	rs71613094;rs12054920;rs10037690;rs304132;rs153685;rs35546989	NA	0.636032	NA	-0.0109329	NA	0.0231016	0.00703627	1.13245e-12	-0.0500515	0.37651	NA	-0.0308667	NA	0.0349035	NA
Derived_OCT_measures	Derived_OCT_measures	GCIPL_thickness_right	6:109018292:C:CAAAAAA	6:109018292_CAAAAAA_C	6	109018292	6q21	1.6513e-17	6	6:109018292_CAAAAAA_C;rs2018420;rs1575676;rs1536057;rs9285397;rs77061140	NA	0.135589	NA	-0.0336275	NA	0.0225322	0.00684258	1.6513e-17	-0.0582716	NA	NA	NA	NA	NA	NA
Derived_OCT_measures	Derived_OCT_measures	GCIPL_thickness_right	6:129820038:A:G	rs12193446	6	129820038	6q22.33	1.2897e-11	3	rs12193446;rs12205363;rs11154474	0.646589	0.109522	-0.0239173	0.0555596	0.0521636	0.0347173	0.0104903	1.2897e-11	0.0710173	0.938685	0.513094	-0.00753353	-0.0919691	0.0979362	0.14062
Derived_OCT_measures	Derived_OCT_measures	GCIPL_thickness_right	7:46606681:A:T	rs17256442	7	46606681	7p12.3	5.94351e-11	1	rs17256442	NA	0.297459	NA	0.0336642	NA	0.0323105	0.00940301	5.94351e-11	0.0615441	0.367651	NA	0.0644259	NA	0.0715142	NA
Derived_OCT_measures	Derived_OCT_measures	GCIPL_thickness_right	7:46630602:C:G	rs11762530	7	46630602	7p12.3	1.10407e-49	8	rs11762530;rs771267430;rs4720546;rs71543923;7:46656911_GT_G;rs1991767;rs9648088;rs12534994	NA	4.1315e-08	NA	-0.110671	NA	0.0201765	0.00632166	1.10407e-49	-0.0936807	NA	NA	NA	NA	NA	NA
Derived_OCT_measures	Derived_OCT_measures	GCIPL_thickness_right	7:50742937:A:G	rs2237473	7	50742937	7p12.1	1.56744e-14	4	rs2237473;rs7792075;rs76969172;rs2240500	0.00531302	0.948969	0.0610923	0.00154875	0.0219172	0.0241989	0.00752241	1.56744e-14	0.0577864	0.275603	0.252201	0.0377337	0.111438	0.0346101	0.0973242
Derived_OCT_measures	Derived_OCT_measures	GCIPL_thickness_right	7:51011324:A:C	rs13309489	7	51011324	7p12.1	1.68378e-22	5	rs13309489;rs77453258;rs71540267;rs35214151;rs17725609	0.000798306	0.000310443	0.0728864	0.0853515	0.0217352	0.0236665	0.00714449	1.68378e-22	0.0697249	0.00754571	0.150046	0.0921741	0.0782053	0.0344995	0.0543331
Derived_OCT_measures	Derived_OCT_measures	GCIPL_thickness_right	7:51017122:G:T	rs2079308	7	51017122	7p12.1	1.33184e-13	4	rs2079308;rs757324;rs2285843;rs35214151	0.0833975	0.0334704	-0.0329426	-0.0474466	0.0190276	0.0223132	0.00681281	1.33184e-13	-0.050435	0.373339	NA	-0.0296815	NA	0.0333412	NA
Derived_OCT_measures	Derived_OCT_measures	GCIPL_thickness_right	9:71754153:C:T	rs11145415	9	71754153	9q21.11	1.83427e-10	5	rs11145415;9:71789825_GTTTT_G;rs11144981;rs11145124;rs11145394	0.10553	0.233417	-0.0429435	-0.0296009	0.026531	0.0248412	0.00762782	1.83427e-10	-0.0486244	0.00317329	0.829942	-0.146902	0.0100168	0.04979	0.0466386
Derived_OCT_measures	Derived_OCT_measures	GCIPL_thickness_right	9:102787364:A:C	rs10760712	9	102787364	9q31.1	7.35443e-12	2	rs10760712;rs61548089	0.751915	0.0179918	-0.00678658	-0.0490461	0.0214687	0.0207314	0.00622732	7.35443e-12	-0.0426608	0.573719	0.805652	0.0214983	-0.0118258	0.0382137	0.048065
Derived_OCT_measures	Derived_OCT_measures	GCIPL_thickness_right	12:6954864:A:G	rs5442	12	6954864	12p13.31	6.94232e-28	4	rs5442;rs915997;rs729751;12:7059640_GC_G	0.00755371	0.00757936	-0.179686	-0.108254	0.067263	0.0405407	0.0121282	6.94232e-28	-0.132755	0.018779	0.766134	-0.332567	0.0685255	0.141525	0.230388
Derived_OCT_measures	Derived_OCT_measures	GCIPL_thickness_right	12:56213297:G:T	rs56108400	12	56213297	12q13.2	2.31426e-11	1	rs56108400	0.823254	0.771524	0.00497689	0.00702625	0.0222817	0.0241966	0.00727763	2.31426e-11	0.0486486	0.655295	0.712272	0.0152497	-0.0395544	0.03416	0.10725
Derived_OCT_measures	Derived_OCT_measures	GCIPL_thickness_right	12:118472388:C:G	rs56882977	12	118472388	12q24.23	2.78597e-11	3	rs56882977;rs9788041;rs58522399	0.586678	0.381006	0.0117953	0.0236769	0.0216962	0.0270271	0.00818944	2.78597e-11	0.0545209	0.487038	NA	0.031141	NA	0.0448054	NA
Derived_OCT_measures	Derived_OCT_measures	GCIPL_thickness_right	14:74666641:A:G	rs887595	14	74666641	14q24.3	9.91018e-15	3	rs887595;rs7158381;rs7148979	0.00175136	0.0555935	0.0596223	0.0497917	0.019052	0.0260116	0.00811053	9.91018e-15	0.0627788	0.00119149	0.0859009	0.106496	0.0602446	0.0328599	0.0350783
Derived_OCT_measures	Derived_OCT_measures	GCIPL_thickness_right	15:28230318:C:T	rs1800407	15	28230318	15q13.1	8.69049e-22	6	rs1800407;rs72712694;rs77542847;rs112563047;rs75224447;rs1562592	0.00691579	0.0476306	-0.14943	-0.0677304	0.0553265	0.034196	0.0111285	8.69049e-22	-0.106737	0.00921577	0.612381	-0.29057	-0.127752	0.111589	0.252136
Derived_OCT_measures	Derived_OCT_measures	GCIPL_thickness_right	17:43670337:C:CT	rs113620380	17	43670337	17q21.31	1.29395e-11	6	rs113620380;rs28646281;rs1560313;rs713522;rs7225002;rs62064594	0.0137564	0.0872876	0.0841309	0.0428013	0.0341501	0.0250317	0.007405	1.29395e-11	0.0501268	0.552532	0.165674	0.0388361	0.187817	0.0653838	0.135487
Derived_OCT_measures	Derived_OCT_measures	GCIPL_thickness_right	17:43798360:A:G	rs55938136	17	43798360	17q21.31	1.62557e-10	1	rs55938136	0.0360638	0.0578267	0.0702553	0.0472236	0.0335154	0.0248937	0.00737038	1.62557e-10	0.0471196	0.584792	0.228306	0.0357508	0.126949	0.0654299	0.105375
Derived_OCT_measures	Derived_OCT_measures	GCIPL_thickness_right	17:79508506:G:T	rs2228698	17	79508506	17q25.3	1.91866e-12	5	rs2228698;rs7406296;rs1135989;rs138055235;rs7405522	0.491876	0.741443	0.0157662	-0.00800407	0.0229385	0.024259	0.00751087	1.91866e-12	0.0528786	0.529585	0.318023	-0.0261661	0.0457263	0.0416234	0.0457936
Derived_OCT_measures	Derived_OCT_measures	GCIPL_thickness_right	17:79602063:G:T	rs9905786	17	79602063	17q25.3	8.06431e-53	18	rs9905786;rs34896443;rs11150803;rs3830068;17:79627115_CAAAAAAAGAAAAG_C;rs11150804;rs35955182;rs4078290;rs7208144;rs12452113;rs8077635;rs9797135;rs1135989;rs138055235;rs7405522;rs3934711;rs117824378;rs111812808	0.102843	4.68454e-06	-0.0387826	-0.0960922	0.0237752	0.020988	0.00646778	8.06431e-53	-0.0989347	0.475973	0.651621	-0.0276276	-0.0275592	0.0387596	0.0610377
Derived_OCT_measures	Derived_OCT_measures	GCIPL_thickness_right	18:57038761:A:G	rs11876004	18	57038761	18q21.32	5.14985e-11	2	rs11876004;rs583254	0.182276	0.207717	-0.0335816	-0.0330623	0.0251778	0.0262426	0.00802394	5.14985e-11	-0.0526895	0.99248	0.368515	-0.000431793	-0.0422211	0.0458107	0.046951
Derived_OCT_measures	Derived_OCT_measures	GCIPL_thickness_right	19:40310084:C:T	rs4803297	19	40310084	19q13.2	1.48624e-11	2	rs4803297;rs12975624	0.0168802	0.0103939	-0.0422414	-0.0523185	0.0176793	0.0204174	0.00625842	1.48624e-11	-0.0422395	0.375358	0.0133376	-0.0287846	-0.0924948	0.0324706	0.0373773
Derived_OCT_measures	Derived_OCT_measures	GCIPL_thickness_right	21:47364499:C:T	rs1625244	21	47364499	21q22.3	8.07269e-21	14	rs1625244;rs426378;rs452877;rs200846447;rs2183600;rs11701176;21:47395546_GA_G;21:47400843_GTC_G;21:47405085_CAGAGACAG_C;rs11700844;rs1810870;rs112980369;rs7278258;rs763519476	0.0639002	0.0696709	-0.0503908	-0.0410159	0.027196	0.0226102	0.00687112	8.07269e-21	-0.0643047	0.589086	0.0390198	-0.026701	-0.118145	0.0494315	0.0572415
Derived_OCT_measures	Derived_OCT_measures	INL_thickness_left	1:41808814:C:CT	1:41808814_CT_C	1	41808814	1p34.2	2.85948e-23	4	1:41808814_CT_C;rs373320360;rs11209802;rs72665683	0.627345	0.0723371	0.0128598	0.0454129	0.0264897	0.0252717	0.0074874	2.85948e-23	0.0744059	0.948474	0.520552	-0.00296966	0.0422204	0.0459537	0.0657132
Derived_OCT_measures	Derived_OCT_measures	INL_thickness_left	1:150551295:C:T	rs35661734	1	150551295	1q21.3	2.12038e-26	6	rs35661734;1:150552263_GGCCGGGGCCGGGGCCTGA_G;rs112274066;rs10305748;rs191559740;rs116293136	0.012013	5.05226e-05	-0.12022	-0.210658	0.0478629	0.0519734	0.0161557	2.12038e-26	-0.171764	0.136253	0.650036	-0.109356	-0.0823057	0.0733987	0.181405
Derived_OCT_measures	Derived_OCT_measures	INL_thickness_left	1:214107008:C:T	rs74454622	1	214107008	1q32.3	8.79488e-33	7	rs74454622;rs6698217;rs76378634;rs116053846;rs114672941;rs6686254;rs114536170	0.00432906	0.00093914	-0.148157	-0.120945	0.0519278	0.0365596	0.0117842	8.79488e-33	-0.140523	0.10207	0.219013	-0.144535	0.2412	0.0884056	0.196232
Derived_OCT_measures	Derived_OCT_measures	INL_thickness_left	2:37548136:C:T	rs759460	2	37548136	2p22.2	1.64472e-10	1	rs759460	0.0439163	0.496468	-0.077237	-0.0241764	0.0383331	0.0355505	0.0114068	1.64472e-10	-0.0729045	0.0683778	0.284691	-0.122693	-0.0760363	0.0673207	0.0710726
Derived_OCT_measures	Derived_OCT_measures	INL_thickness_left	2:56234942:G:T	rs9967780	2	56234942	2p16.1	2.7353e-10	2	rs9967780;rs113261479	0.0343893	0.0705958	0.0445694	0.04618	0.0210682	0.0255411	0.00768742	2.7353e-10	0.0485313	0.0543517	NA	0.0741893	NA	0.0385595	NA
Derived_OCT_measures	Derived_OCT_measures	INL_thickness_left	2:111912729:A:G	rs6727356	2	111912729	2q13	6.12407e-12	4	rs6727356;rs686952;rs9636364;rs4849417	NA	0.0213489	NA	0.0533506	NA	0.0231782	0.00697435	6.12407e-12	0.0479607	0.0692674	NA	-0.0794097	NA	0.0437116	NA
Derived_OCT_measures	Derived_OCT_measures	INL_thickness_left	2:172737267:C:T	rs17581439	2	172737267	2q31.1	3.90655e-11	2	rs17581439;rs11692132	0.864578	0.0322152	-0.00358331	0.0509761	0.0210104	0.0238014	0.00714022	3.90655e-11	0.0471796	0.211175	0.295434	0.0429454	-0.060956	0.034347	0.0582599
Derived_OCT_measures	Derived_OCT_measures	INL_thickness_left	4:184942220:C:T	rs3811773	4	184942220	4q35.1	8.89981e-13	4	rs3811773;rs6552726;rs10212888;rs66511946	NA	0.214693	NA	0.0272467	NA	0.0219597	0.00675738	8.89981e-13	0.0482919	0.113631	NA	0.0730466	NA	0.0461713	NA
Derived_OCT_measures	Derived_OCT_measures	INL_thickness_left	5:86581042:A:G	rs143575061	5	86581042	5q14.3	2.01903e-13	3	rs143575061;rs144529920;rs148344500	0.621798	0.0360742	-0.0485381	0.110585	0.0983939	0.0527579	0.0158902	2.01903e-13	0.116754	0.580934	0.830299	0.126967	-0.0758992	0.230004	0.354144
Derived_OCT_measures	Derived_OCT_measures	INL_thickness_left	5:86811592:A:G	rs115986123	5	86811592	5q14.3	3.479e-15	3	rs115986123;rs201028792;rs79372425	0.00420278	0.0688201	0.674048	0.173371	0.235473	0.0952796	0.0274181	3.479e-15	0.215846	0.00202149	0.0216899	1.45366	1.23849	0.470889	0.53947
Derived_OCT_measures	Derived_OCT_measures	INL_thickness_left	5:87065290:G:GAAAAA	rs71613060	5	87065290	5q14.3	2.64738e-15	9	rs71613060;rs841135;rs841115;rs1070768;rs17446600;rs1062035;rs323741;rs71637277;rs13181540	NA	0.0750851	NA	-0.0592488	NA	0.0332869	0.00969936	2.64738e-15	-0.0766879	NA	NA	NA	NA	NA	NA
Derived_OCT_measures	Derived_OCT_measures	INL_thickness_left	5:87096718:C:G	rs698058	5	87096718	5q14.3	1.84509e-21	6	rs698058;rs10942510;rs710361;rs323741;rs1423633;rs1423634	NA	0.130562	NA	0.032917	NA	0.0217721	0.00660062	1.84509e-21	0.0627944	NA	0.394824	NA	0.0387472	NA	0.0455367
Derived_OCT_measures	Derived_OCT_measures	INL_thickness_left	5:87102148:A:G	rs7720997	5	87102148	5q14.3	1.77712e-13	1	rs7720997	0.660243	0.707659	0.0219887	-0.0384751	0.0500223	0.1026	0.0299101	1.77712e-13	0.220275	NA	0.359196	NA	0.0735806	NA	0.0802494
Derived_OCT_measures	Derived_OCT_measures	INL_thickness_left	5:87142040:A:G	rs75439987	5	87142040	5q14.3	1.37443e-21	5	rs75439987;rs78865998;rs17547627;rs114895921;rs114804963	0.289703	1.4145e-08	0.113589	0.325706	0.107284	0.0574273	0.0179192	1.37443e-21	0.171021	0.997627	0.437413	0.000889896	-0.242647	0.29925	0.31246
Derived_OCT_measures	Derived_OCT_measures	INL_thickness_left	5:87464783:C:T	rs6881085	5	87464783	5q14.3	9.17193e-27	16	rs6881085;5:87475116_CT_C;rs112663934;rs34713537;rs357513;rs149894112;5:87748855_GTAGT_G;5:87778792_AT_A;rs10474278;rs2438466;rs841115;rs2032886;rs1070768;rs533308854;rs6452771;rs751083674	0.282971	0.0459428	-0.0325996	-0.0723546	0.0303628	0.0362513	0.0105836	9.17193e-27	-0.113346	0.113736	0.284008	-0.109639	-0.047603	0.0693205	0.0444323
Derived_OCT_measures	Derived_OCT_measures	INL_thickness_left	5:87600719:A:C	rs13155030	5	87600719	5q14.3	4.66705e-18	13	rs13155030;rs61192554;rs149894112;rs115827339;rs27774;rs181900;rs202047027;rs13181540;rs841115;rs1070768;rs533308854;rs6452771;rs357513	0.701474	0.0239095	0.0268242	-0.104438	0.0699764	0.0462406	0.0130498	4.66705e-18	-0.113027	0.859003	0.553878	-0.0216769	-0.131162	0.122025	0.221572
Derived_OCT_measures	Derived_OCT_measures	INL_thickness_left	5:87847273:A:T	rs12653396	5	87847273	5q14.3	9.71136e-74	19	rs12653396;rs116552258;rs2438466;rs153685;rs627450;rs4518438;rs72783794;rs710361;5:87353820_TA_T;rs532912673;5:87475116_CT_C;rs369319062;rs6452788;rs199502002;rs17419291;rs200402995;rs2194029;rs992623;rs10474278	NA	3.76435e-06	NA	-0.0972732	NA	0.0210367	0.00646025	9.71136e-74	-0.117353	NA	NA	NA	NA	NA	NA
Derived_OCT_measures	Derived_OCT_measures	INL_thickness_left	5:87847586:G:T	rs17421627	5	87847586	5q14.3	2.91715e-212	23	rs17421627;rs373616442;rs114895921;rs114804963;5:87940449_CTG_C;rs114097435;rs78792246;rs114916281;rs112124270;rs11740691;rs78865998;rs78651477;rs357513;rs17547627;rs148651691;rs61192554;rs79372425;5:87703316_AG_A;5:87748855_GTAGT_G;5:87778792_AT_A;rs200402995;rs11428650;rs34300245	1.30938e-13	2.07402e-18	0.418113	0.357079	0.056462	0.0407942	0.0119873	2.91715e-212	0.372732	6.3703e-09	0.0118249	0.578343	0.473414	0.0995987	0.188062
Derived_OCT_measures	Derived_OCT_measures	INL_thickness_left	5:87871121:C:T	rs147095155	5	87871121	5q14.3	2.02113e-20	3	rs147095155;rs148344500;5:87553689_CTT_C	0.21702	0.0191707	0.160776	0.168644	0.130237	0.0720025	0.0214227	2.02113e-20	0.1984	0.0190232	0.464192	0.782787	0.342556	0.3338	0.467997
Derived_OCT_measures	Derived_OCT_measures	INL_thickness_left	5:87949118:G:T	rs35267052	5	87949118	5q14.3	8.50057e-14	12	rs35267052;rs115827339;rs27774;rs6882046;rs153685;rs34325695;rs796839821;rs304132;rs202047027;rs301709;rs9293508;rs112663934	0.0111343	0.828487	-0.0939084	-0.00726385	0.0369943	0.0335291	0.0102847	8.50057e-14	-0.0767478	0.0203302	0.353279	-0.130769	0.1749	0.0563613	0.18842
Derived_OCT_measures	Derived_OCT_measures	INL_thickness_left	5:87950737:G:T	rs28115	5	87950737	5q14.3	3.70408e-15	10	rs28115;rs27774;rs181900;rs13181540;rs533308854;rs149894112;rs148838963;rs2194029;rs10474278;rs2438466	0.995601	0.134448	0.000150605	-0.0477533	0.0273191	0.0319038	0.0091597	3.70408e-15	-0.072037	0.794095	0.308118	-0.0121028	-0.0539063	0.0463716	0.0528919
Derived_OCT_measures	Derived_OCT_measures	INL_thickness_left	5:88075577:G:GTT	rs71613094	5	88075577	5q14.3	2.91687e-26	15	rs71613094;rs700592;rs9986272;rs4518438;rs80043958;rs10080042;rs304132;rs301709;rs10068644;rs17419291;rs116552258;rs6882046;rs153685;rs627450;rs17485836	NA	0.172052	NA	-0.0320124	NA	0.0234413	0.00712815	2.91687e-26	-0.0755726	0.238996	NA	-0.0429905	NA	0.03651	NA
Derived_OCT_measures	Derived_OCT_measures	INL_thickness_left	5:88356421:C:T	rs116342823	5	88356421	5q14.3	2.97307e-18	9	rs116342823;rs62378180;rs149532220;rs141303173;rs17547627;rs148651691;rs114097435;rs78792246;rs374069808	0.773419	0.00338371	-0.0212079	0.1497	0.0736626	0.0510828	0.0166989	2.97307e-18	0.145489	0.192901	0.0862675	-0.150017	0.379774	0.115217	0.221388
Derived_OCT_measures	Derived_OCT_measures	INL_thickness_left	5:88430633:C:T	rs2115459	5	88430633	5q14.3	1.92035e-13	5	rs2115459;rs301709;rs35126928;rs9293508;rs71867597	0.55042	0.46773	0.0111964	0.0151257	0.0187502	0.0208292	0.00632462	1.92035e-13	0.0465127	0.601505	0.337207	0.0173099	0.0375583	0.0331456	0.0391356
Derived_OCT_measures	Derived_OCT_measures	INL_thickness_left	5:88753910:A:C	rs150468825	5	88753910	5q14.3	2.14805e-10	3	rs150468825;5:87940449_CTG_C;rs114916281	0.690157	0.563962	0.0422752	0.0399058	0.106048	0.069165	0.0201209	2.14805e-10	0.127775	0.142271	0.887611	0.290537	-0.0419134	0.197996	0.296569
Derived_OCT_measures	Derived_OCT_measures	INL_thickness_left	5:148606052:A:C	rs13156539	5	148606052	5q32	3.39151e-15	4	rs13156539;5:148656232_AT_A;rs7724384;rs7720260	0.846452	0.00660443	0.00365324	0.0565774	0.0188655	0.0208299	0.00632502	3.39151e-15	0.0498132	0.765843	0.24295	-0.00984567	-0.0427543	0.0330594	0.0366158
Derived_OCT_measures	Derived_OCT_measures	INL_thickness_left	6:11394287:A:G	rs17507554	6	11394287	6p24.2	4.72318e-12	1	rs17507554	0.500602	0.0427173	0.0622875	0.0977623	0.0924774	0.0482428	0.0144041	4.72318e-12	0.0995851	0.930092	0.351423	-0.0293332	0.356248	0.334363	0.382309
Derived_OCT_measures	Derived_OCT_measures	INL_thickness_left	6:84336742:C:T	rs217343	6	84336742	6q14.2	3.74257e-38	10	rs217343;rs13192685;rs373927158;rs217285;rs515304;rs13208065;rs11464464;rs971215;rs2023238;rs61417237	0.00198504	6.42341e-05	0.0571783	0.0828798	0.0184896	0.0207371	0.00633297	3.74257e-38	0.0817853	0.21251	0.0409398	0.0418988	0.0754213	0.0336079	0.0368964
Derived_OCT_measures	Derived_OCT_measures	INL_thickness_left	6:129820038:A:G	rs12193446	6	129820038	6q22.33	2.22318e-18	7	rs12193446;rs12205363;rs9492336;rs9402139;rs11154478;rs12195178;rs547784407	0.710441	0.177751	-0.0196822	0.0475017	0.0530139	0.0352461	0.0106438	2.22318e-18	0.0930841	0.667389	0.584613	-0.0434629	0.0739326	0.101139	0.135245
Derived_OCT_measures	Derived_OCT_measures	INL_thickness_left	6:150052077:C:CA	rs149014510	6	150052077	6q25.1	1.3239e-12	2	rs149014510;6:150189256_AT_A	0.190736	0.656758	0.023972	0.00971667	0.0183215	0.021865	0.00667048	1.3239e-12	0.0473056	0.262767	0.742776	0.0358753	-0.0120457	0.0320351	0.0367047
Derived_OCT_measures	Derived_OCT_measures	INL_thickness_left	7:27084648:A:G	rs187136683	7	27084648	7p15.2	9.95874e-11	1	rs187136683	0.988998	0.000937738	0.000315793	0.0710683	0.0229012	0.0214801	0.00651791	9.95874e-11	0.0421551	0.083289	0.305292	0.0648032	-0.0752949	0.0374171	0.0734476
Derived_OCT_measures	Derived_OCT_measures	INL_thickness_left	7:155617259:C:T	rs7807296	7	155617259	7q36.3	1.31162e-21	11	rs7807296;rs288766;rs34629281;rs208685;rs288756;rs1731851;rs1731849;rs1626347;rs1675570;rs1675569;rs34047750	0.100915	0.0326655	-0.0311445	-0.0453481	0.0189855	0.0212287	0.00636838	1.31162e-21	-0.0608106	0.0233088	NA	-0.0746445	NA	0.0329072	NA
Derived_OCT_measures	Derived_OCT_measures	INL_thickness_left	8:8707197:C:G	rs1877119	8	8707197	8p23.1	6.35295e-13	27	rs1877119;rs56367294;rs2979245;rs393155;rs200829259;rs35847492;rs7830939;rs10093628;rs6601327;rs13270518;8:9571840_CT_C;rs6601363;rs2090061;rs376852830;rs7833103;rs2976956;rs2976868;rs2979192;rs2921036;rs6601720;rs1115138;rs1554533;rs56094035;rs555253;rs11776845;rs55971558;rs1473029	0.868422	0.387317	-0.00313524	0.0183017	0.0189254	0.0211705	0.00639935	6.35295e-13	0.0460285	0.335172	0.559806	0.0326649	-0.0276584	0.0338936	0.047431
Derived_OCT_measures	Derived_OCT_measures	INL_thickness_left	8:10193772:C:G	rs6982308	8	10193772	8p23.1	3.42742e-12	22	rs6982308;rs7816990;rs35602868;rs7838749;rs4484649;rs2898251;rs11783749;rs7462931;rs2293856;rs35847492;rs7830939;rs10093628;rs6601327;rs9329203;rs13270518;8:9571840_CT_C;rs6601363;rs200825000;rs2090061;rs12549629;rs591346;rs13249929	NA	0.224409	NA	0.0250462	NA	0.020616	0.00628889	3.42742e-12	0.0437643	0.550032	NA	0.0209888	NA	0.0351153	NA
Derived_OCT_measures	Derived_OCT_measures	INL_thickness_left	8:11434176:A:T	rs7464263	8	11434176	8p23.1	3.62169e-11	17	rs7464263;rs754053939;rs13275657;rs2409836;rs4841659;rs7823537;rs9694287;rs7816990;rs35602868;rs7838749;rs4484649;rs2898251;rs11783749;rs7462931;rs2293856;rs2736364;rs17153419	NA	0.0828637	NA	0.0357754	NA	0.0206281	0.00631516	3.62169e-11	0.0417986	0.120866	NA	0.0576985	NA	0.0371973	NA
Derived_OCT_measures	Derived_OCT_measures	INL_thickness_left	9:98266855:A:T	rs28446321	9	98266855	9q22.32	2.49764e-13	3	rs28446321;rs78893982;rs28517704	0.977268	0.201881	-0.000873344	0.0476092	0.0306494	0.0373051	0.0110031	2.49764e-13	0.0805324	0.16939	0.977263	0.126105	-0.00122153	0.0917684	0.0428602
Derived_OCT_measures	Derived_OCT_measures	INL_thickness_left	11:31813509:C:T	rs3026390	11	31813509	11p13	1.06996e-12	1	rs3026390	0.909324	0.839949	0.00203521	0.00410243	0.0178697	0.0203132	0.00629486	1.06996e-12	-0.0448269	0.74578	0.766366	-0.0105048	0.0105003	0.0324013	0.0353387
Derived_OCT_measures	Derived_OCT_measures	INL_thickness_left	12:6954864:A:G	rs5442	12	6954864	12p13.31	2.40528e-20	2	rs5442;rs729751	0.112677	0.00229866	-0.108436	-0.125908	0.0683591	0.0412995	0.0122852	2.40528e-20	-0.113548	0.398581	0.868548	-0.125647	-0.0377242	0.148843	0.227936
Derived_OCT_measures	Derived_OCT_measures	INL_thickness_left	12:56115585:C:T	rs3138142	12	56115585	12q13.2	4.8621e-20	3	rs3138142;rs35746357;rs3138144	0.185495	0.0568263	0.0296066	0.0467966	0.0223611	0.0245697	0.00733952	4.8621e-20	0.0672816	0.154239	0.862922	0.0489607	0.0183236	0.0343652	0.106127
Derived_OCT_measures	Derived_OCT_measures	INL_thickness_left	14:61072658:A:G	rs28711886	14	61072658	14q23.1	1.14044e-32	8	rs28711886;rs61991661;rs4899021;rs12896128;14:60864406_TA_T;rs1010053;rs11844841;rs7156107	0.000748389	0.00436201	-0.062436	-0.0637201	0.0185204	0.0223523	0.00683053	1.14044e-32	-0.0813044	0.0619901	0.770322	-0.0619521	-0.00968673	0.0331939	0.0331789
Derived_OCT_measures	Derived_OCT_measures	INL_thickness_left	14:61342648:C:G	rs4151289	14	61342648	14q23.1	1.00351e-10	7	rs4151289;rs12890803;rs12896128;14:60864406_TA_T;rs1010053;rs61991661;rs4899021	0.459333	0.561522	-0.025988	-0.0166432	0.0351215	0.0286664	0.0088351	1.00351e-10	-0.0571315	0.126283	0.764872	-0.0889849	0.0373326	0.058201	0.124821
Derived_OCT_measures	Derived_OCT_measures	INL_thickness_left	14:74352411:A:G	rs62003710	14	74352411	14q24.3	1.94536e-12	4	rs62003710;rs62006135;rs45569432;rs35554390	0.186896	4.12708e-05	0.151869	0.304586	0.115068	0.0742849	0.0213808	1.94536e-12	0.150485	0.571122	0.776326	0.117358	0.108644	0.207199	0.3824
Derived_OCT_measures	Derived_OCT_measures	INL_thickness_left	14:74666641:A:G	rs887595	14	74666641	14q24.3	9.78505e-31	8	rs887595;rs1548770;rs61052738;rs62006135;rs551602396;rs7152352;rs775924321;rs45569432	0.00383174	0.0184591	0.055775	0.0626333	0.019288	0.0265815	0.00822717	9.78505e-31	0.0948243	0.00252149	0.792963	0.103427	0.00883456	0.034239	0.0336599
Derived_OCT_measures	Derived_OCT_measures	INL_thickness_left	15:28230318:C:T	rs1800407	15	28230318	15q13.1	3.11101e-13	4	rs1800407;rs72712694;rs77542847;rs148632780	0.865551	0.0827261	-0.0095067	-0.060497	0.056149	0.0348669	0.0112883	3.11101e-13	-0.082286	0.374329	0.677053	-0.102386	0.0978206	0.115249	0.23487
Derived_OCT_measures	Derived_OCT_measures	INL_thickness_left	15:31453147:A:G	rs75638145	15	31453147	15q13.3	3.70001e-15	4	rs75638145;rs78995917;rs12915948;rs1580141	0.0137173	0.170719	-0.0981281	-0.0415816	0.0398153	0.0303538	0.00893308	3.70001e-15	-0.0702559	NA	0.969121	NA	0.00364221	NA	0.0940887
Derived_OCT_measures	Derived_OCT_measures	INL_thickness_left	15:35005886:A:T	rs524952	15	35005886	15q14	2.70862e-10	3	rs524952;rs638494;rs651237	0.168381	0.354963	-0.0257074	-0.0192625	0.0186633	0.0208242	0.00626625	2.70862e-10	-0.0395689	0.698576	0.315179	-0.0132093	-0.0331779	0.034111	0.0330321
Derived_OCT_measures	Derived_OCT_measures	INL_thickness_left	15:41215181:G:T	rs72735670	15	41215181	15q15.1	3.14786e-10	4	rs72735670;rs6492982;rs376266394;rs548932774	0.344229	0.0273601	-0.0263638	-0.0627842	0.0278734	0.0284563	0.00870198	3.14786e-10	-0.0547469	NA	0.0144565	NA	0.315837	NA	0.129139
Derived_OCT_measures	Derived_OCT_measures	INL_thickness_left	15:53623163:T:TG	15:53623163_TG_T	15	53623163	15q21.3	1.50587e-10	1	15:53623163_TG_T	NA	4.23936e-05	NA	0.0848303	NA	0.0207205	0.00637698	1.50587e-10	0.0408432	NA	NA	NA	NA	NA	NA
Derived_OCT_measures	Derived_OCT_measures	INL_thickness_left	15:54007118:G:T	rs690526	15	54007118	15q21.3	3.32696e-15	8	rs690526;rs11070997;rs67902748;rs5812695;rs11387535;rs1906397;rs7168335;rs2447050	0.0296928	0.00716535	-0.040699	-0.0558028	0.0187194	0.0207518	0.00627115	3.32696e-15	-0.049404	0.368576	0.829029	-0.029447	0.00730005	0.0327501	0.0338049
Derived_OCT_measures	Derived_OCT_measures	INL_thickness_left	15:89149872:A:G	rs72763825	15	89149872	15q26.1	3.33548e-12	3	rs72763825;rs72763838;rs10852102	0.0817239	0.0137268	0.0383476	0.053962	0.0220291	0.0218972	0.00660816	3.33548e-12	0.0460114	0.972038	0.5732	-0.0015245	0.0215882	0.0434918	0.0383214
Derived_OCT_measures	Derived_OCT_measures	INL_thickness_left	17:79602063:G:T	rs9905786	17	79602063	17q25.3	7.2462e-30	10	rs9905786;rs34896443;rs11150803;rs3830068;rs35955182;rs7502870;rs7208144;rs7405641;rs9913794;rs111812808	0.0454536	7.21463e-08	-0.0480454	-0.115453	0.0240175	0.0214368	0.0065542	7.2462e-30	-0.0744034	0.158223	0.168865	-0.0567378	-0.0807098	0.0402089	0.0586614
Derived_OCT_measures	Derived_OCT_measures	INL_thickness_left	18:57054087:C:T	rs2305041	18	57054087	18q21.32	5.57186e-12	1	rs2305041	0.0661614	0.182511	-0.0556058	-0.0362954	0.0302645	0.0272271	0.00825735	5.57186e-12	-0.0568947	0.490653	0.588027	-0.0338781	0.0556692	0.0491506	0.102768
Derived_OCT_measures	Derived_OCT_measures	INL_thickness_left	19:40310084:C:T	rs4803297	19	40310084	19q13.2	5.12026e-12	3	rs4803297;rs12975624;rs12459589	0.0444933	0.651573	-0.0358593	-0.00939732	0.0178456	0.02081	0.00634659	5.12026e-12	-0.0438055	0.242032	0.0341406	-0.039482	-0.0758816	0.0337475	0.0358201
Derived_OCT_measures	Derived_OCT_measures	INL_thickness_left	22:18130209:C:T	rs11704728	22	18130209	22q11.21	2.34776e-15	3	rs11704728;rs1296688;rs11703008	0.00206587	0.039864	-0.113416	-0.0522975	0.0368164	0.025447	0.00795176	2.34776e-15	-0.0629894	0.0899329	0.189393	-0.115076	-0.153685	0.0678616	0.117104
Derived_OCT_measures	Derived_OCT_measures	INL_thickness_right	1:41769158:C:T	rs12032906	1	41769158	1p34.2	5.055e-23	4	rs12032906;rs72665683;rs373320360;rs11209802	0.607049	0.0465612	0.0134246	0.0509431	0.0261032	0.0255961	0.00760569	5.055e-23	0.0751484	0.459139	0.145526	-0.0338	0.0819065	0.0456593	0.056273
Derived_OCT_measures	Derived_OCT_measures	INL_thickness_right	1:113564178:G:T	rs72683468	1	113564178	1p13.2	4.67812e-11	1	rs72683468	0.389797	0.0207146	0.0277682	-0.0571467	0.0322891	0.0247052	0.00737963	4.67812e-11	-0.0485642	0.863171	0.238233	-0.00974714	0.106624	0.056558	0.0904039
Derived_OCT_measures	Derived_OCT_measures	INL_thickness_right	1:150551295:C:T	rs35661734	1	150551295	1q21.3	1.14701e-33	6	rs35661734;1:150552263_GGCCGGGGCCGGGGCCTGA_G;rs72704612;rs10305748;rs191559740;rs116293136	0.28006	5.19907e-05	-0.0513392	-0.209497	0.0475281	0.0517724	0.0160951	1.14701e-33	-0.194642	0.273493	0.34361	-0.0780596	0.175531	0.0712838	0.185344
Derived_OCT_measures	Derived_OCT_measures	INL_thickness_right	1:214110713:C:T	rs80256218	1	214110713	1q32.3	1.37169e-33	7	rs80256218;rs6698217;rs76378634;rs142068572;rs114672941;rs6686254;rs114536170	0.00613994	0.000464444	-0.13641	-0.127242	0.0497807	0.0363499	0.0117618	1.37169e-33	-0.142065	0.335979	0.269822	-0.076995	0.231464	0.0800247	0.209759
Derived_OCT_measures	Derived_OCT_measures	INL_thickness_right	2:56239897:A:G	rs13399945	2	56239897	2p16.1	5.74075e-13	2	rs13399945;rs2009613	0.0220411	0.00202053	0.046369	0.0786624	0.0202515	0.0254802	0.00763359	5.74075e-13	0.0550114	0.203701	0.0994461	0.0477802	0.0583368	0.0375903	0.0354083
Derived_OCT_measures	Derived_OCT_measures	INL_thickness_right	2:85767735:C:T	rs2028900	2	85767735	2p11.2	2.09345e-10	2	rs2028900;rs56819945	0.0173882	2.3161e-05	0.041686	0.0879645	0.017527	0.0207855	0.00626182	2.09345e-10	0.0397896	0.917585	0.132119	-0.00347167	0.0560646	0.0335506	0.0372325
Derived_OCT_measures	Derived_OCT_measures	INL_thickness_right	2:111912729:A:G	rs6727356	2	111912729	2q13	5.22741e-13	5	rs6727356;rs686952;rs9636364;2:111899277_GT_G;rs138780074	NA	0.140879	NA	0.0339807	NA	0.0230765	0.00694047	5.22741e-13	0.050105	0.119421	NA	-0.0664142	NA	0.0426496	NA
Derived_OCT_measures	Derived_OCT_measures	INL_thickness_right	2:172721762:A:G	rs62182392	2	172721762	2q31.1	1.58576e-12	3	rs62182392;rs587639606;rs11692132	0.768849	0.00507175	0.00618243	0.0666139	0.0210372	0.0237699	0.00710898	1.58576e-12	0.0502376	0.432838	0.712355	0.0263606	-0.0259661	0.0336084	0.0704271
Derived_OCT_measures	Derived_OCT_measures	INL_thickness_right	4:82393369:C:CGTGA	rs756733042	4	82393369	4q21.21	1.84765e-11	1	rs756733042	0.0486781	0.605543	-0.0366905	-0.0108321	0.0186114	0.0209744	0.0063671	1.84765e-11	-0.0427715	0.986494	NA	-0.000561029	NA	0.0331429	NA
Derived_OCT_measures	Derived_OCT_measures	INL_thickness_right	4:184943118:C:T	rs1970896	4	184943118	4q35.1	2.67361e-13	8	rs1970896;rs7670126;rs6552733;rs4290933;rs59277241;rs6552726;rs10212888;rs66511946	0.570856	0.248899	0.0112231	0.0250347	0.019801	0.0217122	0.00670695	2.67361e-13	0.049027	0.197889	NA	0.0561075	NA	0.0435757	NA
Derived_OCT_measures	Derived_OCT_measures	INL_thickness_right	5:86581042:A:G	rs143575061	5	86581042	5q14.3	5.22252e-14	3	rs143575061;rs148344500;rs144548236	0.574544	0.0150884	-0.0550214	0.127551	0.0980124	0.0524847	0.0158767	5.22252e-14	0.119492	0.258824	0.643674	0.261344	-0.180755	0.231447	0.390764
Derived_OCT_measures	Derived_OCT_measures	INL_thickness_right	5:86811592:A:G	rs115986123	5	86811592	5q14.3	3.72586e-13	2	rs115986123;rs79372425	0.194224	0.064265	0.29614	0.175504	0.228118	0.0948499	0.0272798	3.72586e-13	0.198193	0.0532458	0.128799	0.890699	0.838072	0.460804	0.551778
Derived_OCT_measures	Derived_OCT_measures	INL_thickness_right	5:87065290:G:GAAAAA	rs71613060	5	87065290	5q14.3	7.31445e-14	7	rs71613060;rs841115;rs1070768;rs72781788;rs323741;rs13176607;rs13181540	NA	0.12866	NA	-0.0503221	NA	0.0331196	0.00965046	7.31445e-14	-0.0722057	NA	NA	NA	NA	NA	NA
Derived_OCT_measures	Derived_OCT_measures	INL_thickness_right	5:87096718:C:G	rs698058	5	87096718	5q14.3	7.77651e-20	6	rs698058;rs10942510;rs710361;rs323741;rs1423633;rs1423634	NA	0.28976	NA	0.0228098	NA	0.0215462	0.00657098	7.77651e-20	0.0599027	NA	0.753156	NA	0.014701	NA	0.0467468
Derived_OCT_measures	Derived_OCT_measures	INL_thickness_right	5:87102148:A:G	rs7720997	5	87102148	5q14.3	2.28049e-16	1	rs7720997	0.85023	0.541245	0.00943898	-0.0620309	0.049988	0.101535	0.0297333	2.28049e-16	0.244001	NA	0.336708	NA	0.0778403	NA	0.0810253
Derived_OCT_measures	Derived_OCT_measures	INL_thickness_right	5:87142040:A:G	rs75439987	5	87142040	5q14.3	9.10567e-23	6	rs75439987;rs78197841;rs78865998;rs17547627;rs114895921;rs114804963	0.330831	7.82251e-08	0.103926	0.306549	0.106871	0.057073	0.0178497	9.10567e-23	0.175309	0.777636	0.137111	0.0825485	-0.503095	0.29231	0.338412
Derived_OCT_measures	Derived_OCT_measures	INL_thickness_right	5:87464783:C:T	rs6881085	5	87464783	5q14.3	8.22634e-26	18	rs6881085;5:87475116_CT_C;rs34713537;5:87525306_GT_G;rs74824902;rs149894112;5:87748855_GTAGT_G;rs16903178;rs10474278;rs167789;rs116593222;rs841115;rs2032886;rs1070768;5:87232559_CCCTT_C;rs533308854;rs6452771;rs751083674	0.241767	0.00931158	-0.0353717	-0.0935594	0.0302172	0.0359789	0.0105397	8.22634e-26	-0.110715	0.0954609	0.174827	-0.113102	-0.0617589	0.0678368	0.0455162
Derived_OCT_measures	Derived_OCT_measures	INL_thickness_right	5:87600719:A:C	rs13155030	5	87600719	5q14.3	9.1832e-18	13	rs13155030;rs61192554;rs149894112;rs115827339;rs27774;rs181900;rs116593222;rs13181540;rs841115;rs1070768;rs533308854;rs6452771;5:87525306_GT_G	0.472241	0.0189333	0.0503471	-0.107057	0.0700395	0.0456174	0.0129852	9.1832e-18	-0.111462	0.850701	0.619146	0.0226111	-0.112552	0.120129	0.226435
Derived_OCT_measures	Derived_OCT_measures	INL_thickness_right	5:87811200:C:G	rs116367645	5	87811200	5q14.3	4.89765e-11	18	rs116367645;rs992623;rs34300245;rs116552258;rs17551090;rs9986272;rs80043958;rs10068644;rs17564192;rs758868224;rs710361;5:87232817_TCTTC_T;5:87236599_GA_G;rs1816739;rs369319062;rs149649596;rs199502002;rs17419291	0.629562	0.404667	0.0413375	-0.0414855	0.0857014	0.0497837	0.0148818	4.89765e-11	-0.0978335	0.581994	0.371749	0.0967304	-0.258126	0.175722	0.288989
Derived_OCT_measures	Derived_OCT_measures	INL_thickness_right	5:87847273:A:T	rs12653396	5	87847273	5q14.3	7.95133e-75	20	rs12653396;rs116552258;rs167789;rs153685;rs412458;rs12054920;rs758868224;rs710361;5:87232817_TCTTC_T;5:87236599_GA_G;rs1816739;5:87475116_CT_C;rs369319062;rs149649596;rs199502002;rs17419291;rs200402995;rs2194029;rs992623;rs10474278	NA	2.54191e-05	NA	-0.0880522	NA	0.0209098	0.00643172	7.95133e-75	-0.117714	NA	NA	NA	NA	NA	NA
Derived_OCT_measures	Derived_OCT_measures	INL_thickness_right	5:87847586:G:T	rs17421627	5	87847586	5q14.3	5.68324e-210	23	rs17421627;rs373616442;rs114895921;rs114804963;5:87940449_CTG_C;rs114097435;rs78792246;rs114916281;rs112124270;rs11740691;rs78865998;rs78651477;5:87525306_GT_G;rs17547627;rs148651691;rs61192554;rs79372425;5:87703316_AG_A;5:87748855_GTAGT_G;rs16903178;rs200402995;rs11428650;rs34300245	1.06489e-10	5.63009e-18	0.361937	0.350677	0.0560496	0.0405885	0.0119463	5.68324e-210	0.369429	4.86503e-09	0.450949	0.569215	0.145126	0.097273	0.192517
Derived_OCT_measures	Derived_OCT_measures	INL_thickness_right	5:87871121:C:T	rs147095155	5	87871121	5q14.3	8.44409e-22	3	rs147095155;rs148344500;5:87553689_CTT_C	0.0454312	0.00986706	0.261821	0.186787	0.130869	0.0723853	0.0212875	8.44409e-22	0.20424	0.0505243	0.20177	0.681791	0.6103	0.348653	0.478095
Derived_OCT_measures	Derived_OCT_measures	INL_thickness_right	5:87949118:G:T	rs35267052	5	87949118	5q14.3	5.03602e-13	12	rs35267052;rs115827339;rs27774;rs6882046;rs153685;rs71639120;rs304145;rs34208226;rs304132;rs301706;rs9293508;rs74824902	0.00226124	0.438293	-0.112351	-0.0259957	0.036793	0.0335394	0.0102425	5.03602e-13	-0.0739955	0.000198976	0.502835	-0.204567	0.13444	0.0549865	0.200646
Derived_OCT_measures	Derived_OCT_measures	INL_thickness_right	5:87950737:G:T	rs28115	5	87950737	5q14.3	2.30787e-14	10	rs28115;rs27774;rs181900;rs116593222;rs13181540;rs533308854;rs149894112;rs2194029;rs10474278;rs167789	0.473115	0.203264	-0.0194835	-0.0400199	0.0271577	0.0314546	0.00911204	2.30787e-14	-0.0695449	0.175115	0.208491	-0.0614299	-0.0678157	0.0453039	0.0539193
Derived_OCT_measures	Derived_OCT_measures	INL_thickness_right	5:88075577:G:GTT	rs71613094	5	88075577	5q14.3	9.35477e-24	15	rs71613094;rs700592;rs9986272;rs12054920;rs80043958;rs10080042;rs304132;rs301706;rs10068644;rs17419291;rs116552258;rs6882046;rs153685;rs412458;rs17551090	NA	0.128677	NA	-0.035563	NA	0.0234069	0.00709906	9.35477e-24	-0.0713329	0.057941	NA	-0.0672144	NA	0.0354479	NA
Derived_OCT_measures	Derived_OCT_measures	INL_thickness_right	5:88356421:C:T	rs116342823	5	88356421	5q14.3	1.39985e-20	9	rs116342823;rs16903463;rs149532220;rs141303173;rs17547627;rs148651691;rs114097435;rs78792246;rs374069808	0.763756	0.034011	0.0219348	0.107289	0.0729819	0.0506092	0.0166079	1.39985e-20	0.154459	0.752529	0.650492	-0.0357479	0.105531	0.113375	0.23292
Derived_OCT_measures	Derived_OCT_measures	INL_thickness_right	5:88430633:C:T	rs2115459	5	88430633	5q14.3	1.82713e-12	5	rs2115459;rs301706;rs35126928;rs9293508;rs71867597	0.30718	0.115486	0.0190449	0.032687	0.0186503	0.0207668	0.00629238	1.82713e-12	0.0443429	0.242783	0.797436	0.037974	0.0102737	0.0325103	0.0400273
Derived_OCT_measures	Derived_OCT_measures	INL_thickness_right	5:148612322:A:G	rs4490572	5	148612322	5q32	2.34212e-16	5	rs4490572;rs970384;rs4362930;rs7720260;rs13174812	0.443603	0.00253155	0.0145591	0.0644386	0.0190037	0.0213405	0.00643505	2.34212e-16	0.0527875	0.346324	0.804566	-0.0307682	0.00895636	0.0326715	0.0361957
Derived_OCT_measures	Derived_OCT_measures	INL_thickness_right	6:11394287:A:G	rs17507554	6	11394287	6p24.2	1.35435e-15	1	rs17507554	0.579612	0.00662256	0.0505902	0.12967	0.091326	0.0477562	0.0143483	1.35435e-15	0.114636	0.716715	0.146459	-0.118509	0.525213	0.326605	0.361679
Derived_OCT_measures	Derived_OCT_measures	INL_thickness_right	6:84317533:A:T	rs7752421	6	84317533	6q14.2	1.48112e-35	10	rs7752421;rs12193842;rs13192685;rs373927158;rs217285;rs515304;rs538110877;rs11464464;rs971215;rs2023238	9.17808e-06	3.25951e-06	0.0843231	0.0959279	0.0190102	0.020613	0.00630656	1.48112e-35	0.0784877	0.0218537	0.00701467	0.0749641	0.115396	0.032694	0.0428002
Derived_OCT_measures	Derived_OCT_measures	INL_thickness_right	6:129820038:A:G	rs12193446	6	129820038	6q22.33	3.16809e-21	7	rs12193446;rs12205363;rs569345933;rs77374579;rs11154478;rs12195178;rs547784407	0.944594	0.340982	-0.00363986	0.0334083	0.0523739	0.0350844	0.0105882	3.16809e-21	0.100133	0.657885	0.722484	-0.0439735	0.0490868	0.0992999	0.138218
Derived_OCT_measures	Derived_OCT_measures	INL_thickness_right	6:150052077:C:CA	rs149014510	6	150052077	6q25.1	2.7701e-11	2	rs149014510;rs145551408	0.0575637	0.306441	0.0345403	0.0222583	0.0181886	0.0217639	0.00663832	2.7701e-11	0.0441999	0.306292	0.299588	0.0318689	0.0390371	0.0311514	0.0376327
Derived_OCT_measures	Derived_OCT_measures	INL_thickness_right	7:155617259:C:T	rs7807296	7	155617259	7q36.3	8.44454e-19	9	rs7807296;rs167020;rs34629281;rs167018;rs208685;rs81039;rs1731851;rs1731848;rs1617620	0.211937	0.029319	-0.0235797	-0.045935	0.0188901	0.0210791	0.00633965	8.44454e-19	-0.0561312	0.0493225	NA	-0.0631666	NA	0.0321329	NA
Derived_OCT_measures	Derived_OCT_measures	INL_thickness_right	7:155656332:A:C	rs10255037	7	155656332	7q36.3	4.21769e-11	2	rs10255037;rs1617620	0.52789	0.0256061	0.0116432	0.0518565	0.0184453	0.0232318	0.00721052	4.21769e-11	0.0475622	0.919772	NA	0.00344651	NA	0.0342185	NA
Derived_OCT_measures	Derived_OCT_measures	INL_thickness_right	8:8702827:A:G	rs907180	8	8702827	8p23.1	3.81923e-14	26	rs907180;rs56073940;rs3789845;rs2921378;rs2979245;rs435581;rs2929453;rs35847492;rs10093628;8:9558446_CT_C;rs6601363;rs67734823;rs376852830;rs7833103;8:8259128_GAA_G;rs2979192;rs2921036;rs6601720;rs1115138;rs1554533;rs11786349;rs1396878;rs11783950;rs11776845;rs55971558;rs1473029	0.322136	0.179263	0.0179949	0.027793	0.0181753	0.0206943	0.00627857	3.81923e-14	0.04751	0.0605032	0.543847	0.05988	0.020536	0.0319001	0.0338316
Derived_OCT_measures	Derived_OCT_measures	INL_thickness_right	8:10193772:C:G	rs6982308	8	10193772	8p23.1	3.63428e-13	22	rs6982308;rs12546887;rs10090800;rs6992818;rs7816990;rs11778341;rs35602868;rs34653170;8:10769816_GTATATATATA_G;rs7834248;rs143366911;rs529577981;rs6986002;rs147501616;rs35847492;rs10093628;8:9558446_CT_C;rs6601363;rs200825000;rs591346;rs10643428;rs11778739	NA	0.14724	NA	0.029651	NA	0.0204582	0.00626017	3.63428e-13	0.0455022	0.401779	NA	0.0288097	NA	0.0343607	NA
Derived_OCT_measures	Derived_OCT_measures	INL_thickness_right	8:11444516:A:G	rs10097870	8	11444516	8p23.1	2.49641e-11	19	rs10097870;rs754053939;rs10903343;rs11994417;rs11250186;rs4440593;rs151224128;rs7816990;rs11778341;rs35602868;rs34653170;8:10769816_GTATATATATA_G;rs7834248;rs143366911;rs529577981;rs6986002;rs147501616;rs2736364;rs17153419	NA	0.213946	NA	0.0256037	NA	0.0206018	0.00629335	2.49641e-11	0.0419992	NA	NA	NA	NA	NA	NA
Derived_OCT_measures	Derived_OCT_measures	INL_thickness_right	11:17004090:C:G	rs7127818	11	17004090	11p15.1	1.86885e-10	2	rs7127818;rs665311	0.855726	0.17564	-0.00393051	0.0312263	0.0216179	0.0230572	0.00686741	1.86885e-10	0.0437574	0.710151	0.547768	-0.0129698	0.057111	0.0348975	0.0950097
Derived_OCT_measures	Derived_OCT_measures	INL_thickness_right	11:31812215:A:C	rs3026393	11	31812215	11p13	2.24397e-11	2	rs3026393;rs60171845	0.668416	0.43221	-0.00760824	-0.0158544	0.0177628	0.0201859	0.00625651	2.24397e-11	-0.041851	0.797176	0.726798	0.00810915	0.0126229	0.0315527	0.0361285
Derived_OCT_measures	Derived_OCT_measures	INL_thickness_right	11:68968271:A:C	rs116233906	11	68968271	11q13.3	1.62385e-14	3	rs116233906;rs67808136;rs11601194	0.218077	0.0829343	-0.112091	-0.102491	0.0910085	0.0591101	0.0158235	1.62385e-14	-0.121483	0.015469	0.131041	-0.391828	0.589696	0.161832	0.390524
Derived_OCT_measures	Derived_OCT_measures	INL_thickness_right	12:6954864:A:G	rs5442	12	6954864	12p13.31	4.74666e-20	4	rs5442;rs915997;rs729751;12:7059640_GC_G	0.368008	0.000102641	-0.060748	-0.159485	0.0674819	0.0410594	0.0122322	4.74666e-20	-0.112165	0.506841	0.835393	-0.0953885	0.0470514	0.143708	0.226437
Derived_OCT_measures	Derived_OCT_measures	INL_thickness_right	12:56115585:C:T	rs3138142	12	56115585	12q13.2	8.98746e-18	4	rs3138142;rs3138137;rs3138136;rs73119282	0.772136	0.0163863	0.00643637	0.0587824	0.0222264	0.0244907	0.00730588	8.98746e-18	0.0627299	0.601871	0.841389	0.0175677	0.021578	0.0336732	0.107827
Derived_OCT_measures	Derived_OCT_measures	INL_thickness_right	14:60850703:C:G	rs2753462	14	60850703	14q23.1	7.37008e-32	7	rs2753462;14:60864406_TA_T;rs10151839;rs12883754;rs61991661;rs4899021;rs12896128	0.000822882	0.000512857	-0.0616702	-0.0781121	0.0184366	0.0224851	0.00685957	7.37008e-32	-0.0805752	0.0198073	0.519756	-0.0731641	-0.0226056	0.0314012	0.0351171
Derived_OCT_measures	Derived_OCT_measures	INL_thickness_right	14:61050397:A:C	rs11844841	14	61050397	14q23.1	1.01493e-10	3	rs11844841;14:61105917_AT_A;rs10151839	0.0672508	0.0134678	-0.0429378	-0.0759709	0.0234633	0.0307431	0.00938425	1.01493e-10	-0.0606665	0.544057	0.933806	-0.0236498	-0.00357679	0.0389817	0.043064
Derived_OCT_measures	Derived_OCT_measures	INL_thickness_right	14:61342648:C:G	rs4151289	14	61342648	14q23.1	3.38568e-11	6	rs4151289;rs12896128;14:60864406_TA_T;rs12883754;rs61991661;rs4899021	0.928705	0.508077	0.00312475	-0.0188233	0.0349234	0.0284411	0.00879844	3.38568e-11	-0.0583226	0.529118	0.6176	-0.0357575	0.0653342	0.0568163	0.130864
Derived_OCT_measures	Derived_OCT_measures	INL_thickness_right	14:68743307:A:G	rs10131490	14	68743307	14q24.1	1.08611e-10	4	rs10131490;rs75424537;rs4899241;rs113145157	NA	0.0572368	NA	-0.0431154	NA	0.0226744	0.00696387	1.08611e-10	-0.0449479	0.116867	NA	-0.0665607	NA	0.0424478	NA
Derived_OCT_measures	Derived_OCT_measures	INL_thickness_right	14:74666641:A:G	rs887595	14	74666641	14q24.3	3.98213e-23	6	rs887595;rs747513;rs61052738;rs62006135;rs7148979;rs7152352	0.00274828	0.0222408	0.0572761	0.0602692	0.0191266	0.0263618	0.00818075	3.98213e-23	0.0810257	0.00767832	0.468479	0.0891487	0.0249849	0.0334404	0.034464
Derived_OCT_measures	Derived_OCT_measures	INL_thickness_right	15:28230318:C:T	rs1800407	15	28230318	15q13.1	4.50531e-13	4	rs1800407;rs72712694;rs72714121;rs148632780	0.654716	0.0312352	-0.0248261	-0.0747388	0.055512	0.0346967	0.0112286	4.50531e-13	-0.0812889	0.0913572	0.303816	-0.189937	0.254756	0.112503	0.247749
Derived_OCT_measures	Derived_OCT_measures	INL_thickness_right	15:31453147:A:G	rs75638145	15	31453147	15q13.3	4.09678e-14	2	rs75638145;rs113518423	0.266232	0.108279	-0.0441616	-0.0485671	0.0397214	0.0302415	0.00888415	4.09678e-14	-0.0671454	NA	0.953334	NA	-0.00565211	NA	0.0965825
Derived_OCT_measures	Derived_OCT_measures	INL_thickness_right	15:41413009:C:CA	rs376266394	15	41413009	15q15.1	1.08521e-11	5	rs376266394;rs548932774;rs72735670;15:41263320_CAAAA_C;rs6492982	NA	0.0892582	NA	-0.0373957	NA	0.0220062	0.00656441	1.08521e-11	-0.0446033	NA	NA	NA	NA	NA	NA
Derived_OCT_measures	Derived_OCT_measures	INL_thickness_right	15:54002267:A:G	rs690383	15	54002267	15q21.3	1.38131e-16	9	rs690383;rs7168335;rs2447050;rs62007997;rs67902748;rs11070992;rs12441568;rs4643263;rs138896754	0.0394327	0.00562452	-0.0382731	-0.0571823	0.0185824	0.0206516	0.00623671	1.38131e-16	-0.0515548	0.348647	0.595684	-0.0299146	0.0199105	0.0319185	0.0375232
Derived_OCT_measures	Derived_OCT_measures	INL_thickness_right	16:80485098:C:G	rs6564760	16	80485098	16q23.2	2.89453e-11	2	rs6564760;rs4491516	0.376523	0.0257399	0.0193538	0.0539201	0.0218854	0.0241782	0.00726631	2.89453e-11	0.0483343	0.861635	0.0237474	-0.00620558	0.187692	0.0356042	0.083006
Derived_OCT_measures	Derived_OCT_measures	INL_thickness_right	17:79602063:G:T	rs9905786	17	79602063	17q25.3	3.24277e-30	9	rs9905786;rs34896443;rs11150803;rs3830068;rs62080196;rs11150804;rs35955182;rs7208144;rs6565596	0.347296	1.53318e-05	-0.0224519	-0.0918624	0.0238889	0.0212454	0.0065271	3.24277e-30	-0.0745533	0.780539	0.411851	-0.010974	-0.0492208	0.0393875	0.0599785
Derived_OCT_measures	Derived_OCT_measures	INL_thickness_right	18:57032800:A:G	rs11876937	18	57032800	18q21.32	4.48366e-12	1	rs11876937	0.375646	0.338085	-0.0226368	-0.0254137	0.0255509	0.026529	0.00812398	4.48366e-12	-0.0562263	0.594778	0.396218	0.0254786	-0.0393202	0.0478989	0.0463466
Derived_OCT_measures	Derived_OCT_measures	INL_thickness_right	19:40310084:C:T	rs4803297	19	40310084	19q13.2	2.90298e-11	3	rs4803297;rs12975624;rs12459589	0.00449934	0.172227	-0.0503986	-0.0282146	0.0177407	0.0206688	0.00631451	2.90298e-11	-0.0420004	0.455293	0.0273498	-0.0246774	-0.0810444	0.0330522	0.03673
Derived_OCT_measures	Derived_OCT_measures	INL_thickness_right	22:18130209:C:T	rs11704728	22	18130209	22q11.21	1.67658e-12	2	rs11704728;rs571058605	0.00081405	0.0351211	-0.121712	-0.0533229	0.036354	0.025308	0.00791135	1.67658e-12	-0.0558466	0.0975383	0.356657	-0.110184	-0.11198	0.0664998	0.121485
Derived_OCT_measures	Derived_OCT_measures	INL_thickness_right	22:46364161:A:G	rs9330813	22	46364161	22q13.31	2.01466e-11	1	rs9330813	0.0506379	0.387346	0.0379046	0.0192672	0.0193932	0.0222887	0.00671899	2.01466e-11	0.0450506	0.36856	0.238458	0.0289362	0.0552444	0.0321808	0.0468629
Derived_OCT_measures	Derived_OCT_measures	RNFL_thickness_left	2:172866912:A:AG	rs771418457	2	172866912	2q31.1	2.80895e-11	4	rs771418457;rs62181736;rs312921;rs57718990	0.188884	0.299572	0.0231906	-0.0222386	0.0176504	0.0214379	0.00637686	2.80895e-11	0.042446	0.806412	0.522489	0.00829494	-0.0229981	0.033849	0.0359618
Derived_OCT_measures	Derived_OCT_measures	RNFL_thickness_left	3:69567372:A:G	rs62252351	3	69567372	3p14.1	3.68703e-11	1	rs62252351	0.0218838	0.0998489	-0.0463895	-0.0426943	0.0202364	0.0259447	0.00779855	3.68703e-11	-0.0515963	0.0352998	0.340304	-0.0826399	-0.0315058	0.0392607	0.03304
Derived_OCT_measures	Derived_OCT_measures	RNFL_thickness_left	5:2613654:A:G	rs377614	5	2613654	5p15.33	3.97429e-14	4	rs377614;rs2937765;rs17659847;5:2623994_GA_G	0.524385	0.120894	-0.012913	-0.0328702	0.0202843	0.0211925	0.00633675	3.97429e-14	-0.0479174	0.722668	0.773652	0.0139428	-0.0105575	0.0392871	0.0367089
Derived_OCT_measures	Derived_OCT_measures	RNFL_thickness_left	8:109122444:A:C	rs111714439	8	109122444	8q23.1	8.95743e-32	12	rs111714439;rs547082;rs676654;rs139617950;rs6469175;8:109411575_CAAA_C;rs56112207;rs2436999;rs988886;rs2514840;rs9693129;rs55924131	0.211536	0.000108552	-0.0250392	-0.0922779	0.0200417	0.0238405	0.00718691	8.95743e-32	-0.0843016	0.658178	0.964343	-0.0169688	-0.00147937	0.0383536	0.0330924
Derived_OCT_measures	Derived_OCT_measures	RNFL_thickness_left	10:70004551:A:C	rs1900003	10	70004551	10q21.3	6.71746e-32	22	rs1900003;rs61854796;rs4746750;rs78041174;rs1900017;rs56012739;rs10762224;10:70136193_ATG_A;rs368629786;rs10998184;rs2281699;rs35181629;rs34160913;rs10997948;rs3814182;rs61857175;rs2894061;rs3956959;rs10823157;rs10998022;rs6480317;rs145497888	0.0117677	1.73893e-08	-0.0475874	-0.135956	0.0188911	0.0241221	0.00738095	6.71746e-32	-0.0867574	0.176224	NA	-0.050852	NA	0.0375993	NA
Derived_OCT_measures	Derived_OCT_measures	RNFL_thickness_left	11:88899605:C:T	rs7950415	11	88899605	11q14.3	8.89132e-16	10	rs7950415;rs10830245;11:88979088_CA_C;rs655108;rs765414102;rs3862367;rs316096;11:88663420_TA_T;rs4753212;rs11018508	0.923452	0.208293	0.00169152	0.0260907	0.0176042	0.0207353	0.00624175	8.89132e-16	0.0501916	0.566073	0.966793	-0.0204139	-0.00146186	0.0355739	0.035115
Derived_OCT_measures	Derived_OCT_measures	RNFL_thickness_left	12:96197201:G:T	rs1561091	12	96197201	12q22	5.33272e-11	2	rs1561091;rs7298676	0.973023	0.0139206	0.000645572	-0.0593453	0.0190902	0.0241309	0.00746692	5.33272e-11	-0.048993	0.142652	0.835203	-0.0528057	-0.00670059	0.0360205	0.0322092
Derived_OCT_measures	Derived_OCT_measures	RNFL_thickness_left	14:74547318:A:T	rs7148979	14	74547318	14q24.3	2.76006e-29	14	rs7148979;rs7152352;rs4903199;rs747513;rs17091725;rs58668900;14:74343979_AT_A;rs62003710;rs78623453;rs3742815;rs62006135;rs7150815;rs144590460;rs551602396	0.00152826	0.00026075	0.0685523	0.119603	0.0216304	0.0327548	0.00961982	2.76006e-29	0.108074	0.0485019	0.662483	0.0892749	0.0144315	0.0452496	0.0330627
Derived_OCT_measures	Derived_OCT_measures	RNFL_thickness_left	17:79578287:A:G	rs112364254	17	79578287	17q25.3	1.648e-28	6	rs112364254;rs549372984;rs11150803;rs58415419;rs3088016;rs571625111	0.00915831	3.86838e-05	-0.0613635	-0.0890259	0.0235462	0.0216334	0.00653712	1.648e-28	-0.0724025	0.0704348	0.994313	-0.075812	0.000369599	0.0419058	0.051851
Derived_OCT_measures	Derived_OCT_measures	RNFL_thickness_right	2:172701157:G:T	rs2271758	2	172701157	2q31.1	1.61508e-11	5	rs2271758;rs1399957;rs62181736;rs57718990;rs6754817	0.00882314	0.0747242	0.0443324	0.037767	0.0169283	0.0211918	0.00634003	1.61508e-11	0.0427138	0.217098	0.106493	0.0457993	0.0616944	0.037106	0.0382207
Derived_OCT_measures	Derived_OCT_measures	RNFL_thickness_right	3:45809329:A:C	rs4327428	3	45809329	3p21.31	4.39403e-12	3	rs4327428;rs140846169;rs73058468	0.628092	0.0277757	-0.016219	-0.0733056	0.0334817	0.0333141	0.00953742	4.39403e-12	-0.0660361	0.0503055	0.165671	-0.113199	0.0936978	0.0578325	0.0675909
Derived_OCT_measures	Derived_OCT_measures	RNFL_thickness_right	3:69567372:A:G	rs62252351	3	69567372	3p14.1	9.66954e-16	1	rs62252351	0.0101138	0.0755134	-0.0524083	-0.0456046	0.0203771	0.025659	0.00775857	9.66954e-16	-0.0623089	0.0113978	0.178558	-0.0994066	-0.0447837	0.0392871	0.0332913
Derived_OCT_measures	Derived_OCT_measures	RNFL_thickness_right	5:2613654:A:G	rs377614	5	2613654	5p15.33	9.44157e-13	5	rs377614;rs2937767;rs17659847;5:2623994_GA_G;rs35885953	0.0811779	0.0405264	-0.0355788	-0.0431067	0.0204019	0.0210447	0.00630867	9.44157e-13	-0.0450339	0.198592	0.977048	-0.05019	-0.00106555	0.039041	0.0370374
Derived_OCT_measures	Derived_OCT_measures	RNFL_thickness_right	8:109114464:C:T	rs617117	8	109114464	8q23.1	3.04215e-32	13	rs617117;rs55924131;rs547082;8:109251795_CT_C;rs139617950;rs2121904;8:109411575_CAAA_C;rs56112207;rs72668943;rs1821448;rs988886;rs2514840;rs2443774	0.0720235	4.14883e-05	-0.0359332	-0.100701	0.0199743	0.0245671	0.00733179	3.04215e-32	-0.0866687	0.277166	0.252923	-0.0424018	-0.0374351	0.0390186	0.0327436
Derived_OCT_measures	Derived_OCT_measures	RNFL_thickness_right	10:70014638:C:T	rs61854803	10	70014638	10q21.3	2.59096e-26	10	rs61854803;rs145234731;rs1900017;rs7084597;rs10762224;10:70136193_ATG_A;rs2281699;rs2894061;rs10823157;rs61854783	0.00164359	6.21664e-06	-0.0597616	-0.10609	0.0189836	0.023477	0.00709819	2.59096e-26	-0.0753336	0.0857348	0.856842	-0.0617759	-0.00577152	0.0359509	0.0319937
Derived_OCT_measures	Derived_OCT_measures	RNFL_thickness_right	11:69291285:C:T	rs12574166	11	69291285	11q13.3	1.54558e-10	1	rs12574166	0.0934907	0.542324	0.0462887	0.0175154	0.0275977	0.0287466	0.00868264	1.54558e-10	0.0555759	0.0479785	0.0185476	0.0910596	0.25727	0.0460465	0.109267
Derived_OCT_measures	Derived_OCT_measures	RNFL_thickness_right	11:88979088:C:CA	11:88979088_CA_C	11	88979088	11q14.3	6.01624e-14	6	11:88979088_CA_C;rs632604;rs598134;rs10831546;rs11018434;11:88897677_ATATATATATATATATG_A	NA	NA	NA	NA	NA	NA	0.00657905	6.01624e-14	-0.0493937	NA	NA	NA	NA	NA	NA
Derived_OCT_measures	Derived_OCT_measures	RNFL_thickness_right	14:74283202:C:T	rs17091941	14	74283202	14q24.3	7.76276e-17	8	rs17091941;rs1972538;rs62006135;rs7150815;rs551602396;rs62006778;rs35554390;rs75708326	0.802801	0.000900919	0.00469097	0.0774737	0.0187846	0.0233371	0.00703063	7.76276e-17	0.0585989	0.321639	0.836042	-0.0345039	-0.00658987	0.0348139	0.0318415
Derived_OCT_measures	Derived_OCT_measures	RNFL_thickness_right	14:74548640:C:T	rs147664324	14	74548640	14q24.3	1.52294e-10	4	rs147664324;rs62006778;rs62006135;14:74449980_CCT_C	0.640394	0.136407	0.076762	0.154036	0.16432	0.103428	0.0279516	1.52294e-10	0.178976	0.818224	0.439797	0.113375	0.284605	0.4933	0.368404
Derived_OCT_measures	Derived_OCT_measures	RNFL_thickness_right	14:74666641:A:G	rs887595	14	74666641	14q24.3	2.81691e-36	10	rs887595;rs747513;rs7158381;rs17782472;rs61052738;rs62006135;rs7150815;rs551602396;rs7152352;rs62006778	0.0253765	0.00111911	0.042887	0.0867525	0.0191835	0.0266215	0.00816531	2.81691e-36	0.102697	0.00927157	0.956882	0.0928868	-0.00176074	0.0357	0.0325663
Derived_OCT_measures	Derived_OCT_measures	RNFL_thickness_right	17:79578287:A:G	rs112364254	17	79578287	17q25.3	1.03962e-19	4	rs112364254;rs11150803;rs35842897;rs7208144	0.0294574	0.836958	-0.051598	-0.00440621	0.023698	0.0214116	0.00651231	1.03962e-19	-0.0591625	0.0207923	0.421539	-0.0971266	-0.0418246	0.0420146	0.0520366
Derived_OCT_measures	Derived_OCT_measures	Disc_diameter_trans_left	1:92024124:G:T	rs75296423	1	92024124	1p22.1	8.35412e-12	2	rs75296423;rs11164935	0.919517	0.00804856	-0.0357366	0.242138	0.35368	0.091372	0.025334	8.35412e-12	0.17309	NA	NA	NA	NA	NA	NA
Derived_OCT_measures	Derived_OCT_measures	Disc_diameter_trans_left	1:92077097:A:G	rs1192415	1	92077097	1p22.1	3.72548e-83	15	rs1192415;rs56201924;rs977119;rs12744011;rs11588083;1:92104108_GA_G;rs41436349;rs10874791;rs34872885;rs12744747;rs6686665;rs4658236;rs77671543;rs1192410;rs2662056	0.0530823	3.5979e-09	0.193569	0.20089	0.100074	0.0340394	0.00845259	3.72548e-83	0.163295	NA	NA	NA	NA	NA	NA
Derived_OCT_measures	Derived_OCT_measures	Disc_diameter_trans_left	1:116209762:C:T	rs12137699	1	116209762	1p13.1	9.17914e-18	2	rs12137699;rs4839470	0.444277	0.0176613	-0.0748331	0.0738646	0.0978223	0.0311318	0.00783633	9.17914e-18	0.0672654	NA	NA	NA	NA	NA	NA
Derived_OCT_measures	Derived_OCT_measures	Disc_diameter_trans_left	1:227560794:A:G	rs114537871	1	227560794	1q42.13	7.42765e-26	16	rs114537871;rs115117730;rs10916138;rs6670351;rs12760775;rs41304006;rs10916146;rs77271542;rs138885558;1:227126969_GTATTT_G;rs72760497;rs72764208;rs148613124;rs34258602;1:227479688_AT_A;rs6684784	0.295425	0.00130585	0.164415	-0.163256	0.15714	0.0507845	0.012535	7.42765e-26	-0.131796	NA	NA	NA	NA	NA	NA
Derived_OCT_measures	Derived_OCT_measures	Disc_diameter_trans_left	2:19432726:C:G	rs142164320	2	19432726	2p24.1	2.18011e-11	1	rs142164320	0.371718	0.728306	-0.279238	-0.0426803	0.312606	0.122863	0.0288981	2.18011e-11	-0.193427	NA	NA	NA	NA	NA	NA
Derived_OCT_measures	Derived_OCT_measures	Disc_diameter_trans_left	2:86000500:C:G	rs4832012	2	86000500	2p11.2	1.16666e-11	1	rs4832012	0.00413198	0.151662	0.236522	0.0377769	0.082472	0.0263495	0.00667784	1.16666e-11	0.0453043	NA	NA	NA	NA	NA	NA
Derived_OCT_measures	Derived_OCT_measures	Disc_diameter_trans_left	3:25207173:A:C	rs321519	3	25207173	3p24.2	4.07204e-12	5	rs321519;rs7645872;rs1580818;rs7640943;rs73048443	0.527912	0.473545	-0.0550141	-0.0208089	0.0871583	0.0290335	0.00729596	4.07204e-12	-0.050595	NA	NA	NA	NA	NA	NA
Derived_OCT_measures	Derived_OCT_measures	Disc_diameter_trans_left	3:25388569:A:G	rs6787363	3	25388569	3p24.2	2.95914e-16	14	rs6787363;rs1075410;rs9853916;rs13070614;rs2306623;rs1483844;rs144944506;rs12330681;rs9883318;rs1384898;rs11706561;rs322691;3:25368319_AT_A;rs6550965	0.612753	0.0566894	-0.0408509	0.0516408	0.0807093	0.0270981	0.0068465	2.95914e-16	0.05597	NA	NA	NA	NA	NA	NA
Derived_OCT_measures	Derived_OCT_measures	Disc_diameter_trans_left	3:100625703:A:G	rs17398137	3	100625703	3q12.2	1.34946e-16	6	rs17398137;rs2713783;rs72930292;rs59086425;rs1821795;rs28605965	0.968656	0.216144	-0.00399	-0.0437796	0.101541	0.0353962	0.00862822	1.34946e-16	-0.0713479	NA	NA	NA	NA	NA	NA
Derived_OCT_measures	Derived_OCT_measures	Disc_diameter_trans_left	4:81952637:A:T	rs74764079	4	81952637	4q21.21	1.49743e-11	1	rs74764079	0.94253	0.0702448	-0.0204944	-0.136773	0.284288	0.0755512	0.0207869	1.49743e-11	-0.140273	NA	NA	NA	NA	NA	NA
Derived_OCT_measures	Derived_OCT_measures	Disc_diameter_trans_left	4:112335488:C:CTA	4:112335488_CTA_C	4	112335488	4q25	2.35401e-11	3	4:112335488_CTA_C;rs28678087;rs547995031	0.877879	0.305673	0.0130501	-0.0280748	0.0849295	0.0274076	0.00697718	2.35401e-11	-0.0466228	NA	NA	NA	NA	NA	NA
Derived_OCT_measures	Derived_OCT_measures	Disc_diameter_trans_left	5:31952051:C:T	rs72759609	5	31952051	5p13.3	3.13357e-17	2	rs72759609;rs9292449	0.559396	0.756852	-0.0795642	0.0135817	0.136301	0.0438662	0.0110348	3.13357e-17	-0.0931501	NA	NA	NA	NA	NA	NA
Derived_OCT_measures	Derived_OCT_measures	Disc_diameter_trans_left	5:87826858:A:G	rs77443179	5	87826858	5q14.3	2.46977e-10	4	rs77443179;rs11428650;rs373616442;rs12654053	0.983142	0.687352	0.00306212	0.0188926	0.144918	0.0469438	0.0119379	2.46977e-10	0.075553	NA	NA	NA	NA	NA	NA
Derived_OCT_measures	Derived_OCT_measures	Disc_diameter_trans_left	6:73643289:A:C	rs7744813	6	73643289	6q13	7.50174e-12	1	rs7744813	0.799834	0.149502	0.0207838	0.0400022	0.0819674	0.0277544	0.00687902	7.50174e-12	0.0471058	NA	NA	NA	NA	NA	NA
Derived_OCT_measures	Derived_OCT_measures	Disc_diameter_trans_left	6:122680085:A:G	rs117131686	6	122680085	6q22.31	1.04148e-11	2	rs117131686;rs142791272	0.027919	0.25276	-0.208536	-0.0335147	0.0948571	0.0293045	0.00725964	1.04148e-11	-0.0493703	NA	NA	NA	NA	NA	NA
Derived_OCT_measures	Derived_OCT_measures	Disc_diameter_trans_left	6:127052113:A:G	rs1313696	6	127052113	6q22.32	1.29729e-11	2	rs1313696;rs13212016	0.0666374	0.864564	0.151214	0.00455907	0.0824455	0.026729	0.00667804	1.29729e-11	-0.0452033	NA	NA	NA	NA	NA	NA
Derived_OCT_measures	Derived_OCT_measures	Disc_diameter_trans_left	10:69977121:A:G	rs143448196	10	69977121	10q21.3	3.08168e-11	9	rs143448196;rs61854782;10:70065949_AT_A;rs6480326;10:70136193_ATG_A;10:70173879_CAT_C;rs151273027;rs2220460;rs61857179	0.033775	0.0707961	-0.487127	-0.147821	0.22948	0.0818146	0.0211755	3.08168e-11	-0.140661	NA	NA	NA	NA	NA	NA
Derived_OCT_measures	Derived_OCT_measures	Disc_diameter_trans_left	10:70011972:C:T	rs111274757	10	70011972	10q21.3	2.23756e-26	6	rs111274757;rs546403571;rs139314005;rs140156872;rs137878100;rs151217886	0.7255	0.0426643	-0.109895	-0.184171	0.312987	0.0908599	0.0220448	2.23756e-26	-0.234265	NA	NA	NA	NA	NA	NA
Derived_OCT_measures	Derived_OCT_measures	Disc_diameter_trans_left	10:70013250:C:T	rs3858146	10	70013250	10q21.3	2.00509e-114	37	rs3858146;rs145234731;rs143238653;rs1900017;10:70065949_AT_A;rs6480326;rs1080639;rs10762224;10:70095191_AAAAT_A;rs547203398;10:70136193_ATG_A;rs139099039;rs4746767;10:70173879_CAT_C;rs368629786;rs10998176;rs561612876;rs35181629;rs575904871;10:70280890_CA_C;rs7085464;rs61868095;rs10998362;rs10997948;rs2220460;rs10997975;rs3814182;rs10509297;rs10997980;rs61857179;rs2894061;rs761158165;rs10740289;rs…	0.296379	1.3643e-10	-0.0944283	-0.193802	0.0904287	0.030188	0.00759305	2.00509e-114	-0.17263	NA	NA	NA	NA	NA	NA
Derived_OCT_measures	Derived_OCT_measures	Disc_diameter_trans_left	10:70056389:C:T	rs112714720	10	70056389	10q21.3	2.38133e-12	9	rs112714720;10:70065949_AT_A;rs7085464;rs2664424;rs368908630;rs67308394;rs10997980;rs61854782;rs145234731	0.64874	0.00361821	0.0910167	-0.192085	0.199811	0.0660162	0.0180862	2.38133e-12	-0.126786	NA	NA	NA	NA	NA	NA
Derived_OCT_measures	Derived_OCT_measures	Disc_diameter_trans_left	10:70071997:A:AT	10:70071997_AT_A	10	70071997	10q21.3	1.83013e-13	6	10:70071997_AT_A;rs6480326;rs192457298;10:70173879_CAT_C;rs61857179;10:70065949_AT_A	0.332438	0.0320252	0.288012	-0.22287	0.297161	0.103946	0.0242175	1.83013e-13	-0.178257	NA	NA	NA	NA	NA	NA
Derived_OCT_measures	Derived_OCT_measures	Disc_diameter_trans_left	10:70083119:A:G	rs10823177	10	70083119	10q21.3	1.9384e-12	13	rs10823177;rs10823178;rs10762224;10:70095191_AAAAT_A;rs61857322;10:70136193_ATG_A;rs113972924;10:70280890_CA_C;rs10998362;rs10509297;rs10740289;rs28840688;rs1900017	0.0358477	0.058571	0.167638	0.0516129	0.0798789	0.0272882	0.00685465	1.9384e-12	0.0482488	NA	NA	NA	NA	NA	NA
Derived_OCT_measures	Derived_OCT_measures	Disc_diameter_trans_left	10:70784663:T:TA	10:70784663_TA_T	10	70784663	10q22.1	3.16415e-10	5	10:70784663_TA_T;rs368908630;rs10509305;rs67308394;rs7078237	0.936185	0.106682	0.00864323	-0.055531	0.107951	0.0344211	0.0090698	3.16415e-10	-0.0570537	NA	NA	NA	NA	NA	NA
Derived_OCT_measures	Derived_OCT_measures	Disc_diameter_trans_left	11:31540767:A:G	rs2180950	11	31540767	11p13	1.35364e-12	3	rs2180950;rs10835809;rs12421026	0.330409	0.281298	0.0925237	0.0328918	0.0950628	0.0305286	0.00789497	1.35364e-12	0.0559652	NA	NA	NA	NA	NA	NA
Derived_OCT_measures	Derived_OCT_measures	Disc_diameter_trans_left	12:31050201:C:T	rs11051145	12	31050201	12p11.21	2.26374e-14	2	rs11051145;rs10843854	0.646897	0.00037891	-0.048267	-0.125271	0.105369	0.0352444	0.00916888	2.26374e-14	-0.0700015	NA	NA	NA	NA	NA	NA
Derived_OCT_measures	Derived_OCT_measures	Disc_diameter_trans_left	12:83959234:A:C	rs61952220	12	83959234	12q21.31	5.35904e-14	3	rs61952220;rs6539745;12:83956336_CT_C	0.154694	0.35823	-0.118013	-0.0247022	0.0829245	0.0268869	0.00672605	5.35904e-14	-0.0505991	NA	NA	NA	NA	NA	NA
Derived_OCT_measures	Derived_OCT_measures	Disc_diameter_trans_left	13:47192049:C:T	rs9534439	13	47192049	13q14.13	1.49445e-10	3	rs9534439;rs866376;rs17355629	0.635345	0.424193	0.0485703	0.0275989	0.102422	0.0345346	0.00846445	1.49445e-10	0.0542228	NA	NA	NA	NA	NA	NA
Derived_OCT_measures	Derived_OCT_measures	Disc_diameter_trans_left	14:60660734:C:T	rs12147505	14	60660734	14q23.1	7.8996e-25	3	rs12147505;rs144703502;14:60286576_TC_T	0.29173	0.027444	-0.34869	-0.222565	0.330721	0.10093	0.030454	7.8996e-25	-0.313341	NA	NA	NA	NA	NA	NA
Derived_OCT_measures	Derived_OCT_measures	Disc_diameter_trans_left	14:85727904:A:G	rs12436074	14	85727904	14q31.3	1.90138e-13	3	rs12436074;rs4904241;rs74564228	0.261934	0.02898	0.0950378	0.0584158	0.0847166	0.0267501	0.00671324	1.90138e-13	0.0493796	NA	NA	NA	NA	NA	NA
Derived_OCT_measures	Derived_OCT_measures	Disc_diameter_trans_left	16:51462823:A:G	rs7196852	16	51462823	16q12.1	7.18522e-18	7	rs7196852;rs7187736;rs5816777;rs7206009;rs9932253;rs59692073;rs17616757	0.974801	0.00121705	-0.00266172	0.0933196	0.084265	0.0288482	0.00722967	7.18522e-18	0.0622613	NA	NA	NA	NA	NA	NA
Derived_OCT_measures	Derived_OCT_measures	Disc_diameter_trans_left	16:51599260:G:T	rs2380107	16	51599260	16q12.1	6.38529e-12	4	rs2380107;rs117485175;rs17616757;rs28514893	0.564474	0.205373	-0.088662	0.0564961	0.153871	0.0446119	0.0119929	6.38529e-12	0.0824003	NA	NA	NA	NA	NA	NA
Derived_OCT_measures	Derived_OCT_measures	Disc_diameter_trans_left	17:59237376:C:CAG	rs3032584	17	59237376	17q23.2	2.2009e-19	8	rs3032584;rs530582227;rs7212526;rs28573231;rs567914691;rs9901711;rs561016811;rs72844903	0.203734	0.00223098	0.128192	0.107071	0.10086	0.0350176	0.0085462	2.2009e-19	0.0769395	NA	NA	NA	NA	NA	NA
Derived_OCT_measures	Derived_OCT_measures	Disc_diameter_trans_left	17:79602063:G:T	rs9905786	17	79602063	17q25.3	7.51622e-17	3	rs9905786;rs11150803;rs111812808	0.0677979	0.00739011	-0.153231	-0.0729049	0.0839002	0.0272162	0.00693145	7.51622e-17	-0.0577987	NA	NA	NA	NA	NA	NA
Derived_OCT_measures	Derived_OCT_measures	Disc_diameter_trans_left	22:29100564:A:G	rs1972202	22	29100564	22q12.1	4.54972e-20	9	rs1972202;rs132537;rs71316878;rs62237572;rs8138645;22:28677386_TA_T;rs134538;rs542276898;22:29000285_TTA_T	0.670586	0.000137685	-0.0340744	-0.1027	0.0801101	0.0269392	0.00689582	4.54972e-20	-0.0632635	NA	NA	NA	NA	NA	NA
Derived_OCT_measures	Derived_OCT_measures	Disc_diameter_trans_left	22:37920993:C:T	rs6000765	22	37920993	22q13.1	2.08942e-15	4	rs6000765;rs9610775;rs2092171;rs12166964	0.215828	0.00154362	0.119444	0.0949453	0.096505	0.0299857	0.0076862	2.08942e-15	0.060997	NA	NA	NA	NA	NA	NA
Derived_OCT_measures	Derived_OCT_measures	Disc_diameter_trans_left	22:46301348:G:T	rs9330798	22	46301348	22q13.31	1.21663e-10	1	rs9330798	0.40822	0.0601125	0.0659203	0.0501539	0.0797071	0.0266781	0.00668362	1.21663e-10	0.0430241	NA	NA	NA	NA	NA	NA
Derived_OCT_measures	Derived_OCT_measures	ELM_ISOS_thickness_central_subfield_left	1:23406485:C:G	rs2235547	1	23406485	1p36.12	2.1886e-15	4	rs2235547;rs35835726;1:23534252_CT_C;rs1740484	0.39719	0.210346	0.0161067	0.0252955	0.019024	0.0201941	0.00620748	2.1886e-15	0.0492263	0.2157	0.0552513	0.0441214	-0.0681977	0.035638	0.0355772
Derived_OCT_measures	Derived_OCT_measures	ELM_ISOS_thickness_central_subfield_left	1:90289861:A:G	rs4587551	1	90289861	1p22.2	1.04703e-13	1	rs4587551	0.0210597	0.00173402	-0.0796702	-0.137045	0.0345354	0.0437514	0.0127299	1.04703e-13	-0.0946443	0.0043877	0.228834	-0.141523	-0.211789	0.049677	0.175997
Derived_OCT_measures	Derived_OCT_measures	ELM_ISOS_thickness_central_subfield_left	1:227447213:C:T	rs1513617	1	227447213	1q42.13	3.98426e-11	4	rs1513617;rs11810328;rs2029837;rs6665290	0.104881	0.0135929	0.0344034	0.0532375	0.0212152	0.0215724	0.00657618	3.98426e-11	0.0434335	0.431062	NA	0.0345074	NA	0.0438258	NA
Derived_OCT_measures	Derived_OCT_measures	ELM_ISOS_thickness_central_subfield_left	3:150170180:C:T	rs6763422	3	150170180	3q25.1	1.59307e-34	13	rs6763422;3:150177613_TAAAA_T;rs752995;rs4681624;rs28735371;rs4586836;rs11712274;rs745710028;rs2868426;rs1450341;rs7427177;rs7620109;rs2903834	0.000154193	6.38488e-07	0.091512	0.119057	0.0241826	0.0239109	0.00728801	1.59307e-34	0.0893096	0.00421617	0.166006	0.117373	0.0956216	0.0410178	0.0690333
Derived_OCT_measures	Derived_OCT_measures	ELM_ISOS_thickness_central_subfield_left	7:12268082:C:CTTAA	rs751420536	7	12268082	7p21.3	4.60671e-41	10	rs751420536;rs77489622;rs57225817;rs10950390;rs57506017;rs2043540;rs17149894;7:12256006_GA_G;rs773653841;rs61225336	0.0089798	0.000262765	-0.0479084	-0.0762681	0.0183359	0.0208983	0.00631465	4.60671e-41	-0.0847436	0.325983	0.0390911	-0.0342222	-0.0712083	0.0348411	0.0345131
Derived_OCT_measures	Derived_OCT_measures	ELM_ISOS_thickness_central_subfield_left	7:12358133:G:T	rs73290446	7	12358133	7p21.3	2.36752e-10	3	rs73290446;rs77894875;rs77489622	0.579327	0.634744	0.0192704	-0.0135071	0.0347611	0.0284323	0.00828865	2.36752e-10	0.0525118	0.877484	0.512781	0.0138608	0.0387579	0.0899117	0.0592164
Derived_OCT_measures	Derived_OCT_measures	ELM_ISOS_thickness_central_subfield_left	7:129421674:C:G	rs2693730	7	129421674	7q32.2	4.57034e-15	7	rs2693730;rs55837101;rs2727474;rs7803772;rs59484978;rs10281112;rs73159663	0.00318421	0.00500976	-0.0566111	-0.0582643	0.0191943	0.0207612	0.00628994	4.57034e-15	-0.0493018	0.114217	NA	-0.056248	NA	0.0356108	NA
Derived_OCT_measures	Derived_OCT_measures	ELM_ISOS_thickness_central_subfield_left	10:22879032:A:G	rs1409396	10	22879032	10p12.2	5.64624e-18	9	rs1409396;10:22886648_GA_G;rs113121124;rs1171500;rs60396142;rs4747442;rs12253847;rs541079479;10:22874898_GA_G	0.0236407	0.299695	-0.0443754	-0.021591	0.0196098	0.0208189	0.00630393	5.64624e-18	-0.0544628	0.460665	0.0081384	-0.0265995	-0.0951126	0.0360547	0.0359421
Derived_OCT_measures	Derived_OCT_measures	ELM_ISOS_thickness_central_subfield_left	10:32181942:A:G	rs9417895	10	32181942	10p11.22	1.92307e-10	1	rs9417895	0.0478474	0.130189	-0.0364091	-0.0310762	0.0184003	0.0205346	0.00620087	1.92307e-10	-0.0394832	0.736066	0.111569	-0.011503	-0.0532439	0.0341266	0.0334619
Derived_OCT_measures	Derived_OCT_measures	ELM_ISOS_thickness_central_subfield_left	16:71779748:G:GCATATATTT	rs756850825	16	71779748	16q22.2	1.03923e-13	4	rs756850825;rs8058294;rs172649;rs35970120	0.245497	0.0261035	0.0209585	0.0453885	0.0180466	0.0204024	0.00620819	1.03923e-13	0.046163	0.225943	0.326143	0.039943	0.0316448	0.0329868	0.0322278
Derived_OCT_measures	Derived_OCT_measures	ELM_ISOS_thickness_central_subfield_left	17:47284735:C:T	rs35638197	17	47284735	17q21.32	6.73135e-19	3	rs35638197;rs60802810;rs2056531	0.470169	0.00242116	-0.0480569	-0.137925	0.0665421	0.0454745	0.0131998	6.73135e-19	-0.117204	0.312957	0.618236	-0.133961	0.0983444	0.132761	0.197339
Derived_OCT_measures	Derived_OCT_measures	ELM_ISOS_thickness_central_subfield_left	17:47299789:A:G	rs55978930	17	47299789	17q21.32	4.00378e-34	14	rs55978930;rs534688483;rs12952749;rs9893777;rs8075803;rs112502960;rs2671657;rs56366200;rs144648234;rs111360579;rs7209740;rs2056531;rs850526;rs7219226	0.199235	0.0117029	0.0348463	0.0574239	0.0271445	0.0227784	0.00681075	4.00378e-34	0.0829506	0.290372	0.655072	0.051019	0.0460309	0.0482537	0.10304
Derived_OCT_measures	Derived_OCT_measures	ELM_ISOS_thickness_central_subfield_left	21:43433157:C:T	rs9984999	21	43433157	21q22.3	1.37991e-16	11	rs9984999;rs220196;rs11462790;rs220198;rs8127168;21:43375233_CGT_C;rs7275451;rs1963768;rs2839427;rs4920054;rs11701177	0.822606	0.0105948	0.00429229	-0.0533411	0.0191454	0.0208707	0.00631105	1.37991e-16	-0.0521701	0.489155	NA	0.0237537	NA	0.0343434	NA
Derived_OCT_measures	Derived_OCT_measures	ELM_ISOS_thickness_central_subfield_left	21:45087786:C:T	rs2250773	21	45087786	21q22.3	5.21021e-19	5	rs2250773;rs10432971;21:44916004_CCT_C;rs162389;rs145152724	0.00388853	0.00581847	-0.0526228	-0.0577771	0.0182271	0.0209501	0.00629901	5.21021e-19	-0.0561097	0.0682615	0.0608281	-0.0678627	-0.062915	0.0372202	0.0335592
Derived_OCT_measures	Derived_OCT_measures	ELM_ISOS_thickness_central_subfield_right	1:23406485:C:G	rs2235547	1	23406485	1p36.12	1.17207e-11	2	rs2235547;rs679591	0.913584	0.227057	-0.00206624	0.0242497	0.0190404	0.0200747	0.00620399	1.17207e-11	0.0420855	0.783649	0.0227674	0.00960261	-0.0849802	0.0349737	0.0373159
Derived_OCT_measures	Derived_OCT_measures	ELM_ISOS_thickness_central_subfield_right	1:39611191:C:CT	rs537182386	1	39611191	1p34.3	1.49239e-11	5	rs537182386;1:39660013_CTTTTCTTTTCTTTTTTTTTTTTTT_C;rs111411108;rs61779313;rs3768321	0.342129	0.139362	0.0199133	0.0357018	0.0209621	0.0241527	0.00732756	1.49239e-11	0.049451	0.228726	0.580721	0.0587236	-0.0193702	0.048788	0.0350699
Derived_OCT_measures	Derived_OCT_measures	ELM_ISOS_thickness_central_subfield_right	1:90289861:A:G	rs4587551	1	90289861	1p22.2	2.10503e-14	1	rs4587551	0.632859	0.0140839	-0.0165091	-0.106562	0.0345591	0.0434039	0.0127331	2.10503e-14	-0.0973327	0.213488	0.286029	-0.060436	-0.199531	0.0485808	0.187024
Derived_OCT_measures	Derived_OCT_measures	ELM_ISOS_thickness_central_subfield_right	1:227374949:A:T	rs6426584	1	227374949	1q42.13	1.2711e-13	6	rs6426584;rs2670455;1:227485639_TTA_T;rs7543931;rs6665290;rs1929861	0.0177414	0.00198035	0.0462163	0.0663192	0.0194926	0.0214406	0.00657748	1.2711e-13	0.0487336	0.0484649	0.157118	0.082911	0.0489166	0.0420171	0.0345741
Derived_OCT_measures	Derived_OCT_measures	ELM_ISOS_thickness_central_subfield_right	3:150167912:A:G	rs1463229	3	150167912	3q25.1	9.82063e-39	17	rs1463229;3:150177613_TAAAA_T;rs752995;rs535860214;3:150209449_ATTTTT_A;rs28735371;rs4390958;rs11712274;rs6440671;rs1562790;rs745710028;rs1450341;rs12493146;rs7427177;rs7620109;3:150163103_AAATAATAAT_A;rs2903834	0.0400743	0.00279111	0.0480959	0.0717089	0.0234273	0.0239841	0.00732275	9.82063e-39	0.0953187	0.642536	0.40928	0.0180086	0.0584214	0.0387987	0.0708001
Derived_OCT_measures	Derived_OCT_measures	ELM_ISOS_thickness_central_subfield_right	4:71528675:C:CA	rs368613232	4	71528675	4q13.3	2.39818e-10	2	rs368613232;rs10938068	0.469147	0.107131	0.0238198	0.0811969	0.0329063	0.0503945	0.0156728	2.39818e-10	0.099262	0.504161	NA	0.0582492	NA	0.0872051	NA
Derived_OCT_measures	Derived_OCT_measures	ELM_ISOS_thickness_central_subfield_right	7:12281703:T:TA	7:12281703_TA_T	7	12281703	7p21.3	9.07969e-45	12	7:12281703_TA_T;rs57225817;rs10950390;rs3079860;rs57506017;rs62435694;rs62435695;rs2043540;7:12256006_GA_G;rs773653841;rs6460904;rs10236369	0.0827578	1.04409e-06	-0.032238	-0.101354	0.018582	0.020756	0.00632232	9.07969e-45	-0.088755	0.408643	0.110303	-0.0285358	-0.0605659	0.0345351	0.0379288
Derived_OCT_measures	Derived_OCT_measures	ELM_ISOS_thickness_central_subfield_right	7:129422838:C:CTATG	rs10643278	7	129422838	7q32.2	5.17971e-17	5	rs10643278;rs55837101;rs2727474;rs7803772;rs10281112	0.00137786	0.289555	-0.0610185	-0.0220014	0.0190727	0.0207737	0.00628771	5.17971e-17	-0.052707	0.0100078	NA	-0.0884694	NA	0.0343496	NA
Derived_OCT_measures	Derived_OCT_measures	ELM_ISOS_thickness_central_subfield_right	9:77164357:C:CAA	rs564673844	9	77164357	9q21.13	4.26744e-11	1	rs564673844	NA	0.716864	NA	-0.00760044	NA	0.0209579	0.00633239	4.26744e-11	-0.0417588	0.114936	NA	-0.0538164	NA	0.034139	NA
Derived_OCT_measures	Derived_OCT_measures	ELM_ISOS_thickness_central_subfield_right	9:77269429:A:C	rs139514242	9	77269429	9q21.13	5.1626e-13	2	rs139514242;rs141629142	0.900828	0.0926889	0.00956061	0.130524	0.0767205	0.077629	0.0221099	5.1626e-13	0.159655	0.306108	0.668382	0.11354	-0.210513	0.110942	0.491429
Derived_OCT_measures	Derived_OCT_measures	ELM_ISOS_thickness_central_subfield_right	9:134290898:A:G	rs2994040	9	134290898	9q34.13	7.42204e-11	1	rs2994040	0.0683471	0.00636778	0.0358514	0.0736872	0.0196693	0.0270093	0.0080995	7.42204e-11	0.0527429	0.74095	0.103108	0.0197266	0.0560489	0.05967	0.0343865
Derived_OCT_measures	Derived_OCT_measures	ELM_ISOS_thickness_central_subfield_right	10:22859656:C:T	rs12253847	10	22859656	10p12.2	9.89298e-18	12	rs12253847;rs541079479;rs12360229;rs7087066;rs12772257;10:22886648_GA_G;10:22934478_TA_T;rs1171500;rs144795669;rs12246676;rs4747442;rs11013051	0.0973022	0.926963	-0.0316049	0.00190422	0.0190612	0.0207732	0.00632232	9.89298e-18	-0.0542151	0.607259	0.707685	-0.0175747	-0.0132205	0.0341927	0.0352578
Derived_OCT_measures	Derived_OCT_measures	ELM_ISOS_thickness_central_subfield_right	15:42149952:C:T	rs1197674	15	42149952	15q15.1	1.55677e-11	5	rs1197674;rs17686769;rs7163603;rs559571646;rs1201689	0.900379	0.000753074	0.00235241	-0.0729459	0.0187918	0.0216489	0.00655146	1.55677e-11	-0.0441733	0.793444	0.436254	0.0100417	0.0274123	0.0383503	0.0352101
Derived_OCT_measures	Derived_OCT_measures	ELM_ISOS_thickness_central_subfield_right	16:71772115:G:T	rs2010428	16	71772115	16q22.2	7.79723e-11	3	rs2010428;rs8058294;rs11401408	0.497674	0.0301583	-0.0122351	0.0439293	0.0180417	0.0202625	0.00621831	7.79723e-11	0.0404468	0.933641	0.695494	0.00267732	0.0132365	0.0321542	0.0338176
Derived_OCT_measures	Derived_OCT_measures	ELM_ISOS_thickness_central_subfield_right	17:47283815:C:T	rs55634267	17	47283815	17q21.32	4.00791e-46	21	rs55634267;rs850526;rs2233359;rs2233362;rs7219226;rs850522;rs534688483;rs12952749;rs686112;rs35406341;rs62076446;rs16948048;rs11655657;rs2671654;rs56366200;rs12948417;rs144648234;rs111360579;rs7209740;rs12936101;rs9303548	0.00502905	0.00018668	0.0726234	0.0824082	0.0258892	0.0220556	0.00669705	4.00791e-46	0.0954854	0.00162359	0.06402	0.141794	0.193818	0.0449906	0.104651
Derived_OCT_measures	Derived_OCT_measures	ELM_ISOS_thickness_central_subfield_right	17:47284735:C:T	rs35638197	17	47284735	17q21.32	1.33103e-19	5	rs35638197;rs138249239;rs4794023;rs60802810;rs9303548	0.276394	0.000189452	-0.0716277	-0.168768	0.0658067	0.0452137	0.0132039	1.33103e-19	-0.119598	0.257498	0.390119	-0.144511	0.177095	0.127624	0.206068
Derived_OCT_measures	Derived_OCT_measures	ELM_ISOS_thickness_central_subfield_right	21:43434303:A:G	rs9974393	21	43434303	21q22.3	5.47338e-20	17	rs9974393;rs11462790;rs220198;rs6586293;rs220217;rs13046500;21:43375233_CGT_C;rs576808;rs9975353;rs7275451;rs1963768;rs62216685;rs9980268;rs2839427;rs9982490;rs4920054;rs7278166	0.382576	0.0821567	-0.0166524	-0.0360363	0.0190714	0.0207307	0.00630058	5.47338e-20	-0.0576771	0.668683	NA	-0.014271	NA	0.0333468	NA
Derived_OCT_measures	Derived_OCT_measures	ELM_ISOS_thickness_central_subfield_right	21:45080852:G:T	rs969060	21	45080852	21q22.3	1.07766e-20	6	rs969060;rs3916995;rs4819296;21:44916004_CCT_C;rs162389;rs145152724	0.0595735	0.00516219	-0.0380925	-0.0585129	0.0202196	0.0209219	0.00627776	1.07766e-20	-0.0585597	0.0962804	0.763773	-0.060417	0.0125644	0.0363266	0.0418074
Derived_OCT_measures	Derived_OCT_measures	ELM_ISOS_thickness_inner_subfield_left	1:3751728:G:GT	rs34966926	1	3751728	1p36.32	1.9954e-22	10	rs34966926;rs6668103;rs16824081;rs2282455;rs57217928;rs116598730;rs75317541;rs34060840;rs12729542;rs142990214	0.00541988	0.828345	-0.0526889	0.00517169	0.0189463	0.0238519	0.00715749	1.9954e-22	-0.0697285	0.33521	0.0712301	-0.0396596	-0.0613139	0.0411546	0.0339876
Derived_OCT_measures	Derived_OCT_measures	ELM_ISOS_thickness_inner_subfield_left	1:3792728:C:T	rs12758318	1	3792728	1p36.32	2.52805e-11	4	rs12758318;rs6668103;rs34060840;rs12729542	0.426182	0.588048	-0.0300336	0.0162842	0.0377429	0.0300632	0.00960549	2.52805e-11	-0.0640853	0.360985	0.225426	-0.0565432	0.150473	0.061898	0.12413
Derived_OCT_measures	Derived_OCT_measures	ELM_ISOS_thickness_inner_subfield_left	1:23512339:A:AC	rs35835726	1	23512339	1p36.12	1.32017e-11	2	rs35835726;1:23416249_CTTTT_C	0.671577	0.0321223	0.00786374	0.0457043	0.0185472	0.0213284	0.00652803	1.32017e-11	0.0441713	0.924732	0.506232	-0.00354863	-0.0223266	0.0375615	0.0335882
Derived_OCT_measures	Derived_OCT_measures	ELM_ISOS_thickness_inner_subfield_left	2:169012427:C:G	rs10186426	2	169012427	2q24.3	1.9788e-11	3	rs10186426;rs954221;rs6743239	0.0545669	0.0414137	-0.0358354	-0.0472558	0.0186419	0.0231719	0.00716828	1.9788e-11	-0.0480818	NA	0.436821	NA	-0.027338	NA	0.0351581
Derived_OCT_measures	Derived_OCT_measures	ELM_ISOS_thickness_inner_subfield_left	3:47618953:A:C	rs3732530	3	47618953	3p21.31	7.3196e-12	2	rs3732530;rs6442102	0.00842926	1.31566e-05	0.0470425	0.0930154	0.0178572	0.0213461	0.00658981	7.3196e-12	0.0451486	0.544567	0.0206939	0.0206299	0.0776356	0.0340471	0.0335573
Derived_OCT_measures	Derived_OCT_measures	ELM_ISOS_thickness_inner_subfield_left	3:150170180:C:T	rs6763422	3	150170180	3q25.1	1.15275e-35	18	rs6763422;3:150177613_TAAAA_T;rs752995;rs4681621;rs28735371;rs754862413;rs6764297;rs6440671;rs1562790;rs35494336;rs745710028;rs76739268;rs1450341;rs12493146;rs7427177;rs7620109;rs879634;rs2903834	0.00423978	1.31459e-05	0.0689397	0.10345	0.0241069	0.0237398	0.00729223	1.15275e-35	0.0909007	0.0247106	0.871997	0.0909742	0.0116952	0.0405069	0.0725858
Derived_OCT_measures	Derived_OCT_measures	ELM_ISOS_thickness_inner_subfield_left	5:87847586:G:T	rs17421627	5	87847586	5q14.3	6.59892e-13	2	rs17421627;rs373616442	0.182283	0.160134	0.0746604	0.0569955	0.0559774	0.0405771	0.0118704	6.59892e-13	0.0853181	0.0401941	0.766704	0.209794	0.0579247	0.102251	0.195237
Derived_OCT_measures	Derived_OCT_measures	ELM_ISOS_thickness_inner_subfield_left	6:76760305:C:T	rs1326170	6	76760305	6q14.1	4.38253e-14	7	rs1326170;rs12203631;rs7768847;rs11373249;rs2200953;rs12196267;rs34171642	0.240903	0.00503729	-0.0232138	-0.0617999	0.0197946	0.0220349	0.00665632	4.38253e-14	-0.0502493	0.172122	0.761979	-0.0506391	-0.0111158	0.0370869	0.0366998
Derived_OCT_measures	Derived_OCT_measures	ELM_ISOS_thickness_inner_subfield_left	7:917184:C:T	rs79674914	7	917184	7p22.3	3.09303e-10	1	rs79674914	0.388719	0.969307	0.0209734	-0.00104938	0.0243328	0.0272731	0.00820815	3.09303e-10	0.0516624	0.60568	0.93247	0.0207178	0.00560588	0.0401314	0.0661562
Derived_OCT_measures	Derived_OCT_measures	ELM_ISOS_thickness_inner_subfield_left	7:12268082:C:CTTAA	rs751420536	7	12268082	7p21.3	2.94585e-18	4	rs751420536;rs12699336;rs12671250;rs57506017	0.962085	0.0205519	0.000869034	-0.0481829	0.0182811	0.0208033	0.00631536	2.94585e-18	-0.055029	0.8022	0.86601	-0.00863614	-0.00609375	0.0344754	0.0361156
Derived_OCT_measures	Derived_OCT_measures	ELM_ISOS_thickness_inner_subfield_left	8:8321217:A:C	rs34376504	8	8321217	8p23.1	3.6233e-11	11	rs34376504;rs12546760;rs1109618;rs4841029;rs7832968;rs9644775;rs7017599;rs6601279;rs2980484;rs2921096;rs2976843	NA	0.585322	NA	0.0114331	NA	0.020954	0.00635522	3.6233e-11	0.0420634	NA	0.561281	NA	0.0210668	NA	0.0362634
Derived_OCT_measures	Derived_OCT_measures	ELM_ISOS_thickness_inner_subfield_left	8:10463944:A:C	rs7816990	8	10463944	8p23.1	5.13254e-19	15	rs7816990;rs62490855;rs62490859;rs7844536;rs3808502;rs11785394;rs9969423;rs2001707;rs13281992;rs13255662;rs7824675;rs6992818;rs7815715;rs62492838;rs62490813	0.00285345	0.176276	0.0538596	0.0313448	0.0180549	0.0231787	0.00712094	5.13254e-19	0.0634431	0.0170377	0.746917	0.0790744	-0.0106825	0.0331425	0.0331028
Derived_OCT_measures	Derived_OCT_measures	ELM_ISOS_thickness_inner_subfield_left	8:11629241:A:G	rs804267	8	11629241	8p23.1	7.93793e-11	18	rs804267;rs2686187;rs2686198;rs1616534;rs2409836;rs28510449;rs11992162;rs11250186;rs4840609;rs7844536;rs3808502;rs11785394;rs9969423;rs2001707;rs13281992;rs13255662;rs112876765;rs804280	0.0432836	0.602109	-0.0372425	-0.011347	0.0184281	0.0217637	0.00670574	7.93793e-11	-0.0435992	0.536516	0.597058	-0.0249896	-0.0192192	0.0404304	0.0363561
Derived_OCT_measures	Derived_OCT_measures	ELM_ISOS_thickness_inner_subfield_left	8:110701843:A:G	rs3134331	8	110701843	8q23.2	1.22865e-14	6	rs3134331;8:110702446_TA_T;rs3133937;rs3108845;rs1458919;rs3108851	0.000710387	0.00251364	0.0671519	0.0757412	0.0198349	0.0250658	0.00744401	1.22865e-14	0.0574158	0.282174	0.650909	0.042011	0.015984	0.0390637	0.0353238
Derived_OCT_measures	Derived_OCT_measures	ELM_ISOS_thickness_inner_subfield_left	9:134276649:A:G	rs2966333	9	134276649	9q34.13	7.0874e-16	4	rs2966333;rs12554750;rs28877392;rs78581928	0.155287	0.111853	0.0274456	0.0430857	0.0193129	0.0270993	0.00820148	7.0874e-16	0.0661777	0.156174	0.250566	0.0863179	0.0400627	0.0608705	0.0348682
Derived_OCT_measures	Derived_OCT_measures	ELM_ISOS_thickness_inner_subfield_left	10:32163668:A:G	rs2799023	10	32163668	10p11.22	7.71821e-19	5	rs2799023;rs211401;rs1029077;10:32118938_CA_C;rs2808095	0.765656	0.000677237	-0.00545819	-0.0692022	0.0183123	0.0203618	0.00619795	7.71821e-19	-0.0549387	0.0591741	0.627421	-0.0635994	0.0169122	0.0337058	0.0348446
Derived_OCT_measures	Derived_OCT_measures	ELM_ISOS_thickness_inner_subfield_left	10:62653374:C:T	rs12265809	10	62653374	10q21.2	1.05302e-14	3	rs12265809;rs7081336;rs16915679	0.0559107	0.0618013	0.0405605	0.0456194	0.0212166	0.0244252	0.00739431	1.05302e-14	0.0571778	0.475205	0.288626	-0.0265192	0.0444077	0.0371398	0.041849
Derived_OCT_measures	Derived_OCT_measures	ELM_ISOS_thickness_inner_subfield_left	11:66303895:C:T	rs7116940	11	66303895	11q13.2	2.39591e-11	2	rs7116940;rs372990781	0.463436	0.0159517	0.0166647	0.0588134	0.0227287	0.0244037	0.00727084	2.39591e-11	0.0485663	0.106696	0.592293	0.0667897	-0.0230132	0.0414014	0.0429739
Derived_OCT_measures	Derived_OCT_measures	ELM_ISOS_thickness_inner_subfield_left	12:56115585:C:T	rs3138142	12	56115585	12q13.2	5.53273e-16	3	rs3138142;rs3138137;rs3138136	0.356289	0.0186351	0.0203962	0.0572928	0.0221107	0.0243514	0.00727458	5.53273e-16	0.0589182	0.0387217	0.821416	0.0725895	0.0248249	0.0351161	0.109979
Derived_OCT_measures	Derived_OCT_measures	ELM_ISOS_thickness_inner_subfield_left	14:61025791:C:T	rs1555211	14	61025791	14q23.1	1.61666e-13	2	rs1555211;rs113341833	0.0461898	0.00133238	-0.0377873	-0.0709762	0.0189538	0.0221185	0.00680492	1.61666e-13	-0.0502012	0.0575405	0.428603	-0.0689225	0.0270705	0.0362906	0.0341979
Derived_OCT_measures	Derived_OCT_measures	ELM_ISOS_thickness_inner_subfield_left	14:74547318:A:T	rs7148979	14	74547318	14q24.3	1.08468e-24	7	rs7148979;rs887595;rs747513;14:74258238_GTAA_G;rs117704116;rs62006135;rs551602396	0.000212067	0.154237	-0.0800849	-0.0460759	0.0216201	0.0323403	0.00956159	1.08468e-24	-0.0980868	0.0990395	0.168137	-0.0729681	-0.0495655	0.0442357	0.0359635
Derived_OCT_measures	Derived_OCT_measures	ELM_ISOS_thickness_inner_subfield_left	14:103778643:A:G	rs11621828	14	103778643	14q32.32	1.76518e-18	7	rs11621828;rs9630408;rs199889617;14:103796002_GA_G;rs11160740;rs12885998;14:103725439_CA_C	0.0236598	0.00056116	-0.0433941	-0.0710485	0.0191788	0.0205954	0.00626146	1.76518e-18	-0.0549215	0.668591	NA	-0.0145248	NA	0.03393	NA
Derived_OCT_measures	Derived_OCT_measures	ELM_ISOS_thickness_inner_subfield_left	15:53990075:C:G	rs6493642	15	53990075	15q21.3	7.12594e-11	3	rs6493642;rs11852831;rs35789605	0.00521697	0.318232	-0.0515141	-0.0205884	0.0184419	0.0206276	0.0062166	7.12594e-11	-0.0405197	0.0777823	0.212382	-0.0581449	-0.0467876	0.0329676	0.0375189
Derived_OCT_measures	Derived_OCT_measures	ELM_ISOS_thickness_inner_subfield_left	16:67416682:A:C	rs148040286	16	67416682	16q22.1	1.13896e-11	4	rs148040286;rs146965632;rs67483828;rs765950787	0.187852	0.0909514	-0.0369229	-0.0849604	0.0280365	0.0502605	0.0153087	1.13896e-11	-0.103912	0.185541	0.87358	-0.0910661	-0.0066199	0.068787	0.0416052
Derived_OCT_measures	Derived_OCT_measures	ELM_ISOS_thickness_inner_subfield_left	16:71732345:A:G	rs8053070	16	71732345	16q22.2	8.11091e-26	16	rs8053070;rs11639902;rs12598902;rs11865615;rs34531032;rs17286411;rs10852506;rs12923797;rs56121774;rs9922596;rs17345313;rs2288486;rs8061078;rs12447033;rs34692271;rs11641811	0.207008	0.0942897	0.0228322	0.0338606	0.0180944	0.0202371	0.00622611	8.11091e-26	0.0654112	0.490502	0.559898	0.0225912	0.0197414	0.032764	0.0338622
Derived_OCT_measures	Derived_OCT_measures	ELM_ISOS_thickness_inner_subfield_left	17:47284735:C:T	rs35638197	17	47284735	17q21.32	6.82522e-19	3	rs35638197;rs60802810;rs2293215	0.623324	0.00209478	0.0325488	-0.138734	0.0662714	0.0450954	0.0132067	6.82522e-19	-0.117246	0.556672	0.917748	0.0785905	-0.0210083	0.133705	0.203429
Derived_OCT_measures	Derived_OCT_measures	ELM_ISOS_thickness_inner_subfield_left	17:47299789:A:G	rs55978930	17	47299789	17q21.32	8.36744e-29	13	rs55978930;rs12952749;rs1010322;rs12150444;17:47423912_TCAAA_T;rs2671659;rs56366200;rs12948417;rs144648234;rs7209740;rs2293215;rs850526;rs7219226	0.0529235	1.47192e-05	0.0522685	0.0979968	0.0270046	0.0226172	0.00681296	8.36744e-29	0.0758701	0.0478084	0.656567	0.0947666	0.0480344	0.0478845	0.108025
Derived_OCT_measures	Derived_OCT_measures	ELM_ISOS_thickness_inner_subfield_left	18:53270620:T:TAG	18:53270620_TAG_T	18	53270620	18q21.2	3.90515e-17	4	18:53270620_TAG_T;18:53413334_CT_C;rs4800933;rs17597786	0.240803	0.234099	0.0376515	0.032578	0.0320989	0.0273795	0.0081289	3.90515e-17	0.0684105	0.703278	0.24486	-0.0210467	0.131123	0.0552553	0.112752
Derived_OCT_measures	Derived_OCT_measures	ELM_ISOS_thickness_inner_subfield_left	21:45091861:C:T	rs11702544	21	45091861	21q22.3	5.26503e-30	8	rs11702544;rs11700632;rs3916995;rs199605954;rs230643;rs162389;rs7278282;rs59801240	0.000506394	3.94846e-06	-0.0648179	-0.095046	0.01864	0.0205991	0.00626126	5.26503e-30	-0.0712526	0.00213474	0.709307	-0.111805	-0.0129056	0.0364088	0.0346193
Derived_OCT_measures	Derived_OCT_measures	ELM_ISOS_thickness_inner_subfield_left	22:30583490:T:TTGTG	rs35476831	22	30583490	22q12.2	2.32546e-22	12	rs35476831;rs116161443;rs11913168;rs184790069;rs8136774;rs78797341;rs11703815;rs140800292;rs140932249;rs11704655;rs58038262;rs73164752	0.000355391	0.0497549	-0.0772784	-0.0554832	0.0216395	0.0282779	0.00862483	2.32546e-22	-0.083889	0.0958962	0.246073	-0.0650392	-0.0451656	0.0390606	0.0389379
Derived_OCT_measures	Derived_OCT_measures	ELM_ISOS_thickness_inner_subfield_left	22:30643609:C:G	rs2267153	22	30643609	22q12.2	2.87303e-20	8	rs2267153;rs12484252;22:30704019_AG_A;22:30607923_ATGG_A;rs9608851;rs13057533;rs9620957;rs549362453	NA	0.0675483	NA	0.0420176	NA	0.0229854	0.00693448	2.87303e-20	0.0639608	NA	NA	NA	NA	NA	NA
Derived_OCT_measures	Derived_OCT_measures	ELM_ISOS_thickness_inner_subfield_left	22:30652012:C:T	rs117445091	22	30652012	22q12.2	3.4227e-11	9	rs117445091;rs76345075;rs140932249;rs58038262;rs116161443;rs184790069;rs8136774;rs78797341;rs73166584	0.696923	0.765774	-0.0226708	-0.0125227	0.0582082	0.0420358	0.0128187	3.4227e-11	-0.0849512	0.964565	0.155005	0.00521098	-0.208197	0.117297	0.146404
Derived_OCT_measures	Derived_OCT_measures	ELM_ISOS_thickness_inner_subfield_right	1:3751728:G:GT	rs34966926	1	3751728	1p36.32	5.23499e-21	8	rs34966926;rs16824081;rs2282455;rs57217928;rs75317541;rs12729542;rs4233020;rs17403773	0.0848846	0.442501	-0.0323942	-0.0183187	0.0188008	0.0238532	0.00716134	5.23499e-21	-0.0673477	0.0289203	0.743545	-0.0893618	-0.0110756	0.0409059	0.0338535
Derived_OCT_measures	Derived_OCT_measures	ELM_ISOS_thickness_inner_subfield_right	1:94476467:A:T	rs1801466	1	94476467	1p22.1	2.55325e-10	1	rs1801466	0.867778	0.00354193	-0.0108531	-0.125199	0.0651914	0.0429306	0.0122952	2.55325e-10	-0.0777516	0.639786	0.999042	0.0586375	0.000275733	0.125294	0.229593
Derived_OCT_measures	Derived_OCT_measures	ELM_ISOS_thickness_inner_subfield_right	1:227447213:C:T	rs1513617	1	227447213	1q42.13	5.99403e-14	6	rs1513617;rs4418564;rs7549464;rs1929861;rs74429761;rs2670455	0.162163	0.18082	0.0293544	0.0286367	0.0209999	0.0213988	0.00657385	5.99403e-14	0.0493579	0.919855	NA	-0.00431632	NA	0.0428986	NA
Derived_OCT_measures	Derived_OCT_measures	ELM_ISOS_thickness_inner_subfield_right	2:169013688:G:T	rs3769391	2	169013688	2q24.3	7.09587e-15	3	rs3769391;rs2390669;rs10186426	0.00937166	0.334268	-0.0619807	-0.0270118	0.0238553	0.0279755	0.00859161	7.09587e-15	-0.0668665	0.220043	0.0360757	-0.0514158	-0.0991087	0.0419237	0.0472831
Derived_OCT_measures	Derived_OCT_measures	ELM_ISOS_thickness_inner_subfield_right	2:182507139:C:CTT	2:182507139_CTT_C	2	182507139	2q31.3	1.07598e-10	2	2:182507139_CTT_C;rs80082612	0.946451	0.925126	0.00243596	-0.00303268	0.0362688	0.0322698	0.00955808	1.07598e-10	0.0617057	0.86383	0.355318	0.0119086	0.0753955	0.0694378	0.0815684
Derived_OCT_measures	Derived_OCT_measures	ELM_ISOS_thickness_inner_subfield_right	3:47801061:A:AGATT	rs71070228	3	47801061	3p21.31	1.43256e-10	1	rs71070228	0.018839	0.000799109	0.0415223	0.0737205	0.0176788	0.0219858	0.00673588	1.43256e-10	0.0431931	0.551724	0.0807702	0.0203197	0.0585577	0.0341406	0.0335337
Derived_OCT_measures	Derived_OCT_measures	ELM_ISOS_thickness_inner_subfield_right	3:150188952:C:CT	3:150188952_CT_C	3	150188952	3q25.1	2.25157e-42	20	3:150188952_CT_C;rs535860214;rs4459923;rs28735371;rs754862413;rs6764297;rs4390958;rs11712274;rs6440671;rs1562790;rs745710028;rs76739268;rs1450341;rs34698004;rs7427177;rs7620109;3:150163103_AAATAATAAT_A;rs2903834;3:150177613_TAAAA_T;rs752995	0.0340889	0.000485724	0.050311	0.0826844	0.0237426	0.0237019	0.00727642	2.25157e-42	0.0992652	0.0588811	0.480889	0.075386	-0.0570776	0.0399062	0.0809757
Derived_OCT_measures	Derived_OCT_measures	ELM_ISOS_thickness_inner_subfield_right	5:61657534:A:AT	rs11418602	5	61657534	5q12.1	2.36053e-10	4	rs11418602;5:61891923_TA_T;rs10939933;rs11442569	NA	0.452237	NA	-0.0172588	NA	0.0229599	0.006951	2.36053e-10	-0.0440404	NA	NA	NA	NA	NA	NA
Derived_OCT_measures	Derived_OCT_measures	ELM_ISOS_thickness_inner_subfield_right	5:71486228:C:T	rs63338061	5	71486228	5q13.2	6.69107e-12	2	rs63338061;rs72761109	0.107268	0.220411	0.0390131	0.0268593	0.0242228	0.0219182	0.00653895	6.69107e-12	0.044884	NA	0.0834931	NA	0.139967	NA	0.0808699
Derived_OCT_measures	Derived_OCT_measures	ELM_ISOS_thickness_inner_subfield_right	6:20256012:C:CTT	6:20256012_CTT_C	6	20256012	6p22.3	6.73358e-14	3	6:20256012_CTT_C;rs75309423;6:20306424_CT_C	0.616482	0.236211	0.0101347	0.0275186	0.0202352	0.023232	0.00699317	6.73358e-14	0.0523996	0.666185	0.899481	0.0158669	-0.00470378	0.0367809	0.037238
Derived_OCT_measures	Derived_OCT_measures	ELM_ISOS_thickness_inner_subfield_right	6:53382370:C:G	rs600033	6	53382370	6p12.1	7.46506e-12	3	rs600033;rs542914;rs553822	0.0481381	0.0736397	-0.0360557	-0.0368127	0.0182455	0.020579	0.00622359	7.46506e-12	-0.042622	0.137044	0.662048	-0.0500336	-0.0154534	0.0336499	0.0353554
Derived_OCT_measures	Derived_OCT_measures	ELM_ISOS_thickness_inner_subfield_right	6:76801228:C:T	rs6928477	6	76801228	6q14.1	1.27034e-14	3	rs6928477;rs547241011;rs34171642	0.0571527	0.123361	-0.0377377	-0.0333027	0.0198396	0.0216136	0.00651446	1.27034e-14	-0.0502185	0.361895	NA	-0.0337732	NA	0.0370418	NA
Derived_OCT_measures	Derived_OCT_measures	ELM_ISOS_thickness_inner_subfield_right	6:109011327:A:G	rs761779	6	109011327	6q21	1.91968e-10	5	rs761779;6:109018292_CAAAAAA_C;rs2018420;rs6911407;rs12206094	NA	0.0662645	NA	-0.0533664	NA	0.0290567	0.00875748	1.91968e-10	-0.0557644	0.964392	NA	0.00260845	NA	0.0584289	NA
Derived_OCT_measures	Derived_OCT_measures	ELM_ISOS_thickness_inner_subfield_right	6:109369169:A:G	rs12213228	6	109369169	6q21	2.39243e-11	1	rs12213228	0.0902512	0.0220838	-0.0479985	-0.0758467	0.0283332	0.0331364	0.0100057	2.39243e-11	-0.0668363	0.00885843	0.393227	-0.119512	-0.057508	0.0456593	0.0673569
Derived_OCT_measures	Derived_OCT_measures	ELM_ISOS_thickness_inner_subfield_right	7:12268082:C:CTTAA	rs751420536	7	12268082	7p21.3	2.91386e-18	5	rs751420536;rs12699336;rs57506017;rs2160269;rs2043540	0.244243	0.000208727	0.0211775	-0.0768093	0.0181868	0.0207133	0.00631632	2.91386e-18	-0.0550452	0.629972	0.764283	0.0165259	0.0108021	0.0343026	0.0360235
Derived_OCT_measures	Derived_OCT_measures	ELM_ISOS_thickness_inner_subfield_right	7:129422494:A:T	rs10251172	7	129422494	7q32.2	7.27728e-11	1	rs10251172	0.00289835	0.103082	-0.0565513	-0.0335524	0.0189877	0.0205832	0.00627938	7.27728e-11	-0.0409091	0.00525376	0.426469	-0.0968665	-0.0281226	0.0347061	0.0353633
Derived_OCT_measures	Derived_OCT_measures	ELM_ISOS_thickness_inner_subfield_right	8:8320291:A:G	rs2980769	8	8320291	8p23.1	5.2315e-11	5	rs2980769;rs60707155;rs7462373;rs2929451;rs9693219	0.765869	0.0389739	0.00526257	0.0423535	0.0176725	0.0205155	0.00627634	5.2315e-11	0.0411991	0.322604	0.194731	0.0351561	-0.0457964	0.0355427	0.0353174
Derived_OCT_measures	Derived_OCT_measures	ELM_ISOS_thickness_inner_subfield_right	8:10463944:A:C	rs7816990	8	10463944	8p23.1	1.07465e-22	17	rs7816990;rs62490855;rs62490859;rs7834121;rs7004551;rs11777486;8:10947915_GT_G;rs2409749;rs10098488;rs10090939;rs9969423;rs2001707;rs6982308;rs6992818;rs7002304;rs62492838;rs4841386	0.00279599	0.0222004	0.0535927	0.0527445	0.0179281	0.0230635	0.00712475	1.07465e-22	0.0698561	0.188599	0.458922	0.0432498	0.0243577	0.0328962	0.0328881
Derived_OCT_measures	Derived_OCT_measures	ELM_ISOS_thickness_inner_subfield_right	9:134306708:A:G	rs9802491	9	134306708	9q34.13	2.57803e-17	5	rs9802491;rs62580633;rs28877392;rs78581928;rs113431650	0.0581832	0.00612443	0.0381915	0.0715975	0.0201611	0.0261205	0.00787987	2.57803e-17	0.0666972	0.638873	0.127918	0.0259279	0.0520347	0.055251	0.0341803
Derived_OCT_measures	Derived_OCT_measures	ELM_ISOS_thickness_inner_subfield_right	10:32094576:T:TCA	10:32094576_TCA_T	10	32094576	10p11.22	1.71429e-17	7	10:32094576_TCA_T;rs2799013;10:32118938_CA_C;rs369961329;rs57718392;rs2808062;rs368478745	0.883305	0.016151	0.00292888	0.0510345	0.0199541	0.0212159	0.00644933	1.71429e-17	0.0548947	NA	0.603021	NA	0.0299778	NA	0.0576429
Derived_OCT_measures	Derived_OCT_measures	ELM_ISOS_thickness_inner_subfield_right	10:62647787:A:T	rs35314358	10	62647787	10q21.2	1.3687e-12	3	rs35314358;10:62652863_TA_T;rs7081336	NA	0.00449513	NA	0.070062	NA	0.0246597	0.00756225	1.3687e-12	0.0535951	0.149093	NA	0.0543928	NA	0.0377009	NA
Derived_OCT_measures	Derived_OCT_measures	ELM_ISOS_thickness_inner_subfield_right	12:56115585:C:T	rs3138142	12	56115585	12q13.2	1.22648e-14	2	rs3138142;rs3138144	0.0724064	0.0429631	0.0395562	0.0491811	0.0220178	0.0242981	0.00727246	1.22648e-14	0.0560943	0.137609	0.657844	0.0518804	0.0484163	0.0349422	0.109319
Derived_OCT_measures	Derived_OCT_measures	ELM_ISOS_thickness_inner_subfield_right	13:44550238:A:G	rs9567338	13	44550238	13q14.11	1.7768e-11	3	rs9567338;rs2121035;13:44584935_TA_T	0.235627	0.915373	-0.0220504	-0.00233518	0.0185924	0.0219754	0.00674329	1.7768e-11	0.045337	0.933209	0.65499	-0.00279775	-0.0173369	0.0333829	0.0387989
Derived_OCT_measures	Derived_OCT_measures	ELM_ISOS_thickness_inner_subfield_right	14:61007104:A:G	rs10146342	14	61007104	14q23.1	1.51857e-11	2	rs10146342;rs1254321	0.132247	0.000124565	-0.028299	-0.0849132	0.0187996	0.0221303	0.00680507	1.51857e-11	-0.0459078	0.335624	0.0647815	-0.034718	0.0628072	0.0360576	0.0340093
Derived_OCT_measures	Derived_OCT_measures	ELM_ISOS_thickness_inner_subfield_right	14:74258238:G:GTAA	14:74258238_GTAA_G	14	74258238	14q24.3	3.02739e-10	5	14:74258238_GTAA_G;rs72723758;rs62006135;rs7148979;rs747513	0.971229	0.00911195	0.000956346	-0.0973656	0.0265159	0.0373359	0.0113075	3.02739e-10	-0.0712077	0.996194	NA	-0.000232449	NA	0.0487355	NA
Derived_OCT_measures	Derived_OCT_measures	ELM_ISOS_thickness_inner_subfield_right	14:74666641:A:G	rs887595	14	74666641	14q24.3	2.0962e-31	9	rs887595;rs12050154;rs747513;rs1548770;rs72723758;rs62006135;rs551602396;rs7148979;rs367840911	0.0397705	0.130105	-0.0388631	-0.0396271	0.0189012	0.0261792	0.00814704	2.0962e-31	-0.0949757	0.136085	0.610393	-0.051667	-0.017816	0.0346636	0.0349668
Derived_OCT_measures	Derived_OCT_measures	ELM_ISOS_thickness_inner_subfield_right	14:103779365:A:G	rs9630408	14	103779365	14q32.32	1.50105e-15	5	rs9630408;rs199889617;rs12885998;14:103725439_CA_C;rs8023039	0.108885	0.00278089	0.0302017	0.0644208	0.0188381	0.0215384	0.00650472	1.50105e-15	0.0518873	0.755055	NA	0.0108289	NA	0.0347102	NA
Derived_OCT_measures	Derived_OCT_measures	ELM_ISOS_thickness_inner_subfield_right	16:5064917:C:T	rs2012649	16	5064917	16p13.3	2.61564e-12	3	rs2012649;rs2072455;rs12444698	0.0114672	0.159654	-0.0694893	-0.0328192	0.0274865	0.0233383	0.00709151	2.61564e-12	-0.0496191	0.0196314	0.446617	-0.122913	-0.0615519	0.0526775	0.0808758
Derived_OCT_measures	Derived_OCT_measures	ELM_ISOS_thickness_inner_subfield_right	16:71772115:G:T	rs2010428	16	71772115	16q22.2	2.25761e-21	11	rs2010428;16:71777848_CA_C;rs11865615;rs11642001;rs11862329;rs8061078;rs4788808;rs10500562;rs34692271;rs7205340;rs11401408	0.0438344	0.0618323	0.0360824	0.037631	0.0179009	0.0201505	0.00622281	2.25761e-21	0.0590695	0.126004	0.169845	0.0497012	0.0460161	0.0324833	0.0335223
Derived_OCT_measures	Derived_OCT_measures	ELM_ISOS_thickness_inner_subfield_right	17:47283815:C:T	rs55634267	17	47283815	17q21.32	9.24024e-30	10	rs55634267;rs2293215;rs850526;rs12952749;rs1010322;17:47423912_TCAAA_T;rs12948417;rs144648234;rs111360579;rs7209740	0.0985273	2.02792e-07	0.0423651	0.113886	0.0256442	0.0219148	0.00670189	9.24024e-30	0.0759375	0.151604	0.128845	0.0651147	0.15693	0.0454113	0.103334
Derived_OCT_measures	Derived_OCT_measures	ELM_ISOS_thickness_inner_subfield_right	17:47284735:C:T	rs35638197	17	47284735	17q21.32	4.33231e-16	4	rs35638197;rs138249239;rs11656379;rs2293215	0.071263	3.65472e-05	-0.118327	-0.186176	0.0655988	0.0450977	0.0132108	4.33231e-16	-0.107389	0.141084	0.854917	-0.18867	-0.0371942	0.128193	0.203415
Derived_OCT_measures	Derived_OCT_measures	ELM_ISOS_thickness_inner_subfield_right	18:53303684:A:C	rs34733940	18	53303684	18q21.2	1.77534e-18	4	rs34733940;18:53413334_CT_C;rs34984088;rs148421571	0.0656734	0.0663703	0.0598501	0.0499244	0.0325158	0.0271932	0.00813416	1.77534e-18	0.0713424	0.375232	0.870142	0.049599	-0.0207741	0.0559357	0.127076
Derived_OCT_measures	Derived_OCT_measures	ELM_ISOS_thickness_inner_subfield_right	21:43378964:A:G	rs59332489	21	43378964	21q22.3	6.88311e-11	9	rs59332489;rs11701734;rs4499529;rs9974393;rs11462790;rs6586293;rs12185851;rs576808;rs9979631	0.881061	0.00457845	-0.0044967	0.0767647	0.0300533	0.0270747	0.00805596	6.88311e-11	0.0525505	0.456894	0.0216982	0.036241	-0.212332	0.0487129	0.092495
Derived_OCT_measures	Derived_OCT_measures	ELM_ISOS_thickness_inner_subfield_right	21:45085829:A:G	rs9977076	21	45085829	21q22.3	8.68444e-26	8	rs9977076;rs11700632;rs3916995;rs6518315;rs12626992;rs230643;rs162389;rs9637218	0.0161062	1.08783e-07	-0.0475962	-0.109287	0.0197782	0.0205759	0.00626299	8.68444e-26	-0.0657582	0.198262	0.326348	-0.0465432	-0.039818	0.0361776	0.0405686
Derived_OCT_measures	Derived_OCT_measures	ELM_ISOS_thickness_inner_subfield_right	22:30583490:T:TTGTG	rs35476831	22	30583490	22q12.2	4.99745e-18	12	rs35476831;rs79214644;rs11913168;rs184790069;rs8136774;rs78797341;rs140800292;rs34568360;rs11704655;rs150482687;rs58038262;rs73164752	5.70391e-05	0.00137967	-0.0865148	-0.0902149	0.0214958	0.0282021	0.00862108	4.99745e-18	-0.0746019	0.076539	0.0106333	-0.0687552	-0.0990893	0.0388199	0.0387897
Derived_OCT_measures	Derived_OCT_measures	ELM_ISOS_thickness_inner_subfield_right	22:30646126:G:T	rs9606708	22	30646126	22q12.2	1.13259e-17	6	rs9606708;22:30607923_ATGG_A;rs9608851;rs13057533;rs143371158;rs549362453	0.0664999	0.00450594	0.038275	0.0652122	0.0208579	0.022959	0.00694623	1.13259e-17	0.059457	NA	0.763489	NA	0.0274426	NA	0.0912011
Derived_OCT_measures	Derived_OCT_measures	ELM_ISOS_thickness_inner_subfield_right	22:30649229:C:T	rs73166584	22	30649229	22q12.2	4.12932e-12	5	rs73166584;rs117445091;rs150482687;rs8136774;rs78797341	0.325962	0.277451	-0.0365438	-0.0299695	0.037203	0.0275946	0.00831135	4.12932e-12	-0.0576199	0.959178	0.373777	-0.00385158	-0.103619	0.0752479	0.116502
Derived_OCT_measures	Derived_OCT_measures	ELM_ISOS_thickness_left	1:3733391:A:G	rs12747978	1	3733391	1p36.32	3.12018e-17	6	rs12747978;rs1539649;rs12758318;rs2282455;rs12723501;rs12729542	0.189516	0.0740402	-0.0328097	-0.0533782	0.0250072	0.0298809	0.00923087	3.12018e-17	-0.0779268	0.216211	0.989	-0.0749727	0.000552766	0.0606248	0.0400919
Derived_OCT_measures	Derived_OCT_measures	ELM_ISOS_thickness_left	5:71496419:A:G	rs3828616	5	71496419	5q13.2	3.17791e-15	5	rs3828616;5:71515073_GACT_G;rs114044791;rs2338211;rs7709552	0.280023	0.00411074	0.0247041	0.0641818	0.0228686	0.0223666	0.00663496	3.17791e-15	0.0523081	0.282022	0.942562	0.0431049	-0.00363322	0.0400682	0.0504259
Derived_OCT_measures	Derived_OCT_measures	ELM_ISOS_thickness_left	6:56662712:A:AGG	rs34729634	6	56662712	6p12.1	7.97654e-12	1	rs34729634	0.84857	0.818433	-0.00564865	-0.00614004	0.0295829	0.0267469	0.00808317	7.97654e-12	-0.0552806	0.00282479	0.00776897	-0.247582	0.126303	0.082909	0.0474477
Derived_OCT_measures	Derived_OCT_measures	ELM_ISOS_thickness_left	7:917352:A:C	rs113319029	7	917352	7p22.3	6.41937e-11	1	rs113319029	0.00484759	0.404166	0.0689489	0.0229373	0.0244761	0.0274961	0.00825766	6.41937e-11	0.0539525	0.176111	0.419801	0.05617	0.0474513	0.0415205	0.0588167
Derived_OCT_measures	Derived_OCT_measures	ELM_ISOS_thickness_left	8:8321217:A:C	rs34376504	8	8321217	8p23.1	3.01117e-10	2	rs34376504;rs2948300	NA	0.778535	NA	-0.0059728	NA	0.0212383	0.0063948	3.01117e-10	0.0402757	NA	0.318747	NA	0.0376178	NA	0.0377296
Derived_OCT_measures	Derived_OCT_measures	ELM_ISOS_thickness_left	8:10473180:A:G	rs12544796	8	10473180	8p23.1	1.32835e-11	7	rs12544796;rs62490859;rs3808502;rs11995206;rs6601451;rs7815715;rs62490815	NA	0.206323	NA	0.0312512	NA	0.0247291	0.00744424	1.32835e-11	0.0503641	NA	NA	NA	NA	NA	NA
Derived_OCT_measures	Derived_OCT_measures	ELM_ISOS_thickness_left	10:32208769:A:G	rs11008690	10	32208769	10p11.22	5.61076e-13	1	rs11008690	0.680661	0.0327652	0.00773899	-0.0440106	0.018804	0.0206143	0.00623315	5.61076e-13	-0.0449387	0.908133	0.699494	-0.00401023	0.0140033	0.0347528	0.0362777
Derived_OCT_measures	Derived_OCT_measures	ELM_ISOS_thickness_left	10:62653374:C:T	rs12265809	10	62653374	10q21.2	1.1553e-10	1	rs12265809	0.0508008	0.0495853	0.042538	0.0485315	0.0217791	0.0247165	0.00744464	1.1553e-10	0.0479814	0.638915	0.491377	0.0180309	-0.0300762	0.0384277	0.0437077
Derived_OCT_measures	Derived_OCT_measures	ELM_ISOS_thickness_left	11:66303895:C:T	rs7116940	11	66303895	11q13.2	3.77721e-12	3	rs7116940;rs57821916;rs372990781	0.0720963	0.186766	0.0418658	0.0326857	0.0232781	0.024758	0.00731599	3.77721e-12	0.0508116	0.0504086	0.976124	0.0834893	0.00133706	0.0426732	0.0446742
Derived_OCT_measures	Derived_OCT_measures	ELM_ISOS_thickness_left	14:61025791:C:T	rs1555211	14	61025791	14q23.1	4.45816e-13	3	rs1555211;rs113341833;rs1254279	0.0763402	0.000308897	-0.0344883	-0.0809081	0.0194593	0.0224264	0.00684562	4.45816e-13	-0.0495682	0.53087	0.581694	-0.0234414	-0.0196036	0.0374058	0.0355839
Derived_OCT_measures	Derived_OCT_measures	ELM_ISOS_thickness_left	14:74258238:G:GTAA	14:74258238_GTAA_G	14	74258238	14q24.3	1.7374e-12	5	14:74258238_GTAA_G;rs149320564;rs62006135;rs7148979;rs747513	0.308352	0.012905	-0.0278937	-0.0938426	0.0273821	0.0377427	0.0113903	1.7374e-12	-0.0803478	0.106856	NA	-0.0822582	NA	0.0510133	NA
Derived_OCT_measures	Derived_OCT_measures	ELM_ISOS_thickness_left	14:74666641:A:G	rs887595	14	74666641	14q24.3	6.52053e-42	12	rs887595;rs12050154;rs747513;rs1548770;rs7158381;rs17782472;rs72625701;rs61052738;rs62006135;rs551602396;rs7148979;rs7152352	0.000256892	0.00242138	-0.0714639	-0.080718	0.0195508	0.0266133	0.00819739	6.52053e-42	-0.111192	0.00603929	0.644366	-0.0991502	-0.0168126	0.0361119	0.0364223
Derived_OCT_measures	Derived_OCT_measures	ELM_ISOS_thickness_left	14:103777606:A:G	rs8023039	14	103777606	14q32.32	1.31341e-15	7	rs8023039;rs1079297;rs112999017;rs55856990;rs11160740;rs12885998;rs8017887	0.231324	0.00647232	0.0234036	-0.0565581	0.0195526	0.0207717	0.00626574	1.31341e-15	-0.0500841	0.286565	NA	0.0372393	NA	0.034944	NA
Derived_OCT_measures	Derived_OCT_measures	ELM_ISOS_thickness_left	16:5064917:C:T	rs2012649	16	5064917	16p13.3	1.74395e-10	1	rs2012649	0.247676	0.704202	-0.0327986	-0.0090028	0.0283722	0.0237132	0.00713612	1.74395e-10	-0.0455452	0.182634	0.963978	-0.0736193	0.00378342	0.0552411	0.083773
Derived_OCT_measures	Derived_OCT_measures	ELM_ISOS_thickness_left	16:71754711:C:T	rs8063535	16	71754711	16q22.2	5.75493e-20	9	rs8063535;rs11639902;rs12598902;rs11861296;rs35989134;rs10852506;rs9922596;rs17347255;rs34692271	0.0357165	0.017002	0.0389699	0.0489836	0.0185559	0.0205239	0.00625499	5.75493e-20	0.0572259	0.127495	0.445561	0.0516615	0.0267356	0.0338974	0.0350476
Derived_OCT_measures	Derived_OCT_measures	ELM_ISOS_thickness_left	17:47299789:A:G	rs55978930	17	47299789	17q21.32	3.4115e-11	2	rs55978930;rs850526	0.930509	0.0062316	0.00242242	0.0627871	0.0277788	0.0229541	0.00685547	3.4115e-11	0.0454354	0.349247	0.480503	0.0464961	-0.0808216	0.0496726	0.11456
Derived_OCT_measures	Derived_OCT_measures	ELM_ISOS_thickness_left	22:30583490:T:TTGTG	rs35476831	22	30583490	22q12.2	3.0216e-12	4	rs35476831;rs11913168;rs112734010;rs1544432	0.00306052	0.00502704	-0.0657282	-0.0802556	0.0221935	0.0286086	0.00867943	3.0216e-12	-0.0605539	0.279152	0.0330234	-0.0435749	-0.0861819	0.0402641	0.0404269
Derived_OCT_measures	Derived_OCT_measures	ELM_ISOS_thickness_outer_subfield_left	1:3733391:A:G	rs12747978	1	3733391	1p36.32	1.2149e-13	4	rs12747978;rs35628110;rs12723501;rs12729542	0.26495	0.0543648	-0.0280788	-0.0576269	0.025188	0.0299529	0.00925009	1.2149e-13	-0.0685908	0.415637	0.953904	-0.0493987	0.00231842	0.0606853	0.0401073
Derived_OCT_measures	Derived_OCT_measures	ELM_ISOS_thickness_outer_subfield_left	5:71496419:A:G	rs3828616	5	71496419	5q13.2	1.19779e-16	5	rs3828616;rs796684387;rs145723034;rs2338211;rs7709552	0.218258	0.00258372	0.028343	0.0676265	0.0230211	0.0224422	0.00664894	1.19779e-16	0.0550753	0.162922	0.787515	0.0559773	-0.0136386	0.0401182	0.0505996
Derived_OCT_measures	Derived_OCT_measures	ELM_ISOS_thickness_outer_subfield_left	6:56662712:A:AGG	rs34729634	6	56662712	6p12.1	7.72521e-11	1	rs34729634	0.81699	0.974217	-0.00689798	-0.000867473	0.0298074	0.0268402	0.00809903	7.72521e-11	-0.0526912	0.000783894	0.00759336	-0.27962	0.126845	0.0832594	0.0475139
Derived_OCT_measures	Derived_OCT_measures	ELM_ISOS_thickness_outer_subfield_left	10:32208769:A:G	rs11008690	10	32208769	10p11.22	2.72129e-10	1	rs11008690	0.485281	0.0887087	0.0132147	-0.0352079	0.0189368	0.0206832	0.00624618	2.72129e-10	-0.0394376	0.707779	0.675719	-0.0130333	0.0151969	0.0347702	0.0363292
Derived_OCT_measures	Derived_OCT_measures	ELM_ISOS_thickness_outer_subfield_left	14:61025791:C:T	rs1555211	14	61025791	14q23.1	9.25874e-11	3	rs1555211;rs113341833;rs1254279	0.133101	0.000492833	-0.0294281	-0.0784261	0.0195928	0.0225063	0.0068616	9.25874e-11	-0.0444534	0.653389	0.567078	-0.0168062	-0.0204071	0.0374254	0.0356542
Derived_OCT_measures	Derived_OCT_measures	ELM_ISOS_thickness_outer_subfield_left	14:74258238:G:GTAA	14:74258238_GTAA_G	14	74258238	14q24.3	1.8662e-10	5	14:74258238_GTAA_G;rs149320564;rs62006135;rs7148979;rs747513	0.0915038	0.00517691	-0.0465916	-0.106182	0.0276095	0.037979	0.0114108	1.8662e-10	-0.0727095	0.0750995	NA	-0.0909575	NA	0.0511038	NA
Derived_OCT_measures	Derived_OCT_measures	ELM_ISOS_thickness_outer_subfield_left	14:74308624:C:T	rs78372129	14	74308624	14q24.3	1.49148e-10	5	rs78372129;rs7148979;rs747513;rs72625701;rs61052738	0.0668753	0.0274127	-0.0597932	-0.11752	0.0326291	0.0532826	0.0154535	1.49148e-10	-0.0989989	0.516871	0.329715	-0.0390794	-0.0550279	0.0602913	0.056457
Derived_OCT_measures	Derived_OCT_measures	ELM_ISOS_thickness_outer_subfield_left	14:74666641:A:G	rs887595	14	74666641	14q24.3	3.81059e-41	11	rs887595;rs12050154;rs747513;rs1548770;rs7158381;rs72625701;rs61052738;rs62006135;rs551602396;rs7148979;rs7152352	0.000262832	0.000259276	-0.071877	-0.0976975	0.0196955	0.026745	0.00821202	3.81059e-41	-0.110322	0.00246893	0.897115	-0.109436	-0.0047105	0.0361519	0.036429
Derived_OCT_measures	Derived_OCT_measures	ELM_ISOS_thickness_outer_subfield_left	14:74735162:A:T	rs118047935	14	74735162	14q24.3	1.68228e-10	5	rs118047935;rs1110475;rs1548770;rs7158381;rs17093896	0.0618604	0.0011753	-0.0682636	-0.124127	0.0365575	0.038254	0.0123324	1.68228e-10	-0.0787775	0.216529	0.680844	-0.0685226	0.0724731	0.0554475	0.1762
Derived_OCT_measures	Derived_OCT_measures	ELM_ISOS_thickness_outer_subfield_left	14:103755226:A:C	rs11623891	14	103755226	14q32.32	4.7597e-12	4	rs11623891;rs9630407;rs10144261;rs11160740	NA	0.0861755	NA	-0.0360433	NA	0.0210052	0.00633758	4.7597e-12	-0.0438089	0.248482	NA	0.0423744	NA	0.0367182	NA
Derived_OCT_measures	Derived_OCT_measures	ELM_ISOS_thickness_outer_subfield_left	16:5064917:C:T	rs2012649	16	5064917	16p13.3	2.25266e-10	1	rs2012649	0.624484	0.638108	-0.0139592	-0.0111982	0.0285169	0.0238085	0.0071518	2.25266e-10	-0.0453642	0.274392	0.834292	-0.060215	0.0175139	0.0550912	0.0837181
Derived_OCT_measures	Derived_OCT_measures	ELM_ISOS_thickness_outer_subfield_left	16:71754711:C:T	rs8063535	16	71754711	16q22.2	8.45379e-14	5	rs8063535;rs11639902;rs12920890;rs12598902;rs34692271	0.00906957	0.0160741	0.048728	0.0495611	0.0186739	0.0205884	0.00626827	8.45379e-14	0.0467804	0.040699	0.298284	0.0693365	0.0364687	0.0338791	0.035062
Derived_OCT_measures	Derived_OCT_measures	ELM_ISOS_thickness_outer_subfield_right	5:71486228:C:T	rs63338061	5	71486228	5q13.2	6.74794e-18	4	rs63338061;rs371895270;rs2338211;rs7709552	0.00504238	0.055838	0.0699242	0.0423501	0.0249345	0.0221462	0.00657107	6.74794e-18	0.0566367	NA	0.0929112	NA	0.142773	NA	0.0849721
Derived_OCT_measures	Derived_OCT_measures	ELM_ISOS_thickness_outer_subfield_right	5:71727897:A:T	rs62361983	5	71727897	5q13.2	3.94798e-11	4	rs62361983;rs371895270;rs2338211;rs7709552	0.560516	0.0872448	0.0129634	0.0386784	0.022271	0.0226175	0.00675722	3.94798e-11	0.0446383	0.271487	NA	0.042421	NA	0.038577	NA
Derived_OCT_measures	Derived_OCT_measures	ELM_ISOS_thickness_outer_subfield_right	5:148656232:A:AT	5:148656232_AT_A	5	148656232	5q32	3.81745e-12	4	5:148656232_AT_A;rs1438693;rs34289553;rs4490572	0.832924	0.487748	0.00424697	0.0146662	0.0201323	0.021136	0.00640886	3.81745e-12	0.0445017	0.824435	0.769586	-0.00791768	0.0157912	0.0356902	0.0539102
Derived_OCT_measures	Derived_OCT_measures	ELM_ISOS_thickness_outer_subfield_right	8:10463944:A:C	rs7816990	8	10463944	8p23.1	6.80083e-11	2	rs7816990;rs62490856	0.223316	0.0974188	0.0225968	0.0386014	0.0185561	0.0232889	0.00716064	6.80083e-11	0.0467231	0.517761	0.435635	-0.0221658	0.0268523	0.03427	0.0344443
Derived_OCT_measures	Derived_OCT_measures	ELM_ISOS_thickness_outer_subfield_right	14:74258238:G:GTAA	14:74258238_GTAA_G	14	74258238	14q24.3	5.84183e-12	6	14:74258238_GTAA_G;rs72723758;rs117704116;rs62006135;rs7148979;rs747513	0.329279	0.0976685	-0.0267163	-0.0625124	0.0273854	0.037743	0.0113588	5.84183e-12	-0.078188	0.360203	NA	-0.0461261	NA	0.0504123	NA
Derived_OCT_measures	Derived_OCT_measures	ELM_ISOS_thickness_outer_subfield_right	14:74328905:G:T	rs1968105	14	74328905	14q24.3	1.67663e-10	2	rs1968105;rs10147158	0.105715	0.185292	0.0345865	0.0342434	0.0213792	0.0258511	0.00831326	1.67663e-10	0.0531082	0.103835	0.896516	0.0836644	-0.00470504	0.0514371	0.0361749
Derived_OCT_measures	Derived_OCT_measures	ELM_ISOS_thickness_outer_subfield_right	14:74666641:A:G	rs887595	14	74666641	14q24.3	1.57069e-40	13	rs887595;rs12050154;rs747513;rs1548770;rs7158381;rs111955243;rs61052738;rs72723758;rs62006135;rs551602396;rs7148979;rs7152352;rs775924321	0.0106818	0.00291937	-0.0498766	-0.0786559	0.0195369	0.0264292	0.00818331	1.57069e-40	-0.109075	0.0142567	0.81198	-0.0882987	0.00870507	0.0360296	0.0365956
Derived_OCT_measures	Derived_OCT_measures	ELM_ISOS_thickness_outer_subfield_right	14:74686575:A:G	rs118186707	14	74686575	14q24.3	2.88401e-11	4	rs118186707;rs10137199;rs7156792;rs8023118	0.0492711	0.155276	0.268345	0.0976594	0.136476	0.0687191	0.0188119	2.88401e-11	0.125144	0.268538	0.436505	0.346497	-0.391525	0.313165	0.503176
Derived_OCT_measures	Derived_OCT_measures	ELM_ISOS_thickness_outer_subfield_right	14:74700862:C:CG	14:74700862_CG_C	14	74700862	14q24.3	3.37955e-11	4	14:74700862_CG_C;rs67793133;rs8016365;rs12896084	0.0475021	0.00125562	0.0408946	0.065963	0.0206351	0.0204477	0.0062791	3.37955e-11	0.0416242	0.0972421	NA	0.0617871	NA	0.0372576	NA
Derived_OCT_measures	Derived_OCT_measures	ELM_ISOS_thickness_outer_subfield_right	14:74735162:A:T	rs118047935	14	74735162	14q24.3	2.58328e-12	6	rs118047935;rs148132478;rs12896084;rs1548770;rs7158381;rs67793133	0.112241	0.00146141	-0.0577164	-0.120984	0.0363407	0.0380185	0.0123159	2.58328e-12	-0.0861955	0.320932	0.769436	-0.0549412	0.0518277	0.0553539	0.176818
Derived_OCT_measures	Derived_OCT_measures	ELM_ISOS_thickness_outer_subfield_right	16:71834953:C:T	rs34158217	16	71834953	16q22.2	2.41394e-14	5	rs34158217;rs11642001;rs34692271;rs35970120;16:71777848_CA_C	0.0343119	0.0133749	0.0393023	0.0504746	0.0185705	0.0204051	0.0062423	2.41394e-14	0.0476063	0.0813263	0.137582	0.0586189	0.0527634	0.0336303	0.0355343
Derived_OCT_measures	Derived_OCT_measures	INL_ELM_thickness_central_subfield_left	1:212555263:C:G	rs11590672	1	212555263	1q32.3	5.06516e-11	2	rs11590672;rs566888513	0.196702	0.00612077	0.0297944	0.0675245	0.0230784	0.0246328	0.00755908	5.06516e-11	0.0496556	0.557753	0.387192	0.0222885	0.0567475	0.0380231	0.0656253
Derived_OCT_measures	Derived_OCT_measures	INL_ELM_thickness_central_subfield_left	2:216826913:G:GA	rs200857348	2	216826913	2q35	1.59743e-10	2	rs200857348;rs3770526	0.466752	0.119077	-0.0436323	-0.0738709	0.0599532	0.0473939	0.0157076	1.59743e-10	-0.100462	0.616879	0.871486	-0.0460609	0.0313397	0.0920706	0.193728
Derived_OCT_measures	Derived_OCT_measures	INL_ELM_thickness_central_subfield_left	3:27711706:A:G	rs9837054	3	27711706	3p24.1	4.49049e-12	2	rs9837054;rs2077631	0.0465484	0.0106374	0.0393115	0.0718974	0.0197507	0.0281466	0.0086643	4.49049e-12	0.059964	0.0915063	0.692603	0.0597966	0.0135912	0.0354349	0.0343797
Derived_OCT_measures	Derived_OCT_measures	INL_ELM_thickness_central_subfield_left	3:123082398:C:T	rs11717195	3	123082398	3q21.1	3.39537e-14	1	rs11717195	0.330686	0.589385	0.024187	0.0132574	0.024865	0.0245631	0.00719968	3.39537e-14	0.05459	0.318276	0.114315	0.0417774	0.0841639	0.0418608	0.0532989
Derived_OCT_measures	Derived_OCT_measures	INL_ELM_thickness_central_subfield_left	5:87775507:T:TG	rs199502002	5	87775507	5q14.3	8.08085e-12	3	rs199502002;rs12653396;rs247915	NA	0.00160536	NA	-0.0699967	NA	0.0221864	0.00667733	8.08085e-12	-0.0456536	0.183454	NA	-0.0461549	NA	0.0346978	NA
Derived_OCT_measures	Derived_OCT_measures	INL_ELM_thickness_central_subfield_left	5:87846165:G:GA	5:87846165_GA_G	5	87846165	5q14.3	2.33737e-28	8	5:87846165_GA_G;5:87847353_AT_A;rs373616442;rs184539003;rs183012203;rs78440979;5:87778792_AT_A;rs11428650	0.689994	0.00039474	0.022016	0.143845	0.0551967	0.0405931	0.0119099	2.33737e-28	0.131536	0.994988	0.906765	-0.000650643	0.0193093	0.103584	0.164868
Derived_OCT_measures	Derived_OCT_measures	INL_ELM_thickness_central_subfield_left	5:148631433:C:T	rs1438689	5	148631433	5q32	1.31839e-11	1	rs1438689	0.0305174	0.317033	0.0411537	0.0209284	0.0190235	0.0209164	0.00624589	1.31839e-11	0.0422635	0.311345	NA	0.0346826	NA	0.0342577	NA
Derived_OCT_measures	Derived_OCT_measures	INL_ELM_thickness_central_subfield_left	5:173038580:A:C	rs166303	5	173038580	5q35.2	8.40773e-11	1	rs166303	0.999468	0.27778	1.21628e-05	-0.0228123	0.018252	0.0210189	0.00637936	8.40773e-11	-0.0414219	0.880963	0.365	-0.00492889	-0.0309969	0.0329143	0.0342175
Derived_OCT_measures	Derived_OCT_measures	INL_ELM_thickness_central_subfield_left	6:7232389:C:T	rs75757892	6	7232389	6p24.3	9.36558e-22	12	rs75757892;rs2465478;rs6923415;rs2714344;rs76053219;6:7268293_CCT_C;rs7744696;rs57963134;rs75473539;rs3778330;rs112241640;rs75320317	0.143088	0.0533822	-0.0595846	-0.0543017	0.040689	0.0281092	0.00804445	9.36558e-22	-0.0770953	0.342588	0.575018	-0.0653342	-0.070986	0.0688407	0.126608
Derived_OCT_measures	Derived_OCT_measures	INL_ELM_thickness_central_subfield_left	6:11394287:A:G	rs17507554	6	11394287	6p24.2	2.00377e-10	1	rs17507554	0.999436	0.190891	-6.44136e-05	0.0627776	0.0910802	0.047997	0.0142473	2.00377e-10	0.090628	0.554984	0.584989	-0.203195	0.191029	0.344219	0.349799
Derived_OCT_measures	Derived_OCT_measures	INL_ELM_thickness_central_subfield_left	6:35477152:C:T	rs7752728	6	35477152	6p21.31	1.97015e-15	4	rs7752728;rs2894402;rs6457830;rs6910300	0.110139	0.117902	-0.0340187	-0.0387571	0.021294	0.0247864	0.00756793	1.97015e-15	-0.0601137	0.283238	NA	-0.0425281	NA	0.039632	NA
Derived_OCT_measures	Derived_OCT_measures	INL_ELM_thickness_central_subfield_left	6:138814129:A:AT	rs58499992	6	138814129	6q23.3	7.66021e-11	1	rs58499992	NA	0.996272	NA	-9.8585e-05	NA	0.021098	0.00638259	7.66021e-11	-0.0415323	NA	NA	NA	NA	NA	NA
Derived_OCT_measures	Derived_OCT_measures	INL_ELM_thickness_central_subfield_left	6:150016812:G:GA	6:150016812_GA_G	6	150016812	6q25.1	1.93739e-12	1	6:150016812_GA_G	NA	NA	NA	NA	NA	NA	0.00711901	1.93739e-12	0.0501102	NA	0.83404	NA	-0.00700905	NA	0.0334523
Derived_OCT_measures	Derived_OCT_measures	INL_ELM_thickness_central_subfield_left	7:27084648:A:G	rs187136683	7	27084648	7p15.2	1.49445e-10	2	rs187136683;rs10637717	0.893377	0.126925	0.00302492	0.0326019	0.0225686	0.0213595	0.0064411	1.49445e-10	0.0412613	0.10628	0.737136	0.0618003	-0.0241592	0.0382631	0.0719776
Derived_OCT_measures	Derived_OCT_measures	INL_ELM_thickness_central_subfield_left	9:21553876:A:T	rs9657572	9	21553876	9p21.3	1.80427e-12	2	rs9657572;rs7042262	NA	0.101102	NA	0.037039	NA	0.0225912	0.00674055	1.80427e-12	0.047513	0.27892	NA	0.0443141	NA	0.0409274	NA
Derived_OCT_measures	Derived_OCT_measures	INL_ELM_thickness_central_subfield_left	12:56115585:C:T	rs3138142	12	56115585	12q13.2	1.27116e-51	10	rs3138142;rs3138136;rs75180715;rs143791725;rs73119282;rs73119300;rs11171695;rs12825163;rs74867235;rs3138144	5.765e-06	7.79869e-05	0.10009	0.0965825	0.0220715	0.0244481	0.00724877	1.27116e-51	0.109572	2.75091e-05	0.162031	0.146392	0.144767	0.0349121	0.103533
Derived_OCT_measures	Derived_OCT_measures	INL_ELM_thickness_central_subfield_left	12:56160662:G:GCCTAGTCTCTGCCT	12:56160662_GCCTAGTCTCTGCCT_G	12	56160662	12q13.2	1.01214e-10	2	12:56160662_GCCTAGTCTCTGCCT_G;rs3138144	0.444707	0.570924	0.0267529	-0.0146618	0.0350046	0.0258726	0.00781267	1.01214e-10	-0.0505099	0.158349	0.18418	0.0879722	-0.153865	0.062363	0.115862
Derived_OCT_measures	Derived_OCT_measures	INL_ELM_thickness_central_subfield_left	13:110360444:C:T	rs11069798	13	110360444	13q34	5.47213e-11	1	rs11069798	0.511828	0.10025	-0.0130136	-0.0377434	0.0198379	0.0229632	0.00697	5.47213e-11	-0.0457057	0.604971	NA	0.0196428	NA	0.0379744	NA
Derived_OCT_measures	Derived_OCT_measures	INL_ELM_thickness_central_subfield_left	14:21781775:C:T	rs4981371	14	21781775	14q11.2	3.29607e-14	1	rs4981371	0.18501	5.34899e-06	-0.0243221	-0.0927301	0.0183496	0.0203775	0.00622786	3.29607e-14	-0.0472453	0.635235	0.495741	-0.0161882	-0.0219988	0.0341257	0.0322939
Derived_OCT_measures	Derived_OCT_measures	INL_ELM_thickness_central_subfield_left	14:69589589:T:TA	rs34867364	14	69589589	14q24.1	1.70937e-16	4	rs34867364;14:69663339_CTT_C;14:69743397_CA_C;14:69572631_CATAT_C	0.321851	0.071484	0.0173361	0.0394453	0.0174996	0.021885	0.00658863	1.70937e-16	0.0542962	0.405111	0.864995	0.0269544	-0.0056471	0.0323766	0.0332144
Derived_OCT_measures	Derived_OCT_measures	INL_ELM_thickness_central_subfield_left	14:74328905:G:T	rs1968105	14	74328905	14q24.3	1.46502e-10	4	rs1968105;rs4903157;rs1985969;rs11390108	0.0221539	0.293441	0.0475776	0.0271734	0.020797	0.0258646	0.0082455	1.46502e-10	0.0528452	0.0185325	0.366435	0.117495	0.0294776	0.049896	0.0326379
Derived_OCT_measures	Derived_OCT_measures	INL_ELM_thickness_central_subfield_left	14:74412505:C:T	rs12879092	14	74412505	14q24.3	1.84262e-12	7	rs12879092;rs1985969;rs62006135;rs11159057;rs551602396;rs62006100;rs12882091	0.177005	0.23529	-0.036116	-0.0311665	0.026752	0.0262601	0.00781345	1.84262e-12	-0.0550528	0.123665	0.134942	-0.0679982	-0.150517	0.044167	0.100688
Derived_OCT_measures	Derived_OCT_measures	INL_ELM_thickness_central_subfield_left	14:74479421:G:GGAAT	rs150933475	14	74479421	14q24.3	7.61069e-40	12	rs150933475;rs551602396;rs7152352;rs887595;rs747513;rs62006100;rs12882091;14:74379573_CT_C;rs117704116;rs140766443;rs1985969;rs62006135	0.000189541	0.00117115	-0.100571	-0.110262	0.0269441	0.0339704	0.00979912	7.61069e-40	-0.129453	0.000123948	0.158501	-0.185672	-0.0660959	0.0483749	0.0468721
Derived_OCT_measures	Derived_OCT_measures	INL_ELM_thickness_central_subfield_left	14:74570130:A:ATTTTTTTTTTTTT	14:74570130_ATTTTTTTTTTTTT_A	14	74570130	14q24.3	3.31302e-13	6	14:74570130_ATTTTTTTTTTTTT_A;rs7152352;rs75410415;rs35552055;rs8013751;rs11390108	0.91171	0.388373	0.00315762	0.023655	0.0284772	0.0274238	0.00818231	3.31302e-13	0.0595756	0.495365	0.419782	0.0355272	-0.0452167	0.0521079	0.0560445
Derived_OCT_measures	Derived_OCT_measures	INL_ELM_thickness_central_subfield_left	14:74686558:C:T	rs1548770	14	74686558	14q24.3	1.08578e-10	6	rs1548770;rs7158381;rs61052738;rs551602396;rs7152352;rs887595	0.0142945	0.0743325	-0.0610857	-0.0714453	0.0249352	0.0400352	0.0133081	1.08578e-10	-0.0858972	0.0145003	NA	-0.107186	NA	0.0438455	NA
Derived_OCT_measures	Derived_OCT_measures	INL_ELM_thickness_central_subfield_left	14:74711249:A:G	rs2024241	14	74711249	14q24.3	7.37916e-12	2	rs2024241;rs12896898	0.00178143	0.666307	-0.0602893	-0.00954643	0.019296	0.0221381	0.00676032	7.37916e-12	-0.0463089	0.291778	0.00565158	-0.0357167	-0.104898	0.0338794	0.0379059
Derived_OCT_measures	Derived_OCT_measures	INL_ELM_thickness_central_subfield_left	14:74795706:C:G	rs141392392	14	74795706	14q24.3	1.67634e-10	1	rs141392392	0.626739	0.195131	-0.0697009	-0.131128	0.143322	0.101214	0.0316866	1.67634e-10	-0.202427	0.455544	0.240473	-0.296404	-0.443228	0.397216	0.377599
Derived_OCT_measures	Derived_OCT_measures	INL_ELM_thickness_central_subfield_left	14:75290018:C:G	rs8021280	14	75290018	14q24.3	1.9487e-11	6	rs8021280;rs528910316;rs722685;rs6574201;rs4903292;14:75111593_CTTT_C	0.205501	0.633874	0.023875	0.00974355	0.0188581	0.0204575	0.00622349	1.9487e-11	0.0417584	0.15931	0.455875	0.0481847	-0.0571104	0.0342368	0.0765908
Derived_OCT_measures	Derived_OCT_measures	INL_ELM_thickness_central_subfield_left	15:59981515:A:G	rs3087328	15	59981515	15q22.2	8.26783e-17	5	rs3087328;rs7163298;rs11629842;rs6151491;rs3784389	0.00662005	0.17559	0.0497806	0.0283115	0.0183329	0.0209025	0.00623613	8.26783e-17	0.0519304	0.00180936	0.550944	0.105582	0.0207017	0.033842	0.0347142
Derived_OCT_measures	Derived_OCT_measures	INL_ELM_thickness_central_subfield_left	17:43798360:A:G	rs55938136	17	43798360	17q21.31	7.17005e-17	1	rs55938136	0.0308918	0.403013	0.0723053	0.0210829	0.0334985	0.0252112	0.00737683	7.17005e-17	0.0615537	0.00524001	0.697087	0.194585	-0.0381672	0.0696964	0.0980519
Derived_OCT_measures	Derived_OCT_measures	INL_ELM_thickness_central_subfield_left	17:44083402:A:G	rs1991556	17	44083402	17q21.31	1.74824e-18	18	rs1991556;rs8067056;rs199470;rs56755526;17:44858598_CA_C;rs61572747;rs546735951;17:43511281_TGGCTAACACGGTGAAACCCC_T;rs142925250;17:43700576_AG_A;rs71279459;rs1526123;rs12938476;rs4076453;rs35076622;rs242944;rs9899833;rs2435201	0.0175176	0.297928	0.0821556	0.0265148	0.0345822	0.0254733	0.00744755	1.74824e-18	0.0653333	0.00636869	0.997638	0.191658	0.000388252	0.0702513	0.131172
Derived_OCT_measures	Derived_OCT_measures	INL_ELM_thickness_central_subfield_left	22:30646126:G:T	rs9606708	22	30646126	22q12.2	2.80419e-13	2	rs9606708;rs9620957	NA	0.780837	NA	-0.00642509	NA	0.0230929	0.00692832	2.80419e-13	0.0506008	NA	0.321117	NA	0.0852279	NA	0.0859009
Derived_OCT_measures	Derived_OCT_measures	INL_ELM_thickness_central_subfield_right	1:200310898:C:G	rs71633898	1	200310898	1q32.1	1.20837e-13	2	rs71633898;rs34049751	0.0148554	0.00966887	-0.044689	-0.0545599	0.0183461	0.0210864	0.00638677	1.20837e-13	-0.0473634	0.102565	0.445218	-0.0534202	-0.0338019	0.0327221	0.0442775
Derived_OCT_measures	Derived_OCT_measures	INL_ELM_thickness_central_subfield_right	1:202794787:C:T	rs12139944	1	202794787	1q32.1	4.02763e-13	5	rs12139944;rs4950949;1:202713156_TATC_T;1:202725106_CA_C;1:202757020_CA_C	0.994197	0.000573988	-0.000170491	-0.0804884	0.0234397	0.0233732	0.00705051	4.02763e-13	-0.0511489	0.595828	0.717718	0.0207194	0.0246812	0.039063	0.0682723
Derived_OCT_measures	Derived_OCT_measures	INL_ELM_thickness_central_subfield_right	1:212510700:C:T	rs1470390	1	212510700	1q32.3	2.52621e-11	3	rs1470390;rs66505337;rs168438	0.336422	0.00219943	0.0214357	0.0745274	0.0222996	0.0243403	0.00752174	2.52621e-11	0.0501838	0.503239	0.386167	0.0242825	-0.0468506	0.0362749	0.0540631
Derived_OCT_measures	Derived_OCT_measures	INL_ELM_thickness_central_subfield_right	3:27711706:A:G	rs9837054	3	27711706	3p24.1	1.63627e-15	2	rs9837054;rs2077631	0.0947354	0.00117223	0.0327241	0.0908219	0.0195843	0.0279835	0.00864938	1.63627e-15	0.0689027	0.245125	0.628876	0.0398259	0.0170609	0.0342656	0.0353002
Derived_OCT_measures	Derived_OCT_measures	INL_ELM_thickness_central_subfield_right	3:123070426:A:G	rs7614016	3	123070426	3q21.1	3.73458e-14	2	rs7614016;rs4072921	0.0122376	0.886998	0.0614971	0.00346583	0.0245476	0.0243895	0.00716948	3.73458e-14	0.0542724	0.5011	0.0446856	0.0271371	0.109263	0.0403369	0.0544247
Derived_OCT_measures	Derived_OCT_measures	INL_ELM_thickness_central_subfield_right	4:163095431:G:T	rs11734772	4	163095431	4q32.2	1.64148e-10	1	rs11734772	0.452877	0.467434	0.014566	0.0150732	0.0194052	0.0207431	0.00621802	1.64148e-10	0.0397432	0.260911	NA	-0.0387858	NA	0.0344995	NA
Derived_OCT_measures	Derived_OCT_measures	INL_ELM_thickness_central_subfield_right	5:87775507:T:TG	rs199502002	5	87775507	5q14.3	3.956e-12	2	rs199502002;rs12653396	NA	0.170181	NA	-0.0303857	NA	0.0221531	0.00666413	3.956e-12	-0.0462407	0.653602	NA	-0.0150598	NA	0.0335584	NA
Derived_OCT_measures	Derived_OCT_measures	INL_ELM_thickness_central_subfield_right	5:87847988:A:G	rs79327504	5	87847988	5q14.3	2.97654e-28	9	rs79327504;rs373616442;rs184539003;rs79372425;rs78440979;5:87778792_AT_A;5:87782483_GGACA_G;rs200402995;rs11428650	0.00605675	0.026331	0.106047	0.0900751	0.0386372	0.0405507	0.0119216	2.97654e-28	0.131406	0.169617	0.409425	0.0861798	0.0656989	0.0627476	0.0796441
Derived_OCT_measures	Derived_OCT_measures	INL_ELM_thickness_central_subfield_right	5:148612322:A:G	rs4490572	5	148612322	5q32	1.04895e-13	1	rs4490572	0.165486	0.0440229	0.0259177	0.0428473	0.0186881	0.0212761	0.00637418	1.04895e-13	0.0473894	0.489192	0.862999	0.0227465	-0.00611627	0.0328899	0.0354448
Derived_OCT_measures	Derived_OCT_measures	INL_ELM_thickness_central_subfield_right	5:167806836:C:T	rs72828890	5	167806836	5q34	2.27423e-11	4	rs72828890;rs72828894;rs12514035;rs7723533	0.287574	0.26368	0.0617466	0.0401651	0.0580621	0.0359344	0.00973117	2.27423e-11	0.0650747	0.0726619	0.904551	0.222798	0.0209607	0.124125	0.174798
Derived_OCT_measures	Derived_OCT_measures	INL_ELM_thickness_central_subfield_right	5:167850039:C:T	rs6876370	5	167850039	5q34	2.82539e-10	4	rs6876370;rs7723533;rs72828894;rs12514035	0.881059	0.0989856	-0.00268514	0.0341177	0.0179456	0.02068	0.00622694	2.82539e-10	0.03928	0.926377	0.324154	0.00295913	-0.0336953	0.0320238	0.0341753
Derived_OCT_measures	Derived_OCT_measures	INL_ELM_thickness_central_subfield_right	5:173045961:A:G	rs258874	5	173045961	5q35.2	3.08862e-12	1	rs258874	0.292301	0.00186918	-0.019107	-0.0647977	0.0181438	0.0208335	0.00636077	3.08862e-12	-0.0443577	0.380153	0.518435	-0.0280603	-0.0225724	0.0319733	0.0349549
Derived_OCT_measures	Derived_OCT_measures	INL_ELM_thickness_central_subfield_right	6:7232389:C:T	rs75757892	6	7232389	6p24.3	2.79885e-24	15	rs75757892;rs11759008;rs6923415;rs2714344;rs76053219;6:7268293_CCT_C;rs7744696;rs9502572;rs75473539;rs3778330;rs112241640;rs75320317;rs6597255;rs1334576;rs12192672	0.00145864	0.0246045	-0.128316	-0.062983	0.0403155	0.0280229	0.00802668	2.79885e-24	-0.0816029	0.111495	0.30596	-0.105598	-0.133093	0.0663508	0.130007
Derived_OCT_measures	Derived_OCT_measures	INL_ELM_thickness_central_subfield_right	6:35479574:C:G	rs7764472	6	35479574	6p21.31	3.56553e-13	3	rs7764472;rs4267954;rs6911901	0.751139	0.00848484	0.00843261	-0.0754007	0.0265897	0.0286461	0.00874908	3.56553e-13	-0.0636155	0.158302	0.870481	-0.0553837	0.0199994	0.0392568	0.122661
Derived_OCT_measures	Derived_OCT_measures	INL_ELM_thickness_central_subfield_right	6:138814129:A:AT	rs58499992	6	138814129	6q23.3	1.61962e-13	1	rs58499992	NA	0.0657631	NA	-0.0386988	NA	0.0210315	0.00636871	1.61962e-13	-0.0469817	NA	NA	NA	NA	NA	NA
Derived_OCT_measures	Derived_OCT_measures	INL_ELM_thickness_central_subfield_right	6:149973764:A:G	rs12523793	6	149973764	6q25.1	8.68116e-14	3	rs12523793;rs9397398;rs9397070	0.637947	0.281706	0.00839531	0.0234247	0.0178407	0.0217602	0.00660011	8.68116e-14	0.0492339	0.262696	0.517853	0.0349306	-0.0290515	0.0311869	0.0449256
Derived_OCT_measures	Derived_OCT_measures	INL_ELM_thickness_central_subfield_right	9:21555283:C:T	rs9298816	9	21555283	9p21.3	2.74268e-12	2	rs9298816;rs7042262	NA	0.0415466	NA	0.0461597	NA	0.0226491	0.00676145	2.74268e-12	0.0472647	0.237287	NA	-0.0497676	NA	0.0421119	NA
Derived_OCT_measures	Derived_OCT_measures	INL_ELM_thickness_central_subfield_right	10:49410358:C:T	rs11101258	10	49410358	10q11.22	6.40248e-11	2	rs11101258;rs35888745	0.0374112	0.0307892	0.0391259	0.0496662	0.0187992	0.0229959	0.00694366	6.40248e-11	0.0453701	0.172861	0.244333	0.0544684	0.0382422	0.0399602	0.0328478
Derived_OCT_measures	Derived_OCT_measures	INL_ELM_thickness_central_subfield_right	11:31434854:A:T	rs17705366	11	31434854	11p13	1.14156e-10	2	rs17705366;rs3026398	0.0306049	0.211786	-0.048559	-0.0282103	0.0224584	0.0225923	0.00680829	1.14156e-10	-0.0438924	0.032863	0.0311029	-0.0841026	-0.100999	0.0394153	0.0468509
Derived_OCT_measures	Derived_OCT_measures	INL_ELM_thickness_central_subfield_right	12:19089150:C:G	rs7960781	12	19089150	12p12.3	5.32191e-11	3	rs7960781;rs4143503;rs12227870	0.123969	0.0774594	-0.0283369	-0.038564	0.0184206	0.0218416	0.00667365	5.32191e-11	-0.0437901	0.565689	NA	-0.0201025	NA	0.0349968	NA
Derived_OCT_measures	Derived_OCT_measures	INL_ELM_thickness_central_subfield_right	12:56115585:C:T	rs3138142	12	56115585	12q13.2	9.43867e-60	11	rs3138142;rs3138136;rs75180715;rs117236761;rs143791725;rs73119282;rs73121266;rs11171695;rs12825163;rs74867235;rs3138144	1.81397e-05	0.00793227	0.0938873	0.0647305	0.0219023	0.0243812	0.00723131	9.43867e-60	0.11789	5.95588e-05	0.0526421	0.135512	0.205952	0.0337553	0.106279
Derived_OCT_measures	Derived_OCT_measures	INL_ELM_thickness_central_subfield_right	12:56160662:G:GCCTAGTCTCTGCCT	12:56160662_GCCTAGTCTCTGCCT_G	12	56160662	12q13.2	2.03588e-10	3	12:56160662_GCCTAGTCTCTGCCT_G;rs11171661;rs3138144	0.180423	0.179472	0.0464517	-0.0345926	0.0346796	0.0257695	0.00779297	2.03588e-10	-0.0495525	0.140279	0.268464	0.0886747	-0.131707	0.0601286	0.119019
Derived_OCT_measures	Derived_OCT_measures	INL_ELM_thickness_central_subfield_right	14:21770730:A:G	rs6571751	14	21770730	14q11.2	2.8183e-15	6	rs6571751;14:21778399_CTT_C;rs11620670;rs17197037;rs10133345;rs144092787	0.0105959	0.00571534	-0.045136	-0.0557745	0.0176606	0.0201812	0.00620613	2.8183e-15	-0.0490203	0.100406	0.0151503	-0.052298	-0.0779332	0.031833	0.0320876
Derived_OCT_measures	Derived_OCT_measures	INL_ELM_thickness_central_subfield_right	14:69589589:T:TA	rs34867364	14	69589589	14q24.1	7.8578e-12	1	rs34867364	0.111885	0.020235	0.0275571	0.05057	0.017334	0.021779	0.00657179	7.8578e-12	0.0449584	0.245205	0.61677	0.0363322	-0.0170094	0.0312649	0.0339894
Derived_OCT_measures	Derived_OCT_measures	INL_ELM_thickness_central_subfield_right	14:74293630:C:T	rs8019946	14	74293630	14q24.3	4.53501e-33	11	rs8019946;rs34986710;rs11159039;rs11159050;rs62006135;rs10151810;rs551602396;rs7148979;rs1558176;14:74258238_GTAA_G;rs2336561	0.400157	0.00237432	-0.0158951	-0.0705059	0.0188926	0.023201	0.00701983	4.53501e-33	-0.0840961	0.325253	NA	-0.0332408	NA	0.0337909	NA
Derived_OCT_measures	Derived_OCT_measures	INL_ELM_thickness_central_subfield_right	14:74318547:C:G	rs8020091	14	74318547	14q24.3	8.57198e-17	6	rs8020091;14:74379573_CT_C;rs78355949;rs7148979;rs747513;rs61052738	0.777107	0.00268791	-0.00825577	-0.156166	0.029163	0.052032	0.0151156	8.57198e-17	-0.125808	0.424468	0.910789	-0.0431524	-0.00536082	0.0540287	0.0478461
Derived_OCT_measures	Derived_OCT_measures	INL_ELM_thickness_central_subfield_right	14:74352411:A:G	rs62003710	14	74352411	14q24.3	3.51282e-21	4	rs62003710;rs62006135;rs7148979;14:74258238_GTAA_G	0.217542	0.404566	-0.138381	-0.0612545	0.112223	0.0734913	0.0209565	3.51282e-21	-0.197959	0.202252	0.769077	-0.268517	-0.105483	0.210575	0.359295
Derived_OCT_measures	Derived_OCT_measures	INL_ELM_thickness_central_subfield_right	14:74570130:A:ATTTTTTTTTTTTT	14:74570130_ATTTTTTTTTTTTT_A	14	74570130	14q24.3	6.73605e-11	4	14:74570130_ATTTTTTTTTTTTT_A;rs7152352;rs8013751;rs2336561	0.76619	0.244464	0.00841674	0.031817	0.0283047	0.0273366	0.00815953	6.73605e-11	0.0532525	0.950861	0.666042	-0.00311188	0.0248716	0.0504962	0.0576285
Derived_OCT_measures	Derived_OCT_measures	INL_ELM_thickness_central_subfield_right	14:74666641:A:G	rs887595	14	74666641	14q24.3	1.03729e-54	12	rs887595;rs747513;rs1548770;rs7158381;rs17782472;rs61052738;rs72723758;rs62006135;rs10151810;rs551602396;rs7148979;rs7152352	0.0238024	3.2165e-09	-0.0425723	-0.15516	0.0188348	0.0262088	0.00810484	1.03729e-54	-0.126252	0.0286705	0.666559	-0.0737261	0.0146269	0.0336958	0.0339469
Derived_OCT_measures	Derived_OCT_measures	INL_ELM_thickness_central_subfield_right	14:74718522:C:CAG	14:74718522_CAG_C	14	74718522	14q24.3	2.66113e-15	6	14:74718522_CAG_C;rs8016365;rs17782472;rs12896898;rs10145258;14:74700862_CG_C	0.0728771	0.196526	-0.0343274	-0.0283442	0.0191388	0.0219465	0.00667449	2.66113e-15	-0.0527675	0.780459	0.0170941	0.00916926	-0.0976483	0.0328976	0.0409482
Derived_OCT_measures	Derived_OCT_measures	INL_ELM_thickness_central_subfield_right	14:74795706:C:G	rs141392392	14	74795706	14q24.3	8.47175e-13	2	rs141392392;rs17782472	0.24926	0.151684	0.161854	-0.144504	0.14048	0.100797	0.0317191	8.47175e-13	-0.226896	0.427312	0.647618	0.303968	-0.177326	0.382927	0.387958
Derived_OCT_measures	Derived_OCT_measures	INL_ELM_thickness_central_subfield_right	14:75297727:C:T	rs973879	14	75297727	14q24.3	5.95991e-11	6	rs973879;rs12147629;14:75317089_CT_C;14:75356827_CT_C;rs12147862;rs888415	0.0440953	0.483926	-0.0365112	-0.014198	0.0181361	0.0202828	0.00621178	5.95991e-11	-0.0406545	0.06185	0.375496	-0.0606415	-0.0306858	0.0324743	0.0346252
Derived_OCT_measures	Derived_OCT_measures	INL_ELM_thickness_central_subfield_right	15:59984779:A:C	rs7183831	15	59984779	15q22.2	9.07688e-18	3	rs7183831;rs7163298;rs6151525	0.0283966	0.238766	0.0399805	0.0245898	0.0182413	0.0208728	0.00623273	9.07688e-18	0.0535085	0.0110574	0.76507	0.0836466	0.0106723	0.0329203	0.0357136
Derived_OCT_measures	Derived_OCT_measures	INL_ELM_thickness_central_subfield_right	17:43798360:A:G	rs55938136	17	43798360	17q21.31	2.0032e-22	1	rs55938136	0.0631987	0.0592468	0.0616712	0.0473694	0.033196	0.0251116	0.00735899	2.0032e-22	0.0716886	0.108905	0.904888	0.107709	-0.0119732	0.0671865	0.100204
Derived_OCT_measures	Derived_OCT_measures	INL_ELM_thickness_central_subfield_right	17:43927290:A:G	rs17769552	17	43927290	17q21.31	5.36511e-24	23	rs17769552;rs9915721;rs754593;rs713522;rs8067056;rs7225002;rs9908639;rs199470;rs56755526;17:44858598_CA_C;rs62064595;rs61572747;rs546735951;17:43511281_TGGCTAACACGGTGAAACCCC_T;rs142925250;rs62065454;rs3843738;rs1623865;rs1526123;rs12938476;rs34186148;rs4076453;rs242944	0.0386672	0.0146169	0.0703832	0.0618804	0.0340392	0.0253428	0.00740166	5.36511e-24	0.074778	0.103666	0.655084	0.109759	-0.0585339	0.0674472	0.131033
Derived_OCT_measures	Derived_OCT_measures	INL_ELM_thickness_central_subfield_right	22:30646126:G:T	rs9606708	22	30646126	22q12.2	2.36893e-14	3	rs9606708;rs13057533;rs9620957	NA	0.888319	NA	0.00322811	NA	0.0229871	0.00691293	2.36893e-14	0.0527375	NA	0.200552	NA	0.112489	NA	0.0878833
Derived_OCT_measures	Derived_OCT_measures	INL_ELM_thickness_inner_subfield_left	1:23406485:C:G	rs2235547	1	23406485	1p36.12	5.40312e-19	7	rs2235547;1:23437692_CAA_C;rs11578642;rs35835726;rs78726676;rs75822118;rs11590260	0.0848786	0.0131749	0.0329017	0.0501093	0.019095	0.0202135	0.00624747	5.40312e-19	0.0556254	0.516091	0.455681	0.0230327	-0.0270459	0.0354686	0.0362557
Derived_OCT_measures	Derived_OCT_measures	INL_ELM_thickness_inner_subfield_left	1:200310898:C:G	rs71633898	1	200310898	1q32.1	5.8167e-30	11	rs71633898;rs2790137;rs2808506;rs11369486;rs4915434;rs4915437;rs34199291;1:200441602_CT_C;rs34049751;rs10737569;rs12144219	0.0765603	1.01416e-06	-0.0330544	-0.103731	0.0186642	0.0212178	0.0064604	5.8167e-30	-0.0734626	0.043635	0.736144	-0.0686686	0.0150881	0.0340351	0.0447765
Derived_OCT_measures	Derived_OCT_measures	INL_ELM_thickness_inner_subfield_left	1:202792179:A:G	rs10800867	1	202792179	1q32.1	1.97168e-13	3	rs10800867;rs61820950;rs12759767	0.311894	0.46087	-0.0192264	-0.0158947	0.0190124	0.0215546	0.00654162	1.97168e-13	-0.0480855	0.975283	0.214462	-0.00109399	-0.043193	0.0353085	0.0347941
Derived_OCT_measures	Derived_OCT_measures	INL_ELM_thickness_inner_subfield_left	1:214157900:T:TC	rs141190641	1	214157900	1q32.3	1.68855e-10	2	rs141190641;rs340836	0.142245	0.00142755	0.0628268	0.10177	0.0428126	0.0319125	0.00967986	1.68855e-10	0.0618281	0.366452	0.56204	0.0684753	0.0659046	0.0758192	0.113665
Derived_OCT_measures	Derived_OCT_measures	INL_ELM_thickness_inner_subfield_left	1:222148552:A:C	rs12032598	1	222148552	1q41	1.44527e-10	2	rs12032598;rs11118920	0.835859	0.00639852	0.00497298	0.0722585	0.0240017	0.026501	0.00806173	1.44527e-10	0.0516841	0.582235	NA	-0.0263724	NA	0.047939	NA
Derived_OCT_measures	Derived_OCT_measures	INL_ELM_thickness_inner_subfield_left	1:227447213:C:T	rs1513617	1	227447213	1q42.13	1.542e-16	12	rs1513617;rs776003769;rs6426452;rs76705164;rs7545890;rs7549464;rs1929861;rs7521639;rs12144369;rs12063126;rs5781473;rs5781473	0.685128	0.0552816	-0.00863251	0.0414367	0.0212898	0.0216193	0.00661843	1.542e-16	0.0546233	0.958106	NA	-0.00229779	NA	0.0437424	NA
Derived_OCT_measures	Derived_OCT_measures	INL_ELM_thickness_inner_subfield_left	2:145338686:C:T	rs116350483	2	145338686	2q22.3	1.91198e-21	2	rs116350483;rs116098515	0.0573984	0.00648824	-0.214211	-0.226443	0.112727	0.083189	0.0244625	1.91198e-21	-0.232632	0.0687474	0.231035	-0.330771	0.510815	0.181734	0.426498
Derived_OCT_measures	Derived_OCT_measures	INL_ELM_thickness_inner_subfield_left	2:169016460:C:T	rs3820860	2	169016460	2q24.3	2.62393e-15	2	rs3820860;rs10186426	0.00272313	0.245981	-0.072889	-0.032847	0.0243176	0.0283123	0.00866153	2.62393e-15	-0.0684919	0.0352506	0.138595	-0.0892668	-0.0691953	0.0423976	0.0467206
Derived_OCT_measures	Derived_OCT_measures	INL_ELM_thickness_inner_subfield_left	2:170067947:C:G	rs11689553	2	170067947	2q31.1	7.52281e-13	2	rs11689553;rs67405786	0.320893	0.059428	-0.0335846	-0.0456493	0.0338341	0.024217	0.00729297	7.52281e-13	-0.0522875	0.535895	0.657235	-0.0453455	0.0479159	0.0732521	0.107983
Derived_OCT_measures	Derived_OCT_measures	INL_ELM_thickness_inner_subfield_left	2:202529479:C:T	rs17384293	2	202529479	2q33.1	6.0819e-13	1	rs17384293	0.202706	0.539547	-0.0311961	-0.0182353	0.024489	0.0297236	0.00916282	6.0819e-13	-0.0659598	0.0800667	0.390283	-0.0706486	0.0564991	0.0403637	0.065765
Derived_OCT_measures	Derived_OCT_measures	INL_ELM_thickness_inner_subfield_left	2:216826913:G:GA	rs200857348	2	216826913	2q35	3.34839e-24	3	rs200857348;rs934152;rs148388367	0.149852	0.00218765	-0.0868197	-0.145735	0.0602892	0.0475715	0.015883	3.34839e-24	-0.161196	0.357198	0.613448	-0.085077	-0.103175	0.0924029	0.204242
Derived_OCT_measures	Derived_OCT_measures	INL_ELM_thickness_inner_subfield_left	3:25478606:A:G	rs74471895	3	25478606	3p24.2	2.74533e-12	1	rs74471895	0.171843	0.181972	-0.0421038	-0.0344492	0.0308158	0.0258103	0.00769237	2.74533e-12	-0.0537711	0.404884	0.722434	0.0464347	-0.0255057	0.0557486	0.0718049
Derived_OCT_measures	Derived_OCT_measures	INL_ELM_thickness_inner_subfield_left	3:27711706:A:G	rs9837054	3	27711706	3p24.1	8.59108e-23	4	rs9837054;rs2077631;rs143455756;rs116837280	0.00158423	0.000163761	0.0628384	0.106552	0.0198932	0.028269	0.0087482	8.59108e-23	0.085971	0.02876	0.251345	0.077844	0.040931	0.0355979	0.0356825
Derived_OCT_measures	Derived_OCT_measures	INL_ELM_thickness_inner_subfield_left	3:114440375:C:T	rs73857644	3	114440375	3q13.31	8.46043e-11	1	rs73857644	0.306637	0.0998514	-0.0299948	-0.063342	0.0293404	0.0384923	0.0121888	8.46043e-11	-0.0791321	0.161042	0.0440229	-0.0861175	-0.0920297	0.0614433	0.0456979
Derived_OCT_measures	Derived_OCT_measures	INL_ELM_thickness_inner_subfield_left	3:150115237:A:AGAGT	rs765544501	3	150115237	3q25.1	6.30499e-11	1	rs765544501	0.198128	0.182504	0.0277155	0.0321379	0.0215366	0.0241079	0.00735952	6.30499e-11	0.0481042	0.478105	0.188225	0.0271855	0.056032	0.0383243	0.0425824
Derived_OCT_measures	Derived_OCT_measures	INL_ELM_thickness_inner_subfield_left	3:156828823:A:G	rs729257	3	156828823	3q25.31	7.07105e-18	6	rs729257;rs11710600;rs4325879;rs10653337;rs78086267;rs1994125	0.0559464	0.00383237	0.0358158	0.0604706	0.0187375	0.0209122	0.00640723	7.07105e-18	0.0551903	0.94476	NA	0.00231831	NA	0.0334591	NA
Derived_OCT_measures	Derived_OCT_measures	INL_ELM_thickness_inner_subfield_left	5:87775507:T:TG	rs199502002	5	87775507	5q14.3	1.59688e-15	7	rs199502002;rs992623;rs12653396;rs153685;rs532912673;5:87475116_CT_C;rs247916	NA	0.0139575	NA	-0.0549063	NA	0.0223346	0.0067396	1.59688e-15	-0.0537093	0.147574	NA	-0.0503789	NA	0.0347883	NA
Derived_OCT_measures	Derived_OCT_measures	INL_ELM_thickness_inner_subfield_left	5:87846165:G:GA	5:87846165_GA_G	5	87846165	5q14.3	3.83338e-30	9	5:87846165_GA_G;5:87847353_AT_A;rs373616442;rs78651477;rs184539003;rs142502827;rs78440979;5:87778792_AT_A;rs11428650	0.00626418	0.00165269	0.152914	0.128182	0.0559383	0.0407387	0.0120097	3.83338e-30	0.137001	0.0504985	0.0800156	0.204397	0.302118	0.104513	0.17258
Derived_OCT_measures	Derived_OCT_measures	INL_ELM_thickness_inner_subfield_left	5:148631433:C:T	rs1438689	5	148631433	5q32	3.35737e-11	1	rs1438689	0.205306	0.684265	0.0242927	0.00853838	0.0191798	0.0209969	0.00630242	3.35737e-11	0.0417849	0.121364	NA	0.0532635	NA	0.0343841	NA
Derived_OCT_measures	Derived_OCT_measures	INL_ELM_thickness_inner_subfield_left	6:7232389:C:T	rs75757892	6	7232389	6p24.3	5.95931e-13	5	rs75757892;rs6923415;rs2714344;rs7744696;rs12192672	0.0767777	0.633845	-0.0724414	-0.0134597	0.0409344	0.0282576	0.00811927	5.95931e-13	-0.0584702	0.459768	0.168437	-0.0511964	-0.179802	0.0692564	0.130552
Derived_OCT_measures	Derived_OCT_measures	INL_ELM_thickness_inner_subfield_left	6:35477152:C:T	rs7752728	6	35477152	6p21.31	9.81114e-22	6	rs7752728;rs2894402;rs6457830;rs6910300;rs6929873;rs3798345	0.0657838	0.114823	-0.0394806	-0.0393198	0.0214581	0.0249352	0.00763671	9.81114e-22	-0.073151	0.0281122	NA	-0.0871644	NA	0.0396974	NA
Derived_OCT_measures	Derived_OCT_measures	INL_ELM_thickness_inner_subfield_left	6:106528340:A:G	rs9398063	6	106528340	6q21	1.81192e-20	3	rs9398063;rs17558797;rs4336479	0.00028641	0.00151328	-0.176961	-0.1695	0.048786	0.0534341	0.0171051	1.81192e-20	-0.158613	0.226615	0.0959347	-0.0959229	-0.193408	0.0793326	0.116169
Derived_OCT_measures	Derived_OCT_measures	INL_ELM_thickness_inner_subfield_left	6:149919883:A:AAAC	6:149919883_AAAC_A	6	149919883	6q25.1	2.19589e-10	1	6:149919883_AAAC_A	0.204232	0.877901	0.0228225	-0.00335347	0.0179763	0.0218282	0.00668314	2.19589e-10	0.0424178	0.345817	0.469559	0.0305713	0.0243138	0.0324283	0.0336199
Derived_OCT_measures	Derived_OCT_measures	INL_ELM_thickness_inner_subfield_left	7:867033:C:T	rs9639276	7	867033	7p22.3	1.58593e-11	1	rs9639276	0.355217	0.579717	0.0222558	-0.0151036	0.0240729	0.0272727	0.0082277	1.58593e-11	0.0554531	0.808345	0.206376	0.009754	0.0723986	0.0402124	0.0572958
Derived_OCT_measures	Derived_OCT_measures	INL_ELM_thickness_inner_subfield_left	7:51102820:A:C	rs2240093	7	51102820	7p12.1	2.45311e-10	1	rs2240093	NA	0.174275	NA	-0.0315073	NA	0.0231911	0.00702446	2.45311e-10	-0.0444642	NA	NA	NA	NA	NA	NA
Derived_OCT_measures	Derived_OCT_measures	INL_ELM_thickness_inner_subfield_left	7:99507352:G:GT	rs142477002	7	99507352	7q22.1	3.49377e-11	1	rs142477002	0.0101124	0.811618	0.0468099	0.00500348	0.0182001	0.0209931	0.0063483	3.49377e-11	0.0420518	0.00177008	0.168867	0.104534	-0.0647044	0.0334368	0.0470285
Derived_OCT_measures	Derived_OCT_measures	INL_ELM_thickness_inner_subfield_left	8:109121945:C:T	rs13263941	8	109121945	8q23.1	1.95972e-33	9	rs13263941;rs139617950;rs78935216;rs56112207;rs1452020;rs988886;rs2514840;rs2514843;rs117073107	0.31357	0.0293523	0.0204232	0.0514453	0.0202659	0.0236126	0.00719651	1.95972e-33	0.0867118	0.169477	NA	0.0516042	NA	0.0375607	NA
Derived_OCT_measures	Derived_OCT_measures	INL_ELM_thickness_inner_subfield_left	9:21553876:A:T	rs9657572	9	21553876	9p21.3	2.09997e-21	2	rs9657572;rs1452653	NA	0.0111699	NA	0.0576542	NA	0.0227223	0.00680534	2.09997e-21	0.0646504	0.629642	NA	0.0198061	NA	0.0410719	NA
Derived_OCT_measures	Derived_OCT_measures	INL_ELM_thickness_inner_subfield_left	9:77164177:C:T	rs6560395	9	77164177	9q21.13	7.63513e-13	3	rs6560395;rs10781235;rs7037043	0.0828927	0.00893891	0.0312999	0.0539181	0.0180492	0.0206236	0.00627707	7.63513e-13	0.0449912	0.178563	0.172389	0.0451167	0.0524353	0.0335392	0.0384263
Derived_OCT_measures	Derived_OCT_measures	INL_ELM_thickness_inner_subfield_left	10:49742205:C:T	rs4838417	10	49742205	10q11.22	1.50037e-11	2	rs4838417;rs10857595	0.447818	0.744651	0.0145319	0.00707224	0.0191446	0.021714	0.00655965	1.50037e-11	0.0442636	0.813036	0.521516	0.00837877	0.0220794	0.0354265	0.0344446
Derived_OCT_measures	Derived_OCT_measures	INL_ELM_thickness_inner_subfield_left	11:31434854:A:T	rs17705366	11	31434854	11p13	1.937e-18	5	rs17705366;rs2177482;rs3026398;rs3026393;rs56334134	0.0543971	0.0374968	-0.0438466	-0.0474503	0.0227933	0.0228092	0.00688818	1.937e-18	-0.0603466	0.313784	0.0553696	-0.0412711	-0.0905977	0.0409715	0.0472857
Derived_OCT_measures	Derived_OCT_measures	INL_ELM_thickness_inner_subfield_left	11:69018588:C:T	rs11606813	11	69018588	11q13.3	3.33304e-11	2	rs11606813;rs67808136	0.169597	0.0756182	-0.0971412	-0.0993901	0.0707254	0.055941	0.0154499	3.33304e-11	-0.102449	0.471194	0.630381	0.0936437	-0.132801	0.129964	0.275985
Derived_OCT_measures	Derived_OCT_measures	INL_ELM_thickness_inner_subfield_left	11:69283303:G:T	rs631695	11	69283303	11q13.3	2.12588e-11	2	rs631695;rs2930972	0.312795	0.0341791	0.0190941	0.0444374	0.0189167	0.0209813	0.00635144	2.12588e-11	0.0425363	0.161842	0.446337	0.0488133	-0.0257671	0.034894	0.0338357
Derived_OCT_measures	Derived_OCT_measures	INL_ELM_thickness_inner_subfield_left	11:129154777:C:T	rs41313171	11	129154777	11q24.3	3.24551e-11	3	rs41313171;rs11221650;rs10893946	0.0224879	0.857159	0.0502429	-0.00401938	0.0220168	0.0223309	0.00668137	3.24551e-11	0.0443307	0.404404	0.0294276	0.0383904	0.0866395	0.0460437	0.0397847
Derived_OCT_measures	Derived_OCT_measures	INL_ELM_thickness_inner_subfield_left	12:55655479:C:T	rs73116921	12	55655479	12q13.2	1.54866e-11	5	rs73116921;rs534727686;rs147010529;rs142621472;rs74867235	0.119732	0.189513	0.140782	0.065879	0.0904827	0.0502118	0.0151533	1.54866e-11	0.102183	0.711767	0.337267	0.072215	0.305455	0.195448	0.318322
Derived_OCT_measures	Derived_OCT_measures	INL_ELM_thickness_inner_subfield_left	12:56115585:C:T	rs3138142	12	56115585	12q13.2	1.18598e-137	11	rs3138142;rs3138136;rs75180715;rs117236761;rs143791725;rs73119282;rs73119300;rs73123204;rs12825163;rs74867235;rs3138144	1.44641e-08	3.68814e-10	0.125712	0.153452	0.02218	0.0244869	0.00731716	1.18598e-137	0.182735	2.27833e-06	0.0096899	0.165255	0.279123	0.0349597	0.107907
Derived_OCT_measures	Derived_OCT_measures	INL_ELM_thickness_inner_subfield_left	12:56160662:G:GCCTAGTCTCTGCCT	12:56160662_GCCTAGTCTCTGCCT_G	12	56160662	12q13.2	1.13092e-19	5	12:56160662_GCCTAGTCTCTGCCT_G;rs12824144;rs140829745;rs11171661;rs3138144	0.874672	0.0162378	0.00555767	-0.0623969	0.0352361	0.0259606	0.00788794	1.13092e-19	-0.0715875	0.540435	0.553898	0.0382647	-0.0718349	0.0625081	0.121357
Derived_OCT_measures	Derived_OCT_measures	INL_ELM_thickness_inner_subfield_left	12:56204865:C:CA	12:56204865_CA_C	12	56204865	12q13.2	1.85509e-11	3	12:56204865_CA_C;rs117236761;rs141784638	0.392567	0.733355	0.0443716	-0.0205301	0.0518984	0.0602647	0.0172604	1.85509e-11	0.115938	NA	0.985242	NA	0.00144837	NA	0.0783024
Derived_OCT_measures	Derived_OCT_measures	INL_ELM_thickness_inner_subfield_left	12:56326187:A:C	rs182763084	12	56326187	12q13.2	1.5461e-15	12	rs182763084;rs11171705;rs7963590;rs75975191;rs12831884;rs7958618;rs773662;rs117766050;rs111678271;rs113236437;rs117082867;rs75180715	0.00214351	0.179383	0.251987	0.0781747	0.0820913	0.0582239	0.0160343	1.5461e-15	0.127844	0.962725	0.125761	-0.00633854	0.405828	0.13563	0.265068
Derived_OCT_measures	Derived_OCT_measures	INL_ELM_thickness_inner_subfield_left	12:56330906:C:T	rs55704764	12	56330906	12q13.2	3.95389e-14	10	rs55704764;rs2069414;rs78182748;rs534727686;rs142621472;rs12825163;rs74867235;rs143791725;rs73119282;rs73119300	0.603453	0.00677402	0.0327973	0.12067	0.0631396	0.0445648	0.012754	3.95389e-14	0.0964522	0.814494	0.525151	0.0262068	-0.168527	0.111693	0.265219
Derived_OCT_measures	Derived_OCT_measures	INL_ELM_thickness_inner_subfield_left	12:56830687:C:T	rs73113077	12	56830687	12q13.3	5.37719e-13	1	rs73113077	NA	0.155108	NA	0.0448747	NA	0.0315637	0.00918668	5.37719e-13	0.0662856	NA	0.376701	NA	0.152679	NA	0.172716
Derived_OCT_measures	Derived_OCT_measures	INL_ELM_thickness_inner_subfield_left	12:96164706:A:C	rs17288982	12	96164706	12q22	2.8676e-15	8	rs17288982;rs79658385;rs1561091;rs10735335;rs80203744;rs11108332;rs138396860;rs17288038	0.0042858	0.167258	-0.0973774	-0.037386	0.0340919	0.0270704	0.0082866	2.8676e-15	-0.0654354	0.0156746	0.16426	-0.138938	-0.179797	0.0574979	0.129268
Derived_OCT_measures	Derived_OCT_measures	INL_ELM_thickness_inner_subfield_left	13:50145394:A:T	rs2093472	13	50145394	13q14.2	3.15469e-10	4	rs2093472;rs4941653;rs4942845;rs2274278	0.239963	0.301324	0.021417	0.0229717	0.0182261	0.022225	0.00690299	3.15469e-10	0.0434266	0.348642	0.40329	0.0318306	0.0277468	0.0339626	0.0331995
Derived_OCT_measures	Derived_OCT_measures	INL_ELM_thickness_inner_subfield_left	14:21773023:C:T	rs8019326	14	21773023	14q11.2	1.0341e-15	4	rs8019326;14:21778399_CTT_C;rs11620670;rs17197037	0.445418	0.000315207	-0.013818	-0.0734671	0.0181082	0.0203935	0.00627906	1.0341e-15	-0.0503753	0.765618	0.28117	0.00994966	-0.0354466	0.0333756	0.0328911
Derived_OCT_measures	Derived_OCT_measures	INL_ELM_thickness_inner_subfield_left	14:60983087:A:C	rs12436579	14	60983087	14q23.1	1.63393e-11	2	rs12436579;14:60864406_TA_T	0.642371	0.115837	0.00852793	0.0354323	0.0183639	0.0225326	0.00684891	1.63393e-11	0.0461307	0.321438	0.863465	0.0329421	-0.00576625	0.0332242	0.0335316
Derived_OCT_measures	Derived_OCT_measures	INL_ELM_thickness_inner_subfield_left	14:69525936:A:G	rs1914004	14	69525936	14q24.1	4.07177e-25	15	rs1914004;14:69572631_CATAT_C;rs148016826;rs7148953;14:69663339_CTT_C;14:69743397_CA_C;rs4902711;rs12433032;rs7143324;rs12586532;rs2153531;rs141337737;rs3902951;rs3216658;rs761896	0.0624925	7.46216e-05	0.0335541	0.0871384	0.0180128	0.0219988	0.00664155	4.07177e-25	0.0687574	0.280025	0.392484	0.0357699	0.0299247	0.0331122	0.0349946
Derived_OCT_measures	Derived_OCT_measures	INL_ELM_thickness_inner_subfield_left	14:73686361:C:T	rs362385	14	73686361	14q24.2	3.10614e-11	1	rs362385	0.975944	0.376933	-0.00197023	-0.0405605	0.0653389	0.0459057	0.0138628	3.10614e-11	-0.092069	0.637537	0.812287	0.0465954	-0.0684359	0.0988981	0.28818
Derived_OCT_measures	Derived_OCT_measures	INL_ELM_thickness_inner_subfield_left	14:74070803:A:G	rs113860908	14	74070803	14q24.3	2.82877e-16	7	rs113860908;rs112109204;rs17782351;rs113534243;rs112699909;rs7158675;rs111584637	0.0263012	0.194398	0.159198	0.0654706	0.0716547	0.0504521	0.015659	2.82877e-16	0.128097	0.232897	0.231472	0.127109	-0.431573	0.106552	0.360673
Derived_OCT_measures	Derived_OCT_measures	INL_ELM_thickness_inner_subfield_left	14:74185596:C:T	rs9652296	14	74185596	14q24.3	1.59157e-22	7	rs9652296;rs72721756;rs4899479;rs56196901;rs62006100;14:74114405_CCTT_C;rs139347411	0.120293	5.83594e-05	-0.0639233	-0.177947	0.0411468	0.0442727	0.0137054	1.59157e-22	-0.133833	0.562832	0.0723573	0.041644	-0.164248	0.0719687	0.091408
Derived_OCT_measures	Derived_OCT_measures	INL_ELM_thickness_inner_subfield_left	14:74224577:A:G	rs11844552	14	74224577	14q24.3	3.35706e-13	3	rs11844552;rs139347411;rs74504936	0.499881	0.00236707	0.0250647	-0.20536	0.0371506	0.0675563	0.0208155	3.35706e-13	-0.151521	0.330215	0.369187	-0.12334	0.042934	0.126674	0.0478108
Derived_OCT_measures	Derived_OCT_measures	INL_ELM_thickness_inner_subfield_left	14:74282927:A:G	rs12882091	14	74282927	14q24.3	9.64022e-94	16	rs12882091;rs11390108;rs1860138;rs2018125;rs7146196;rs11461357;rs3742815;rs7157377;rs62006135;rs7147523;rs551602396;rs7148979;rs8003543;rs1558176;rs62006100;rs571851010	0.0515168	1.18499e-05	-0.0367234	-0.101857	0.0188601	0.0232532	0.00705524	9.64022e-94	-0.144908	0.000304602	0.0421462	-0.123699	0.0689958	0.0342529	0.0339534
Derived_OCT_measures	Derived_OCT_measures	INL_ELM_thickness_inner_subfield_left	14:74287149:A:C	rs187505499	14	74287149	14q24.3	2.43185e-11	3	rs187505499;rs148819689;rs1019095	0.39687	0.0330812	-0.158525	0.284107	0.187111	0.133315	0.0307307	2.43185e-11	0.205202	0.501217	0.489908	-0.218251	-0.465326	0.3245	0.673941
Derived_OCT_measures	Derived_OCT_measures	INL_ELM_thickness_inner_subfield_left	14:74328905:G:T	rs1968105	14	74328905	14q24.3	5.50275e-39	13	rs1968105;rs2302120;rs3742815;rs17782351;rs10147158;rs1476748;rs929450;rs6574143;rs11390108;rs1860138;rs8006528;rs11424982;rs7146196	0.001194	0.0021876	0.0680974	0.079465	0.0210157	0.0259392	0.00832261	5.50275e-39	0.108701	0.00379329	0.0268161	0.14465	0.0751481	0.049968	0.0339394
Derived_OCT_measures	Derived_OCT_measures	INL_ELM_thickness_inner_subfield_left	14:74381829:A:G	rs117704116	14	74381829	14q24.3	1.83901e-67	7	rs117704116;rs62006135;rs7148979;rs10135293;rs10129550;rs74504936;rs62006100	0.0768326	7.4846e-05	-0.202145	-0.298021	0.114247	0.0752516	0.0213454	1.83901e-67	-0.370428	0.071847	0.344237	-0.383502	-0.368416	0.213047	0.389517
Derived_OCT_measures	Derived_OCT_measures	INL_ELM_thickness_inner_subfield_left	14:74400788:A:G	rs149343413	14	74400788	14q24.3	4.08559e-57	10	rs149343413;rs78355949;rs7148979;rs79329510;rs747513;rs117813701;rs200577672;rs111955243;rs61052738;14:74379573_CT_C	4.60911e-06	7.50298e-05	-0.172164	-0.210384	0.0375754	0.0531306	0.01533	4.08559e-57	-0.244169	1.83693e-05	0.458373	-0.246685	-0.0726917	0.0575849	0.0980295
Derived_OCT_measures	Derived_OCT_measures	INL_ELM_thickness_inner_subfield_left	14:74410640:C:T	rs72723771	14	74410640	14q24.3	9.04522e-18	11	rs72723771;rs62006135;rs141453104;rs144361907;rs72725969;14:74114405_CCTT_C;14:74153351_CA_C;rs72721756;rs62006100;rs61052738;rs72723758	0.0538388	0.00857513	-0.29306	-0.249356	0.151992	0.0948645	0.0253893	9.04522e-18	-0.217979	0.611836	0.202094	-0.220668	-0.544013	0.434852	0.426473
Derived_OCT_measures	Derived_OCT_measures	INL_ELM_thickness_inner_subfield_left	14:74483819:C:T	rs191433274	14	74483819	14q24.3	4.37848e-15	1	rs191433274	0.190046	0.011023	-0.152898	-0.289037	0.116677	0.113706	0.0323722	4.37848e-15	-0.253915	0.0599848	0.974832	-0.354103	-0.00779671	0.188262	0.247134
Derived_OCT_measures	Derived_OCT_measures	INL_ELM_thickness_inner_subfield_left	14:74570130:A:ATTTTTTTTTTTTT	14:74570130_ATTTTTTTTTTTTT_A	14	74570130	14q24.3	4.08578e-44	15	14:74570130_ATTTTTTTTTTTTT_A;rs113534243;rs7152352;rs75410415;rs35552055;rs4291856;rs8013751;rs11390108;rs12890967;rs2018125;rs11461357;rs138267982;rs17782351;rs10147158;rs7147523	0.53783	3.11515e-05	0.0176465	0.114664	0.0286423	0.0275311	0.00825674	4.08578e-44	0.115028	0.294437	0.242666	0.0547411	-0.0680155	0.0522121	0.0582151
Derived_OCT_measures	Derived_OCT_measures	INL_ELM_thickness_inner_subfield_left	14:74666641:A:G	rs887595	14	74666641	14q24.3	1.11434e-190	16	rs887595;rs747513;rs1548770;rs7158381;rs17782472;rs111955243;rs61052738;rs75304016;rs72723758;rs62006135;rs551602396;rs778383644;rs7148979;rs7152352;rs775924321;rs8003543	2.52876e-10	2.1701e-17	-0.120959	-0.223677	0.0191233	0.0263637	0.00819782	1.11434e-190	-0.24146	3.08735e-07	0.570837	-0.178515	-0.0194213	0.0348797	0.0342637
Derived_OCT_measures	Derived_OCT_measures	INL_ELM_thickness_inner_subfield_left	14:74686575:A:G	rs118186707	14	74686575	14q24.3	1.34892e-36	10	rs118186707;rs10137199;rs7156792;rs8023118;rs142292101;rs929450;rs1019095;rs8006528;rs146758197;rs1476748	0.454886	1.73373e-06	0.0973507	0.326717	0.130271	0.0683192	0.0187998	1.34892e-36	0.237541	0.0131661	0.233912	0.726903	-0.567439	0.293195	0.476703
Derived_OCT_measures	Derived_OCT_measures	INL_ELM_thickness_inner_subfield_left	14:74700862:C:CG	14:74700862_CG_C	14	74700862	14q24.3	4.04306e-34	6	14:74700862_CG_C;rs2024241;rs8016365;rs11849102;rs12896898;rs12879209	0.0177798	0.0155088	0.0479786	0.0496951	0.0202427	0.0205328	0.00628664	4.04306e-34	0.0765623	0.109974	NA	0.0579918	NA	0.0362833	NA
Derived_OCT_measures	Derived_OCT_measures	INL_ELM_thickness_inner_subfield_left	14:74767422:C:T	rs148132478	14	74767422	14q24.3	2.32903e-38	4	rs148132478;rs10135293;rs7158381;rs17782472	0.0678081	0.0117403	-0.254117	-0.245718	0.139144	0.0975127	0.0313163	2.32903e-38	-0.405567	0.217456	0.13612	-0.48956	-0.502865	0.396944	0.337404
Derived_OCT_measures	Derived_OCT_measures	INL_ELM_thickness_inner_subfield_left	14:74828636:G:T	rs78240185	14	74828636	14q24.3	1.01211e-14	3	rs78240185;rs150838438;rs139672167	0.00483523	0.312458	-0.205943	-0.0548361	0.0730862	0.054289	0.0170079	1.01211e-14	-0.131603	NA	0.0185122	NA	-0.623754	NA	0.26484
Derived_OCT_measures	Derived_OCT_measures	INL_ELM_thickness_inner_subfield_left	14:74889356:T:TCA	rs34711949	14	74889356	14q24.3	1.50732e-11	1	rs34711949	NA	0.465318	NA	-0.0371281	NA	0.0508522	0.0151007	1.50732e-11	-0.101888	NA	NA	NA	NA	NA	NA
Derived_OCT_measures	Derived_OCT_measures	INL_ELM_thickness_inner_subfield_left	14:74930994:A:G	rs73294452	14	74930994	14q24.3	1.04391e-11	4	rs73294452;rs149147952;rs147898256;rs10135293	0.9033	0.226326	-0.00680893	-0.103497	0.0560435	0.0855433	0.0270931	1.04391e-11	-0.184242	0.335751	0.67513	-0.282675	-0.0280605	0.29366	0.0669514
Derived_OCT_measures	Derived_OCT_measures	INL_ELM_thickness_inner_subfield_left	14:74937186:C:G	rs144854069	14	74937186	14q24.3	3.82854e-11	5	rs144854069;rs149814360;rs146758197;rs7156792;rs142292101	0.939775	0.0111482	0.0124263	0.223733	0.164474	0.0881525	0.0256602	3.82854e-11	0.169628	0.0410174	0.83087	0.66232	-0.143963	0.324134	0.674029
Derived_OCT_measures	Derived_OCT_measures	INL_ELM_thickness_inner_subfield_left	14:75240090:A:G	rs12891131	14	75240090	14q24.3	2.42729e-23	15	rs12891131;rs528910316;14:75317089_CT_C;14:75356827_CT_C;rs10146501;rs4899539;14:75399002_TA_T;rs11621866;rs12147532;rs11159090;rs4903245;14:75090257_CAA_C;rs719732;rs12587457;rs6574192	0.00431595	0.063732	-0.0524956	-0.0379666	0.0183931	0.0204777	0.00628046	2.42729e-23	-0.0625145	0.0427244	0.548472	-0.068077	-0.0210286	0.0335951	0.0350447
Derived_OCT_measures	Derived_OCT_measures	INL_ELM_thickness_inner_subfield_left	15:60016301:A:G	rs28754340	15	60016301	15q22.2	1.95184e-15	4	rs28754340;rs11629842;rs6151503;15:59979551_CT_C	NA	0.196835	NA	0.0283065	NA	0.0219324	0.0065177	1.95184e-15	0.051779	NA	NA	NA	NA	NA	NA
Derived_OCT_measures	Derived_OCT_measures	INL_ELM_thickness_inner_subfield_left	16:80446575:A:AT	rs369143412	16	80446575	16q23.2	3.54644e-16	6	rs369143412;rs9939856;rs11150283;rs7190076;rs4635359;rs62048558	NA	0.0501497	NA	0.0416785	NA	0.0212788	0.00645926	3.54644e-16	0.0526631	NA	NA	NA	NA	NA	NA
Derived_OCT_measures	Derived_OCT_measures	INL_ELM_thickness_inner_subfield_left	16:84561361:C:T	rs142963458	16	84561361	16q24.1	1.689e-10	1	rs142963458	0.0583324	0.733627	0.172307	-0.02128	0.0910139	0.0625323	0.0182378	1.689e-10	0.116489	0.177547	0.65878	0.249539	-0.140603	0.185071	0.318396
Derived_OCT_measures	Derived_OCT_measures	INL_ELM_thickness_inner_subfield_left	17:26321436:C:T	rs8068292	17	26321436	17q11.2	2.39253e-10	1	rs8068292	0.323135	0.390793	0.0203541	0.0192702	0.0206006	0.0224547	0.00697038	2.39253e-10	0.0441487	0.093354	0.907171	0.0625622	-0.00452663	0.0372846	0.0388196
Derived_OCT_measures	Derived_OCT_measures	INL_ELM_thickness_inner_subfield_left	17:43798360:A:G	rs55938136	17	43798360	17q21.31	3.89748e-25	1	rs55938136	0.00818479	0.261518	0.0891941	0.028432	0.0337301	0.0253222	0.00744092	3.89748e-25	0.0770641	0.0070849	0.373473	0.188486	-0.0904778	0.0699957	0.101662
Derived_OCT_measures	Derived_OCT_measures	INL_ELM_thickness_inner_subfield_left	17:44083402:A:G	rs1991556	17	44083402	17q21.31	1.6883e-27	29	rs1991556;rs368385820;rs4510068;17:44202370_AAAGGG_A;rs199470;rs147382204;rs56755526;17:44858598_CA_C;rs17686238;rs62064595;rs61572747;rs148676495;rs546735951;17:43511281_TGGCTAACACGGTGAAACCCC_T;rs142925250;17:43700576_AG_A;rs1623865;rs1526123;17:43784363_TG_T;rs113100008;rs9303521;rs12938476;rs4076453;rs35076622;rs242940;rs17689966;rs9915721;rs754593;rs2435201	0.00224637	0.287765	0.106372	0.0271778	0.0348124	0.0255661	0.0075121	1.6883e-27	0.0816206	0.00884174	0.662585	0.184732	-0.0590419	0.0705591	0.135309
Derived_OCT_measures	Derived_OCT_measures	INL_ELM_thickness_inner_subfield_left	17:59023998:C:T	rs57043009	17	59023998	17q23.2	3.24486e-19	9	rs57043009;rs72843596;rs8073894;rs530582227;rs28573231;rs567914691;rs8070692;rs112238083;rs9904053	0.961923	0.284278	-0.00116913	0.0310067	0.0244895	0.0289577	0.00883141	3.24486e-19	0.07913	0.91838	NA	-0.00709875	NA	0.0692735	NA
Derived_OCT_measures	Derived_OCT_measures	INL_ELM_thickness_inner_subfield_left	17:79415386:C:T	rs10438819	17	79415386	17q25.3	1.10627e-13	9	rs10438819;rs374505812;rs11411934;rs62075992;rs2004887;rs9892541;rs138055235;rs6565592;rs28507130	0.0229657	0.146416	0.0426809	0.0307267	0.018769	0.0211571	0.00642354	1.10627e-13	0.0477112	0.0810149	0.47799	0.0601297	0.0248353	0.0344617	0.035002
Derived_OCT_measures	Derived_OCT_measures	INL_ELM_thickness_inner_subfield_left	17:79602063:G:T	rs9905786	17	79602063	17q25.3	4.34807e-21	11	rs9905786;rs11150803;rs3830068;rs68177983;rs7208144;rs62075992;rs2004887;rs9892541;rs138055235;rs6565592;rs117824378	0.0320809	7.21262e-06	-0.051262	-0.0959906	0.0239162	0.0213915	0.00653194	4.34807e-21	-0.061556	0.434153	0.617041	-0.0322525	-0.0299705	0.0412381	0.0599351
Derived_OCT_measures	Derived_OCT_measures	INL_ELM_thickness_inner_subfield_left	18:56937136:A:G	rs9964861	18	56937136	18q21.32	2.57535e-19	3	rs9964861;rs77759734;rs73456233	0.371655	0.654102	0.020723	-0.0102241	0.0231962	0.0228181	0.00681463	2.57535e-19	0.0612329	0.3687	0.704992	0.0386328	-0.0175838	0.0429774	0.0464454
Derived_OCT_measures	Derived_OCT_measures	INL_ELM_thickness_inner_subfield_left	18:57045591:C:T	rs4940868	18	57045591	18q21.32	1.17208e-18	14	rs4940868;rs11662962;rs2305044;18:57057405_ATATTATATATTATATTATATTATATTATAT_A;rs8096017;rs11152142;rs8091191;rs77267357;rs7229033;rs8086967;rs17696543;rs10503024;rs7243056;rs12960077	0.128564	0.00675485	0.0290452	0.0557975	0.0191113	0.0205994	0.00626836	1.17208e-18	0.0552702	0.165924	0.933058	0.0472886	-0.00315432	0.034133	0.0375524
Derived_OCT_measures	Derived_OCT_measures	INL_ELM_thickness_inner_subfield_left	18:57116992:A:G	rs72958139	18	57116992	18q21.32	5.262e-14	11	rs72958139;rs7229033;rs8086967;rs17696543;rs10503024;rs7243056;rs12960077;18:57057405_ATATTATATATTATATTATATTATATTATAT_A;rs8096017;rs8091191;rs77267357	0.319066	0.808039	-0.025707	-0.00721116	0.0258004	0.0296809	0.00888888	5.262e-14	-0.0668911	0.105476	0.562226	-0.0802498	0.0244483	0.0495716	0.0421858
Derived_OCT_measures	Derived_OCT_measures	INL_ELM_thickness_inner_subfield_left	18:57128118:G:T	rs2011464	18	57128118	18q21.32	2.9601e-14	6	rs2011464;rs11662962;rs2305044;rs8095409;rs11152142;rs7229033	0.563212	0.551947	0.0144739	0.0208765	0.0250381	0.0350957	0.0107555	2.9601e-14	0.0817427	0.107077	0.106274	0.0859303	-0.0610709	0.0533241	0.0378109
Derived_OCT_measures	Derived_OCT_measures	INL_ELM_thickness_inner_subfield_left	21:34220618:C:T	rs8132685	21	34220618	21q22.11	8.92166e-11	2	rs8132685;rs2833993	0.0139504	0.00183645	0.0464713	0.064466	0.018902	0.0206921	0.00624417	8.92166e-11	0.0404883	0.0728498	0.573521	0.062265	-0.0218987	0.0347118	0.0389052
Derived_OCT_measures	Derived_OCT_measures	INL_ELM_thickness_inner_subfield_left	22:28188203:C:T	rs5752638	22	28188203	22q12.1	6.49916e-15	2	rs5752638;rs382819	0.313702	0.0694763	-0.0254621	-0.0471877	0.0252729	0.0259943	0.00786238	6.49916e-15	-0.0612783	0.0334575	0.041628	-0.0850568	0.175264	0.0399976	0.0860309
Derived_OCT_measures	Derived_OCT_measures	INL_ELM_thickness_inner_subfield_left	22:30583490:T:TTGTG	rs35476831	22	30583490	22q12.2	1.58704e-21	11	rs35476831;rs11913168;rs184790069;rs715605;rs78797341;rs34568360;rs11704655;rs7289604;rs12484778;rs78167616;rs73164752	0.0734305	0.0398092	-0.0391075	-0.0586016	0.021846	0.0285066	0.00867542	1.58704e-21	-0.0826687	0.11466	0.726892	-0.062088	0.0133207	0.0393562	0.0381396
Derived_OCT_measures	Derived_OCT_measures	INL_ELM_thickness_inner_subfield_left	22:30624572:C:CA	rs567421422	22	30624572	22q12.2	9.64997e-11	8	rs567421422;rs715605;rs78797341;rs56195319;rs34568360;rs78167616;rs184790069;rs549362453	NA	0.0401427	NA	0.0578496	NA	0.028188	0.008628	9.64997e-11	-0.0558433	NA	NA	NA	NA	NA	NA
Derived_OCT_measures	Derived_OCT_measures	INL_ELM_thickness_inner_subfield_left	22:30638292:C:G	rs929272	22	30638292	22q12.2	4.55365e-30	12	rs929272;rs9620961;rs10854598;rs12484252;rs13058399;rs73168617;rs73164714;22:30607923_ATGG_A;rs9608851;rs13057533;rs9620957;rs549362453	0.0340263	0.777161	0.0435312	-0.00648456	0.0205359	0.022912	0.00691589	4.55365e-30	0.0787898	NA	0.618118	NA	0.0432927	NA	0.0868425
Derived_OCT_measures	Derived_OCT_measures	INL_ELM_thickness_inner_subfield_left	22:30649229:C:T	rs73166584	22	30649229	22q12.2	3.44375e-13	5	rs73166584;rs5763918;rs715605;rs78797341;rs56195319	0.0275686	0.818708	-0.0830793	0.00640938	0.0377055	0.0279633	0.00836507	3.44375e-13	-0.0608626	0.098088	0.288105	-0.125916	-0.123317	0.0761192	0.116087
Derived_OCT_measures	Derived_OCT_measures	INL_ELM_thickness_inner_subfield_right	1:23406485:C:G	rs2235547	1	23406485	1p36.12	2.20289e-18	6	rs2235547;1:23437692_CAA_C;rs488438;rs75978447;rs78726676;rs540894312	0.456293	0.0143965	0.0141983	0.0496401	0.019059	0.0202843	0.00622015	2.20289e-18	0.0544039	0.647719	0.0924581	0.0156269	-0.0629617	0.0341995	0.0374199
Derived_OCT_measures	Derived_OCT_measures	INL_ELM_thickness_inner_subfield_right	1:200310898:C:G	rs71633898	1	200310898	1q32.1	2.97186e-36	13	rs71633898;rs7511799;rs2808506;rs11369486;rs4915434;rs4915437;rs34199291;1:200441602_CT_C;rs34049751;rs2204309;rs10737569;rs12144219;rs7512781	0.0135434	3.97158e-08	-0.0458883	-0.117128	0.0185846	0.0213266	0.00643519	2.97186e-36	-0.0809097	0.0115383	0.501214	-0.0825687	-0.0309558	0.0326881	0.0460253
Derived_OCT_measures	Derived_OCT_measures	INL_ELM_thickness_inner_subfield_right	1:202810562:C:T	rs4950949	1	202810562	1q32.1	4.16416e-14	4	rs4950949;rs61820950;1:202757020_CA_C;rs41264010	0.447482	0.0419698	-0.0142648	-0.0435762	0.0187789	0.0214258	0.00646659	4.16416e-14	-0.04886	0.706215	0.616546	0.0126869	0.0181196	0.0336572	0.0361848
Derived_OCT_measures	Derived_OCT_measures	INL_ELM_thickness_inner_subfield_right	1:214157900:T:TC	rs141190641	1	214157900	1q32.3	3.21918e-12	2	rs141190641;rs340836	0.393331	0.00878065	0.0364175	0.083692	0.0426638	0.0319377	0.00963864	3.21918e-12	0.0671602	0.771946	0.114781	0.0210403	0.185425	0.0725952	0.117576
Derived_OCT_measures	Derived_OCT_measures	INL_ELM_thickness_inner_subfield_right	1:222148552:A:C	rs12032598	1	222148552	1q41	1.85039e-14	2	rs12032598;rs11118920	0.761171	0.0534122	-0.0072633	0.0512681	0.0238969	0.0265422	0.00802203	1.85039e-14	0.0614537	0.926011	NA	-0.00427013	NA	0.0459823	NA
Derived_OCT_measures	Derived_OCT_measures	INL_ELM_thickness_inner_subfield_right	1:227447213:C:T	rs1513617	1	227447213	1q42.13	5.60389e-19	14	rs1513617;1:227479688_AT_A;rs776003769;rs6426452;rs76705164;rs7545890;rs74912293;rs11578479;rs7521639;rs12063126;rs5781473;rs5781473;rs796283137;rs2670455	0.831736	0.0556825	-0.00450434	0.041445	0.0211993	0.0216591	0.00659012	5.60389e-19	0.0586496	0.734423	NA	0.0141715	NA	0.0417734	NA
Derived_OCT_measures	Derived_OCT_measures	INL_ELM_thickness_inner_subfield_right	2:145338686:C:T	rs116350483	2	145338686	2q22.3	6.39017e-29	4	rs116350483;rs116098515;rs114973120;rs140430007	0.0870154	0.00407672	-0.194081	-0.240156	0.113408	0.0836151	0.0243163	6.39017e-29	-0.271373	0.177698	0.509903	-0.23923	0.291039	0.177487	0.441644
Derived_OCT_measures	Derived_OCT_measures	INL_ELM_thickness_inner_subfield_right	2:169016460:C:T	rs3820860	2	169016460	2q24.3	1.5903e-13	2	rs3820860;rs7607305	0.0048745	0.0713874	-0.0682111	-0.0513218	0.0242295	0.0284646	0.00862818	1.5903e-13	-0.0636706	0.0340855	0.383353	-0.0860508	-0.0420566	0.040608	0.0482448
Derived_OCT_measures	Derived_OCT_measures	INL_ELM_thickness_inner_subfield_right	2:216826913:G:GA	rs200857348	2	216826913	2q35	2.01474e-24	3	rs200857348;2:216829616_ATC_A;rs148388367	0.275562	0.000243542	-0.0653511	-0.175005	0.0599363	0.0476989	0.0158107	2.01474e-24	-0.161245	0.696793	0.532681	-0.0341652	-0.129047	0.0876812	0.206833
Derived_OCT_measures	Derived_OCT_measures	INL_ELM_thickness_inner_subfield_right	3:25478606:A:G	rs74471895	3	25478606	3p24.2	6.9921e-15	3	rs74471895;rs13316073;rs9840661	0.283071	0.327684	-0.0329713	-0.0252497	0.0307154	0.0257969	0.00765587	6.9921e-15	-0.0595981	0.0902951	0.969391	0.0907384	0.00286736	0.0535695	0.0747248
Derived_OCT_measures	Derived_OCT_measures	INL_ELM_thickness_inner_subfield_right	3:27711706:A:G	rs9837054	3	27711706	3p24.1	8.79567e-22	2	rs9837054;rs2077631	0.0208363	0.000187774	0.0458223	0.105841	0.0198284	0.0283383	0.00871467	8.79567e-22	0.083575	0.359831	0.302148	0.0312744	0.0379335	0.034154	0.036763
Derived_OCT_measures	Derived_OCT_measures	INL_ELM_thickness_inner_subfield_right	3:150115237:A:AGAGT	rs765544501	3	150115237	3q25.1	2.60712e-11	1	rs765544501	0.160054	0.00689051	0.0301496	0.0650967	0.0214605	0.0240912	0.00733147	2.60712e-11	0.0488805	0.567096	0.0847763	0.0210703	0.0753186	0.0368147	0.0436979
Derived_OCT_measures	Derived_OCT_measures	INL_ELM_thickness_inner_subfield_right	3:156828823:A:G	rs729257	3	156828823	3q25.31	4.34563e-14	6	rs729257;rs11710600;rs796673281;rs199967556;rs35837694;rs1994125	0.135384	0.0588713	0.0279193	0.0395838	0.0186976	0.0209532	0.00638244	4.34563e-14	0.0481888	0.985281	NA	0.000593885	NA	0.0321921	NA
Derived_OCT_measures	Derived_OCT_measures	INL_ELM_thickness_inner_subfield_right	4:163102673:A:G	rs1982865	4	163102673	4q32.2	7.36318e-11	1	rs1982865	NA	0.415429	NA	0.0170943	NA	0.0209907	0.00627275	7.36318e-11	0.0408548	NA	NA	NA	NA	NA	NA
Derived_OCT_measures	Derived_OCT_measures	INL_ELM_thickness_inner_subfield_right	5:87775507:T:TG	rs199502002	5	87775507	5q14.3	1.81913e-17	7	rs199502002;rs992623;rs12653396;rs153685;rs532912673;5:87475116_CT_C;rs6452788	NA	0.041304	NA	-0.0457085	NA	0.022401	0.0067146	1.81913e-17	-0.0571063	0.191053	NA	-0.0438175	NA	0.0335131	NA
Derived_OCT_measures	Derived_OCT_measures	INL_ELM_thickness_inner_subfield_right	5:87847988:A:G	rs79327504	5	87847988	5q14.3	2.34794e-29	8	rs79327504;rs373616442;rs184539003;rs17547627;rs142502827;5:87782483_GGACA_G;rs200402995;rs11428650	0.00131506	0.0315058	0.125622	0.0882385	0.0391021	0.0410292	0.0120241	2.34794e-29	0.135256	0.102228	0.341044	0.102043	0.0793081	0.0624441	0.0832977
Derived_OCT_measures	Derived_OCT_measures	INL_ELM_thickness_inner_subfield_right	5:148615479:A:G	rs2400826	5	148615479	5q32	1.59248e-13	2	rs2400826;rs62378114	0.756677	0.397181	0.00575615	0.0176033	0.0185774	0.0207914	0.0062227	1.59248e-13	0.0459185	0.516912	0.481057	0.0210157	-0.0256863	0.032426	0.036455
Derived_OCT_measures	Derived_OCT_measures	INL_ELM_thickness_inner_subfield_right	5:173047897:A:G	rs258877	5	173047897	5q35.2	1.03791e-12	1	rs258877	0.0911196	0.00180546	-0.0310299	-0.0657906	0.0183661	0.0210834	0.00640986	1.03791e-12	-0.0456727	0.516184	0.243799	-0.0206997	-0.0423674	0.0318831	0.0363499
Derived_OCT_measures	Derived_OCT_measures	INL_ELM_thickness_inner_subfield_right	6:7232389:C:T	rs75757892	6	7232389	6p24.3	2.9892e-14	6	rs75757892;rs2714344;rs2714345;rs76053219;rs7744696;rs12192672	0.0185188	0.351591	-0.0962299	-0.0263879	0.0408606	0.0283282	0.00808635	2.9892e-14	-0.0614465	0.126329	0.356187	-0.101154	-0.124718	0.0661683	0.135173
Derived_OCT_measures	Derived_OCT_measures	INL_ELM_thickness_inner_subfield_right	6:11394287:A:G	rs17507554	6	11394287	6p24.2	2.46845e-10	1	rs17507554	0.727535	0.0056262	0.0319132	0.133358	0.0915978	0.0481644	0.0143192	2.46845e-10	0.0906253	0.948379	0.000485192	-0.0228462	1.29849	0.352874	0.372189
Derived_OCT_measures	Derived_OCT_measures	INL_ELM_thickness_inner_subfield_right	6:35477152:C:T	rs7752728	6	35477152	6p21.31	9.21226e-21	5	rs7752728;rs2894402;rs6457830;rs3798345;rs2064317	0.194112	0.00184973	-0.0277768	-0.0777015	0.0213913	0.0249575	0.00761091	9.21226e-21	-0.0711219	0.0187931	NA	-0.0895029	NA	0.0380927	NA
Derived_OCT_measures	Derived_OCT_measures	INL_ELM_thickness_inner_subfield_right	6:106528340:A:G	rs9398063	6	106528340	6q21	9.96688e-17	3	rs9398063;rs2185379;rs9320148	0.00446579	0.0405137	-0.137286	-0.109976	0.0482853	0.0536867	0.0170116	9.96688e-17	-0.141284	0.0317453	0.88738	-0.163333	0.016367	0.0760535	0.11557
Derived_OCT_measures	Derived_OCT_measures	INL_ELM_thickness_inner_subfield_right	6:138818837:A:G	rs4896370	6	138818837	6q23.3	1.42501e-12	1	rs4896370	NA	0.0137404	NA	-0.0527909	NA	0.0214251	0.00643967	1.42501e-12	-0.0456031	0.25719	NA	-0.0388849	NA	0.0343185	NA
Derived_OCT_measures	Derived_OCT_measures	INL_ELM_thickness_inner_subfield_right	6:149989579:A:AT	rs199871796	6	149989579	6q25.1	9.00139e-11	1	rs199871796	NA	0.845898	NA	0.00454673	NA	0.023394	0.00704326	9.00139e-11	0.0456603	NA	NA	NA	NA	NA	NA
Derived_OCT_measures	Derived_OCT_measures	INL_ELM_thickness_inner_subfield_right	7:51102820:A:C	rs2240093	7	51102820	7p12.1	6.40436e-11	2	rs2240093;rs6966218	NA	0.682924	NA	-0.00949375	NA	0.0232418	0.00700032	6.40436e-11	-0.0457399	NA	NA	NA	NA	NA	NA
Derived_OCT_measures	Derived_OCT_measures	INL_ELM_thickness_inner_subfield_right	7:99483731:C:CTT	7:99483731_CTT_C	7	99483731	7q22.1	1.10539e-12	1	7:99483731_CTT_C	0.0135367	0.469405	0.0439748	0.015129	0.0178084	0.0209124	0.00629706	1.10539e-12	0.0448143	0.00398951	0.720956	0.0919015	-0.0184516	0.0319215	0.0516589
Derived_OCT_measures	Derived_OCT_measures	INL_ELM_thickness_inner_subfield_right	7:100237202:G:GA	rs564636753	7	100237202	7q22.1	1.45946e-10	6	rs564636753;rs4729606;rs314326;rs4134898;rs62482222;rs11768465	NA	0.867736	NA	0.00439534	NA	0.026393	0.00797689	1.45946e-10	-0.0511283	NA	NA	NA	NA	NA	NA
Derived_OCT_measures	Derived_OCT_measures	INL_ELM_thickness_inner_subfield_right	8:109121945:C:T	rs13263941	8	109121945	8q23.1	1.55535e-27	7	rs13263941;rs139617950;rs56112207;rs1452018;rs2514837;rs2514840;rs2514844	0.0830855	0.0232029	0.0350645	0.0537806	0.0202327	0.0236911	0.00716807	1.55535e-27	0.0779363	0.372377	NA	0.0323048	NA	0.0362149	NA
Derived_OCT_measures	Derived_OCT_measures	INL_ELM_thickness_inner_subfield_right	9:21555283:C:T	rs9298816	9	21555283	9p21.3	8.65995e-22	2	rs9298816;rs1452653	NA	0.0306869	NA	0.0494705	NA	0.0228912	0.0068081	8.65995e-22	0.0653016	0.277274	NA	-0.0457182	NA	0.0420799	NA
Derived_OCT_measures	Derived_OCT_measures	INL_ELM_thickness_inner_subfield_right	9:77129844:A:G	rs10869410	9	77129844	9q21.13	1.03583e-13	4	rs10869410;rs1018584;rs10781235;rs972902	0.0236998	0.0420604	0.0423491	0.0431335	0.0187223	0.0212175	0.00643915	1.03583e-13	0.0478831	0.279114	NA	0.035463	NA	0.032766	NA
Derived_OCT_measures	Derived_OCT_measures	INL_ELM_thickness_inner_subfield_right	10:49741135:C:T	rs1947075	10	49741135	10q11.22	2.56391e-13	4	rs1947075;rs2004665;rs1867583;rs10857595	0.6892	0.239075	0.00765913	0.0256965	0.0191507	0.0218266	0.00654305	2.56391e-13	0.0478658	0.270771	0.687196	0.0371718	0.0142228	0.033753	0.0353218
Derived_OCT_measures	Derived_OCT_measures	INL_ELM_thickness_inner_subfield_right	10:70004551:A:C	rs1900003	10	70004551	10q21.3	2.69518e-11	1	rs1900003	0.206562	0.0566262	0.0238963	0.0457776	0.0189192	0.0240153	0.00735096	2.69518e-11	0.0489745	0.0426955	NA	0.0719627	NA	0.0355077	NA
Derived_OCT_measures	Derived_OCT_measures	INL_ELM_thickness_inner_subfield_right	11:31434854:A:T	rs17705366	11	31434854	11p13	2.17416e-17	5	rs17705366;rs2177482;rs3026398;rs619745;11:31350941_AT_A	0.0290745	0.319685	-0.0496751	-0.0227308	0.0227609	0.0228426	0.00686049	2.17416e-17	-0.058205	0.031634	0.0190056	-0.0844382	-0.114659	0.0392918	0.0488864
Derived_OCT_measures	Derived_OCT_measures	INL_ELM_thickness_inner_subfield_right	11:68968149:A:C	rs78977588	11	68968149	11q13.3	9.78647e-11	2	rs78977588;11:68943309_TTAA_T	0.0322151	0.975413	0.0675697	-0.00097987	0.0315491	0.0317936	0.00962312	9.78647e-11	0.0622636	0.0780917	0.939853	0.0792443	-0.0117684	0.0449774	0.155967
Derived_OCT_measures	Derived_OCT_measures	INL_ELM_thickness_inner_subfield_right	11:69018588:C:T	rs11606813	11	69018588	11q13.3	1.93289e-18	4	rs11606813;rs11607320;rs11601194;rs11607504	0.00377002	0.0437732	-0.204108	-0.113352	0.07046	0.0562191	0.01536	1.93289e-18	-0.134571	0.902377	0.115535	0.0154267	-0.449327	0.125768	0.285506
Derived_OCT_measures	Derived_OCT_measures	INL_ELM_thickness_inner_subfield_right	11:69286205:C:T	rs2930972	11	69286205	11q13.3	3.90166e-11	2	rs2930972;rs631695	0.16977	0.000908935	0.0400485	0.0907258	0.0291699	0.0273493	0.00808804	3.90166e-11	0.0534438	0.638179	0.631318	-0.0215614	0.0415872	0.0458513	0.086663
Derived_OCT_measures	Derived_OCT_measures	INL_ELM_thickness_inner_subfield_right	12:55655479:C:T	rs73116921	12	55655479	12q13.2	7.0421e-12	4	rs73116921;rs544741991;rs142621472;rs74867235	0.100403	0.331388	0.148551	0.0491918	0.0904195	0.0506442	0.0150986	7.0421e-12	0.103528	0.856515	0.296144	0.0339092	0.344251	0.187538	0.329509
Derived_OCT_measures	Derived_OCT_measures	INL_ELM_thickness_inner_subfield_right	12:55959346:A:G	rs191282631	12	55959346	12q13.2	1.75147e-12	4	rs191282631;rs140633285;rs75180715;rs117766050	0.162833	0.540468	0.260944	0.0664398	0.186975	0.108543	0.025031	1.75147e-12	0.176543	0.37966	0.956591	-0.309951	0.0310207	0.352809	0.569895
Derived_OCT_measures	Derived_OCT_measures	INL_ELM_thickness_inner_subfield_right	12:56115585:C:T	rs3138142	12	56115585	12q13.2	1.34908e-130	11	rs3138142;rs3138136;rs75180715;rs117236761;rs143791725;rs73119282;rs73119300;rs11171695;rs12825163;rs74867235;rs3138144	1.97672e-07	3.33613e-09	0.115305	0.145896	0.0221676	0.024669	0.00728578	1.34908e-130	0.177156	1.52205e-05	0.0555822	0.145562	0.211533	0.0336524	0.110501
Derived_OCT_measures	Derived_OCT_measures	INL_ELM_thickness_inner_subfield_right	12:56127077:C:T	rs2462936	12	56127077	12q13.2	1.98995e-18	3	rs2462936;rs11171661;rs3138144	0.951422	0.101177	-0.00210121	-0.0420068	0.0344909	0.0256268	0.00776575	1.98995e-18	-0.0680113	NA	0.72375	NA	0.0443974	NA	0.125611
Derived_OCT_measures	Derived_OCT_measures	INL_ELM_thickness_inner_subfield_right	12:56178174:G:GATAA	12:56178174_GATAA_G	12	56178174	12q13.2	3.01562e-11	2	12:56178174_GATAA_G;rs75180715	0.281207	0.00371984	0.151355	0.251115	0.140454	0.0865618	0.0242968	3.01562e-11	0.161472	0.179336	0.776725	0.304475	0.161612	0.226746	0.569882
Derived_OCT_measures	Derived_OCT_measures	INL_ELM_thickness_inner_subfield_right	12:56187472:A:G	rs12824144	12	56187472	12q13.2	5.52748e-12	2	rs12824144;rs3138144	0.181511	0.837514	-0.0305656	0.00456907	0.0228764	0.0222801	0.00675031	5.52748e-12	-0.0465186	0.547541	0.786322	-0.0226331	-0.0268732	0.037631	0.0991305
Derived_OCT_measures	Derived_OCT_measures	INL_ELM_thickness_inner_subfield_right	12:56204865:C:CA	12:56204865_CA_C	12	56204865	12q13.2	5.37581e-12	3	12:56204865_CA_C;rs117960147;rs117236761	0.206345	0.810235	0.065607	-0.0146513	0.0519174	0.0610156	0.0171864	5.37581e-12	0.118505	NA	0.974225	NA	-0.00261789	NA	0.0810245
Derived_OCT_measures	Derived_OCT_measures	INL_ELM_thickness_inner_subfield_right	12:56217714:C:T	rs149918474	12	56217714	12q13.2	2.22904e-10	2	rs149918474;rs77232256	0.0285157	0.730883	0.262815	0.0387014	0.12	0.11252	0.0278054	2.22904e-10	0.176416	0.306212	0.73155	0.192156	0.151527	0.187798	0.441687
Derived_OCT_measures	Derived_OCT_measures	INL_ELM_thickness_inner_subfield_right	12:56326187:A:C	rs182763084	12	56326187	12q13.2	1.79637e-17	10	rs182763084;rs11171705;rs7963590;rs12831884;rs117846238;rs539856586;rs773662;rs117766050;rs140633285;rs75180715	0.0214105	0.00586835	0.188804	0.160421	0.0820647	0.0582282	0.0159972	1.79637e-17	0.136076	0.649159	0.906866	0.0597475	0.0321244	0.131333	0.274584
Derived_OCT_measures	Derived_OCT_measures	INL_ELM_thickness_inner_subfield_right	12:56330906:C:T	rs55704764	12	56330906	12q13.2	1.33221e-13	11	rs55704764;rs2069414;rs78182748;rs544741991;rs142621472;rs12825163;rs74867235;rs143791725;rs73119282;rs73119300;rs11171695	0.663123	0.000250515	-0.0275373	0.164359	0.0632162	0.0448856	0.0127007	1.33221e-13	0.0940225	0.181058	0.268189	-0.144136	-0.30392	0.107765	0.274484
Derived_OCT_measures	Derived_OCT_measures	INL_ELM_thickness_inner_subfield_right	12:56830687:C:T	rs73113077	12	56830687	12q13.3	1.34294e-10	1	rs73113077	NA	0.000880864	NA	0.105362	NA	0.0316778	0.00914349	1.34294e-10	0.0587216	NA	0.460066	NA	0.132086	NA	0.178799
Derived_OCT_measures	Derived_OCT_measures	INL_ELM_thickness_inner_subfield_right	12:96223776:A:C	rs35053512	12	96223776	12q23.1	1.25568e-12	3	rs35053512;rs74839348;rs17288982	0.0154432	0.226134	-0.0738324	-0.029933	0.0304864	0.0247303	0.0075983	1.25568e-12	-0.0539411	0.0126263	0.197205	-0.126738	-0.14946	0.0508141	0.1159
Derived_OCT_measures	Derived_OCT_measures	INL_ELM_thickness_inner_subfield_right	14:21773023:C:T	rs8019326	14	21773023	14q11.2	2.01865e-16	4	rs8019326;14:21778399_CTT_C;rs11620670;rs17197037	0.303385	0.009842	-0.0185727	-0.0527919	0.0180457	0.0204514	0.00625719	2.01865e-16	-0.0514402	0.924383	0.050158	0.00304349	-0.0663239	0.0320656	0.0338627
Derived_OCT_measures	Derived_OCT_measures	INL_ELM_thickness_inner_subfield_right	14:61072658:A:G	rs28711886	14	61072658	14q23.1	1.14392e-11	1	rs28711886	0.513861	0.110799	0.0119861	0.03577	0.0183601	0.0224318	0.00678112	1.14392e-11	0.0460243	0.768139	0.465967	-0.00960274	0.0253314	0.0325726	0.0347454
Derived_OCT_measures	Derived_OCT_measures	INL_ELM_thickness_inner_subfield_right	14:69589589:T:TA	rs34867364	14	69589589	14q24.1	3.32896e-22	12	rs34867364;rs148016826;rs7148953;14:69663339_CTT_C;14:69743397_CA_C;rs4902711;rs35570894;rs956134;rs141337737;rs8016537;rs761896;14:69572631_CATAT_C	0.0486041	0.000588994	0.0346405	0.0757632	0.0175657	0.0220458	0.00662079	3.32896e-22	0.0641547	0.158923	0.939941	0.0439661	-0.0026695	0.0312103	0.0354309
Derived_OCT_measures	Derived_OCT_measures	INL_ELM_thickness_inner_subfield_right	14:74040819:C:T	rs140884027	14	74040819	14q24.3	9.98839e-13	1	rs140884027	0.160844	0.0330648	-0.108723	-0.16565	0.0775357	0.0777225	0.0261793	9.98839e-13	-0.186676	0.274452	0.313434	-0.112326	0.352217	0.102781	0.349407
Derived_OCT_measures	Derived_OCT_measures	INL_ELM_thickness_inner_subfield_right	14:74070803:A:G	rs113860908	14	74070803	14q24.3	4.05822e-14	6	rs113860908;rs112109204;rs17782351;rs113534243;rs112699909;rs78853244	0.0337788	0.045961	0.150849	0.100639	0.0710648	0.0504266	0.0156161	4.05822e-14	0.118044	0.357593	0.0919179	0.0935661	-0.629003	0.101707	0.373214
Derived_OCT_measures	Derived_OCT_measures	INL_ELM_thickness_inner_subfield_right	14:74137448:A:AT	rs553810317	14	74137448	14q24.3	1.24392e-21	6	rs553810317;rs9652296;rs59939420;rs74504936;rs144991697;rs10135293	0.209302	0.00197175	-0.106776	-0.270831	0.0850474	0.0875213	0.0284988	1.24392e-21	-0.272287	0.0946342	0.111752	-0.636334	-0.174349	0.38071	0.109628
Derived_OCT_measures	Derived_OCT_measures	INL_ELM_thickness_inner_subfield_right	14:74293531:C:T	rs8018644	14	74293531	14q24.3	2.41027e-105	17	rs8018644;rs12880382;rs1860138;rs2018125;rs11461357;rs199572425;rs3742815;rs7157377;rs62006135;rs7147523;rs551602396;rs7148979;rs778685470;rs1558176;14:74258238_GTAA_G;rs571851010;rs11626246	0.00384142	5.65371e-09	-0.0552848	-0.136857	0.0191237	0.0234879	0.00707362	2.41027e-105	-0.154193	0.00559114	NA	-0.0930132	NA	0.0335686	NA
Derived_OCT_measures	Derived_OCT_measures	INL_ELM_thickness_inner_subfield_right	14:74318547:C:G	rs8020091	14	74318547	14q24.3	7.07704e-63	11	rs8020091;14:74379573_CT_C;rs78355949;rs7148979;rs79329510;rs747513;rs117813701;rs200577672;rs144001524;rs72625701;rs61052738	2.56134e-05	8.807e-07	-0.124015	-0.259361	0.0294619	0.0527524	0.0152174	7.07704e-63	-0.254689	0.000592257	0.0953428	-0.18433	-0.0830139	0.0536601	0.0497726
Derived_OCT_measures	Derived_OCT_measures	INL_ELM_thickness_inner_subfield_right	14:74328905:G:T	rs1968105	14	74328905	14q24.3	5.67357e-38	14	rs1968105;rs2302120;rs199572425;rs3742815;rs17782351;rs10147158;rs1476748;rs10132672;rs6574143;rs11626246;rs12880382;rs1860138;rs8006528;rs11424982	0.0102224	5.18088e-05	0.0536432	0.105197	0.0208874	0.0259919	0.00828823	5.67357e-38	0.10677	0.0518157	0.0954922	0.0936196	0.058237	0.0481419	0.0349328
Derived_OCT_measures	Derived_OCT_measures	INL_ELM_thickness_inner_subfield_right	14:74352411:A:G	rs62003710	14	74352411	14q24.3	1.14085e-70	7	rs62003710;rs62006135;rs7148979;rs10135293;rs59939420;rs74504936;14:74258238_GTAA_G	0.0393864	6.45034e-05	-0.236792	-0.296371	0.114941	0.0741726	0.0211452	1.14085e-70	-0.375817	0.0436802	0.592529	-0.422285	-0.199886	0.209348	0.373497
Derived_OCT_measures	Derived_OCT_measures	INL_ELM_thickness_inner_subfield_right	14:74483819:C:T	rs191433274	14	74483819	14q24.3	1.05506e-13	1	rs191433274	0.00718855	0.000220154	-0.315497	-0.423669	0.117373	0.11467	0.0322333	1.05506e-13	-0.239616	0.018665	0.631137	-0.424635	-0.127092	0.18053	0.264705
Derived_OCT_measures	Derived_OCT_measures	INL_ELM_thickness_inner_subfield_right	14:74523025:C:G	rs144361907	14	74523025	14q24.3	2.3854e-22	13	rs144361907;rs7148979;rs72725969;rs747513;14:74103278_TCAAA_T;14:74114405_CCTT_C;14:74153351_CA_C;rs56196901;14:74258238_GTAA_G;rs72723758;rs72723771;rs62006135;rs141453104	0.0375378	0.000881748	-0.23745	-0.230678	0.114166	0.0693609	0.0200434	2.3854e-22	-0.194899	0.76761	0.375293	0.0671235	0.357516	0.227151	0.403242
Derived_OCT_measures	Derived_OCT_measures	INL_ELM_thickness_inner_subfield_right	14:74570130:A:ATTTTTTTTTTTTT	14:74570130_ATTTTTTTTTTTTT_A	14	74570130	14q24.3	1.5252e-43	17	14:74570130_ATTTTTTTTTTTTT_A;rs113534243;rs7152352;rs778685470;rs75410415;rs12889182;rs4291856;rs8013751;rs12880382;rs12890967;rs2018125;rs11461357;rs199572425;rs138267982;rs17782351;rs10147158;rs7147523	0.519452	0.000122334	0.0184538	0.106221	0.0286465	0.0276517	0.00822285	1.5252e-43	0.113779	0.60686	0.382775	0.0258923	-0.0523707	0.0503192	0.0600034
Derived_OCT_measures	Derived_OCT_measures	INL_ELM_thickness_inner_subfield_right	14:74666641:A:G	rs887595	14	74666641	14q24.3	8.17156e-222	16	rs887595;rs747513;rs1548770;rs7158381;rs72625701;rs61052738;rs72723758;rs188395141;rs62006135;rs551602396;rs778383644;rs7148979;rs7152352;rs778685470;rs775924321;rs139569341	1.48079e-09	3.60539e-22	-0.115115	-0.257291	0.0190384	0.0265749	0.00816564	8.17156e-222	-0.259608	1.64764e-06	0.518778	-0.160429	-0.0228511	0.0334754	0.0354154
Derived_OCT_measures	Derived_OCT_measures	INL_ELM_thickness_inner_subfield_right	14:74686575:A:G	rs118186707	14	74686575	14q24.3	1.41874e-32	11	rs118186707;rs10137199;rs7156792;rs8023118;rs142292101;rs1985826;rs10132672;rs1019095;rs8006528;rs146758197;rs1476748	0.1409	1.47835e-05	0.196961	0.298286	0.133764	0.0688583	0.0186899	1.41874e-32	0.222127	0.0122546	0.615714	0.738762	-0.247783	0.294947	0.493657
Derived_OCT_measures	Derived_OCT_measures	INL_ELM_thickness_inner_subfield_right	14:74700862:C:CG	14:74700862_CG_C	14	74700862	14q24.3	1.83607e-39	6	14:74700862_CG_C;rs2024241;rs8016365;rs11849102;rs12896898;rs12879209	0.155946	0.0125425	0.0286229	0.0513474	0.0201735	0.0205677	0.00625953	1.83607e-39	0.0822769	0.0428267	NA	0.0705466	NA	0.034831	NA
Derived_OCT_measures	Derived_OCT_measures	INL_ELM_thickness_inner_subfield_right	14:74767422:C:T	rs148132478	14	74767422	14q24.3	2.74706e-42	4	rs148132478;rs10135293;rs7158381;rs118047935	0.711841	0.008641	-0.0503709	-0.255827	0.136365	0.097423	0.0312642	2.74706e-42	-0.426053	0.765389	0.565581	0.113704	-0.200799	0.381033	0.349476
Derived_OCT_measures	Derived_OCT_measures	INL_ELM_thickness_inner_subfield_right	14:74828636:G:T	rs78240185	14	74828636	14q24.3	2.94443e-16	2	rs78240185;rs150838438	0.0590205	0.159369	-0.137946	-0.0764426	0.0730628	0.0543226	0.0169385	2.94443e-16	-0.138482	NA	0.0211541	NA	-0.632044	NA	0.274179
Derived_OCT_measures	Derived_OCT_measures	INL_ELM_thickness_inner_subfield_right	14:74889356:T:TCA	rs34711949	14	74889356	14q24.3	3.93001e-13	1	rs34711949	NA	0.509733	NA	-0.0336249	NA	0.0510045	0.0150331	3.93001e-13	-0.109109	NA	NA	NA	NA	NA	NA
Derived_OCT_measures	Derived_OCT_measures	INL_ELM_thickness_inner_subfield_right	14:74937186:C:G	rs144854069	14	74937186	14q24.3	2.15865e-12	4	rs144854069;rs146758197;rs7156792;rs142292101	0.725387	0.0261046	0.0585743	0.198511	0.166751	0.0892322	0.0255462	2.15865e-12	0.179432	0.139014	0.776881	0.488178	-0.197734	0.329967	0.697755
Derived_OCT_measures	Derived_OCT_measures	INL_ELM_thickness_inner_subfield_right	14:74964903:C:T	rs74384554	14	74964903	14q24.3	1.13796e-13	4	rs74384554;rs149147952;rs147898256;rs10135293	0.995711	0.246736	-0.000719145	-0.0991588	0.13379	0.0856062	0.0270792	1.13796e-13	-0.201031	0.0695617	0.606473	-0.510961	-0.141439	0.281559	0.274577
Derived_OCT_measures	Derived_OCT_measures	INL_ELM_thickness_inner_subfield_right	14:75240090:A:G	rs12891131	14	75240090	14q24.3	2.98727e-23	15	rs12891131;14:75272572_AT_A;14:75317089_CT_C;14:75356827_CT_C;rs4899539;14:75399002_TA_T;rs11621866;rs73313616;rs11159090;rs4903245;rs1866628;rs888415;rs12587457;rs4899532;rs6574192	0.00116465	0.120694	-0.0596021	-0.0318301	0.0183538	0.0205108	0.00625495	2.98727e-23	-0.0621312	0.0364946	0.0933055	-0.0674102	-0.0607134	0.0322325	0.0361774
Derived_OCT_measures	Derived_OCT_measures	INL_ELM_thickness_inner_subfield_right	15:59984780:A:C	rs7183832	15	59984780	15q22.2	8.71361e-19	5	rs7183832;rs7163298;rs11629842;rs760604577;rs6151491	0.0306598	0.242644	0.0405802	0.0253826	0.0187744	0.0217242	0.0064361	8.71361e-19	0.0569627	0.0225998	0.796227	0.0760862	0.00970574	0.0333692	0.0375852
Derived_OCT_measures	Derived_OCT_measures	INL_ELM_thickness_inner_subfield_right	16:80446575:A:AT	rs369143412	16	80446575	16q23.2	1.6183e-17	7	rs369143412;rs9939856;rs11150283;rs4130517;rs4635359;rs12599282;rs66836864	NA	0.0718703	NA	0.0382799	NA	0.0212674	0.00643539	1.6183e-17	0.054819	NA	NA	NA	NA	NA	NA
Derived_OCT_measures	Derived_OCT_measures	INL_ELM_thickness_inner_subfield_right	16:85710459:T:TAAAAAAAAAG	rs541410465	16	85710459	16q24.1	7.39615e-11	1	rs541410465	0.123913	0.00743787	-0.0378672	-0.0612787	0.0246122	0.0228944	0.00686779	7.39615e-11	-0.0447258	0.466827	0.300047	-0.0331918	-0.0519772	0.045615	0.050155
Derived_OCT_measures	Derived_OCT_measures	INL_ELM_thickness_inner_subfield_right	17:43798360:A:G	rs55938136	17	43798360	17q21.31	4.47417e-31	1	rs55938136	0.00224583	0.06094	0.102722	0.0475637	0.0336173	0.0253818	0.00741511	4.47417e-31	0.085963	0.0106107	0.656927	0.171664	-0.0467433	0.0671805	0.10524
Derived_OCT_measures	Derived_OCT_measures	INL_ELM_thickness_inner_subfield_right	17:43798790:T:TTTC	17:43798790_TTTC_T	17	43798790	17q21.31	9.27081e-33	30	17:43798790_TTTC_T;rs9303521;rs12938476;rs34186148;rs4076453;rs242940;rs17689966;rs2316770;rs9915721;rs754593;rs2435201;rs5820605;rs9908639;17:44202370_AAAGGG_A;rs2732677;rs199470;rs147382204;rs56755526;rs117642368;rs62064595;rs61572747;rs148676495;rs546735951;17:43511281_TGGCTAACACGGTGAAACCCC_T;rs142925250;17:43700576_AG_A;rs1623865;rs1526123;17:43784363_TG_T;rs113100008	0.00236714	0.0923261	0.10289	0.0432813	0.0338472	0.0257129	0.00751705	9.27081e-33	0.0896059	0.0150963	0.78117	0.16361	-0.0293868	0.0673274	0.105786
Derived_OCT_measures	Derived_OCT_measures	INL_ELM_thickness_inner_subfield_right	17:44821987:G:GA	rs111404933	17	44821987	17q21.31	6.75268e-26	16	rs111404933;rs34186148;rs4076453;rs242940;rs17689966;rs2316770;rs9915721;rs754593;rs2435201;rs5820605;rs9908639;17:44202370_AAAGGG_A;rs2732677;rs199470;rs147382204;rs56755526	0.0202345	0.155097	0.077866	0.0372582	0.0335344	0.0262057	0.00764862	6.75268e-26	0.0804881	0.0184311	0.962014	0.168471	0.00349599	0.0714817	0.0734052
Derived_OCT_measures	Derived_OCT_measures	INL_ELM_thickness_inner_subfield_right	17:59023998:C:T	rs57043009	17	59023998	17q23.2	1.2776e-18	7	rs57043009;rs72844913;rs530582227;rs9893705;rs567914691;rs8070692;rs9904053	0.101491	0.438724	0.0400111	0.0225038	0.0244318	0.0290616	0.00879466	1.2776e-18	0.0774606	0.812081	NA	-0.0158332	NA	0.0665982	NA
Derived_OCT_measures	Derived_OCT_measures	INL_ELM_thickness_inner_subfield_right	17:79502316:A:C	rs138055235	17	79502316	17q25.3	6.48968e-16	10	rs138055235;rs6565592;rs117824378;rs9905786;rs3830068;rs7208144;rs10438819;rs9892541;rs8075262;rs34232035	NA	0.0289489	NA	0.0565045	NA	0.0258699	0.0077555	6.48968e-16	0.0626626	NA	NA	NA	NA	NA	NA
Derived_OCT_measures	Derived_OCT_measures	INL_ELM_thickness_inner_subfield_right	18:56917562:C:T	rs12605508	18	56917562	18q21.32	7.76759e-21	5	rs12605508;rs475545;rs77759734;rs6567071;rs73456233	0.151222	0.697032	0.0299105	-0.00902226	0.0208403	0.0231738	0.00682414	7.76759e-21	0.0638928	0.408369	0.273428	0.0325433	0.0406617	0.0393621	0.0371271
Derived_OCT_measures	Derived_OCT_measures	INL_ELM_thickness_inner_subfield_right	18:56967796:A:C	rs536113	18	56967796	18q21.32	4.72836e-21	11	rs536113;rs10503024;rs62094050;rs1373525;rs12960077;rs4940868;rs8092290;rs77340400;rs8091191;rs72958139;rs8086967	0.517341	0.101117	-0.012964	-0.0409718	0.0200232	0.024991	0.00749698	4.72836e-21	-0.0705845	0.136867	NA	-0.0600713	NA	0.0403824	NA
Derived_OCT_measures	Derived_OCT_measures	INL_ELM_thickness_inner_subfield_right	18:57052843:A:G	rs11662962	18	57052843	18q21.32	2.63256e-16	6	rs11662962;rs2305044;rs8095409;rs8087172;rs2011464;rs4940868	0.0646965	0.203748	0.0557235	0.0378636	0.030164	0.0297916	0.00931672	2.63256e-16	0.0762952	0.0749445	0.276475	0.0805232	0.108264	0.0452173	0.0994824
Derived_OCT_measures	Derived_OCT_measures	INL_ELM_thickness_inner_subfield_right	18:57114796:A:G	rs77267357	18	57114796	18q21.32	2.86444e-10	7	rs77267357;rs72958139;rs7229033;rs4940868;rs8092290;rs77340400;rs8087172	0.823377	0.689015	-0.00477877	-0.00896738	0.02141	0.0224077	0.00679297	2.86444e-10	-0.0428361	0.486009	NA	-0.0278273	NA	0.0399432	NA
Derived_OCT_measures	Derived_OCT_measures	INL_ELM_thickness_inner_subfield_right	21:34220618:C:T	rs8132685	21	34220618	21q22.11	7.1948e-12	2	rs8132685;rs12627349	0.142801	0.0774499	0.0276394	0.0366056	0.0188608	0.0207318	0.0062167	7.1948e-12	0.0426076	0.250532	0.322019	0.0383887	-0.0397542	0.0334088	0.0401429
Derived_OCT_measures	Derived_OCT_measures	INL_ELM_thickness_inner_subfield_right	22:28187396:A:G	rs45462093	22	28187396	22q12.1	1.11234e-18	2	rs45462093;rs382819	0.679032	0.00116599	-0.009604	-0.0787698	0.0232102	0.0242587	0.00739651	1.11234e-18	-0.0652609	0.0771424	0.16853	-0.0622438	0.108627	0.0352155	0.0788897
Derived_OCT_measures	Derived_OCT_measures	INL_ELM_thickness_inner_subfield_right	22:30284891:A:G	rs192710276	22	30284891	22q12.2	1.45689e-10	7	rs192710276;rs78167616;rs184790069;rs715605;rs78797341;rs56195319;rs34568360	0.1572	0.411721	-0.184128	-0.0713166	0.130167	0.0868795	0.0241264	1.45689e-10	-0.154646	0.415049	0.0536478	0.17993	-1.34499	0.220762	0.697004
Derived_OCT_measures	Derived_OCT_measures	INL_ELM_thickness_inner_subfield_right	22:30583490:T:TTGTG	rs35476831	22	30583490	22q12.2	1.87985e-20	10	rs35476831;rs11913168;rs184790069;rs715605;rs78797341;rs34568360;rs9614123;rs12484778;rs78167616;rs73164752	0.283084	0.042606	-0.0233397	-0.0578249	0.0217434	0.0285195	0.00864312	1.87985e-20	-0.0801126	0.0844559	0.322494	-0.0649608	0.0389388	0.0376498	0.0393581
Derived_OCT_measures	Derived_OCT_measures	INL_ELM_thickness_inner_subfield_right	22:30620891:A:G	rs13054238	22	30620891	22q12.2	2.32495e-31	13	rs13054238;rs9620961;rs11705378;rs12484252;rs35960997;rs73168617;rs73164714;22:30607923_ATGG_A;rs9608851;rs13057533;rs4823083;rs11089436;22:30619251_GGGACTGA_G	0.0638756	0.347966	0.0377229	0.0216435	0.0203572	0.0230608	0.00689795	2.32495e-31	0.0803534	NA	0.706022	NA	0.0337323	NA	0.0894272
Derived_OCT_measures	Derived_OCT_measures	INL_ELM_thickness_inner_subfield_right	22:30649229:C:T	rs73166584	22	30649229	22q12.2	1.33415e-14	5	rs73166584;rs5763918;rs715605;rs78797341;rs56195319	0.0426235	0.583265	-0.0761171	-0.0153415	0.0375445	0.0279637	0.00833258	1.33415e-14	-0.0641818	0.139499	0.0338824	-0.107694	-0.251255	0.0728816	0.118434
Derived_OCT_measures	Derived_OCT_measures	INL_ELM_thickness_inner_subfield_right	22:46377008:G:T	rs75159625	22	46377008	22q13.31	3.09003e-10	1	rs75159625	0.340234	0.806711	0.018655	0.00551801	0.0195605	0.0225528	0.00672945	3.09003e-10	0.0423565	0.290871	0.203625	0.0345741	-0.0872808	0.032734	0.0686552
Derived_OCT_measures	Derived_OCT_measures	INL_ELM_thickness_outer_subfield_left	1:200310898:C:G	rs71633898	1	200310898	1q32.1	1.34004e-18	7	rs71633898;rs7511799;rs2808506;rs570515863;rs34199291;rs6673000;rs6427830	0.272473	0.00013013	-0.0206138	-0.0815865	0.0187844	0.021323	0.00650728	1.34004e-18	-0.0572792	0.0704015	0.847479	-0.0608478	0.00876329	0.0336302	0.0455624
Derived_OCT_measures	Derived_OCT_measures	INL_ELM_thickness_outer_subfield_left	1:202792179:A:G	rs10800867	1	202792179	1q32.1	7.75229e-17	3	rs10800867;rs61820950;rs12759767	0.167407	0.447172	-0.0263914	-0.0164481	0.0191161	0.0216383	0.00658986	7.75229e-17	-0.0549262	0.549816	0.179364	0.020897	-0.0475652	0.0349428	0.0354246
Derived_OCT_measures	Derived_OCT_measures	INL_ELM_thickness_outer_subfield_left	1:227501550:A:AAC	rs776003769	1	227501550	1q42.13	1.43081e-13	10	rs776003769;rs6426452;rs76705164;rs2819515;rs34267809;rs61834039;rs1929861;rs7521639;rs5781473;rs1513617	0.602534	0.199947	0.013542	-0.038541	0.0260043	0.0300702	0.00919821	1.43081e-13	0.0680064	0.462755	0.902643	-0.0583637	-0.0047373	0.0794801	0.0387277
Derived_OCT_measures	Derived_OCT_measures	INL_ELM_thickness_outer_subfield_left	2:23910155:G:T	rs4555304	2	23910155	2p24.1	2.49038e-10	4	rs4555304;rs6751857;rs74175027;rs2136264	0.527026	0.0212815	-0.0115192	-0.0484395	0.0182106	0.0210337	0.00632923	2.49038e-10	-0.0400487	0.170398	0.469559	-0.046758	-0.0282893	0.0341069	0.039117
Derived_OCT_measures	Derived_OCT_measures	INL_ELM_thickness_outer_subfield_left	2:145338686:C:T	rs116350483	2	145338686	2q22.3	1.01655e-31	4	rs116350483;rs116098515;rs374520632;rs114973120	0.0309874	0.00134449	-0.246979	-0.267841	0.114489	0.0835356	0.0246387	1.01655e-31	-0.288745	0.270435	0.603264	-0.200825	0.225195	0.182227	0.433307
Derived_OCT_measures	Derived_OCT_measures	INL_ELM_thickness_outer_subfield_left	2:169019319:C:T	rs4668035	2	169019319	2q24.3	1.41121e-29	7	rs4668035;rs6749447;rs56127981;rs10176669;rs4668049;rs2138753;rs12478804	0.00052667	0.0313538	-0.0675146	-0.0573347	0.0194746	0.0266357	0.00832666	1.41121e-29	-0.094038	0.0125752	0.721243	-0.0888467	-0.0126002	0.0356016	0.0353146
Derived_OCT_measures	Derived_OCT_measures	INL_ELM_thickness_outer_subfield_left	2:216811111:C:T	rs72946730	2	216811111	2q35	1.27467e-10	2	rs72946730;rs34117437	0.620904	0.0780265	-0.0119832	0.045107	0.0242295	0.0255962	0.00776886	1.27467e-10	0.049955	0.873489	0.488314	-0.00662031	-0.034037	0.0415775	0.049116
Derived_OCT_measures	Derived_OCT_measures	INL_ELM_thickness_outer_subfield_left	2:216826913:G:GA	rs200857348	2	216826913	2q35	3.09297e-31	4	rs200857348;rs111383315;rs148388367;rs7564532	0.04147	0.000138958	-0.124283	-0.182067	0.0609591	0.0477864	0.0159899	3.09297e-31	-0.185875	0.0235452	0.288941	-0.206687	-0.219917	0.0912737	0.207381
Derived_OCT_measures	Derived_OCT_measures	INL_ELM_thickness_outer_subfield_left	2:218520035:A:C	rs62175360	2	218520035	2q35	2.12205e-20	10	rs62175360;rs1367194;rs72959735;rs6436007;rs13392670;rs6726957;rs11682125;rs11676172;rs185147777;rs6724385	0.0553501	0.00562057	-0.101406	-0.119827	0.0529225	0.0432725	0.0124394	2.12205e-20	-0.115139	0.132217	0.798341	-0.119758	0.0556151	0.0795512	0.217676
Derived_OCT_measures	Derived_OCT_measures	INL_ELM_thickness_outer_subfield_left	2:227893561:G:T	rs2177599	2	227893561	2q36.3	3.95277e-11	1	rs2177599	0.0589118	0.295457	0.036829	0.021716	0.0194981	0.0207565	0.00630576	3.95277e-11	0.0416548	0.657611	0.0762103	0.0158533	0.066139	0.035769	0.0373011
Derived_OCT_measures	Derived_OCT_measures	INL_ELM_thickness_outer_subfield_left	2:228103961:T:TA	2:228103961_TA_T	2	228103961	2q36.3	9.9859e-13	1	2:228103961_TA_T	NA	0.24916	NA	-0.0249681	NA	0.0216663	0.00657324	9.9859e-13	-0.0468718	NA	NA	NA	NA	NA	NA
Derived_OCT_measures	Derived_OCT_measures	INL_ELM_thickness_outer_subfield_left	3:25049310:A:G	rs11129176	3	25049310	3p24.2	4.42753e-15	6	rs11129176;rs4298013;rs1604006;rs4858685;rs13325698;rs12496073	0.604073	0.013958	0.0123057	0.057068	0.0237308	0.023214	0.00697666	4.42753e-15	0.0547123	0.66849	0.689632	-0.0168885	0.033979	0.0394387	0.0850848
Derived_OCT_measures	Derived_OCT_measures	INL_ELM_thickness_outer_subfield_left	3:27686714:C:T	rs6551224	3	27686714	3p24.1	5.67228e-13	2	rs6551224;rs2370990	0.00263592	0.0135092	0.0618362	0.0712568	0.0205621	0.0288483	0.00883569	5.67228e-13	0.0636889	0.047992	0.946163	0.0731439	0.00243465	0.0369892	0.036055
Derived_OCT_measures	Derived_OCT_measures	INL_ELM_thickness_outer_subfield_left	3:150115237:A:AGAGT	rs765544501	3	150115237	3q25.1	1.52415e-12	2	rs765544501;3:150199206_TA_T	0.46204	0.298984	0.0159527	0.0250989	0.0216898	0.0241658	0.00741563	1.52415e-12	0.0524453	0.672004	0.121828	0.0160758	0.067065	0.0379683	0.0433476
Derived_OCT_measures	Derived_OCT_measures	INL_ELM_thickness_outer_subfield_left	5:55745334:C:G	rs30373	5	55745334	5q11.2	8.18444e-18	3	rs30373;rs30355;rs158211	0.934508	0.000154849	0.0018243	0.0828439	0.0222005	0.0218981	0.00665146	8.18444e-18	0.0571825	NA	0.532567	NA	-0.0296404	NA	0.0474937
Derived_OCT_measures	Derived_OCT_measures	INL_ELM_thickness_outer_subfield_left	5:71486228:C:T	rs63338061	5	71486228	5q13.2	2.63863e-10	2	rs63338061;rs72761109	0.0842272	0.000180056	0.0427158	0.0832119	0.0247389	0.0222167	0.00662609	2.63863e-10	0.0418679	NA	0.148503	NA	0.116404	NA	0.0805653
Derived_OCT_measures	Derived_OCT_measures	INL_ELM_thickness_outer_subfield_left	5:87775507:T:TG	rs199502002	5	87775507	5q14.3	2.17359e-24	16	rs199502002;rs992623;rs12653396;rs116552258;rs6882046;rs153685;rs35539693;rs4373304;rs10942510;rs72783794;rs710361;5:87236599_GA_G;rs113741789;rs532912673;5:87475116_CT_C;rs247916	NA	0.148267	NA	-0.0324661	NA	0.0224573	0.00679208	2.17359e-24	-0.0692186	0.0416559	NA	-0.0701527	NA	0.0344402	NA
Derived_OCT_measures	Derived_OCT_measures	INL_ELM_thickness_outer_subfield_left	5:87847586:G:T	rs17421627	5	87847586	5q14.3	4.84347e-50	15	rs17421627;rs373616442;rs114895921;rs78792246;rs11740691;rs78865998;rs78651477;rs148651691;rs142502827;5:87703316_AG_A;rs78440979;5:87748855_GTAGT_G;5:87778792_AT_A;rs200402995;rs11428650	9.17516e-06	1.99749e-05	0.252143	0.174399	0.0568435	0.0408891	0.0120328	4.84347e-50	0.17898	0.0013912	0.00466432	0.326665	0.550323	0.102196	0.194505
Derived_OCT_measures	Derived_OCT_measures	INL_ELM_thickness_outer_subfield_left	5:88075577:G:GTT	rs71613094	5	88075577	5q14.3	4.17787e-11	7	rs71613094;rs4373304;rs80043958;rs116552258;rs6882046;rs153685;rs35539693	NA	0.444221	NA	-0.0180153	NA	0.0235467	0.00715647	4.17787e-11	-0.0472158	0.3763	NA	0.0327014	NA	0.0369619	NA
Derived_OCT_measures	Derived_OCT_measures	INL_ELM_thickness_outer_subfield_left	5:126095011:A:G	rs12523362	5	126095011	5q23.2	3.11815e-23	14	rs12523362;rs7704384;rs72798243;rs150048703;rs62391737;rs537481850;rs563617524;rs554224643;5:126155151_ATTAT_A;rs58974626;rs72798231;rs13362024;rs7737457;5:126094298_CA_C	0.000778055	2.74449e-05	-0.0769201	-0.106645	0.0228896	0.0254297	0.00785227	3.11815e-23	-0.077964	0.0292408	0.141669	-0.103816	-0.0557445	0.047617	0.0379316
Derived_OCT_measures	Derived_OCT_measures	INL_ELM_thickness_outer_subfield_left	6:79679577:A:G	rs7742431	6	79679577	6q14.1	9.59808e-12	4	rs7742431;rs10455120;rs10639111;rs9352662	0.140463	0.413342	-0.0271668	-0.016704	0.0184298	0.0204199	0.00631101	9.59808e-12	-0.0429932	0.419209	0.599025	-0.029054	-0.0181199	0.0359671	0.0344614
Derived_OCT_measures	Derived_OCT_measures	INL_ELM_thickness_outer_subfield_left	6:106528340:A:G	rs9398063	6	106528340	6q21	3.51042e-26	4	rs9398063;rs17558797;rs138051352;6:106523830_AT_A	0.000586083	0.00488853	-0.169642	-0.152203	0.0493436	0.0540824	0.0172517	3.51042e-26	-0.182603	0.0946074	0.397478	-0.131675	-0.0999011	0.078773	0.118068
Derived_OCT_measures	Derived_OCT_measures	INL_ELM_thickness_outer_subfield_left	6:129820038:A:G	rs12193446	6	129820038	6q22.33	5.56809e-14	3	rs12193446;rs12205363;rs11154474	0.760168	0.0182754	0.0161946	0.0835362	0.0530519	0.0353968	0.0106926	5.56809e-14	0.0803857	0.78395	0.372543	-0.0281071	0.124777	0.102515	0.139929
Derived_OCT_measures	Derived_OCT_measures	INL_ELM_thickness_outer_subfield_left	7:867033:C:T	rs9639276	7	867033	7p22.3	6.50518e-17	3	rs9639276;7:930047_TAGGAC_T;rs28773014	0.0449642	0.606282	0.0485872	0.0141059	0.0242331	0.0273694	0.00829514	6.50518e-17	0.0693116	0.071103	0.0824294	0.0717802	0.101074	0.0397714	0.0581967
Derived_OCT_measures	Derived_OCT_measures	INL_ELM_thickness_outer_subfield_left	7:8103337:C:CCCTCAGGCCCAAATGATCCTTCCA	7:8103337_CCCTCAGGCCCAAATGATCCTTCCA_C	7	8103337	7p21.3	1.96333e-13	3	7:8103337_CCCTCAGGCCCAAATGATCCTTCCA_C;rs6961176;rs13247102	0.904165	0.0249016	-0.00349557	0.073819	0.0290326	0.0329119	0.0096335	1.96333e-13	0.0708185	0.297403	0.719107	-0.0486918	-0.0243354	0.0467284	0.0676637
Derived_OCT_measures	Derived_OCT_measures	INL_ELM_thickness_outer_subfield_left	7:51102820:A:C	rs2240093	7	51102820	7p12.1	4.68119e-16	3	rs2240093;rs2285844;rs6966218	NA	0.768655	NA	-0.00685139	NA	0.0232934	0.00707727	4.68119e-16	-0.0574639	NA	NA	NA	NA	NA	NA
Derived_OCT_measures	Derived_OCT_measures	INL_ELM_thickness_outer_subfield_left	7:99711614:C:T	rs4134898	7	99711614	7q22.1	5.08799e-11	5	rs4134898;rs4596570;7:100166110_GCCCCGCCCCACGGCCC_G;rs564636753;rs62471942	0.989525	0.0634723	0.000544879	-0.0558462	0.0415038	0.0300916	0.00941772	5.08799e-11	-0.0618588	0.580889	0.0746426	-0.0367769	0.307601	0.0666144	0.172552
Derived_OCT_measures	Derived_OCT_measures	INL_ELM_thickness_outer_subfield_left	7:129591807:C:G	rs34926272	7	129591807	7q32.2	1.71127e-13	1	rs34926272	NA	0.523538	NA	-0.0448613	NA	0.0703264	0.0210519	1.71127e-13	-0.155144	NA	0.523579	NA	0.186687	NA	0.292687
Derived_OCT_measures	Derived_OCT_measures	INL_ELM_thickness_outer_subfield_left	8:61591436:C:T	rs113958504	8	61591436	8q12.1	1.52573e-16	6	rs113958504;rs60296501;rs1483207;rs2280916;rs72650439;rs72650445	0.315462	0.00205114	-0.0275597	-0.0918292	0.0274546	0.0297883	0.00919032	1.52573e-16	-0.0758613	0.288481	0.700037	-0.0455932	0.0545947	0.0429532	0.141705
Derived_OCT_measures	Derived_OCT_measures	INL_ELM_thickness_outer_subfield_left	8:108988054:A:C	rs75429733	8	108988054	8q23.1	6.50104e-12	6	rs75429733;rs988886;rs117073107;rs192968756;rs75002881;rs77373014	0.00484971	0.0551231	0.202849	0.0817533	0.0720128	0.0426263	0.0121525	6.50104e-12	0.0834659	0.242568	0.845263	0.157463	0.040479	0.134746	0.207409
Derived_OCT_measures	Derived_OCT_measures	INL_ELM_thickness_outer_subfield_left	8:109014153:A:T	rs2514828	8	109014153	8q23.1	1.7328e-13	5	rs2514828;rs2443771;rs4448247;rs79668362;rs6993272	0.460248	0.0804196	-0.0135764	-0.0371193	0.0183853	0.0212322	0.00638907	1.7328e-13	-0.0470743	0.467164	0.390173	-0.02344	-0.0369605	0.0322375	0.0430122
Derived_OCT_measures	Derived_OCT_measures	INL_ELM_thickness_outer_subfield_left	8:109121898:A:G	rs201925098	8	109121898	8q23.1	2.60943e-12	5	rs201925098;8:109251795_CT_C;rs11777526;rs2514843;rs4448247	0.808453	0.0136392	0.00578691	-0.0635135	0.0238712	0.0257491	0.00778921	2.60943e-12	-0.0545035	0.761978	0.0873596	-0.0117306	-0.145096	0.0387295	0.0848767
Derived_OCT_measures	Derived_OCT_measures	INL_ELM_thickness_outer_subfield_left	8:109136090:C:T	rs375646	8	109136090	8q23.1	3.66814e-78	15	rs375646;8:109251795_CT_C;rs79668362;rs11777526;rs139617950;rs35308948;rs78935216;8:109411575_CAAA_C;rs56112207;rs10089406;rs2443771;rs988886;rs2514840;rs2514843;rs117073107	0.0123471	3.82892e-06	0.056543	0.109036	0.0225985	0.0235985	0.00724574	3.66814e-78	0.135611	0.0102848	0.994375	0.0954743	-0.000351839	0.0372059	0.0499065
Derived_OCT_measures	Derived_OCT_measures	INL_ELM_thickness_outer_subfield_left	8:109363620:C:T	rs13280626	8	109363620	8q23.1	1.51209e-12	5	rs13280626;rs2514840;rs117073107;rs192968756;rs75002881	0.377474	0.141519	0.0213533	0.0547563	0.0241947	0.0372452	0.0106569	1.51209e-12	0.0753801	0.612727	0.250037	0.0228367	0.0454671	0.0451155	0.0395277
Derived_OCT_measures	Derived_OCT_measures	INL_ELM_thickness_outer_subfield_left	8:109501523:A:C	rs117392466	8	109501523	8q23.1	4.04617e-14	9	rs117392466;rs76085619;rs117028822;rs371477815;rs192968756;rs77767830;rs75002881;rs78935216;rs118013985	0.354821	0.0248129	0.0945336	0.127087	0.102168	0.0566265	0.0162751	4.04617e-14	0.123032	0.129609	0.879266	0.247224	-0.0601078	0.163114	0.395706
Derived_OCT_measures	Derived_OCT_measures	INL_ELM_thickness_outer_subfield_left	8:109611220:A:C	rs2928825	8	109611220	8q23.1	1.38704e-11	2	rs2928825;rs11783033	NA	0.744444	NA	-0.00734983	NA	0.0225473	0.00682051	1.38704e-11	-0.0461015	NA	NA	NA	NA	NA	NA
Derived_OCT_measures	Derived_OCT_measures	INL_ELM_thickness_outer_subfield_left	9:21555283:C:T	rs9298816	9	21555283	9p21.3	7.7437e-19	2	rs9298816;rs1452653	NA	0.0375557	NA	0.0477506	NA	0.0229606	0.00689242	7.7437e-19	0.061092	0.488693	NA	0.0299896	NA	0.0433131	NA
Derived_OCT_measures	Derived_OCT_measures	INL_ELM_thickness_outer_subfield_left	9:77114274:A:G	rs10869406	9	77114274	9q21.13	2.38408e-11	2	rs10869406;rs6560395	NA	0.12647	NA	0.0324612	NA	0.0212419	0.00651566	2.38408e-11	0.0435267	0.00725695	NA	0.0906736	NA	0.0337727	NA
Derived_OCT_measures	Derived_OCT_measures	INL_ELM_thickness_outer_subfield_left	10:49741135:C:T	rs1947075	10	49741135	10q11.22	2.62313e-11	2	rs1947075;rs10857595	0.510981	0.39944	0.0127244	0.0183982	0.0193582	0.0218345	0.00662624	2.62313e-11	0.0441726	0.34894	0.871702	0.0327404	0.00562454	0.0349548	0.0348276
Derived_OCT_measures	Derived_OCT_measures	INL_ELM_thickness_outer_subfield_left	10:70004551:A:C	rs1900003	10	70004551	10q21.3	2.01435e-24	11	rs1900003;10:70042807_CT_C;rs1900017;rs71009039;10:70065949_AT_A;rs10762224;rs78801084;rs78400251;rs761158165;rs28840688;rs61854782	0.0374085	0.000562631	0.039766	0.0825412	0.0191065	0.0239318	0.00743742	2.01435e-24	0.0758502	0.0264417	NA	0.0809156	NA	0.036454	NA
Derived_OCT_measures	Derived_OCT_measures	INL_ELM_thickness_outer_subfield_left	10:123427642:A:G	rs1696837	10	123427642	10q26.13	2.27409e-11	3	rs1696837;rs4751847;rs4752581	0.030687	0.0340655	0.0409853	0.0468498	0.0189649	0.0221063	0.00670896	2.27409e-11	0.0448645	0.771191	0.217418	0.0104765	0.0413779	0.0360244	0.0335472
Derived_OCT_measures	Derived_OCT_measures	INL_ELM_thickness_outer_subfield_left	11:31640411:A:G	rs1232180	11	31640411	11p13	1.03566e-13	6	rs1232180;rs2177482;rs3026393;rs113859447;rs208079;rs202072562	0.134836	0.00871602	-0.0358503	-0.0593544	0.0239753	0.0226285	0.00686695	1.03566e-13	-0.0510645	0.345297	0.231357	-0.0405037	-0.062367	0.0429178	0.0521084
Derived_OCT_measures	Derived_OCT_measures	INL_ELM_thickness_outer_subfield_left	11:68953054:A:G	rs7128814	11	68953054	11q13.3	2.2316e-14	5	rs7128814;rs9783279;rs749225066;rs3750970;rs12364647	0.184461	0.165002	-0.0248259	-0.02904	0.0187063	0.0209155	0.00639694	2.2316e-14	-0.0488504	0.291101	0.510191	-0.035884	-0.0362269	0.0339904	0.0550108
Derived_OCT_measures	Derived_OCT_measures	INL_ELM_thickness_outer_subfield_left	11:68968149:A:C	rs78977588	11	68968149	11q13.3	6.03562e-12	4	rs78977588;rs749225066;rs3750970;rs12364647	0.0667842	0.50914	0.0580812	-0.0209745	0.0316843	0.031771	0.00972824	6.03562e-12	0.0669187	0.175467	0.89811	0.0622298	-0.0195964	0.0459314	0.153038
Derived_OCT_measures	Derived_OCT_measures	INL_ELM_thickness_outer_subfield_left	11:69018588:C:T	rs11606813	11	69018588	11q13.3	2.29262e-17	4	rs11606813;rs67808136;rs72932198;rs11601194	0.0914827	0.00286563	-0.120228	-0.167369	0.0712406	0.0561304	0.0155616	2.29262e-17	-0.13193	0.347367	0.467136	0.120293	-0.203799	0.12801	0.280272
Derived_OCT_measures	Derived_OCT_measures	INL_ELM_thickness_outer_subfield_left	11:69281578:A:G	rs10752562	11	69281578	11q13.3	1.96784e-13	3	rs10752562;rs2930972;rs17310712	0.148994	0.000753048	0.0269783	0.0702383	0.0186948	0.0208453	0.00635167	1.96784e-13	0.0466909	0.0266163	0.0350093	0.0755411	-0.0733286	0.034072	0.0347817
Derived_OCT_measures	Derived_OCT_measures	INL_ELM_thickness_outer_subfield_left	11:120055403:A:T	rs12792820	11	120055403	11q23.3	3.816e-11	1	rs12792820	0.0738662	0.119573	0.0431712	0.0355636	0.0241525	0.0228474	0.00683702	3.816e-11	0.0451999	0.0623731	0.0408537	0.0731992	0.140482	0.0392777	0.068695
Derived_OCT_measures	Derived_OCT_measures	INL_ELM_thickness_outer_subfield_left	12:55655479:C:T	rs73116921	12	55655479	12q13.2	9.45301e-11	4	rs73116921;rs534727686;rs142621472;rs74867235	0.182208	0.421143	0.122012	0.0404922	0.0914643	0.0503359	0.015246	9.45301e-11	0.0987248	0.913239	0.836181	-0.0209747	0.0668688	0.19251	0.323379
Derived_OCT_measures	Derived_OCT_measures	INL_ELM_thickness_outer_subfield_left	12:56082572:C:T	rs117082867	12	56082572	12q13.2	2.40674e-11	3	rs117082867;rs75180715;rs182763084	0.256797	0.894081	0.11909	0.0099129	0.105019	0.0744535	0.0186701	2.40674e-11	0.124696	0.844167	0.481117	0.0316552	-0.305249	0.161041	0.43328
Derived_OCT_measures	Derived_OCT_measures	INL_ELM_thickness_outer_subfield_left	12:56115585:C:T	rs3138142	12	56115585	12q13.2	2.50423e-111	11	rs3138142;rs3138136;rs75180715;rs117236761;rs143791725;rs73119282;rs73121299;rs73123204;rs12825163;rs74867235;rs3138144	1.72219e-06	2.76907e-06	0.10687	0.115382	0.0223411	0.0246162	0.00737165	2.50423e-111	0.165273	2.0253e-05	0.0675516	0.147605	0.201739	0.0346321	0.110361
Derived_OCT_measures	Derived_OCT_measures	INL_ELM_thickness_outer_subfield_left	12:56160662:G:GCCTAGTCTCTGCCT	12:56160662_GCCTAGTCTCTGCCT_G	12	56160662	12q13.2	2.31923e-13	3	12:56160662_GCCTAGTCTCTGCCT_G;rs12824144;rs3138144	0.191092	0.287222	-0.0465119	-0.0277879	0.0355771	0.0261107	0.00794723	2.31923e-13	-0.058245	0.118009	0.664058	-0.0971951	0.0535384	0.0621775	0.12327
Derived_OCT_measures	Derived_OCT_measures	INL_ELM_thickness_outer_subfield_left	12:56170342:G:T	rs77232256	12	56170342	12q13.2	1.98315e-10	2	rs77232256;rs149918474	0.296672	0.17086	0.0775022	0.104159	0.0742645	0.0760596	0.0228726	1.98315e-10	0.14553	0.913712	0.391696	0.0126053	0.276933	0.11633	0.323313
Derived_OCT_measures	Derived_OCT_measures	INL_ELM_thickness_outer_subfield_left	12:56204865:C:CA	12:56204865_CA_C	12	56204865	12q13.2	1.34039e-10	3	12:56204865_CA_C;rs117960147;rs117236761	0.207418	0.420818	0.0656709	-0.0488079	0.0520909	0.0606307	0.0174175	1.34039e-10	0.111864	NA	0.678867	NA	0.0330202	NA	0.0797572
Derived_OCT_measures	Derived_OCT_measures	INL_ELM_thickness_outer_subfield_left	12:56330906:C:T	rs55704764	12	56330906	12q13.2	5.33673e-13	10	rs55704764;rs2069414;rs78182748;rs534727686;rs142621472;rs12825163;rs74867235;rs143791725;rs73119282;rs73121299	0.5332	0.396873	0.0395923	0.0378341	0.0635378	0.0446568	0.0128497	5.33673e-13	0.0927287	0.627256	0.0908196	0.0534253	-0.455182	0.110021	0.269165
Derived_OCT_measures	Derived_OCT_measures	INL_ELM_thickness_outer_subfield_left	12:56830687:C:T	rs73113077	12	56830687	12q13.3	1.52772e-10	1	rs73113077	NA	0.0285045	NA	0.0695363	NA	0.0317478	0.00925729	1.52772e-10	0.0592706	NA	0.194363	NA	0.231285	NA	0.178216
Derived_OCT_measures	Derived_OCT_measures	INL_ELM_thickness_outer_subfield_left	12:96272463:A:G	rs17370487	12	96272463	12q23.1	1.86477e-18	6	rs17370487;rs11108332;rs111391193;rs4762622;rs6538677;12:96263119_CAG_C	0.00178313	0.0119882	-0.0995909	-0.0645543	0.0318776	0.0256933	0.00797059	1.86477e-18	-0.0698636	0.0511025	0.0848002	-0.105124	-0.215113	0.0538927	0.124813
Derived_OCT_measures	Derived_OCT_measures	INL_ELM_thickness_outer_subfield_left	13:28981506:C:CT	13:28981506_CT_C	13	28981506	13q12.3	2.49636e-11	1	13:28981506_CT_C	0.0122194	0.49576	-0.0514474	-0.0157637	0.0205318	0.0231418	0.00689211	2.49636e-11	-0.045995	0.499024	0.0637209	-0.0243137	-0.0777682	0.0359656	0.0419433
Derived_OCT_measures	Derived_OCT_measures	INL_ELM_thickness_outer_subfield_left	13:50112843:C:G	rs7325207	13	50112843	13q14.2	3.45909e-11	4	rs7325207;rs4942845;rs2093472;13:50194987_TATACTATACTA_T	0.142678	0.438261	0.0307533	0.0216711	0.0209793	0.0279579	0.00857973	3.45909e-11	0.0568456	0.0116694	NA	0.104176	NA	0.041307	NA
Derived_OCT_measures	Derived_OCT_measures	INL_ELM_thickness_outer_subfield_left	13:100246997:A:G	rs9585141	13	100246997	13q32.3	7.4231e-12	6	rs9585141;rs10677584;rs12184508;rs2763925;rs3032437;rs2763928	NA	0.173731	NA	-0.0285444	NA	0.0209837	0.00638397	7.4231e-12	-0.0437255	NA	NA	NA	NA	NA	NA
Derived_OCT_measures	Derived_OCT_measures	INL_ELM_thickness_outer_subfield_left	14:69525936:A:G	rs1914004	14	69525936	14q24.1	4.87486e-15	4	rs1914004;rs7148953;14:69663339_CTT_C;14:69743397_CA_C	0.279034	0.00735061	0.0196376	0.0592448	0.0181411	0.0221019	0.00669174	4.87486e-15	0.052397	0.599424	0.485626	0.0172444	0.0248374	0.0328321	0.0356203
Derived_OCT_measures	Derived_OCT_measures	INL_ELM_thickness_outer_subfield_left	14:73869865:C:T	rs12432592	14	73869865	14q24.3	2.46321e-15	6	rs12432592;rs4899466;rs139714851;rs72734453;rs55839454;14:73865824_GAATA_G	0.150781	0.593904	-0.111361	-0.0305051	0.0775075	0.0572126	0.0162737	2.46321e-15	-0.128814	0.0615637	0.653311	-0.240929	0.137833	0.128879	0.306865
Derived_OCT_measures	Derived_OCT_measures	INL_ELM_thickness_outer_subfield_left	14:73942963:A:G	rs7157889	14	73942963	14q24.3	1.48259e-12	10	rs7157889;rs111584637;rs5809619;rs113860908;rs796397171;rs177392;rs112932498;rs541951180;rs112699909;14:73881896_GTGCT_G	0.200801	0.0857275	0.0498865	0.0433032	0.038996	0.0252001	0.00766053	1.48259e-12	0.0542067	0.599279	0.0340734	0.0389449	-0.275999	0.0741191	0.130237
Derived_OCT_measures	Derived_OCT_measures	INL_ELM_thickness_outer_subfield_left	14:74040819:C:T	rs140884027	14	74040819	14q24.3	8.34023e-11	2	rs140884027;rs139672167	0.0171081	0.161823	-0.187651	-0.109583	0.0787002	0.0783312	0.0265487	8.34023e-11	-0.172416	0.0312257	0.168432	-0.228306	0.471996	0.105983	0.342707
Derived_OCT_measures	Derived_OCT_measures	INL_ELM_thickness_outer_subfield_left	14:74101756:C:T	rs112109204	14	74101756	14q24.3	5.68561e-15	8	rs112109204;rs111609763;rs17782351;rs112932498;rs112699909;rs111584637;rs113860908;rs796397171	0.0176379	0.0467337	0.178393	0.105231	0.0751718	0.0529142	0.0162117	5.68561e-15	0.126626	0.0437838	0.0337826	0.225467	-0.838814	0.11183	0.395172
Derived_OCT_measures	Derived_OCT_measures	INL_ELM_thickness_outer_subfield_left	14:74140183:C:T	rs139347411	14	74140183	14q24.3	6.70191e-29	5	rs139347411;rs9652296;rs74504936;rs114165892;rs10135293	0.422747	0.00983182	-0.110708	-0.237942	0.138098	0.0921651	0.0292106	6.70191e-29	-0.325871	0.241923	0.170524	-0.373883	-0.400911	0.319505	0.292524
Derived_OCT_measures	Derived_OCT_measures	INL_ELM_thickness_outer_subfield_left	14:74247181:A:G	rs56196901	14	74247181	14q24.3	7.77434e-20	11	rs56196901;14:74258238_GTAA_G;rs6574143;rs72723758;rs7157377;rs62006135;rs144361907;14:74114405_CCTT_C;rs9652296;rs4899479;rs11627539	0.0274774	0.249545	-0.0973445	-0.0541892	0.0441538	0.0470615	0.0141174	7.77434e-20	-0.128698	0.458433	0.0159766	0.0538698	-0.250523	0.0726566	0.103975
Derived_OCT_measures	Derived_OCT_measures	INL_ELM_thickness_outer_subfield_left	14:74287149:A:C	rs187505499	14	74287149	14q24.3	1.51438e-14	3	rs187505499;rs148819689;rs1019095	0.634234	0.0352075	0.0909173	0.281053	0.191093	0.133456	0.0309253	1.51438e-14	0.237702	0.359188	0.064054	-0.293008	1.26636	0.319559	0.683854
Derived_OCT_measures	Derived_OCT_measures	INL_ELM_thickness_outer_subfield_left	14:74293531:C:T	rs8018644	14	74293531	14q24.3	9.67778e-106	15	rs8018644;rs1860138;rs7146196;rs11461357;rs3742815;rs7157377;rs62006135;rs7147523;rs551602396;rs7148979;rs8003543;rs1558176;14:74258238_GTAA_G;rs571851010;rs7160232	0.000617072	8.40036e-07	-0.0661911	-0.115824	0.0193315	0.0235136	0.0071514	9.67778e-106	-0.156186	0.0209345	NA	-0.0804936	NA	0.0348583	NA
Derived_OCT_measures	Derived_OCT_measures	INL_ELM_thickness_outer_subfield_left	14:74320611:A:G	rs79188481	14	74320611	14q24.3	1.44365e-71	11	rs79188481;14:74379573_CT_C;rs78355949;rs7148979;rs79329510;rs747513;rs117813701;rs200577672;rs144001524;rs111955243;rs61052738	3.87544e-10	1.30369e-06	-0.193003	-0.256147	0.0308362	0.0529318	0.0153966	1.44365e-71	-0.275425	0.00161811	0.0021693	-0.181071	-0.15572	0.057435	0.050789
Derived_OCT_measures	Derived_OCT_measures	INL_ELM_thickness_outer_subfield_left	14:74328905:G:T	rs1968105	14	74328905	14q24.3	2.79743e-49	14	rs1968105;rs111609763;rs2302120;rs3742815;rs17782351;rs10147158;rs34339863;rs929450;rs6574143;rs7160232;rs1860138;rs11424982;rs7146196;rs8020267	0.000125042	8.00797e-05	0.0810717	0.102541	0.0211343	0.0259981	0.00838333	2.79743e-49	0.123708	0.00344433	0.0183338	0.145181	0.0815451	0.0496342	0.0345705
Derived_OCT_measures	Derived_OCT_measures	INL_ELM_thickness_outer_subfield_left	14:74352411:A:G	rs62003710	14	74352411	14q24.3	2.43806e-82	7	rs62003710;rs62006135;rs7148979;rs10135293;rs10129550;rs74504936;14:74258238_GTAA_G	0.000534392	2.04887e-06	-0.398915	-0.352733	0.115197	0.0742823	0.0214601	2.43806e-82	-0.412499	0.0431718	0.101783	-0.424182	-0.646962	0.209779	0.395388
Derived_OCT_measures	Derived_OCT_measures	INL_ELM_thickness_outer_subfield_left	14:74410640:C:T	rs72723771	14	74410640	14q24.3	1.97019e-29	12	rs72723771;rs62006135;rs141453104;rs144361907;rs72725969;rs561597308;14:74103278_TCAAA_T;14:74114405_CCTT_C;14:74153351_CA_C;14:74258238_GTAA_G;rs61052738;rs72723758	0.000706697	0.0874124	-0.528543	-0.16239	0.156052	0.0950091	0.0255707	1.97019e-29	-0.288034	0.129154	0.289544	-0.649476	-0.458808	0.428006	0.433196
Derived_OCT_measures	Derived_OCT_measures	INL_ELM_thickness_outer_subfield_left	14:74483819:C:T	rs191433274	14	74483819	14q24.3	9.30234e-17	1	rs191433274	0.0504055	0.00344165	-0.228755	-0.335071	0.11692	0.114544	0.0326353	9.30234e-17	-0.271309	0.0086903	0.847424	-0.486056	-0.048293	0.185235	0.250995
Derived_OCT_measures	Derived_OCT_measures	INL_ELM_thickness_outer_subfield_left	14:74570130:A:ATTTTTTTTTTTTT	14:74570130_ATTTTTTTTTTTTT_A	14	74570130	14q24.3	1.76965e-53	14	14:74570130_ATTTTTTTTTTTTT_A;rs7152352;rs75410415;rs12879392;rs8006297;rs4291856;rs8013751;rs7160232;rs12890967;rs11461357;rs138267982;rs17782351;rs10147158;rs7147523	0.418878	4.39203e-08	0.0233569	0.151101	0.0288939	0.0276017	0.00832005	1.76965e-53	0.128087	0.274563	0.195121	0.0564179	-0.076722	0.0516357	0.0592184
Derived_OCT_measures	Derived_OCT_measures	INL_ELM_thickness_outer_subfield_left	14:74666641:A:G	rs887595	14	74666641	14q24.3	6.56548e-273	19	rs887595;rs538278829;rs747513;rs1548770;rs7158381;rs17782472;rs111955243;rs61052738;rs556048933;rs75304016;rs72723758;rs62006135;rs551602396;rs778383644;rs7148979;rs7152352;rs775924321;rs139569341;rs8003543	2.89671e-15	1.26872e-21	-0.151834	-0.252539	0.019231	0.0264376	0.00826086	6.56548e-273	-0.291582	1.4591e-07	0.110908	-0.181431	-0.0555076	0.0345079	0.0348201
Derived_OCT_measures	Derived_OCT_measures	INL_ELM_thickness_outer_subfield_left	14:74686575:A:G	rs118186707	14	74686575	14q24.3	4.42004e-53	11	rs118186707;rs10137199;rs7156792;rs8023118;rs142292101;rs1985826;rs929450;rs1019095;rs8020267;rs146758197;rs34339863	0.55627	0.000378555	0.0782203	0.243398	0.13294	0.068474	0.0189469	4.42004e-53	0.290563	0.557548	0.847621	0.169658	0.0930692	0.289278	0.484344
Derived_OCT_measures	Derived_OCT_measures	INL_ELM_thickness_outer_subfield_left	14:74693381:A:G	rs34130759	14	74693381	14q24.3	1.79338e-12	3	rs34130759;rs113836365;rs34339863	0.47765	0.00192915	0.0693321	0.170577	0.0976388	0.0550085	0.0165868	1.79338e-12	0.116931	0.301569	0.212306	0.234095	-0.253283	0.226601	0.203073
Derived_OCT_measures	Derived_OCT_measures	INL_ELM_thickness_outer_subfield_left	14:74700862:C:CG	14:74700862_CG_C	14	74700862	14q24.3	2.10493e-49	6	14:74700862_CG_C;rs10130114;rs8016365;rs11849102;rs12896898;rs12879209	0.0358249	0.00306524	0.0427535	0.0609847	0.0203694	0.0205951	0.00633375	2.10493e-49	0.093585	0.0668017	NA	0.0658443	NA	0.0359215	NA
Derived_OCT_measures	Derived_OCT_measures	INL_ELM_thickness_outer_subfield_left	14:74795706:C:G	rs141392392	14	74795706	14q24.3	6.59431e-53	4	rs141392392;rs35399681;rs10135293;rs17782472	0.565808	7.66806e-05	-0.0854631	-0.394867	0.148829	0.0998514	0.0323907	6.59431e-53	-0.49589	0.289349	0.0616115	-0.453672	-0.738839	0.428174	0.395295
Derived_OCT_measures	Derived_OCT_measures	INL_ELM_thickness_outer_subfield_left	14:74828636:G:T	rs78240185	14	74828636	14q24.3	1.66319e-18	3	rs78240185;rs150838438;rs139672167	0.000171782	0.300744	-0.276571	-0.0561513	0.0736096	0.0542609	0.0171268	1.66319e-18	-0.15034	NA	0.000400425	NA	-0.950143	NA	0.268417
Derived_OCT_measures	Derived_OCT_measures	INL_ELM_thickness_outer_subfield_left	14:74869017:A:G	rs10132336	14	74869017	14q24.3	4.60607e-13	3	rs10132336;rs3815329;rs10137199	0.439022	0.041456	0.0389579	0.0667908	0.0503433	0.0327576	0.00957134	4.60607e-13	0.0692624	0.599346	0.400305	0.052086	-0.147502	0.099147	0.175373
Derived_OCT_measures	Derived_OCT_measures	INL_ELM_thickness_outer_subfield_left	14:74889356:T:TCA	rs34711949	14	74889356	14q24.3	8.84274e-13	3	rs34711949;rs146607429;rs75323194	NA	0.332345	NA	-0.049465	NA	0.0510263	0.0152271	8.84274e-13	-0.108835	NA	NA	NA	NA	NA	NA
Derived_OCT_measures	Derived_OCT_measures	INL_ELM_thickness_outer_subfield_left	14:74930994:A:G	rs73294452	14	74930994	14q24.3	1.40959e-15	3	rs73294452;rs149147952;rs10135293	0.75458	0.1	0.0176151	-0.140841	0.0563491	0.0856256	0.0273465	1.40959e-15	-0.218352	0.283206	0.873287	-0.310358	-0.0108887	0.289204	0.0682743
Derived_OCT_measures	Derived_OCT_measures	INL_ELM_thickness_outer_subfield_left	14:74937186:C:G	rs144854069	14	74937186	14q24.3	1.81841e-19	5	rs144854069;rs149814360;rs146758197;rs7156792;rs142292101	0.716246	0.00648539	-0.0607856	0.240205	0.167232	0.08824	0.0258936	1.81841e-19	0.233656	0.636324	0.75875	0.151131	0.210237	0.319621	0.684539
Derived_OCT_measures	Derived_OCT_measures	INL_ELM_thickness_outer_subfield_left	14:75240090:A:G	rs12891131	14	75240090	14q24.3	6.76414e-17	10	rs12891131;14:75317089_CT_C;14:75356827_CT_C;rs4899539;rs11159090;rs12894937;rs7154563;rs12587457;rs6574192;rs7160852	0.000652072	0.0486558	-0.0632013	-0.0405203	0.0185397	0.0205521	0.00632641	6.76414e-17	-0.0528324	0.0642478	0.322839	-0.0616049	-0.0353244	0.0332918	0.0357303
Derived_OCT_measures	Derived_OCT_measures	INL_ELM_thickness_outer_subfield_left	15:45480316:A:G	rs62026661	15	45480316	15q21.1	3.70189e-11	1	rs62026661	0.372298	0.253527	0.0167558	0.0246392	0.0187809	0.0215788	0.00667283	3.70189e-11	0.0441444	0.0589743	0.972139	0.0636758	0.00123512	0.0337197	0.0353642
Derived_OCT_measures	Derived_OCT_measures	INL_ELM_thickness_outer_subfield_left	15:53998595:C:CTATGTGTACACAT	15:53998595_CTATGTGTACACAT_C	15	53998595	15q21.3	1.9182e-14	6	15:53998595_CTATGTGTACACAT_C;rs11852831;rs12901183;rs1906431;rs690545;rs540605729	0.197088	0.151894	-0.0244767	-0.0298579	0.0189758	0.0208378	0.00630782	1.9182e-14	-0.0482927	0.0443366	0.736548	-0.0666147	-0.0148224	0.0331269	0.0440582
Derived_OCT_measures	Derived_OCT_measures	INL_ELM_thickness_outer_subfield_left	15:72111688:G:T	rs16956241	15	72111688	15q23	6.29155e-11	1	rs16956241	0.927895	0.524183	-0.00201313	0.0159215	0.0222459	0.024998	0.00770304	6.29155e-11	0.050352	0.611753	0.29684	0.0189836	-0.0499546	0.0374007	0.0478844
Derived_OCT_measures	Derived_OCT_measures	INL_ELM_thickness_outer_subfield_left	16:80430160:C:G	rs62048558	16	80430160	16q23.2	3.57901e-16	9	rs62048558;rs9933678;rs8063916;rs9939856;rs11150283;rs7190076;rs4491514;rs4635359;rs2170828	0.0578533	0.586478	0.0425451	0.0131865	0.0224298	0.0242422	0.00728055	3.57901e-16	0.0593512	NA	0.157741	NA	0.109551	NA	0.0775464
Derived_OCT_measures	Derived_OCT_measures	INL_ELM_thickness_outer_subfield_left	16:84561361:C:T	rs142963458	16	84561361	16q24.1	8.60414e-11	1	rs142963458	0.0341996	0.502684	0.196515	0.0419621	0.0927961	0.0626045	0.0183573	8.60414e-11	0.119133	0.329044	0.821747	0.177965	0.0728579	0.182333	0.323383
Derived_OCT_measures	Derived_OCT_measures	INL_ELM_thickness_outer_subfield_left	16:85700360:A:G	rs12149202	16	85700360	16q24.1	9.17519e-11	3	rs12149202;rs148610400;rs59424991	0.216652	0.00662065	-0.0327354	-0.0624973	0.0264961	0.0230163	0.00700016	9.17519e-11	-0.0453607	0.12049	0.303953	-0.0762179	0.0614154	0.0490867	0.059743
Derived_OCT_measures	Derived_OCT_measures	INL_ELM_thickness_outer_subfield_left	17:43798360:A:G	rs55938136	17	43798360	17q21.31	3.57957e-21	1	rs55938136	0.0552639	0.695846	0.0650814	0.00996181	0.0339532	0.0254821	0.00749974	3.57957e-21	0.0708294	0.401304	0.428412	0.0581259	-0.0817783	0.0692556	0.103267
Derived_OCT_measures	Derived_OCT_measures	INL_ELM_thickness_outer_subfield_left	17:43798775:C:G	rs62054372	17	43798775	17q21.31	4.50034e-23	23	rs62054372;rs9303521;rs7225384;rs11650571;rs34186148;rs4076453;rs242940;rs17689966;rs2316770;rs9898399;rs242557;rs2435207;rs2435201;17:44202370_AAAGGG_A;rs2732677;rs199470;rs56755526;rs62064595;rs61572747;rs546735951;17:43511281_TGGCTAACACGGTGAAACCCC_T;rs142925250;rs1526123	0.058945	0.800235	0.0645688	0.00653359	0.0341887	0.02582	0.00760101	4.50034e-23	0.0751907	0.450553	0.472514	0.0523598	-0.0745708	0.0693973	0.103802
Derived_OCT_measures	Derived_OCT_measures	INL_ELM_thickness_outer_subfield_left	17:44821987:G:GA	rs111404933	17	44821987	17q21.31	2.66734e-20	16	rs111404933;rs11650571;rs34186148;rs4076453;rs242940;rs17689966;rs2316770;rs9898399;rs242557;rs2435207;rs2435201;17:44202370_AAAGGG_A;rs2732677;rs199470;rs56755526;rs35937770	0.0696604	0.805811	0.0614927	0.00645932	0.0338968	0.0262752	0.00773504	2.66734e-20	0.0714064	0.165424	0.969494	0.101939	-0.00277382	0.0734928	0.0725325
Derived_OCT_measures	Derived_OCT_measures	INL_ELM_thickness_outer_subfield_left	17:59022395:A:G	rs9914370	17	59022395	17q23.2	1.43739e-10	3	rs9914370;rs72843596;rs8073894	0.76734	0.372693	0.0072767	0.0259529	0.0245955	0.0291134	0.00890179	1.43739e-10	0.0570772	0.697768	NA	0.0265075	NA	0.0682595	NA
Derived_OCT_measures	Derived_OCT_measures	INL_ELM_thickness_outer_subfield_left	17:79415386:C:T	rs10438819	17	79415386	17q25.3	7.47631e-13	9	rs10438819;rs28576195;rs374505812;rs11411934;rs9892541;rs8075262;rs34232035;rs6565592;rs8077430	0.100415	0.143015	0.0310797	0.0311161	0.0189182	0.0212447	0.0064725	7.47631e-13	0.0464106	0.063106	0.945454	0.0635796	0.00243927	0.0342112	0.035653
Derived_OCT_measures	Derived_OCT_measures	INL_ELM_thickness_outer_subfield_left	17:79508732:C:T	rs58278001	17	79508732	17q25.3	2.2542e-10	7	rs58278001;rs8077430;rs7406026;rs11411934;rs9892541;rs34232035;rs6565592	0.655814	0.695113	0.013996	0.0122688	0.0314024	0.0313039	0.00935906	2.2542e-10	0.059364	0.568255	0.636487	-0.0324558	0.0312096	0.0568779	0.0660358
Derived_OCT_measures	Derived_OCT_measures	INL_ELM_thickness_outer_subfield_left	17:79602063:G:T	rs9905786	17	79602063	17q25.3	1.63614e-26	13	rs9905786;rs77740144;rs11150803;rs3830068;rs4078290;rs7208144;rs9892541;rs8075262;rs6565592;rs8077430;rs7406026;rs11150798;rs117824378	0.00058252	6.98898e-05	-0.0827154	-0.0854274	0.0240478	0.0214822	0.00658257	1.63614e-26	-0.0701433	0.239456	0.311652	-0.0479179	-0.0616026	0.0407344	0.0608864
Derived_OCT_measures	Derived_OCT_measures	INL_ELM_thickness_outer_subfield_left	18:56940307:G:T	rs2271733	18	56940307	18q21.32	3.72358e-24	4	rs2271733;rs77759734;rs73456233;rs592270	0.0205417	0.696943	0.0530241	-0.00890232	0.0228917	0.0228587	0.00685173	3.72358e-24	0.069467	0.191418	0.489378	0.0542499	0.0320641	0.0415264	0.0463824
Derived_OCT_measures	Derived_OCT_measures	INL_ELM_thickness_outer_subfield_left	18:57019760:A:G	rs17769358	18	57019760	18q21.32	1.20805e-19	9	rs17769358;rs12960077;rs4940868;rs551022215;rs8092290;rs72958139;rs8086967;rs10503024;rs35622475	0.070164	0.0449008	-0.0547406	-0.054322	0.0302292	0.0270854	0.00818959	1.20805e-19	-0.0742662	0.361289	0.191656	-0.0418751	-0.106435	0.0458699	0.0815157
Derived_OCT_measures	Derived_OCT_measures	INL_ELM_thickness_outer_subfield_left	18:57052843:A:G	rs11662962	18	57052843	18q21.32	2.27213e-13	4	rs11662962;rs4940872;rs2011464;rs4940868	9.96232e-05	0.838138	0.118427	0.0061123	0.030432	0.0299218	0.00942402	2.27213e-13	0.0690943	0.00167877	0.474679	0.14635	0.0691957	0.0465807	0.0967926
Derived_OCT_measures	Derived_OCT_measures	INL_ELM_thickness_outer_subfield_left	18:57122611:A:C	rs7229033	18	57122611	18q21.32	5.77847e-11	8	rs7229033;rs8086967;rs2011464;rs12960077;rs4940868;rs8092290;rs4940872;rs72958139	0.478127	0.997855	0.0135747	5.59821e-05	0.0191377	0.0208217	0.00632738	5.77847e-11	0.0414403	0.0703459	NA	0.064854	NA	0.0358373	NA
Derived_OCT_measures	Derived_OCT_measures	INL_ELM_thickness_outer_subfield_left	19:3771586:A:G	rs76076446	19	3771586	19p13.3	1.05499e-12	1	rs76076446	0.196795	1.98331e-05	0.174737	-0.33221	0.135377	0.0778599	0.0211681	1.05499e-12	-0.150783	0.611344	0.481736	0.147	0.241196	0.289281	0.342845
Derived_OCT_measures	Derived_OCT_measures	INL_ELM_thickness_outer_subfield_left	21:34220618:C:T	rs8132685	21	34220618	21q22.11	2.71196e-16	4	rs8132685;rs2833993;rs2834006;rs2833978	0.0535186	0.00106942	0.0367719	0.0679579	0.0190458	0.0207721	0.00629211	2.71196e-16	0.051504	0.196585	0.538076	0.0444408	-0.0244149	0.0344144	0.0396523
Derived_OCT_measures	Derived_OCT_measures	INL_ELM_thickness_outer_subfield_left	21:45072621:A:C	rs2838337	21	45072621	21q22.3	1.57162e-10	1	rs2838337	0.28864	0.00107303	-0.0214973	-0.0688237	0.0202592	0.0210428	0.0063581	1.57162e-10	-0.0406807	0.245192	0.637074	-0.0422456	0.0192565	0.0363525	0.0408156
Derived_OCT_measures	Derived_OCT_measures	INL_ELM_thickness_outer_subfield_left	22:28187396:A:G	rs45462093	22	28187396	22q12.1	1.17391e-16	3	rs45462093;rs1297594;rs382819	0.420252	0.101498	-0.0188963	-0.0398393	0.0234451	0.0243274	0.00748655	1.17391e-16	-0.0620315	0.360009	0.398842	-0.033286	0.0668498	0.0363643	0.0792349
Derived_OCT_measures	Derived_OCT_measures	INL_ELM_thickness_outer_subfield_left	22:30606564:A:G	rs11913168	22	30606564	22q12.2	3.47421e-19	8	rs11913168;rs11704655;rs12484301;rs2074204;rs15888;rs12484778;rs73164752;rs35476831	2.60822e-06	0.105738	-0.121026	-0.054213	0.025753	0.0335134	0.0100532	3.47421e-19	-0.0900017	0.0025838	0.171477	-0.138343	-0.0605231	0.04591	0.044259
Derived_OCT_measures	Derived_OCT_measures	INL_ELM_thickness_outer_subfield_left	22:30638226:G:T	rs929271	22	30638226	22q12.2	1.89795e-20	7	rs929271;rs9620961;rs12484252;22:30607923_ATGG_A;rs13057533;rs143371158;rs549362453	0.0401623	0.598177	0.0424463	-0.0121098	0.0206846	0.0229778	0.00695246	1.89795e-20	0.0644349	NA	0.679005	NA	0.0358404	NA	0.0866085
Derived_OCT_measures	Derived_OCT_measures	INL_ELM_thickness_outer_subfield_right	1:200310898:C:G	rs71633898	1	200310898	1q32.1	5.05277e-19	10	rs71633898;rs11411654;rs11369486;rs570515863;rs35482830;rs4512680;1:200451684_TC_T;rs6427830;rs10753873;rs12144219	0.205767	1.11255e-05	-0.0236874	-0.0930869	0.0187209	0.0211847	0.00647698	5.05277e-19	-0.057717	0.105801	0.839018	-0.0539249	0.00903006	0.0333413	0.0444504
Derived_OCT_measures	Derived_OCT_measures	INL_ELM_thickness_outer_subfield_right	1:202810562:C:T	rs4950949	1	202810562	1q32.1	8.22512e-18	5	rs4950949;rs4950784;rs61820950;1:202757020_CA_C;rs12139944	0.556217	0.354469	-0.0111258	-0.0197783	0.0189063	0.0213599	0.0065104	8.22512e-18	-0.0559661	0.644026	0.796416	0.0158426	0.00903026	0.0342856	0.0350026
Derived_OCT_measures	Derived_OCT_measures	INL_ELM_thickness_outer_subfield_right	1:227447213:C:T	rs1513617	1	227447213	1q42.13	2.64433e-15	11	rs1513617;1:227479688_AT_A;rs776003769;rs6426452;rs41270151;rs7545890;rs11580229;rs7521639;rs5781473;rs5781473;rs796283137	0.62171	0.242093	0.0105341	0.0252405	0.0213488	0.0215773	0.00663192	2.64433e-15	0.0524362	0.822563	NA	0.00957881	NA	0.0427149	NA
Derived_OCT_measures	Derived_OCT_measures	INL_ELM_thickness_outer_subfield_right	1:227579344:A:G	rs11584506	1	227579344	1q42.13	1.19708e-10	7	rs11584506;rs6426452;rs7545890;rs77271542;rs7521639;1:227479688_AT_A;rs112123925	0.576356	0.0785089	0.0132504	0.0418184	0.0237159	0.0237685	0.00731856	1.19708e-10	-0.0471294	0.331516	0.446355	0.0392229	0.0338693	0.0403916	0.0444768
Derived_OCT_measures	Derived_OCT_measures	INL_ELM_thickness_outer_subfield_right	2:24074791:G:GA	rs35208908	2	24074791	2p23.3	1.0356e-11	3	rs35208908;rs7560892;rs74175027	0.549262	0.00787645	0.0110931	0.0564711	0.0185236	0.0212511	0.00639266	1.0356e-11	0.0434794	0.160068	0.843958	0.0472942	0.00715809	0.0336651	0.0363663
Derived_OCT_measures	Derived_OCT_measures	INL_ELM_thickness_outer_subfield_right	2:145338686:C:T	rs116350483	2	145338686	2q22.3	6.60801e-37	5	rs116350483;rs116098515;rs374520632;rs114973120;rs140430007	0.0124332	7.95694e-05	-0.285764	-0.326954	0.114324	0.0828634	0.024497	6.60801e-37	-0.310899	0.0577185	0.792538	-0.347941	0.111541	0.183336	0.424085
Derived_OCT_measures	Derived_OCT_measures	INL_ELM_thickness_outer_subfield_right	2:169016460:C:T	rs3820860	2	169016460	2q24.3	1.47526e-25	5	rs3820860;rs7607305;rs2390669;rs2138753;rs12478804	3.60377e-05	0.0126946	-0.100882	-0.0706902	0.0244177	0.0283643	0.00868617	1.47526e-25	-0.0907649	0.00229739	0.123501	-0.125786	-0.0722192	0.0412571	0.0468882
Derived_OCT_measures	Derived_OCT_measures	INL_ELM_thickness_outer_subfield_right	2:216826913:G:GA	rs200857348	2	216826913	2q35	1.97561e-30	4	rs200857348;rs111383315;rs148388367;rs7564532	0.0258723	0.000712759	-0.133738	-0.160561	0.0600226	0.0474382	0.0159189	1.97561e-30	-0.182511	0.0240644	0.167078	-0.20056	-0.274271	0.0888968	0.198509
Derived_OCT_measures	Derived_OCT_measures	INL_ELM_thickness_outer_subfield_right	2:218520035:A:C	rs62175360	2	218520035	2q35	2.82652e-19	9	rs62175360;rs1367194;rs872707;rs13392670;rs6726957;rs11682125;2:218644346_TC_T;rs185147777;rs6724385	0.119928	0.00721257	-0.081015	-0.115652	0.0520971	0.0430436	0.0124143	2.82652e-19	-0.111422	0.171284	0.536335	-0.106742	0.135099	0.0780229	0.218478
Derived_OCT_measures	Derived_OCT_measures	INL_ELM_thickness_outer_subfield_right	3:25043829:C:G	rs12487626	3	25043829	3p24.2	1.05256e-15	5	rs12487626;rs4547662;rs4482636;rs762606633;rs4858685	0.0389625	0.0259704	0.048634	0.0516803	0.0235563	0.0232099	0.00692835	1.05256e-15	0.0555693	0.43198	0.891386	0.030581	0.010101	0.0389166	0.0739723
Derived_OCT_measures	Derived_OCT_measures	INL_ELM_thickness_outer_subfield_right	3:27690531:C:T	rs2370990	3	27690531	3p24.1	6.16912e-11	2	rs2370990;rs9837054	0.0356958	0.0263764	0.0417532	0.0529484	0.0198789	0.0238439	0.00733877	6.16912e-11	0.0479925	0.218817	0.950147	0.0435274	-0.00219289	0.0353974	0.0350737
Derived_OCT_measures	Derived_OCT_measures	INL_ELM_thickness_outer_subfield_right	3:150115237:A:AGAGT	rs765544501	3	150115237	3q25.1	4.10751e-14	2	rs765544501;rs16862644	0.481022	0.135551	0.015244	0.0358081	0.0216331	0.023991	0.00737705	4.10751e-14	0.0557523	0.915343	0.0758528	-0.00398084	0.0752374	0.0374484	0.0423807
Derived_OCT_measures	Derived_OCT_measures	INL_ELM_thickness_outer_subfield_right	5:55745334:C:G	rs30373	5	55745334	5q11.2	2.43941e-16	2	rs30373;rs148281572	0.57949	0.000700276	0.0121968	0.0738647	0.0220107	0.0217924	0.00661518	2.43941e-16	0.0542328	NA	0.890607	NA	0.00640263	NA	0.0465521
Derived_OCT_measures	Derived_OCT_measures	INL_ELM_thickness_outer_subfield_right	5:71486228:C:T	rs63338061	5	71486228	5q13.2	1.3045e-11	2	rs63338061;rs72761109	0.0361932	0.00936738	0.051429	0.0576041	0.0245514	0.0221695	0.00659354	1.3045e-11	0.044626	NA	0.0316096	NA	0.170782	NA	0.0794587
Derived_OCT_measures	Derived_OCT_measures	INL_ELM_thickness_outer_subfield_right	5:87775507:T:TG	rs199502002	5	87775507	5q14.3	2.9513e-25	14	rs199502002;rs992623;rs12653396;rs116552258;rs6882046;rs153685;rs35539693;rs55740951;rs10942510;rs710361;rs532912673;rs17286052;5:87475116_CT_C;rs247916	NA	0.0310089	NA	-0.0480831	NA	0.0222921	0.00676031	2.9513e-25	-0.0701949	0.0514828	NA	-0.0663398	NA	0.0340652	NA
Derived_OCT_measures	Derived_OCT_measures	INL_ELM_thickness_outer_subfield_right	5:87847988:A:G	rs79327504	5	87847988	5q14.3	2.72417e-49	16	rs79327504;rs373616442;rs114895921;rs16903284;rs78792246;rs11740691;rs78651477;rs184539003;rs17547627;rs148651691;rs142502827;rs115114609;5:87778792_AT_A;5:87782483_GGACA_G;rs200402995;rs11428650	0.000913885	0.000844978	0.130248	0.136268	0.0392814	0.0408279	0.0120963	2.72417e-49	0.17852	0.00855003	0.555857	0.166825	0.0472797	0.0634428	0.0802702
Derived_OCT_measures	Derived_OCT_measures	INL_ELM_thickness_outer_subfield_right	5:126095011:A:G	rs12523362	5	126095011	5q23.2	4.00718e-20	12	rs12523362;rs7704384;rs60147760;rs150048703;rs62391737;rs17165359;5:126155151_ATTAT_A;rs58974626;rs72780284;rs13362024;rs7737457;5:126094298_CA_C	0.000896911	0.00162628	-0.0753031	-0.0796728	0.0226747	0.0252837	0.0078138	4.00718e-20	-0.0717921	0.0358773	0.0848327	-0.098546	-0.0637404	0.0469644	0.0369872
Derived_OCT_measures	Derived_OCT_measures	INL_ELM_thickness_outer_subfield_right	6:35477152:C:T	rs7752728	6	35477152	6p21.31	9.65306e-11	1	rs7752728	0.385558	0.251423	-0.018677	-0.0285368	0.0215247	0.0248816	0.00765806	9.65306e-11	-0.0495652	0.0545758	NA	-0.0745451	NA	0.0387803	NA
Derived_OCT_measures	Derived_OCT_measures	INL_ELM_thickness_outer_subfield_right	6:56734711:C:T	rs13195825	6	56734711	6p12.1	1.44851e-10	2	rs13195825;rs35440822	0.524304	0.263448	0.0245525	0.0298046	0.0385606	0.0266523	0.00828562	1.44851e-10	0.0531166	0.551552	0.690722	0.0514811	-0.0419604	0.0864595	0.105461
Derived_OCT_measures	Derived_OCT_measures	INL_ELM_thickness_outer_subfield_right	6:106528340:A:G	rs9398063	6	106528340	6q21	7.06605e-24	3	rs9398063;rs17558797;6:106523830_AT_A	0.00421951	0.0399807	-0.138572	-0.110733	0.0484304	0.053912	0.0171276	7.06605e-24	-0.172575	0.0348379	0.693772	-0.163429	-0.0434304	0.0774456	0.110302
Derived_OCT_measures	Derived_OCT_measures	INL_ELM_thickness_outer_subfield_right	6:129820038:A:G	rs12193446	6	129820038	6q22.33	3.58397e-14	2	rs12193446;rs12205363	0.936757	0.113727	-0.00417485	0.0557377	0.0526155	0.03524	0.0106321	3.58397e-14	0.0805409	0.386433	0.425128	-0.0882424	0.109225	0.101884	0.136949
Derived_OCT_measures	Derived_OCT_measures	INL_ELM_thickness_outer_subfield_right	7:865089:A:G	rs75523003	7	865089	7p22.3	1.04208e-15	4	rs75523003;7:930047_TAGGAC_T;rs6965219;rs28773014	0.0110535	0.390932	0.0631562	0.0235752	0.0248548	0.0274793	0.00829724	1.04208e-15	0.0665588	0.00539424	0.656872	0.110629	0.027443	0.0397588	0.0617757
Derived_OCT_measures	Derived_OCT_measures	INL_ELM_thickness_outer_subfield_right	7:8005174:A:G	rs12531825	7	8005174	7p21.3	2.26658e-13	3	rs12531825;rs13247102;rs58849528	0.0570101	0.00879819	0.057357	0.086275	0.0301366	0.0329319	0.00966487	2.26658e-13	0.0708633	0.743629	0.463634	0.0156801	0.061558	0.0479439	0.0839953
Derived_OCT_measures	Derived_OCT_measures	INL_ELM_thickness_outer_subfield_right	7:51104236:A:G	rs2285843	7	51104236	7p12.1	3.99907e-20	2	rs2285843;rs12719029	0.274775	0.150652	-0.0214685	-0.0367232	0.0196575	0.0255513	0.0078128	3.99907e-20	-0.0717847	0.136937	NA	-0.0531047	NA	0.0357056	NA
Derived_OCT_measures	Derived_OCT_measures	INL_ELM_thickness_outer_subfield_right	7:99483731:C:CTT	7:99483731_CTT_C	7	99483731	7q22.1	1.62261e-11	5	7:99483731_CTT_C;rs2404976;rs113697967;rs1122598;rs522415	0.020092	0.8345	0.0417198	0.00435593	0.0179469	0.0208484	0.00633882	1.62261e-11	0.0427014	0.0346397	0.516657	0.0688179	-0.0323368	0.0325758	0.0498634
Derived_OCT_measures	Derived_OCT_measures	INL_ELM_thickness_outer_subfield_right	7:129591807:C:G	rs34926272	7	129591807	7q32.2	1.75766e-11	1	rs34926272	NA	0.393225	NA	-0.0608724	NA	0.0712973	0.0209867	1.75766e-11	-0.141133	NA	0.995506	NA	0.00169187	NA	0.300364
Derived_OCT_measures	Derived_OCT_measures	INL_ELM_thickness_outer_subfield_right	8:61617849:C:T	rs72650452	8	61617849	8q12.2	3.90467e-14	4	rs72650452;rs60296501;rs62526522;rs2280916	0.728528	0.00376067	-0.00902723	-0.0848809	0.0260088	0.0292938	0.00905394	3.90467e-14	-0.0684852	0.460547	0.70559	-0.0297306	0.0499334	0.0402883	0.132174
Derived_OCT_measures	Derived_OCT_measures	INL_ELM_thickness_outer_subfield_right	8:108896062:A:G	rs80263803	8	108896062	8q23.1	7.02644e-11	4	rs80263803;rs117073107;rs192968756;rs75425523	0.0169616	0.0862729	0.165944	0.0731631	0.0695043	0.0426509	0.0119504	7.02644e-11	0.0779178	0.586783	0.338962	0.0698968	0.172313	0.128604	0.180203
Derived_OCT_measures	Derived_OCT_measures	INL_ELM_thickness_outer_subfield_right	8:109014153:A:T	rs2514828	8	109014153	8q23.1	4.82124e-15	4	rs2514828;rs1452020;rs79668362;rs1679666	0.281722	0.11157	-0.0197228	-0.033546	0.0183219	0.0210825	0.00635799	4.82124e-15	-0.0497925	0.63893	0.50808	-0.0149609	-0.0278772	0.0318863	0.0421215
Derived_OCT_measures	Derived_OCT_measures	INL_ELM_thickness_outer_subfield_right	8:109121898:A:G	rs201925098	8	109121898	8q23.1	9.10922e-12	5	rs201925098;rs2597658;rs11777526;rs13262361;rs2514843	0.993897	0.000464267	-0.000181984	-0.08951	0.0237922	0.0255701	0.00774603	9.10922e-12	-0.0528273	0.835514	0.245363	-0.00792562	-0.0971681	0.038171	0.083644
Derived_OCT_measures	Derived_OCT_measures	INL_ELM_thickness_outer_subfield_right	8:109121945:C:T	rs13263941	8	109121945	8q23.1	2.43836e-77	14	rs13263941;rs2597658;rs79668362;rs11777526;rs139617950;rs78935216;8:109411575_CAAA_C;rs56112207;rs10089406;rs1452020;rs988886;rs2514840;rs2514843;rs117073107	0.00237586	4.67399e-06	0.0617981	0.107905	0.0203369	0.0235656	0.00721622	2.43836e-77	0.134328	0.00784857	NA	0.0977444	NA	0.0367665	NA
Derived_OCT_measures	Derived_OCT_measures	INL_ELM_thickness_outer_subfield_right	8:109363620:C:T	rs13280626	8	109363620	8q23.1	1.29021e-13	5	rs13280626;rs75425523;rs2514840;rs117073107;rs192968756	0.167719	0.172578	0.033229	0.0509978	0.0240865	0.0373894	0.0106144	1.29021e-13	0.0786228	0.615557	0.3783	0.0224007	0.034014	0.044609	0.038607
Derived_OCT_measures	Derived_OCT_measures	INL_ELM_thickness_outer_subfield_right	8:109501523:A:C	rs117392466	8	109501523	8q23.1	1.90712e-12	7	rs117392466;rs117028822;rs371477815;rs192968756;rs77767830;rs78935216;rs75425523	0.435124	0.032783	0.0779871	0.120261	0.0999254	0.0563353	0.0162435	1.90712e-12	0.114373	0.238485	0.982673	0.190214	-0.00841059	0.161365	0.387264
Derived_OCT_measures	Derived_OCT_measures	INL_ELM_thickness_outer_subfield_right	8:109611220:A:C	rs2928825	8	109611220	8q23.1	1.27052e-10	1	rs2928825	NA	0.726778	NA	-0.00782482	NA	0.0223941	0.0067846	1.27052e-10	-0.0436295	NA	NA	NA	NA	NA	NA
Derived_OCT_measures	Derived_OCT_measures	INL_ELM_thickness_outer_subfield_right	9:21555283:C:T	rs9298816	9	21555283	9p21.3	3.68213e-20	3	rs9298816;rs1452653;rs1869207	NA	0.230962	NA	0.027312	NA	0.0228002	0.00685208	3.68213e-20	0.0630183	0.913153	NA	-0.00468464	NA	0.0429538	NA
Derived_OCT_measures	Derived_OCT_measures	INL_ELM_thickness_outer_subfield_right	9:77114274:A:G	rs10869406	9	77114274	9q21.13	1.6927e-12	4	rs10869406;rs1018584;rs6560395;rs7045994	NA	0.0658839	NA	0.0389395	NA	0.0211718	0.00648676	1.6927e-12	0.0457817	0.431465	NA	0.026349	NA	0.0334936	NA
Derived_OCT_measures	Derived_OCT_measures	INL_ELM_thickness_outer_subfield_right	10:49741135:C:T	rs1947075	10	49741135	10q11.22	2.70837e-10	2	rs1947075;rs10857595	0.712768	0.137386	0.00709303	0.0322451	0.0192671	0.0217051	0.00658391	2.70837e-10	0.0415748	0.488204	0.796061	0.0238336	0.00882103	0.0343836	0.0341307
Derived_OCT_measures	Derived_OCT_measures	INL_ELM_thickness_outer_subfield_right	10:70004551:A:C	rs1900003	10	70004551	10q21.3	6.25894e-24	10	rs1900003;10:70042807_CT_C;rs1900017;rs71009039;10:70065949_AT_A;rs10762224;rs78801084;rs78400251;rs761158165;rs61854782	0.00591825	0.010891	0.0524311	0.0608613	0.0190501	0.023903	0.00739812	6.25894e-24	0.0746304	0.0132439	NA	0.0895322	NA	0.0361433	NA
Derived_OCT_measures	Derived_OCT_measures	INL_ELM_thickness_outer_subfield_right	10:123427642:A:G	rs1696837	10	123427642	10q26.13	2.46607e-11	2	rs1696837;rs145199326	0.400702	0.0540616	0.0158355	0.0423468	0.0188435	0.021983	0.00667898	2.46607e-11	0.0445847	0.464928	0.815869	-0.025894	0.00762105	0.0354344	0.0327278
Derived_OCT_measures	Derived_OCT_measures	INL_ELM_thickness_outer_subfield_right	11:31789114:C:G	rs10488688	11	31789114	11p13	1.00436e-14	7	rs10488688;rs72900360;11:31811808_GA_G;rs113859447;rs587493;rs61879886;rs117513218	0.172739	0.00154573	-0.0338589	-0.072893	0.0248332	0.023024	0.00695633	1.00436e-14	-0.053833	0.0746032	0.188496	-0.0792349	-0.0695764	0.0444417	0.0529081
Derived_OCT_measures	Derived_OCT_measures	INL_ELM_thickness_outer_subfield_right	11:68953054:A:G	rs7128814	11	68953054	11q13.3	1.81279e-11	5	rs7128814;rs7930375;rs10896447;rs3019749;rs12364647	0.276902	0.0888018	-0.0202047	-0.0354519	0.0185824	0.0208326	0.00637281	1.81279e-11	-0.0428276	0.28175	0.0611868	-0.0361832	-0.101697	0.0336151	0.0543213
Derived_OCT_measures	Derived_OCT_measures	INL_ELM_thickness_outer_subfield_right	11:68968149:A:C	rs78977588	11	68968149	11q13.3	3.68089e-12	3	rs78977588;rs7930375;rs12364647	0.0787143	0.564173	0.0557804	-0.0182719	0.031726	0.0316861	0.00967757	3.68089e-12	0.0672487	0.0348044	0.462048	0.0966052	-0.111468	0.0457709	0.151558
Derived_OCT_measures	Derived_OCT_measures	INL_ELM_thickness_outer_subfield_right	11:69018588:C:T	rs11606813	11	69018588	11q13.3	2.00889e-23	5	rs11606813;rs67808136;rs72932198;rs11601194;rs11607504	0.0864958	0.00773263	-0.121649	-0.148559	0.0709664	0.0557751	0.0154544	2.00889e-23	-0.154121	0.345521	0.549366	0.120422	-0.171479	0.127659	0.286415
Derived_OCT_measures	Derived_OCT_measures	INL_ELM_thickness_outer_subfield_right	11:69286205:C:T	rs2930972	11	69286205	11q13.3	5.37118e-15	2	rs2930972;rs631695	0.0963976	0.000207392	0.048653	0.101012	0.0292637	0.0272282	0.00813767	5.37118e-15	0.0636195	0.52034	0.788422	0.0299676	-0.0222718	0.046619	0.0829922
Derived_OCT_measures	Derived_OCT_measures	INL_ELM_thickness_outer_subfield_right	11:69304382:C:T	rs17310712	11	69304382	11q13.3	4.54169e-13	4	rs17310712;rs76472065;rs57212245;rs631695	0.940107	0.00559551	-0.00208409	-0.0783271	0.027738	0.0282709	0.00870293	4.54169e-13	-0.0629949	0.0734243	0.075783	-0.0824557	0.134385	0.0460599	0.0756803
Derived_OCT_measures	Derived_OCT_measures	INL_ELM_thickness_outer_subfield_right	11:117670657:C:T	rs7125694	11	117670657	11q23.3	3.71579e-11	2	rs7125694;rs7119911	NA	0.0398776	NA	0.0419635	NA	0.0204201	0.00628295	3.71579e-11	0.0415616	NA	NA	NA	NA	NA	NA
Derived_OCT_measures	Derived_OCT_measures	INL_ELM_thickness_outer_subfield_right	12:55655479:C:T	rs73116921	12	55655479	12q13.2	1.15836e-10	4	rs73116921;rs544741991;rs142621472;rs74867235	0.0919141	0.813859	0.152642	0.0118916	0.0905682	0.0505054	0.0151749	1.15836e-10	0.0977973	0.949372	0.619542	-0.012089	0.157121	0.190392	0.316458
Derived_OCT_measures	Derived_OCT_measures	INL_ELM_thickness_outer_subfield_right	12:56115585:C:T	rs3138142	12	56115585	12q13.2	2.17956e-99	11	rs3138142;rs3138136;rs75180715;rs117236761;rs143791725;rs73119282;rs73119300;rs11171695;rs12825163;rs74867235;rs3138144	2.42783e-05	2.63477e-07	0.0941673	0.126228	0.0223071	0.0245205	0.00733469	2.17956e-99	0.15521	0.00156352	0.0300646	0.108763	0.231466	0.0343901	0.106704
Derived_OCT_measures	Derived_OCT_measures	INL_ELM_thickness_outer_subfield_right	12:56160662:G:GCCTAGTCTCTGCCT	12:56160662_GCCTAGTCTCTGCCT_G	12	56160662	12q13.2	5.07303e-12	3	12:56160662_GCCTAGTCTCTGCCT_G;rs12824144;rs3138144	0.225119	0.120883	-0.042752	-0.0403474	0.035244	0.0260125	0.00789967	5.07303e-12	-0.0545355	0.0372651	0.586867	-0.126905	0.0650676	0.0609285	0.119746
Derived_OCT_measures	Derived_OCT_measures	INL_ELM_thickness_outer_subfield_right	12:56326187:A:C	rs182763084	12	56326187	12q13.2	1.98657e-11	4	rs182763084;rs11575222;rs117082867;rs75180715	0.000435798	0.0196622	0.290946	0.134981	0.0827162	0.057864	0.0160943	1.98657e-11	0.107945	0.723294	0.0331696	0.0472114	0.583539	0.133343	0.273959
Derived_OCT_measures	Derived_OCT_measures	INL_ELM_thickness_outer_subfield_right	12:56330906:C:T	rs55704764	12	56330906	12q13.2	3.34073e-12	11	rs55704764;rs2069414;rs78182748;rs544741991;rs142621472;rs12825163;rs74867235;rs143791725;rs73119282;rs73119300;rs11171695	0.835127	0.289799	-0.0133425	0.0472157	0.0641063	0.0446036	0.0127951	3.34073e-12	0.0890868	0.823302	0.0196269	-0.0250962	-0.614191	0.112388	0.263217
Derived_OCT_measures	Derived_OCT_measures	INL_ELM_thickness_outer_subfield_right	12:96244473:A:G	rs12827484	12	96244473	12q23.1	4.03803e-18	6	rs12827484;rs6538677;rs74839348;rs11108332;rs17288038;rs112432639	0.00234705	0.0336984	-0.0933993	-0.0523634	0.0306993	0.0246571	0.00765236	4.03803e-18	-0.066405	0.00798317	0.562527	-0.137781	-0.0636067	0.0519383	0.109839
Derived_OCT_measures	Derived_OCT_measures	INL_ELM_thickness_outer_subfield_right	13:28981506:C:CT	13:28981506_CT_C	13	28981506	13q12.3	5.12368e-11	1	13:28981506_CT_C	0.0076121	0.408921	-0.0548224	-0.0190308	0.0205419	0.0230455	0.00686105	5.12368e-11	-0.0450585	0.245713	0.260253	-0.0414719	-0.0462567	0.0357262	0.0410881
Derived_OCT_measures	Derived_OCT_measures	INL_ELM_thickness_outer_subfield_right	14:69595427:A:G	rs10143769	14	69595427	14q24.1	1.39056e-15	3	rs10143769;14:69663339_CTT_C;rs61981648	0.29098	0.0110665	0.0186599	0.0558012	0.0176707	0.0219639	0.00666047	1.39056e-15	0.0531925	0.726588	0.54353	0.0110935	0.0209004	0.0317258	0.0344049
Derived_OCT_measures	Derived_OCT_measures	INL_ELM_thickness_outer_subfield_right	14:73849155:C:CA	rs541951180	14	73849155	14q24.3	8.48166e-11	10	rs541951180;rs112699909;rs78853244;rs3813563;rs534233886;rs111584637;rs117576117;rs177392;rs61986934;rs112932498	0.678088	0.110121	0.0094072	0.0385213	0.0226639	0.0241113	0.00717403	8.48166e-11	0.0465724	0.798944	0.448261	-0.0102642	-0.0309598	0.040297	0.0408269
Derived_OCT_measures	Derived_OCT_measures	INL_ELM_thickness_outer_subfield_right	14:73869865:C:T	rs12432592	14	73869865	14q24.3	1.72632e-14	6	rs12432592;rs4899466;rs139714851;rs72734453;rs55839454;rs56331994	0.560677	0.244937	-0.0446449	-0.0665487	0.076731	0.0572347	0.0161765	1.72632e-14	-0.124066	0.379896	0.313321	-0.111082	0.302728	0.126504	0.300242
Derived_OCT_measures	Derived_OCT_measures	INL_ELM_thickness_outer_subfield_right	14:74035410:A:T	rs113665868	14	74035410	14q24.3	4.16717e-17	11	rs113665868;rs112109204;rs111609763;rs17782351;rs362409;rs117576117;rs112932498;rs112699909;rs78853244;rs534233886;rs111584637	0.0153187	0.448227	0.187456	0.0422314	0.0773092	0.0556868	0.017262	4.16717e-17	0.145141	0.00739047	0.0878883	0.300192	-0.723149	0.112066	0.423726
Derived_OCT_measures	Derived_OCT_measures	INL_ELM_thickness_outer_subfield_right	14:74040819:C:T	rs140884027	14	74040819	14q24.3	5.84507e-12	2	rs140884027;rs139672167	0.103977	0.154441	-0.127819	-0.11048	0.078616	0.0775835	0.0263774	5.84507e-12	-0.181565	0.360365	0.186528	-0.0965125	0.443048	0.105516	0.335408
Derived_OCT_measures	Derived_OCT_measures	INL_ELM_thickness_outer_subfield_right	14:74137448:A:AT	rs553810317	14	74137448	14q24.3	8.61317e-25	6	rs553810317;rs9652296;rs59939420;rs74504936;rs8009224;rs10135293	0.191624	0.017671	-0.11165	-0.208304	0.0855039	0.0878014	0.028708	8.61317e-25	-0.295137	0.0995158	0.19387	-0.636636	-0.137601	0.386495	0.105911
Derived_OCT_measures	Derived_OCT_measures	INL_ELM_thickness_outer_subfield_right	14:74143464:A:G	rs62004925	14	74143464	14q24.3	1.63418e-10	6	rs62004925;rs9788464;rs556048933;rs188395141;rs139569341;rs150838438	0.0130474	0.206832	-0.174566	-0.066079	0.0703193	0.052347	0.0166745	1.63418e-10	-0.106589	0.106542	0.384679	-0.223461	-0.228883	0.138457	0.263293
Derived_OCT_measures	Derived_OCT_measures	INL_ELM_thickness_outer_subfield_right	14:74247181:A:G	rs56196901	14	74247181	14q24.3	8.16103e-19	10	rs56196901;14:74258238_GTAA_G;rs8014747;rs72723758;rs62006135;rs35864336;rs144361907;14:74114405_CCTT_C;rs9652296;rs4899479	0.019814	0.0384611	-0.102196	-0.0970092	0.0438636	0.0468665	0.0140436	8.16103e-19	-0.124396	0.736131	0.018323	0.0242699	-0.240062	0.0720214	0.101763
Derived_OCT_measures	Derived_OCT_measures	INL_ELM_thickness_outer_subfield_right	14:74287149:A:C	rs187505499	14	74287149	14q24.3	5.03919e-12	2	rs187505499;rs1019095	0.505311	0.00776685	0.127132	0.351769	0.190844	0.132143	0.0307488	5.03919e-12	0.212304	0.189062	0.166255	-0.414969	0.9269	0.315959	0.669563
Derived_OCT_measures	Derived_OCT_measures	INL_ELM_thickness_outer_subfield_right	14:74293531:C:T	rs8018644	14	74293531	14q24.3	6.20331e-104	15	rs8018644;rs11390108;rs1860138;rs11622834;rs11461357;rs3742815;rs62006135;rs35864336;rs7147523;rs551602396;rs7148979;rs8003543;rs1558176;14:74258238_GTAA_G;rs571851010	0.00125738	4.52112e-07	-0.0620782	-0.117634	0.0192459	0.0233142	0.00711927	6.20331e-104	-0.154125	0.00246052	NA	-0.103394	NA	0.0341443	NA
Derived_OCT_measures	Derived_OCT_measures	INL_ELM_thickness_outer_subfield_right	14:74318547:C:G	rs8020091	14	74318547	14q24.3	2.46068e-71	11	rs8020091;14:74379573_CT_C;rs78355949;rs7148979;rs79329510;rs747513;rs117813701;rs200577672;rs144001524;rs111955243;rs61052738	5.28417e-08	1.7258e-06	-0.161708	-0.250808	0.0297176	0.0524358	0.0153176	2.46068e-71	-0.273556	0.00296719	0.00243137	-0.162267	-0.146256	0.0546149	0.0482414
Derived_OCT_measures	Derived_OCT_measures	INL_ELM_thickness_outer_subfield_right	14:74328905:G:T	rs1968105	14	74328905	14q24.3	1.22824e-46	14	rs1968105;rs111609763;rs2302120;rs3742815;rs17782351;rs10147158;rs34339863;rs929450;rs8014747;rs11390108;rs1860138;rs11622834;rs11424982;rs8020267	5.71898e-05	0.00157895	0.084518	0.0816857	0.0210029	0.0258518	0.00834043	1.22824e-46	0.119603	0.00680035	0.00176351	0.132513	0.105376	0.0489616	0.0336944
Derived_OCT_measures	Derived_OCT_measures	INL_ELM_thickness_outer_subfield_right	14:74352411:A:G	rs62003710	14	74352411	14q24.3	7.33231e-81	8	rs62003710;rs62006135;rs7148979;rs10135293;rs10129550;rs59939420;rs74504936;14:74258238_GTAA_G	0.000203619	8.57014e-06	-0.424375	-0.32784	0.114249	0.0736649	0.0213216	7.33231e-81	-0.406055	0.00755354	0.30179	-0.55372	-0.370216	0.207277	0.358527
Derived_OCT_measures	Derived_OCT_measures	INL_ELM_thickness_outer_subfield_right	14:74410640:C:T	rs72723771	14	74410640	14q24.3	6.31959e-29	12	rs72723771;rs62006135;rs141453104;rs144361907;rs72725969;rs116535378;14:74103278_TCAAA_T;14:74114405_CCTT_C;14:74153351_CA_C;14:74258238_GTAA_G;rs61052738;rs72723758	0.00743756	0.0143246	-0.407082	-0.227443	0.15209	0.0928709	0.0254539	6.31959e-29	-0.284094	0.177526	0.940044	-0.570869	0.0318978	0.423365	0.424093
Derived_OCT_measures	Derived_OCT_measures	INL_ELM_thickness_outer_subfield_right	14:74483819:C:T	rs191433274	14	74483819	14q24.3	2.77288e-17	1	rs191433274	0.013654	0.00955082	-0.292068	-0.296708	0.118426	0.114485	0.0323993	2.77288e-17	-0.27396	0.0198863	0.215151	-0.426772	-0.314918	0.183283	0.254063
Derived_OCT_measures	Derived_OCT_measures	INL_ELM_thickness_outer_subfield_right	14:74570130:A:ATTTTTTTTTTTTT	14:74570130_ATTTTTTTTTTTTT_A	14	74570130	14q24.3	2.73164e-55	15	14:74570130_ATTTTTTTTTTTTT_A;rs7152352;rs75410415;rs12879392;rs8006297;rs4291856;rs8013751;rs11390108;rs12890967;rs11461357;rs138267982;rs17782351;rs10147158;rs7147523;14:74558476_CA_C	0.37926	1.24846e-05	0.0253339	0.120412	0.0288128	0.0275609	0.00827695	2.73164e-55	0.129637	0.301509	0.197355	0.0529346	-0.0749591	0.0512335	0.0581473
Derived_OCT_measures	Derived_OCT_measures	INL_ELM_thickness_outer_subfield_right	14:74666641:A:G	rs887595	14	74666641	14q24.3	1.99749e-277	20	rs887595;rs538278829;rs747513;rs1548770;rs7158381;rs17782472;rs111955243;rs61052738;rs556048933;rs72723758;rs188395141;rs62006135;rs548452464;rs551602396;rs778383644;rs7148979;rs7152352;rs775924321;rs139569341;rs8003543	7.56445e-15	8.08389e-20	-0.148559	-0.239059	0.0191081	0.0262354	0.00821447	1.99749e-277	-0.292353	2.68364e-08	0.159319	-0.189127	-0.0480156	0.03401	0.0341174
Derived_OCT_measures	Derived_OCT_measures	INL_ELM_thickness_outer_subfield_right	14:74686575:A:G	rs118186707	14	74686575	14q24.3	1.62773e-46	11	rs118186707;rs10137199;rs7156792;rs8023118;rs142292101;rs929450;rs1019095;rs8014747;rs8020267;rs146758197;rs34339863	0.824462	0.00389982	0.0297239	0.198426	0.134006	0.0687511	0.0188415	1.62773e-46	0.26982	0.714462	0.868002	0.109756	0.0787787	0.299988	0.474008
Derived_OCT_measures	Derived_OCT_measures	INL_ELM_thickness_outer_subfield_right	14:74693381:A:G	rs34130759	14	74693381	14q24.3	4.99937e-12	3	rs34130759;rs113836365;rs34339863	0.432917	0.0397566	0.075378	0.113067	0.0961197	0.0549867	0.0164793	4.99937e-12	0.1138	0.114196	0.153617	0.344518	-0.272122	0.218103	0.190713
Derived_OCT_measures	Derived_OCT_measures	INL_ELM_thickness_outer_subfield_right	14:74700862:C:CG	14:74700862_CG_C	14	74700862	14q24.3	3.53344e-47	6	14:74700862_CG_C;rs10130114;rs8016365;rs546107530;rs36042325;rs12896898	0.0327704	0.00513454	0.0433484	0.0573093	0.0203048	0.0204788	0.00629966	3.53344e-47	0.090881	0.00444158	NA	0.100794	NA	0.0354289	NA
Derived_OCT_measures	Derived_OCT_measures	INL_ELM_thickness_outer_subfield_right	14:74767422:C:T	rs148132478	14	74767422	14q24.3	1.76111e-52	5	rs148132478;rs35399681;rs10135293;rs7158381;rs17782472	0.23848	0.00248276	-0.160987	-0.296418	0.136569	0.0979752	0.0315247	1.76111e-52	-0.480613	0.762912	0.309483	-0.116686	-0.340949	0.386815	0.335478
Derived_OCT_measures	Derived_OCT_measures	INL_ELM_thickness_outer_subfield_right	14:74828636:G:T	rs78240185	14	74828636	14q24.3	2.89565e-20	3	rs78240185;rs150838438;rs139672167	0.000743209	0.0393067	-0.248019	-0.111537	0.0735281	0.0541189	0.0170645	2.89565e-20	-0.157381	NA	0.0102848	NA	-0.675278	NA	0.263153
Derived_OCT_measures	Derived_OCT_measures	INL_ELM_thickness_outer_subfield_right	14:74846450:C:G	rs151183318	14	74846450	14q24.3	1.00801e-11	6	rs151183318;rs78355949;rs79329510;rs117813701;rs200577672;rs144001524	0.803689	0.0673593	-0.03572	-0.167077	0.143698	0.0913353	0.0237946	1.00801e-11	-0.161931	0.283019	0.57245	-0.24718	-0.378115	0.230243	0.669885
Derived_OCT_measures	Derived_OCT_measures	INL_ELM_thickness_outer_subfield_right	14:74869017:A:G	rs10132336	14	74869017	14q24.3	2.06976e-14	4	rs10132336;rs3815329;rs11626881;rs10137199	0.477944	0.0967544	0.0356323	0.0541246	0.0502138	0.0325896	0.00952531	2.06976e-14	0.0728326	0.53675	0.428201	0.0614582	-0.135981	0.0994895	0.171634
Derived_OCT_measures	Derived_OCT_measures	INL_ELM_thickness_outer_subfield_right	14:74889356:T:TCA	rs34711949	14	74889356	14q24.3	1.59679e-11	3	rs34711949;rs146607429;rs75323194	NA	0.251898	NA	-0.0581442	NA	0.0507477	0.0151433	1.59679e-11	-0.102048	NA	NA	NA	NA	NA	NA
Derived_OCT_measures	Derived_OCT_measures	INL_ELM_thickness_outer_subfield_right	14:74937186:C:G	rs144854069	14	74937186	14q24.3	5.92495e-21	5	rs144854069;rs149814360;rs146758197;rs7156792;rs142292101	0.807867	0.0306259	-0.0406154	0.193637	0.167018	0.0895682	0.0257412	5.92495e-21	0.241744	0.743463	0.762781	0.109698	0.202206	0.33519	0.66993
Derived_OCT_measures	Derived_OCT_measures	INL_ELM_thickness_outer_subfield_right	14:74964903:C:T	rs74384554	14	74964903	14q24.3	1.90256e-15	4	rs74384554;rs149147952;rs147898256;rs10135293	0.365888	0.555541	0.120043	-0.050092	0.132762	0.0849769	0.0273035	1.90256e-15	-0.216996	0.0308475	0.826121	-0.616865	-0.0579201	0.285713	0.263658
Derived_OCT_measures	Derived_OCT_measures	INL_ELM_thickness_outer_subfield_right	14:75240090:A:G	rs12891131	14	75240090	14q24.3	4.17043e-18	12	rs12891131;14:75317089_CT_C;14:75356827_CT_C;rs4899539;rs11159090;rs4903245;rs1866628;rs888415;rs12587457;14:75236557_CCCCCCCCCG_C;rs10144845;rs6574192	0.000946062	0.0482504	-0.0610661	-0.0403494	0.0184708	0.0204285	0.00629657	4.17043e-18	-0.0546167	0.148063	0.202271	-0.04756	-0.0446128	0.0328815	0.0349875
Derived_OCT_measures	Derived_OCT_measures	INL_ELM_thickness_outer_subfield_right	15:34987432:A:T	rs7161746	15	34987432	15q14	2.81557e-10	3	rs7161746;15:34990308_TA_T;rs524952	0.711279	0.989938	-0.00739237	-0.000284842	0.0199719	0.022586	0.00688137	2.81557e-10	-0.0434118	0.857121	0.25788	0.00641627	0.0399991	0.0356381	0.0353531
Derived_OCT_measures	Derived_OCT_measures	INL_ELM_thickness_outer_subfield_right	15:45445311:C:T	rs12908943	15	45445311	15q21.1	2.98932e-10	1	rs12908943	0.176051	0.145562	0.0276475	0.0316473	0.020434	0.0217449	0.00673225	2.98932e-10	0.0424087	0.14278	0.821745	0.0536547	0.00852161	0.0366115	0.0378232
Derived_OCT_measures	Derived_OCT_measures	INL_ELM_thickness_outer_subfield_right	15:53998595:C:CTATGTGTACACAT	15:53998595_CTATGTGTACACAT_C	15	53998595	15q21.3	1.01602e-14	6	15:53998595_CTATGTGTACACAT_C;rs11070997;rs12901183;rs11387535;rs690545;rs540605729	0.0541445	0.11613	-0.0363012	-0.0326722	0.0188511	0.0207941	0.00627277	1.01602e-14	-0.0485339	0.00255043	0.848656	-0.0987099	0.00815702	0.0327147	0.0427441
Derived_OCT_measures	Derived_OCT_measures	INL_ELM_thickness_outer_subfield_right	15:101204835:C:T	rs1372613	15	101204835	15q26.3	4.70432e-12	1	rs1372613	0.00969694	0.0539532	0.0484641	0.0429916	0.0187377	0.0223077	0.00681952	4.70432e-12	0.0471517	0.0603297	NA	0.0623723	NA	0.0332054	NA
Derived_OCT_measures	Derived_OCT_measures	INL_ELM_thickness_outer_subfield_right	16:80490131:C:T	rs7206532	16	80490131	16q23.2	7.73002e-18	8	rs7206532;rs11640844;rs4491515;rs4635359;rs12599282;rs12600017;16:80473479_ATGG_A;rs9939856	0.985048	0.0255515	0.000367889	-0.0459831	0.0196302	0.0205929	0.00627351	7.73002e-18	-0.0539744	0.601379	0.846836	0.0196264	-0.00674259	0.0375684	0.0349074
Derived_OCT_measures	Derived_OCT_measures	INL_ELM_thickness_outer_subfield_right	16:84561361:C:T	rs142963458	16	84561361	16q24.1	1.02618e-10	1	rs142963458	0.0805716	0.669524	0.16056	-0.0265079	0.0918864	0.0621083	0.0182383	1.02618e-10	0.117875	0.933204	0.34542	0.0151182	0.298528	0.180376	0.316402
Derived_OCT_measures	Derived_OCT_measures	INL_ELM_thickness_outer_subfield_right	16:85700360:A:G	rs12149202	16	85700360	16q24.1	2.40502e-11	3	rs12149202;16:85704296_AT_A;rs11640338	0.120939	0.0179019	-0.0408573	-0.0540723	0.0263452	0.0228381	0.00696799	2.40502e-11	-0.0465395	0.0905722	0.274529	-0.0819759	0.0641239	0.048438	0.0586843
Derived_OCT_measures	Derived_OCT_measures	INL_ELM_thickness_outer_subfield_right	17:43798360:A:G	rs55938136	17	43798360	17q21.31	2.65798e-17	1	rs55938136	0.00301101	0.138751	0.100382	0.0374577	0.0338374	0.0253014	0.00746678	2.65798e-17	0.0631741	0.172901	0.608008	0.093309	-0.0526597	0.0684615	0.102667
Derived_OCT_measures	Derived_OCT_measures	INL_ELM_thickness_outer_subfield_right	17:43798775:C:G	rs62054372	17	43798775	17q21.31	4.93776e-19	17	rs62054372;rs7225384;rs4076453;rs2316770;rs9899833;rs242557;rs2435207;rs2435201;rs2732716;rs2732677;rs199470;rs147382204;rs62064595;rs61572747;rs546735951;17:43511281_TGGCTAACACGGTGAAACCCC_T;rs142925250	0.003896	0.185439	0.0983481	0.0339468	0.0340722	0.0256358	0.00756862	4.93776e-19	0.0674641	0.198452	0.543988	0.0882218	-0.062628	0.068603	0.103212
Derived_OCT_measures	Derived_OCT_measures	INL_ELM_thickness_outer_subfield_right	17:44801340:C:T	rs199452	17	44801340	17q21.31	1.08558e-16	12	rs199452;17:44858598_CA_C;rs916888;rs7225384;rs4076453;rs2316770;rs9899833;rs242557;rs2435201;rs2732677;rs199470;rs147382204	0.0856331	0.302829	0.0330327	0.0251781	0.0192174	0.0244356	0.0073416	1.08558e-16	0.0608988	0.27117	0.572569	0.0409174	0.0188447	0.037185	0.0333964
Derived_OCT_measures	Derived_OCT_measures	INL_ELM_thickness_outer_subfield_right	17:79419158:C:G	rs374505812	17	79419158	17q25.3	1.04635e-10	8	rs374505812;rs9897886;rs2004887;rs138055235;rs61430049;rs78962084;rs77740144;rs10438819	0.0561055	0.928289	0.0555887	0.00239965	0.0291007	0.0266636	0.0082184	1.04635e-10	0.0530917	0.784503	0.069613	-0.0168059	0.0946912	0.0614575	0.0521881
Derived_OCT_measures	Derived_OCT_measures	INL_ELM_thickness_outer_subfield_right	17:79505883:G:T	rs6565592	17	79505883	17q25.3	2.20528e-22	17	rs6565592;rs58278001;rs61430049;rs7406026;rs117824378;rs9905786;rs77740144;rs11150803;rs7208144;rs12952981;rs10438819;rs11652589;rs9897886;rs2004887;rs9892541;rs8075262;rs138055235	NA	0.0264274	NA	0.0502583	NA	0.0226402	0.00683354	2.20528e-22	0.0665031	NA	NA	NA	NA	NA	NA
Derived_OCT_measures	Derived_OCT_measures	INL_ELM_thickness_outer_subfield_right	17:79622899:C:T	rs3830068	17	79622899	17q25.3	1.73512e-11	9	rs3830068;rs3205137;rs7208144;rs2004887;rs138055235;rs117824378;rs9905786;rs78962084;rs77740144	0.053589	0.0383392	0.0448437	0.0474378	0.0232333	0.0229034	0.00697678	1.73512e-11	0.0469309	0.452764	0.0355263	-0.0314373	0.101701	0.041871	0.0483761
Derived_OCT_measures	Derived_OCT_measures	INL_ELM_thickness_outer_subfield_right	18:56922264:A:G	rs189921298	18	56922264	18q21.32	1.29948e-23	4	rs189921298;rs6567071;rs73456233;rs528083	0.00194525	0.817705	0.0694365	-0.00537564	0.02241	0.0233218	0.00699195	1.29948e-23	0.0700298	0.11631	0.119227	0.0637294	0.0639447	0.0405803	0.0410421
Derived_OCT_measures	Derived_OCT_measures	INL_ELM_thickness_outer_subfield_right	18:56943484:C:T	rs77759734	18	56943484	18q21.32	7.32839e-15	2	rs77759734;rs73456233	0.0672175	0.672205	0.172498	0.0207516	0.0942499	0.0490438	0.0146239	7.32839e-15	0.113755	0.455304	0.554097	0.158841	-0.150337	0.212752	0.254106
Derived_OCT_measures	Derived_OCT_measures	INL_ELM_thickness_outer_subfield_right	18:56971398:C:T	rs17696543	18	56971398	18q21.32	1.53373e-23	11	rs17696543;rs10503024;rs35622475;rs12960077;rs4940868;18:57057405_ATATTATATATTATATTATATTATATTATAT_A;rs8096017;rs8091191;rs79944828;rs7244222;rs4940865	0.0773932	0.0218377	-0.0551934	-0.0624921	0.0312531	0.0272513	0.00824782	1.53373e-23	-0.082473	0.169637	0.352736	-0.0655352	-0.0773994	0.0477185	0.0832881
Derived_OCT_measures	Derived_OCT_measures	INL_ELM_thickness_outer_subfield_right	18:57110459:A:T	rs8087172	18	57110459	18q21.32	8.3016e-14	14	rs8087172;rs79944828;rs7229033;rs11874251;rs9964243;rs4940865;rs10503024;rs35622475;rs12960077;rs4940868;rs11662962;rs8096017;rs8095409;rs8091191	0.278391	0.997698	0.0208468	6.05217e-05	0.0192324	0.0209758	0.00637002	8.3016e-14	0.047555	NA	0.513124	NA	-0.0257744	NA	0.0394115
Derived_OCT_measures	Derived_OCT_measures	INL_ELM_thickness_outer_subfield_right	19:3771586:A:G	rs76076446	19	3771586	19p13.3	2.57929e-13	1	rs76076446	0.448787	2.26104e-07	0.102418	-0.401176	0.135216	0.0774997	0.0210607	2.57929e-13	-0.154053	0.737014	0.789643	0.0960795	0.0895215	0.286113	0.335571
Derived_OCT_measures	Derived_OCT_measures	INL_ELM_thickness_outer_subfield_right	21:34220618:C:T	rs8132685	21	34220618	21q22.11	4.87988e-14	5	rs8132685;rs12627349;rs9305519;rs2898190;rs2833978	0.0637958	0.0111911	0.0351679	0.0523804	0.0189727	0.0206493	0.00625702	4.87988e-14	0.0471472	0.644619	0.984623	0.0156813	0.000750221	0.0339973	0.038925
Derived_OCT_measures	Derived_OCT_measures	INL_ELM_thickness_outer_subfield_right	21:45018478:A:G	rs6518302	21	45018478	21q22.3	6.31761e-11	1	rs6518302	0.95625	0.0120947	-0.0011106	-0.0528662	0.0202442	0.0210675	0.00635211	6.31761e-11	-0.0415175	0.630671	0.243048	-0.0172688	0.0466444	0.0359181	0.0399557
Derived_OCT_measures	Derived_OCT_measures	INL_ELM_thickness_outer_subfield_right	22:28187396:A:G	rs45462093	22	28187396	22q12.1	6.15758e-19	3	rs45462093;rs1297594;rs382819	0.664065	0.0341517	-0.0101428	-0.0511591	0.0233539	0.0241513	0.00744924	6.15758e-19	-0.0662174	0.485993	0.767041	-0.0249755	0.0225247	0.0358485	0.0760335
Derived_OCT_measures	Derived_OCT_measures	INL_ELM_thickness_outer_subfield_right	22:30606564:A:G	rs11913168	22	30606564	22q12.2	1.69664e-18	6	rs11913168;rs11704655;rs2074204;rs12484778;rs73164752;rs35476831	4.39575e-07	0.0408502	-0.129798	-0.0685337	0.0256975	0.033512	0.0100118	1.69664e-18	-0.0878614	0.00283627	0.0658993	-0.135234	-0.0799975	0.0453052	0.043498
Derived_OCT_measures	Derived_OCT_measures	INL_ELM_thickness_outer_subfield_right	22:30620891:A:G	rs13054238	22	30620891	22q12.2	2.12644e-21	7	rs13054238;rs549362453;rs9620961;rs12484252;22:30607923_ATGG_A;rs13057533;rs143371158	0.178159	0.402013	0.027579	0.0192586	0.0204828	0.0229807	0.00693879	2.12644e-21	0.0659091	NA	0.582787	NA	0.0473506	NA	0.0861989
Derived_OCT_measures	Derived_OCT_measures	INL_RPE_thickness_central_subfield_left	1:23406485:C:G	rs2235547	1	23406485	1p36.12	2.94848e-10	2	rs2235547;rs35835726	0.0758661	0.19916	0.0335147	0.0258322	0.0188795	0.0201193	0.00618961	2.94848e-10	0.0390036	0.535175	0.333059	0.0219796	-0.0338809	0.0354438	0.035002
Derived_OCT_measures	Derived_OCT_measures	INL_RPE_thickness_central_subfield_left	1:113445614:C:T	rs72683434	1	113445614	1p13.2	2.65209e-14	2	rs72683434;rs1216537	0.431295	0.0115317	0.0261325	-0.0626067	0.0332061	0.0247834	0.00740957	2.65209e-14	-0.0564184	0.553099	0.133822	0.0370638	0.137418	0.0624893	0.091661
Derived_OCT_measures	Derived_OCT_measures	INL_RPE_thickness_central_subfield_left	1:196674917:C:T	rs2019724	1	196674917	1q31.3	1.11111e-12	2	rs2019724;rs1329428	0.0666508	0.0197668	-0.0350444	-0.0479808	0.019108	0.020586	0.00623385	1.11111e-12	-0.04436	0.0517874	0.598159	-0.0735308	0.0175833	0.037807	0.0333618
Derived_OCT_measures	Derived_OCT_measures	INL_RPE_thickness_central_subfield_left	3:123082398:C:T	rs11717195	3	123082398	3q21.1	1.89033e-11	1	rs11717195	0.711443	0.621145	0.00917219	0.0121255	0.0247951	0.0245343	0.00720204	1.89033e-11	0.0483563	0.565849	0.221545	0.0241427	0.0649217	0.0420475	0.0531087
Derived_OCT_measures	Derived_OCT_measures	INL_RPE_thickness_central_subfield_left	5:87775507:T:TG	rs199502002	5	87775507	5q14.3	2.35491e-11	2	rs199502002;rs2728784	NA	0.000401878	NA	-0.0784014	NA	0.0221545	0.00667951	2.35491e-11	-0.0446334	0.0854425	NA	-0.0599108	NA	0.034833	NA
Derived_OCT_measures	Derived_OCT_measures	INL_RPE_thickness_central_subfield_left	5:87846165:G:GA	5:87846165_GA_G	5	87846165	5q14.3	6.79942e-24	7	5:87846165_GA_G;5:87847353_AT_A;rs373616442;rs184539003;rs78440979;5:87778792_AT_A;rs11428650	0.823716	0.00223265	-0.0122922	0.12394	0.0551795	0.0405377	0.0119083	6.79942e-24	0.120031	0.739483	0.503552	-0.0345909	-0.110432	0.104021	0.165093
Derived_OCT_measures	Derived_OCT_measures	INL_RPE_thickness_central_subfield_left	6:7232389:C:T	rs75757892	6	7232389	6p24.3	3.94362e-15	10	rs75757892;rs2465478;rs6923415;rs76053219;6:7268293_CCT_C;rs7744696;rs9502572;rs75473539;rs112241640;rs75320317	0.33841	0.267301	-0.038859	-0.0311597	0.0405919	0.0280896	0.00804523	3.94362e-15	-0.063209	0.649773	0.897074	-0.0313987	-0.0164037	0.0691483	0.126807
Derived_OCT_measures	Derived_OCT_measures	INL_RPE_thickness_central_subfield_left	6:35477152:C:T	rs7752728	6	35477152	6p21.31	1.9948e-16	5	rs7752728;rs2894402;rs6457830;rs6910300;rs6929873	0.186065	0.0102639	-0.0281003	-0.0634741	0.0212509	0.0247288	0.00756911	1.9948e-16	-0.0622362	0.552121	NA	-0.0236706	NA	0.0398103	NA
Derived_OCT_measures	Derived_OCT_measures	INL_RPE_thickness_central_subfield_left	6:150016812:G:GA	6:150016812_GA_G	6	150016812	6q25.1	4.38277e-12	1	6:150016812_GA_G	NA	NA	NA	NA	NA	NA	0.00711798	4.38277e-12	0.0492867	NA	0.904154	NA	-0.00403428	NA	0.0335028
Derived_OCT_measures	Derived_OCT_measures	INL_RPE_thickness_central_subfield_left	11:129160328:C:T	rs10894020	11	129160328	11q24.3	6.45056e-11	2	rs10894020;rs10893946	0.183542	0.805776	0.0270269	0.00542547	0.0203221	0.0220656	0.00659528	6.45056e-11	0.0430864	0.926279	0.108212	-0.00405174	0.0554843	0.0437898	0.034542
Derived_OCT_measures	Derived_OCT_measures	INL_RPE_thickness_central_subfield_left	12:56115585:C:T	rs3138142	12	56115585	12q13.2	4.44528e-71	11	rs3138142;rs3138136;rs117395767;rs117236761;rs143791725;rs73119282;rs73119300;rs73123204;rs12825163;rs74867235;rs3138144	1.42167e-06	4.47448e-06	0.106156	0.111972	0.0220153	0.0244052	0.00724999	4.44528e-71	0.129238	5.90781e-06	0.26552	0.158674	0.115473	0.0350299	0.103708
Derived_OCT_measures	Derived_OCT_measures	INL_RPE_thickness_central_subfield_left	12:56127077:C:T	rs2462936	12	56127077	12q13.2	3.09372e-10	2	rs2462936;rs3138144	0.212269	0.448634	0.0427236	-0.0192959	0.0342515	0.0254666	0.00772908	3.09372e-10	-0.0486469	NA	0.673251	NA	-0.0489495	NA	0.116079
Derived_OCT_measures	Derived_OCT_measures	INL_RPE_thickness_central_subfield_left	12:56423038:A:G	rs75975191	12	56423038	12q13.2	2.25318e-12	9	rs75975191;rs773662;rs112663550;rs111678271;rs190983944;rs117395767;rs76644869;rs3213122;rs11171713	0.089098	0.454539	0.165495	0.049897	0.09734	0.0667189	0.0180013	2.25318e-12	0.12633	0.218772	0.441818	0.196806	-0.269421	0.160031	0.350295
Derived_OCT_measures	Derived_OCT_measures	INL_RPE_thickness_central_subfield_left	14:21786431:A:AT	14:21786431_AT_A	14	21786431	14q11.2	1.24082e-11	1	14:21786431_AT_A	0.208492	4.27112e-05	-0.0229199	-0.0836931	0.0182234	0.0204514	0.0062512	1.24082e-11	-0.0423543	0.599153	0.472014	-0.018116	-0.0229219	0.0344661	0.0318711
Derived_OCT_measures	Derived_OCT_measures	INL_RPE_thickness_central_subfield_left	14:74479421:G:GGAAT	rs150933475	14	74479421	14q24.3	2.03006e-21	9	rs150933475;rs551602396;rs887595;rs747513;rs62006100;rs17091941;rs8020091;rs117704116;rs62006135	0.00488036	0.0202233	-0.0756446	-0.0788696	0.0268736	0.0339636	0.00980291	2.03006e-21	-0.0931617	0.00110077	0.572957	-0.158734	-0.0264555	0.0486405	0.0469317
Derived_OCT_measures	Derived_OCT_measures	INL_RPE_thickness_central_subfield_left	15:59980389:A:T	rs6151442	15	59980389	15q22.2	8.26678e-12	3	rs6151442;rs6151491;rs3784389	0.00662558	0.14308	0.0498524	0.0304954	0.0183612	0.0208243	0.00623493	8.26678e-12	0.0426085	0.00126295	0.881729	0.109648	0.00544892	0.034007	0.0366247
Derived_OCT_measures	Derived_OCT_measures	INL_RPE_thickness_central_subfield_left	17:43573419:C:T	rs62065453	17	43573419	17q21.31	2.89816e-15	11	rs62065453;17:43700576_AG_A;rs1526123;rs4076453;rs713522;rs8067056;rs2732634;rs62064594;rs61572747;rs546735951;17:43511281_TGGCTAACACGGTGAAACCCC_T	0.00449469	0.328383	0.0967219	0.0247131	0.0340428	0.0252851	0.00742397	2.89816e-15	0.0586138	0.000473146	0.542782	0.247401	-0.0705281	0.0707766	0.115884
Derived_OCT_measures	Derived_OCT_measures	INL_RPE_thickness_central_subfield_left	17:43798360:A:G	rs55938136	17	43798360	17q21.31	4.54432e-14	1	rs55938136	0.00635381	0.407164	0.0911397	0.0208725	0.0333975	0.0251812	0.00737886	4.54432e-14	0.0556689	0.000456062	0.705048	0.245017	-0.0371693	0.0698986	0.0981978
Derived_OCT_measures	Derived_OCT_measures	INL_RPE_thickness_central_subfield_left	17:44755729:A:C	rs141783865	17	44755729	17q21.31	1.50496e-12	8	rs141783865;rs56755526;rs1526123;rs4076453;rs713522;rs8067056;rs2732634;rs199470	0.0613637	0.0954491	0.0646057	0.0428258	0.0345325	0.0256853	0.00754765	1.50496e-12	0.0533923	0.00511985	0.713619	0.209942	0.0296449	0.0749954	0.0807761
Derived_OCT_measures	Derived_OCT_measures	INL_RPE_thickness_central_subfield_left	22:30646126:G:T	rs9606708	22	30646126	22q12.2	5.10971e-13	2	rs9606708;rs9620957	NA	0.62504	NA	-0.0112792	NA	0.0230791	0.00692938	5.10971e-13	0.0500464	NA	0.513426	NA	0.0560223	NA	0.0857249
Derived_OCT_measures	Derived_OCT_measures	INL_RPE_thickness_central_subfield_right	1:23551623:A:C	rs7532266	1	23551623	1p36.12	3.96346e-11	3	rs7532266;rs540894312;1:23499799_CT_C	0.798373	0.147616	0.00496161	0.0323482	0.0194228	0.0223399	0.00673401	3.96346e-11	0.0444811	0.132399	NA	0.0579155	NA	0.0384896	NA
Derived_OCT_measures	Derived_OCT_measures	INL_RPE_thickness_central_subfield_right	1:113445001:C:T	rs76661687	1	113445001	1p13.2	1.72554e-12	1	rs76661687	0.837764	0.0841054	0.00670518	-0.0427474	0.0327474	0.0247475	0.00738764	1.72554e-12	-0.0521201	0.393398	0.0314135	-0.0519114	0.201919	0.0608238	0.0938376
Derived_OCT_measures	Derived_OCT_measures	INL_RPE_thickness_central_subfield_right	1:227214398:A:G	rs7549464	1	227214398	1q42.13	2.28332e-10	2	rs7549464;rs6426584	0.0174338	0.0132643	0.0451395	0.0513814	0.0189867	0.0207468	0.00625932	2.28332e-10	0.0396901	0.00429058	0.309811	0.116383	0.0343155	0.040751	0.0337878
Derived_OCT_measures	Derived_OCT_measures	INL_RPE_thickness_central_subfield_right	2:23973799:C:T	rs6751857	2	23973799	2p24.1	9.85352e-12	3	rs6751857;rs74175027;rs56148710	0.296595	0.0175065	0.0179206	0.0493865	0.0171692	0.0207865	0.00619109	9.85352e-12	0.0421528	0.143367	0.0859897	0.0470589	0.0646	0.0321579	0.037625
Derived_OCT_measures	Derived_OCT_measures	INL_RPE_thickness_central_subfield_right	3:123070426:A:G	rs7614016	3	123070426	3q21.1	6.95964e-11	2	rs7614016;rs73186444	0.167709	0.487981	0.0335782	0.0169389	0.024339	0.0244244	0.00716454	6.95964e-11	0.0467237	0.505412	0.401172	0.027149	0.0456837	0.0407643	0.0544157
Derived_OCT_measures	Derived_OCT_measures	INL_RPE_thickness_central_subfield_right	5:87847992:A:T	rs75048985	5	87847992	5q14.3	6.72403e-24	8	rs75048985;rs373616442;rs184539003;rs78440979;5:87778792_AT_A;5:87782483_GGACA_G;rs200402995;rs11428650	0.17658	0.00748278	0.0517741	0.108586	0.0383126	0.0405996	0.0119146	6.72403e-24	0.120107	0.674051	0.737699	0.0266848	-0.026648	0.0634453	0.0795696
Derived_OCT_measures	Derived_OCT_measures	INL_RPE_thickness_central_subfield_right	5:148612322:A:G	rs4490572	5	148612322	5q32	3.4796e-11	1	rs4490572	0.255623	0.0123547	0.0210513	0.0533188	0.0185181	0.0213118	0.00636973	3.4796e-11	0.0421975	0.497068	0.619154	0.0225847	-0.0175724	0.0332563	0.0353535
Derived_OCT_measures	Derived_OCT_measures	INL_RPE_thickness_central_subfield_right	6:7232389:C:T	rs75757892	6	7232389	6p24.3	3.24275e-18	10	rs75757892;rs6923415;rs76053219;6:7268293_CCT_C;rs7744696;rs9502572;rs554790353;rs75320317;rs6927173;rs12192672	0.0284051	0.160309	-0.087797	-0.039409	0.0400598	0.0280684	0.00802022	3.24275e-18	-0.069797	0.227889	0.527637	-0.0808809	-0.0820414	0.0670757	0.129891
Derived_OCT_measures	Derived_OCT_measures	INL_RPE_thickness_central_subfield_right	6:35477025:C:G	rs2064318	6	35477025	6p21.31	1.64237e-16	4	rs2064318;rs2273001;rs4713892;rs6910300	0.257	0.0280859	-0.0265285	-0.0584036	0.0234038	0.0265944	0.00800139	1.64237e-16	-0.0659769	0.33479	0.471481	-0.0362304	-0.0415872	0.0375636	0.0577542
Derived_OCT_measures	Derived_OCT_measures	INL_RPE_thickness_central_subfield_right	6:138814129:A:AT	rs58499992	6	138814129	6q23.3	1.20039e-10	1	rs58499992	NA	0.12261	NA	-0.03251	NA	0.0210569	0.00636512	1.20039e-10	-0.0409868	NA	NA	NA	NA	NA	NA
Derived_OCT_measures	Derived_OCT_measures	INL_RPE_thickness_central_subfield_right	6:150016812:G:GA	6:150016812_GA_G	6	150016812	6q25.1	1.46949e-12	2	6:150016812_GA_G;rs1855572	NA	NA	NA	NA	NA	NA	0.00709597	1.46949e-12	0.0502206	NA	0.526676	NA	0.021718	NA	0.0343048
Derived_OCT_measures	Derived_OCT_measures	INL_RPE_thickness_central_subfield_right	7:100237202:G:GA	rs564636753	7	100237202	7q22.1	7.58026e-12	6	rs564636753;rs3891039;rs62482222;rs62482223;rs2686815;rs7457024	NA	0.706292	NA	-0.00982449	NA	0.0260706	0.00790948	7.58026e-12	-0.0541504	NA	NA	NA	NA	NA	NA
Derived_OCT_measures	Derived_OCT_measures	INL_RPE_thickness_central_subfield_right	10:124214600:G:GGT	rs144224550	10	124214600	10q26.13	9.36793e-12	1	rs144224550	0.436991	0.00606908	-0.0151824	-0.0668428	0.0195326	0.0243594	0.0075069	9.36793e-12	-0.0511662	0.665835	0.608251	0.0150561	-0.0192792	0.0348624	0.0376127
Derived_OCT_measures	Derived_OCT_measures	INL_RPE_thickness_central_subfield_right	11:31434854:A:T	rs17705366	11	31434854	11p13	5.1176e-11	3	rs17705366;11:31792112_CA_C;rs113859447	0.0121714	0.441906	-0.0558757	-0.0174007	0.0222867	0.0226284	0.00680304	5.1176e-11	-0.0446788	0.0373018	0.085394	-0.0829552	-0.0807796	0.0398355	0.0469591
Derived_OCT_measures	Derived_OCT_measures	INL_RPE_thickness_central_subfield_right	12:56113718:C:G	rs80340147	12	56113718	12q13.2	2.03681e-10	2	rs80340147;12:56204865_CA_C	0.191813	0.852118	0.176224	0.0163711	0.135014	0.08782	0.0233726	2.03681e-10	0.148616	0.267944	0.48927	0.248384	0.463555	0.224211	0.67039
Derived_OCT_measures	Derived_OCT_measures	INL_RPE_thickness_central_subfield_right	12:56115585:C:T	rs3138142	12	56115585	12q13.2	3.06306e-90	11	rs3138142;rs3138136;rs75180715;rs117236761;rs143791725;rs73119282;rs73121266;rs11171695;rs12825163;rs74867235;rs3138144	1.19741e-05	3.26397e-05	0.0950912	0.101317	0.02172	0.0243889	0.00722792	3.06306e-90	0.145596	2.68429e-05	0.143065	0.143202	0.154666	0.034106	0.105612
Derived_OCT_measures	Derived_OCT_measures	INL_RPE_thickness_central_subfield_right	12:56127077:C:T	rs2462936	12	56127077	12q13.2	5.34766e-13	2	rs2462936;rs3138144	0.310497	0.523575	0.0342389	-0.0162128	0.0337602	0.0254181	0.00770267	5.34766e-13	-0.0555837	NA	0.389566	NA	-0.102298	NA	0.118895
Derived_OCT_measures	Derived_OCT_measures	INL_RPE_thickness_central_subfield_right	12:56341112:A:G	rs76644869	12	56341112	12q13.2	2.10728e-12	6	rs76644869;rs11171705;rs7963590;rs117846238;rs117082867;rs75180715	0.244936	0.0276618	0.0923464	0.126781	0.0794215	0.0575741	0.0158444	2.10728e-12	0.111341	0.287371	0.303943	0.143216	-0.271149	0.134613	0.26376
Derived_OCT_measures	Derived_OCT_measures	INL_RPE_thickness_central_subfield_right	14:21770730:A:G	rs6571751	14	21770730	14q11.2	6.82885e-13	2	rs6571751;rs12888713	0.00307072	0.00117297	-0.0518	-0.0655703	0.0174966	0.0202042	0.00620228	6.82885e-13	-0.0445499	0.103439	0.0215849	-0.0523637	-0.0735735	0.0321564	0.032022
Derived_OCT_measures	Derived_OCT_measures	INL_RPE_thickness_central_subfield_right	14:74293008:A:G	rs58668900	14	74293008	14q24.3	3.59399e-20	8	rs58668900;rs11159050;rs12879092;rs62006135;rs11159057;rs551602396;rs55785954;14:74258238_GTAA_G	0.481789	0.0252876	-0.0131726	-0.0519909	0.0187262	0.0232415	0.00701338	3.59399e-20	-0.06452	0.579186	NA	-0.018941	NA	0.0341541	NA
Derived_OCT_measures	Derived_OCT_measures	INL_RPE_thickness_central_subfield_right	14:74318547:C:G	rs8020091	14	74318547	14q24.3	1.67156e-10	4	rs8020091;rs55785954;rs747513;rs61052738	0.763988	0.105809	0.00867823	-0.0843324	0.0289035	0.0521432	0.0151053	1.67156e-10	-0.0965053	0.599803	0.48717	-0.0286812	0.033181	0.0546638	0.047755
Derived_OCT_measures	Derived_OCT_measures	INL_RPE_thickness_central_subfield_right	14:74352411:A:G	rs62003710	14	74352411	14q24.3	6.10702e-13	4	rs62003710;rs62006135;rs55785954;14:74258238_GTAA_G	0.223449	0.756632	-0.135404	0.0228098	0.111223	0.0736023	0.0209414	6.10702e-13	-0.150738	0.457527	0.929929	-0.15815	0.0315612	0.212875	0.358917
Derived_OCT_measures	Derived_OCT_measures	INL_RPE_thickness_central_subfield_right	14:74666641:A:G	rs887595	14	74666641	14q24.3	9.77382e-32	11	rs887595;rs747513;rs1548770;rs7158381;rs17782472;rs61052738;rs62006135;rs11159057;rs551602396;rs7152352;rs55785954	0.587184	2.02344e-05	-0.0101412	-0.112064	0.018679	0.0262919	0.00809945	9.77382e-32	-0.0949458	0.159011	0.105449	-0.0479795	0.0548733	0.0340665	0.0338935
Derived_OCT_measures	Derived_OCT_measures	INL_RPE_thickness_central_subfield_right	14:74718522:C:CAG	14:74718522_CAG_C	14	74718522	14q24.3	1.603e-10	4	14:74718522_CAG_C;rs17782472;rs10145258;14:74700862_CG_C	0.0356641	0.703508	-0.039843	-0.00836246	0.0189662	0.0219724	0.00667014	1.603e-10	-0.0426571	0.920217	0.00960268	-0.00333062	-0.105911	0.033253	0.0408953
Derived_OCT_measures	Derived_OCT_measures	INL_RPE_thickness_central_subfield_right	15:60002601:C:T	rs3936513	15	60002601	15q22.2	6.34127e-16	4	rs3936513;rs7169509;rs35669194;rs6151488	0.0114524	0.192486	0.0444393	0.0270494	0.0175748	0.0207551	0.00617652	6.34127e-16	0.0499222	0.0744667	0.158636	0.0587426	0.0462665	0.0329324	0.0328208
Derived_OCT_measures	Derived_OCT_measures	INL_RPE_thickness_central_subfield_right	17:43798360:A:G	rs55938136	17	43798360	17q21.31	9.31824e-22	1	rs55938136	0.0985865	0.113698	0.0543242	0.0397832	0.032889	0.0251507	0.00735233	9.31824e-22	0.0704662	0.217709	0.863379	0.083561	-0.0172236	0.0677901	0.100094
Derived_OCT_measures	Derived_OCT_measures	INL_RPE_thickness_central_subfield_right	17:44048350:C:T	rs62063300	17	44048350	17q21.31	2.65061e-23	23	rs62063300;rs754593;rs713522;rs8067056;rs7225002;rs9908639;rs199470;rs56755526;17:44858598_CA_C;rs62064595;rs61572747;rs546735951;17:43511281_TGGCTAACACGGTGAAACCCC_T;rs142925250;17:43700576_AG_A;rs1623865;rs1526123;rs12938476;rs34186148;rs4076453;rs242944;rs9915721;rs2664006	0.0295185	0.0383443	0.0733976	0.0524683	0.0337229	0.0253329	0.00740737	2.65061e-23	0.0736666	0.250848	0.892676	0.0786134	0.0162528	0.0684612	0.120463
Derived_OCT_measures	Derived_OCT_measures	INL_RPE_thickness_central_subfield_right	22:30646126:G:T	rs9606708	22	30646126	22q12.2	5.74323e-14	3	rs9606708;22:30607923_ATGG_A;rs11089436	NA	0.909528	NA	-0.00261559	NA	0.0230178	0.00690708	5.74323e-14	0.0518984	NA	0.277017	NA	0.0954412	NA	0.0877987
Derived_OCT_measures	Derived_OCT_measures	ELM_ISOS_thickness_right	1:3723990:A:G	rs12723501	1	3723990	1p36.32	8.67787e-13	3	rs12723501;rs12747978;rs35628110	0.0648817	0.255327	-0.0442326	-0.0282671	0.0239604	0.02485	0.00739709	8.67787e-13	-0.0528892	0.541769	0.584318	-0.0308425	-0.0230767	0.0505499	0.042181
Derived_OCT_measures	Derived_OCT_measures	ELM_ISOS_thickness_right	2:23998092:A:T	rs74175027	2	23998092	2p24.1	6.69438e-11	4	rs74175027;rs4665651;rs2136264;rs4665653	0.876121	0.00247731	-0.0028688	-0.0642782	0.018403	0.0212413	0.00636335	6.69438e-11	-0.0415358	0.676353	0.706535	-0.0158227	0.0135571	0.0379035	0.0360068
Derived_OCT_measures	Derived_OCT_measures	ELM_ISOS_thickness_right	5:71486228:C:T	rs63338061	5	71486228	5q13.2	1.47902e-18	5	rs63338061;rs72761109;rs796684387;rs2338211;rs7709552	0.0115004	0.0373636	0.0627931	0.0459986	0.0248477	0.0220959	0.00655931	1.47902e-18	0.0576645	NA	0.0521846	NA	0.164095	NA	0.0845149
Derived_OCT_measures	Derived_OCT_measures	ELM_ISOS_thickness_right	8:10463944:A:C	rs7816990	8	10463944	8p23.1	3.93371e-15	4	rs7816990;rs62490856;rs4841386;rs56084099	0.0145866	0.0778817	0.0449817	0.0410118	0.0184164	0.0232611	0.00714582	3.93371e-15	0.0561449	0.454603	0.369659	0.0256817	0.0307746	0.0343447	0.0343041
Derived_OCT_measures	Derived_OCT_measures	ELM_ISOS_thickness_right	10:62656355:C:T	rs12242633	10	62656355	10q21.2	9.83883e-11	1	rs12242633	0.025859	0.0232935	0.0441511	0.0517769	0.0198136	0.0228234	0.00707301	9.83883e-11	0.0457582	0.835201	0.345893	0.00741338	0.0358008	0.0356351	0.0379815
Derived_OCT_measures	Derived_OCT_measures	ELM_ISOS_thickness_right	11:66331000:A:G	rs4576	11	66331000	11q13.2	2.31508e-10	2	rs4576;rs372990781	0.122126	0.0559157	0.0340164	0.0462909	0.0220041	0.0242146	0.00720877	2.31508e-10	0.0456952	0.299743	0.543937	0.043065	-0.0247915	0.0415291	0.0408513
Derived_OCT_measures	Derived_OCT_measures	ELM_ISOS_thickness_right	14:61139117:A:G	rs61991661	14	61139117	14q23.1	9.75005e-11	3	rs61991661;rs1254321;rs1555211	0.139914	0.0592647	-0.0367611	-0.0453468	0.0249041	0.0240411	0.00733653	9.75005e-11	-0.0474731	0.902297	0.059073	0.00520256	-0.174597	0.0423799	0.0924943
Derived_OCT_measures	Derived_OCT_measures	ELM_ISOS_thickness_right	14:73822730:G:GAAC	rs150724943	14	73822730	14q24.3	1.00276e-10	3	rs150724943;rs112699909;rs1019075	0.0755043	0.602874	-0.0340708	0.012427	0.019169	0.0238855	0.00717557	1.00276e-10	0.0464011	0.560197	0.0175606	-0.0244691	-0.0849348	0.0420035	0.0357657
Derived_OCT_measures	Derived_OCT_measures	ELM_ISOS_thickness_right	14:74258238:G:GTAA	14:74258238_GTAA_G	14	74258238	14q24.3	1.47309e-15	7	14:74258238_GTAA_G;rs17091941;rs72723758;rs117704116;rs62006135;rs7148979;rs747513	0.449809	0.100348	-0.0205843	-0.0618367	0.0272376	0.0376325	0.0113495	1.47309e-15	-0.0905595	0.326467	NA	-0.0498134	NA	0.050765	NA
Derived_OCT_measures	Derived_OCT_measures	ELM_ISOS_thickness_right	14:74465741:A:T	rs10147158	14	74465741	14q24.3	1.25678e-10	4	rs10147158;14:74570130_ATTTTTTTTTTTTT_A;rs12050154;rs1968105	0.0563147	0.499298	0.0367602	-0.013978	0.0192604	0.0206899	0.00626837	1.25678e-10	0.0403201	0.163213	0.356909	0.0494836	0.0347869	0.0354887	0.0377596
Derived_OCT_measures	Derived_OCT_measures	ELM_ISOS_thickness_right	14:74666641:A:G	rs887595	14	74666641	14q24.3	7.51324e-44	13	rs887595;rs12050154;rs747513;rs1548770;rs7158381;rs111955243;rs61052738;rs72723758;rs62006135;rs551602396;rs7148979;rs7152352;rs775924321	0.0259616	0.0258793	-0.0432309	-0.0586529	0.019414	0.0263251	0.00816941	7.51324e-44	-0.113455	0.020757	0.785099	-0.0835766	0.0099465	0.0361432	0.0364768
Derived_OCT_measures	Derived_OCT_measures	ELM_ISOS_thickness_right	14:74686575:A:G	rs118186707	14	74686575	14q24.3	2.08508e-12	5	rs118186707;rs10137199;rs7156792;rs8023118;rs1019095	0.120284	0.0742377	0.212781	0.122355	0.136961	0.0685409	0.018769	2.08508e-12	0.131921	0.999398	0.465061	0.000249855	-0.366814	0.331129	0.502114
Derived_OCT_measures	Derived_OCT_measures	ELM_ISOS_thickness_right	14:74735162:A:T	rs118047935	14	74735162	14q24.3	1.54124e-11	6	rs118047935;rs148132478;rs12896084;rs1548770;rs7158381;rs67793133	0.066462	0.00134872	-0.0664688	-0.121881	0.036217	0.0380234	0.0122854	1.54124e-11	-0.0828525	0.405962	0.819808	-0.046375	-0.0401914	0.0558049	0.176439
Derived_OCT_measures	Derived_OCT_measures	ELM_ISOS_thickness_right	16:5064917:C:T	rs2012649	16	5064917	16p13.3	3.05162e-10	1	rs2012649	0.0836384	0.0662568	-0.0489055	-0.0432203	0.0282698	0.0235317	0.00711438	3.05162e-10	-0.0447931	0.0225234	0.486263	-0.124993	-0.0600191	0.0547871	0.0862016
Derived_OCT_measures	Derived_OCT_measures	ELM_ISOS_thickness_right	16:71772115:G:T	rs2010428	16	71772115	16q22.2	3.75051e-17	9	rs2010428;16:71777848_CA_C;rs10852508;rs2288486;rs17347255;rs4788808;rs34692271;rs8046629;rs11401408	0.00414358	0.00715092	0.052694	0.054566	0.0183794	0.0202868	0.00623935	3.75051e-17	0.0525381	0.0518417	0.0614144	0.065859	0.065425	0.0338703	0.0349773
Derived_OCT_measures	Derived_OCT_measures	ELM_ISOS_thickness_right	22:30654464:G:T	rs11089441	22	30654464	22q12.2	9.4628e-12	4	rs11089441;22:30607923_ATGG_A;rs13057533;rs143371158	0.295079	0.632827	0.0211976	0.0108569	0.0202452	0.0227249	0.00689734	9.4628e-12	0.0470015	NA	0.206082	NA	0.11677	NA	0.0923512
Derived_OCT_measures	Derived_OCT_measures	INL_RPE_thickness_inner_subfield_left	1:23519157:A:ACC	1:23519157_ACC_A	1	23519157	1p36.12	1.60767e-15	5	1:23519157_ACC_A;rs79492645;rs309541;rs2235547;rs11578642	0.00664499	0.0245965	0.0500592	0.0481258	0.0184439	0.0214113	0.00655286	1.60767e-15	0.0522157	0.0625265	0.744226	0.0696397	0.0104057	0.0373895	0.0318938
Derived_OCT_measures	Derived_OCT_measures	INL_RPE_thickness_inner_subfield_left	1:113445614:C:T	rs72683434	1	113445614	1p13.2	1.14441e-28	9	rs72683434;rs10857981;1:113460676_CAATA_C;rs17493859;rs80238769;1:113410391_CTGTG_C;rs1216537;rs796183150;rs112071636	0.221927	0.0292514	-0.0404063	-0.0542767	0.0330814	0.0248967	0.00746471	1.14441e-28	-0.0829195	0.367692	0.203775	-0.0556734	0.117374	0.0618041	0.092357
Derived_OCT_measures	Derived_OCT_measures	INL_RPE_thickness_inner_subfield_left	1:196702810:C:T	rs1329428	1	196702810	1q31.3	2.64146e-17	5	rs1329428;rs12759472;rs10922140;rs566226149;rs12134598	0.000757261	0.000190456	0.0596762	0.0779991	0.0177188	0.0209037	0.00632798	2.64146e-17	0.0535437	0.000769106	0.771698	0.11232	0.00911789	0.033392	0.0314242
Derived_OCT_measures	Derived_OCT_measures	INL_RPE_thickness_inner_subfield_left	1:200310898:C:G	rs71633898	1	200310898	1q32.1	4.10092e-17	4	rs71633898;rs2808495;rs34199291;rs34049751	0.205603	1.70023e-05	-0.0233601	-0.0909605	0.0184556	0.0211487	0.00645303	4.10092e-17	-0.0542699	0.0852121	0.968692	-0.0581339	0.00171103	0.033775	0.0435939
Derived_OCT_measures	Derived_OCT_measures	INL_RPE_thickness_inner_subfield_left	1:214157900:T:TC	rs141190641	1	214157900	1q32.3	1.29536e-10	2	rs141190641;rs340838	0.321664	0.00309924	0.0420157	0.094084	0.0423953	0.0318097	0.00966824	1.29536e-10	0.0621447	0.318533	0.871763	0.0749818	-0.0178643	0.0751714	0.11067
Derived_OCT_measures	Derived_OCT_measures	INL_RPE_thickness_inner_subfield_left	1:222148552:A:C	rs12032598	1	222148552	1q41	1.27437e-11	2	rs12032598;rs11118920	0.806853	0.00513345	0.00580142	0.0739177	0.0237288	0.026413	0.008052	1.27437e-11	0.0545243	0.321432	NA	-0.0471232	NA	0.0475263	NA
Derived_OCT_measures	Derived_OCT_measures	INL_RPE_thickness_inner_subfield_left	1:227447213:C:T	rs1513617	1	227447213	1q42.13	5.28604e-13	8	rs1513617;rs776003769;rs12408978;rs7549464;rs1929861;rs7521639;rs5781473;rs5781473	0.926242	0.00380235	-0.00194853	0.06233	0.0210484	0.0215369	0.00661057	5.28604e-13	0.0477134	0.86698	NA	-0.00726507	NA	0.0433747	NA
Derived_OCT_measures	Derived_OCT_measures	INL_RPE_thickness_inner_subfield_left	2:23973799:C:T	rs6751857	2	23973799	2p24.1	8.93122e-19	11	rs6751857;rs74175027;2:24189620_CT_C;2:24210647_CAA_C;rs11675585;rs2136264;rs12613951;2:23924849_ATT_A;rs7560892;rs10779936;rs35214005	0.0598071	0.0165893	0.0327892	0.0499467	0.0174205	0.0208486	0.00625657	8.93122e-19	0.0553565	0.0579808	0.0520271	0.0620955	0.0722283	0.0327535	0.0371753
Derived_OCT_measures	Derived_OCT_measures	INL_RPE_thickness_inner_subfield_left	2:145338686:C:T	rs116350483	2	145338686	2q22.3	8.36686e-19	3	rs116350483;rs116098515;rs114973120	0.0348836	0.00433579	-0.235089	-0.236482	0.111432	0.0828993	0.024422	8.36686e-19	-0.216258	0.129019	0.149687	-0.273604	0.598067	0.180242	0.41514
Derived_OCT_measures	Derived_OCT_measures	INL_RPE_thickness_inner_subfield_left	2:169025063:A:C	rs4667562	2	169025063	2q24.3	4.63026e-17	4	rs4667562;rs7607305;rs10183957;rs10176669	0.11567	0.276767	-0.0301482	-0.0288137	0.0191635	0.0264927	0.00825169	4.63026e-17	-0.0692789	0.531545	0.987119	-0.0223683	0.000542748	0.0357522	0.033619
Derived_OCT_measures	Derived_OCT_measures	INL_RPE_thickness_inner_subfield_left	2:170067947:C:G	rs11689553	2	170067947	2q31.1	1.09305e-12	3	rs11689553;rs67405786;2:170112035_GA_G	0.320379	0.00620624	-0.0332514	-0.0660684	0.0334629	0.0241418	0.00728313	1.09305e-12	-0.0518431	0.0812159	0.319349	-0.126541	0.104661	0.0725715	0.105103
Derived_OCT_measures	Derived_OCT_measures	INL_RPE_thickness_inner_subfield_left	3:27711706:A:G	rs9837054	3	27711706	3p24.1	2.835e-20	2	rs9837054;rs2077631	0.0123116	7.74528e-06	0.0492637	0.125791	0.0196812	0.0281279	0.00873799	2.835e-20	0.0806081	0.0289539	0.846174	0.0771898	0.00674199	0.0353415	0.0347521
Derived_OCT_measures	Derived_OCT_measures	INL_RPE_thickness_inner_subfield_left	3:156828823:A:G	rs729257	3	156828823	3q25.31	3.05856e-12	2	rs729257;rs11710600	0.337236	0.139595	0.0177911	0.030814	0.0185394	0.0208583	0.00639903	3.05856e-12	0.0446333	0.241214	NA	-0.0388823	NA	0.0331772	NA
Derived_OCT_measures	Derived_OCT_measures	INL_RPE_thickness_inner_subfield_left	5:87775507:T:TG	rs199502002	5	87775507	5q14.3	4.51929e-19	9	rs199502002;rs12653396;rs10061788;rs153685;rs35546989;rs2362111;rs532912673;5:87475116_CT_C;rs247916	NA	0.00211959	NA	-0.0683794	NA	0.0222521	0.00673208	4.51929e-19	-0.0600735	0.063164	NA	-0.0640605	NA	0.0344775	NA
Derived_OCT_measures	Derived_OCT_measures	INL_RPE_thickness_inner_subfield_left	5:87847586:G:T	rs17421627	5	87847586	5q14.3	1.77662e-35	12	rs17421627;rs373616442;rs114895921;rs78792246;rs78651477;rs148651691;rs142502827;5:87703316_AG_A;rs78440979;5:87778792_AT_A;rs200402995;rs11428650	0.151328	0.00247414	0.0799525	0.122968	0.0557216	0.0406307	0.0119382	1.77662e-35	0.148403	0.268082	0.225196	0.113647	0.222235	0.102617	0.183237
Derived_OCT_measures	Derived_OCT_measures	INL_RPE_thickness_inner_subfield_left	6:6901663:A:G	rs2326838	6	6901663	6p25.1	9.60134e-13	1	rs2326838	0.0548462	0.0146927	-0.0373384	-0.0525912	0.0194461	0.0215549	0.00649411	9.60134e-13	-0.0463427	0.881779	0.20471	0.00504045	-0.0519204	0.0338934	0.0409387
Derived_OCT_measures	Derived_OCT_measures	INL_RPE_thickness_inner_subfield_left	6:7195684:C:T	rs7743323	6	7195684	6p24.3	5.41005e-13	4	rs7743323;rs2465478;rs7744696;rs4960293	0.174098	0.286026	-0.0542068	-0.0295308	0.0398828	0.0276796	0.00796471	5.41005e-13	-0.057462	0.932864	0.178171	-0.00570363	-0.164092	0.067705	0.121874
Derived_OCT_measures	Derived_OCT_measures	INL_RPE_thickness_inner_subfield_left	6:35477152:C:T	rs7752728	6	35477152	6p21.31	1.59129e-29	9	rs7752728;rs2894402;rs12181820;rs6457828;rs6457830;rs6910300;rs6929873;rs3798345;rs2064319	0.065005	0.00106105	-0.0391447	-0.0812808	0.021214	0.0248275	0.0076272	1.59129e-29	-0.086058	0.0617963	NA	-0.0735606	NA	0.0393845	NA
Derived_OCT_measures	Derived_OCT_measures	INL_RPE_thickness_inner_subfield_left	6:106528340:A:G	rs9398063	6	106528340	6q21	1.23638e-13	1	rs9398063	5.60384e-05	0.00380856	-0.194259	-0.15412	0.0482163	0.0532624	0.0170838	1.23638e-13	-0.126639	0.040429	0.209843	-0.161064	-0.141874	0.0785933	0.113137
Derived_OCT_measures	Derived_OCT_measures	INL_RPE_thickness_inner_subfield_left	6:149989579:A:AT	rs199871796	6	149989579	6q25.1	4.25416e-13	1	rs199871796	NA	0.62438	NA	-0.0113945	NA	0.0232706	0.00706971	4.25416e-13	0.0512358	NA	NA	NA	NA	NA	NA
Derived_OCT_measures	Derived_OCT_measures	INL_RPE_thickness_inner_subfield_left	7:99894971:A:G	rs142473518	7	99894971	7q22.1	4.4871e-11	5	rs142473518;rs113027130;rs548768523;rs2404976;rs55839153	0.310018	0.0501784	0.030383	0.0517367	0.0299286	0.0264173	0.0081143	4.4871e-11	0.0534492	0.937095	0.501058	-0.00428001	0.0432926	0.0542309	0.0643445
Derived_OCT_measures	Derived_OCT_measures	INL_RPE_thickness_inner_subfield_left	7:100197866:A:G	rs62482222	7	100197866	7q22.1	3.75649e-12	7	rs62482222;7:100209801_ACT_A;7:100222682_CT_C;rs62482241;rs4434553;rs2293769;rs113027130	0.795429	0.134592	-0.0100469	-0.0465002	0.0387511	0.0310782	0.00929792	3.75649e-12	-0.0645839	0.843247	0.364736	-0.012152	0.145641	0.0614536	0.160684
Derived_OCT_measures	Derived_OCT_measures	INL_RPE_thickness_inner_subfield_left	7:101513672:C:G	rs13229095	7	101513672	7q22.1	5.42798e-12	4	rs13229095;rs56102188;rs117523626;rs574880206	0.361915	0.00576954	-0.0338473	-0.0857605	0.0371245	0.0310659	0.0091188	5.42798e-12	-0.0628642	0.591754	0.211426	-0.0329195	-0.146513	0.061383	0.117243
Derived_OCT_measures	Derived_OCT_measures	INL_RPE_thickness_inner_subfield_left	8:109121945:C:T	rs13263941	8	109121945	8q23.1	2.33555e-35	10	rs13263941;rs139617950;rs78935216;rs10087226;rs1036351;rs2514837;rs2514839;rs2514840;rs421695;rs117073107	0.154338	0.0259472	0.0285489	0.0523786	0.0200431	0.0235198	0.00718645	2.33555e-35	0.0891766	0.263652	NA	0.0416451	NA	0.0372562	NA
Derived_OCT_measures	Derived_OCT_measures	INL_RPE_thickness_inner_subfield_left	9:21553876:A:T	rs9657572	9	21553876	9p21.3	1.44668e-15	2	rs9657572;rs1452653	NA	0.0273149	NA	0.0499697	NA	0.0226416	0.00679678	1.44668e-15	0.0542479	0.480646	NA	0.0287234	NA	0.0407272	NA
Derived_OCT_measures	Derived_OCT_measures	INL_RPE_thickness_inner_subfield_left	9:77164177:C:T	rs6560395	9	77164177	9q21.13	3.03252e-12	2	rs6560395;rs7037043	0.397682	0.00360974	0.0150944	0.0598188	0.017847	0.0205535	0.00626959	3.03252e-12	0.043738	0.585787	0.487172	0.0181388	0.0260038	0.0332852	0.0374255
Derived_OCT_measures	Derived_OCT_measures	INL_RPE_thickness_inner_subfield_left	10:48389841:C:T	rs111245635	10	48389841	10q11.22	7.81818e-13	2	rs111245635;rs112350020	0.986051	0.357862	-0.00301936	0.0833794	0.172703	0.0906844	0.0257745	7.81818e-13	0.184656	0.439423	0.915357	0.372542	-0.034935	0.481839	0.328695
Derived_OCT_measures	Derived_OCT_measures	INL_RPE_thickness_inner_subfield_left	10:49742205:C:T	rs4838417	10	49742205	10q11.22	1.50677e-11	2	rs4838417;rs10857595	0.228126	0.927483	0.022817	0.00197052	0.0189321	0.0216512	0.0065511	1.50677e-11	0.0442019	0.884877	0.157544	0.00508799	0.0473736	0.0351407	0.0335179
Derived_OCT_measures	Derived_OCT_measures	INL_RPE_thickness_inner_subfield_left	10:70001640:C:T	rs56238729	10	70001640	10q21.3	2.63993e-11	3	rs56238729;10:70042807_CT_C;rs566312419	0.361597	0.02319	0.0169922	0.0538491	0.0186252	0.023719	0.00734152	2.63993e-11	0.0489339	0.320641	NA	0.0361527	NA	0.0364024	NA
Derived_OCT_measures	Derived_OCT_measures	INL_RPE_thickness_inner_subfield_left	10:85960149:A:C	rs10788333	10	85960149	10q23.1	6.11504e-17	6	rs10788333;rs80173430;rs12217769;rs57897265;rs61429630;rs17103203	0.183237	0.274958	0.0236511	0.0225029	0.0177714	0.0206124	0.00624671	6.11504e-17	0.0522412	0.0479391	0.74371	0.0663769	-0.0116052	0.0335591	0.035496
Derived_OCT_measures	Derived_OCT_measures	INL_RPE_thickness_inner_subfield_left	10:124235355:C:G	rs2672587	10	124235355	10q26.13	4.62412e-12	2	rs2672587;rs60401382	0.00600918	0.0946673	-0.0520429	-0.03978	0.0189434	0.0238022	0.00734605	4.62412e-12	-0.0508102	0.199043	0.205265	-0.0445968	-0.0430717	0.0347251	0.0340032
Derived_OCT_measures	Derived_OCT_measures	INL_RPE_thickness_inner_subfield_left	11:622044:C:T	rs61879160	11	622044	11p15.5	5.09529e-11	2	rs61879160;rs35134589	0.0259322	0.0208663	0.0936531	0.0684051	0.0420493	0.0296075	0.00884338	5.09529e-11	0.0580844	0.110588	0.170483	0.126141	0.172729	0.0790576	0.12602
Derived_OCT_measures	Derived_OCT_measures	INL_RPE_thickness_inner_subfield_left	11:31434854:A:T	rs17705366	11	31434854	11p13	1.61771e-16	4	rs17705366;rs2177482;rs3026398;rs61471641	0.0724191	0.0449574	-0.0404885	-0.0455614	0.0225377	0.0227233	0.0068804	1.61771e-16	-0.0567459	0.31642	0.252552	-0.0407037	-0.0527093	0.0406289	0.0460677
Derived_OCT_measures	Derived_OCT_measures	INL_RPE_thickness_inner_subfield_left	11:68968149:A:C	rs78977588	11	68968149	11q13.3	1.29261e-11	2	rs78977588;11:68943309_TTAA_T	0.0783708	0.790536	0.0547647	0.00838421	0.0311124	0.0315653	0.00964259	1.29261e-11	0.0652751	0.167057	0.358165	0.063692	0.134757	0.0460961	0.146655
Derived_OCT_measures	Derived_OCT_measures	INL_RPE_thickness_inner_subfield_left	11:69055051:A:G	rs67808136	11	69055051	11q13.3	6.15444e-11	2	rs67808136;rs11606813	0.140807	0.110093	-0.0375884	-0.0796049	0.0255219	0.0498224	0.013877	6.15444e-11	-0.0907545	0.862576	0.660673	-0.00795292	-0.0194156	0.0459451	0.0442285
Derived_OCT_measures	Derived_OCT_measures	INL_RPE_thickness_inner_subfield_left	11:69286205:C:T	rs2930972	11	69286205	11q13.3	5.19708e-11	2	rs2930972;rs4980554	0.926615	0.329712	0.00266575	0.0265315	0.0289425	0.0272203	0.0081097	5.19708e-11	0.0532416	0.39558	0.385145	-0.0403821	0.0698986	0.047534	0.0804861
Derived_OCT_measures	Derived_OCT_measures	INL_RPE_thickness_inner_subfield_left	11:129099686:C:T	rs7127011	11	129099686	11q24.3	2.48231e-13	4	rs7127011;rs11221650;rs1493535;rs10893946	0.649096	0.423723	0.00966996	0.0178728	0.0212518	0.0223416	0.0066963	2.48231e-13	0.049016	0.191422	0.462433	-0.055243	0.0284189	0.042287	0.0386732
Derived_OCT_measures	Derived_OCT_measures	INL_RPE_thickness_inner_subfield_left	12:55655479:C:T	rs73116921	12	55655479	12q13.2	1.30887e-11	6	rs73116921;rs534727686;rs147010529;rs142621472;rs74867235;rs17116870	0.210966	0.263522	0.111903	0.0559543	0.0894571	0.0500439	0.0151312	1.30887e-11	0.102403	0.970928	0.178743	-0.00706272	0.416598	0.193791	0.309822
Derived_OCT_measures	Derived_OCT_measures	INL_RPE_thickness_inner_subfield_left	12:55887415:C:CT	12:55887415_CT_C	12	55887415	12q13.2	1.27851e-10	3	12:55887415_CT_C;rs10658724;rs34709595	NA	0.174219	NA	0.0359579	NA	0.0264636	0.00779075	1.27851e-10	0.0500922	NA	NA	NA	NA	NA	NA
Derived_OCT_measures	Derived_OCT_measures	INL_RPE_thickness_inner_subfield_left	12:55959346:A:G	rs191282631	12	55959346	12q13.2	1.07973e-12	5	rs191282631;rs117082867;rs117427783;rs75975191;rs117766050	0.0925523	0.737206	0.311092	-0.0362283	0.184944	0.107965	0.0250219	1.07973e-12	0.178154	0.732532	0.286343	0.12462	0.57123	0.364643	0.535774
Derived_OCT_measures	Derived_OCT_measures	INL_RPE_thickness_inner_subfield_left	12:56115585:C:T	rs3138142	12	56115585	12q13.2	2.03618e-223	11	rs3138142;rs3138136;rs117427783;rs117236761;rs143791725;rs73119282;rs73119300;rs73123204;rs12825163;rs74867235;rs3138144	1.12929e-11	2.17085e-16	0.14877	0.199796	0.0219134	0.024329	0.0073077	2.03618e-223	0.233178	2.25819e-09	0.041121	0.20643	0.214712	0.0345312	0.105132
Derived_OCT_measures	Derived_OCT_measures	INL_RPE_thickness_inner_subfield_left	12:56127077:C:T	rs2462936	12	56127077	12q13.2	1.18838e-24	4	rs2462936;rs140829745;rs11171661;rs3138144	0.437946	0.0124109	0.026498	-0.0637111	0.0341616	0.025482	0.00778753	1.18838e-24	-0.079819	NA	0.720259	NA	0.0419967	NA	0.117273
Derived_OCT_measures	Derived_OCT_measures	INL_RPE_thickness_inner_subfield_left	12:56170342:G:T	rs77232256	12	56170342	12q13.2	5.71582e-17	2	rs77232256;rs149918474	0.00195594	0.000186223	0.226654	0.283357	0.0731886	0.0758246	0.022667	5.71582e-17	0.189745	0.0519867	0.240075	0.227271	0.364027	0.116954	0.309863
Derived_OCT_measures	Derived_OCT_measures	INL_RPE_thickness_inner_subfield_left	12:56178174:G:GATAA	12:56178174_GATAA_G	12	56178174	12q13.2	5.11641e-15	3	12:56178174_GATAA_G;rs191245781;rs117427783	0.0484342	0.000589298	0.274137	0.293815	0.138906	0.0854986	0.0243945	5.11641e-15	0.190863	0.177096	0.568447	0.307434	-0.305647	0.227771	0.535903
Derived_OCT_measures	Derived_OCT_measures	INL_RPE_thickness_inner_subfield_left	12:56185642:A:T	rs61956408	12	56185642	12q13.2	5.56891e-11	1	rs61956408	0.368679	0.243804	0.122457	0.109738	0.136222	0.0941526	0.0282266	5.56891e-11	0.185022	0.380085	0.0899004	0.345537	0.475411	0.393667	0.280326
Derived_OCT_measures	Derived_OCT_measures	INL_RPE_thickness_inner_subfield_left	12:56187472:A:G	rs12824144	12	56187472	12q13.2	6.2189e-21	4	rs12824144;rs12578814;rs3138144;rs35114186	0.011562	0.886745	-0.0571995	-0.00315817	0.0226511	0.0221743	0.00676644	6.2189e-21	-0.0635113	0.00411819	0.764941	-0.111448	0.0272504	0.0388459	0.0911391
Derived_OCT_measures	Derived_OCT_measures	INL_RPE_thickness_inner_subfield_left	12:56204865:C:CA	12:56204865_CA_C	12	56204865	12q13.2	4.78864e-19	4	12:56204865_CA_C;rs117960147;rs117236761;rs78398296	0.980383	0.724039	-0.00126167	-0.0212053	0.0513099	0.0600604	0.0172507	4.78864e-19	0.153825	NA	0.390319	NA	-0.0654716	NA	0.0762149
Derived_OCT_measures	Derived_OCT_measures	INL_RPE_thickness_inner_subfield_left	12:56306743:C:T	rs55858839	12	56306743	12q13.2	1.78592e-20	13	rs55858839;rs73123204;rs2069414;rs11171744;rs78182748;rs534727686;rs142621472;rs12825163;rs74867235;rs3138136;rs143791725;rs73119282;rs73119300	0.46806	0.000773219	0.04461	0.147947	0.0614769	0.044003	0.0125831	1.78592e-20	0.116701	0.360301	0.950851	0.101909	-0.0153429	0.111402	0.248917
Derived_OCT_measures	Derived_OCT_measures	INL_RPE_thickness_inner_subfield_left	12:56341112:A:G	rs76644869	12	56341112	12q13.2	7.94252e-26	14	rs76644869;rs12307952;rs7963590;rs75975191;rs12831884;rs539856586;rs773662;rs117766050;rs111794954;rs111678271;rs113859179;rs113236437;rs117082867;rs117427783	0.00828978	0.0141616	0.21214	0.141844	0.0803549	0.0578213	0.0160002	7.94252e-26	0.168128	0.584567	0.836516	0.0748937	0.0532872	0.136986	0.258235
Derived_OCT_measures	Derived_OCT_measures	INL_RPE_thickness_inner_subfield_left	12:56359642:A:G	rs2069389	12	56359642	12q13.2	2.92639e-12	11	rs2069389;rs75639074;rs74703593;rs141116113;rs79135614;rs80262739;rs3138136;rs117236761;rs73119282;rs1056785;rs73119300	0.545546	0.00931172	-0.0389223	0.116887	0.0643932	0.0449499	0.0144766	2.92639e-12	0.101064	0.524753	0.226468	-0.0646354	0.265721	0.101622	0.219693
Derived_OCT_measures	Derived_OCT_measures	INL_RPE_thickness_inner_subfield_left	12:56830687:C:T	rs73113077	12	56830687	12q13.3	8.12884e-14	5	rs73113077;rs141116113;rs75639074;rs74703593;rs111794954	NA	0.0170496	NA	0.0750525	NA	0.0314602	0.0091728	8.12884e-14	0.0685045	NA	0.251955	NA	0.192603	NA	0.168122
Derived_OCT_measures	Derived_OCT_measures	INL_RPE_thickness_inner_subfield_left	12:96164706:A:C	rs17288982	12	96164706	12q22	8.62462e-13	5	rs17288982;rs113233676;rs1561091;rs80203744;rs11108332	0.0026505	0.406393	-0.101248	-0.0224029	0.0336863	0.0269831	0.00827899	8.62462e-13	-0.0592018	0.0062139	0.498778	-0.155921	-0.0851637	0.0569831	0.125905
Derived_OCT_measures	Derived_OCT_measures	INL_RPE_thickness_inner_subfield_left	13:28981506:C:CT	13:28981506_CT_C	13	28981506	13q12.3	1.20575e-10	1	13:28981506_CT_C	0.108232	0.964194	-0.0324343	-0.00103249	0.0201933	0.023	0.00683052	1.20575e-10	-0.0439791	0.439134	0.423163	-0.0279204	-0.0321028	0.036089	0.0400811
Derived_OCT_measures	Derived_OCT_measures	INL_RPE_thickness_inner_subfield_left	13:50112843:C:G	rs7325207	13	50112843	13q14.2	2.07933e-10	6	rs7325207;rs4942845;rs2093472;rs373340567;rs7320206;rs74520758	0.999149	0.00452353	-2.19398e-05	0.0788434	0.0205758	0.0277702	0.00849812	2.07933e-10	0.0540086	0.397043	NA	0.0350951	NA	0.0414388	NA
Derived_OCT_measures	Derived_OCT_measures	INL_RPE_thickness_inner_subfield_left	13:114318239:A:G	rs11839787	13	114318239	13q34	1.05293e-11	4	rs11839787;rs146484804;rs9577895;rs11164142	NA	0.285279	NA	-0.0224882	NA	0.0210458	0.00634379	1.05293e-11	-0.0431319	0.675286	NA	-0.0149907	NA	0.0357856	NA
Derived_OCT_measures	Derived_OCT_measures	INL_RPE_thickness_inner_subfield_left	14:21782241:A:G	rs10142653	14	21782241	14q11.2	6.49421e-15	4	rs10142653;rs17197037;14:21778399_CTT_C;rs4468516	0.812453	0.000460951	-0.00432827	-0.0716462	0.0182425	0.0204559	0.00627625	6.49421e-15	-0.0489168	0.347556	0.864818	0.0319218	-0.00553191	0.0339832	0.0324938
Derived_OCT_measures	Derived_OCT_measures	INL_RPE_thickness_inner_subfield_left	14:69525936:A:G	rs1914004	14	69525936	14q24.1	3.75657e-16	9	rs1914004;rs148016826;rs7157772;14:69663339_CTT_C;14:69743397_CA_C;rs8006103;rs12880330;rs956134;rs141337737	0.210524	0.00335917	0.0223046	0.0643554	0.0178134	0.0219433	0.00663348	3.75657e-16	0.0540374	0.203016	0.756961	0.0418037	0.0105455	0.0328386	0.0340756
Derived_OCT_measures	Derived_OCT_measures	INL_RPE_thickness_inner_subfield_left	14:74101756:C:T	rs112109204	14	74101756	14q24.3	2.801e-11	4	rs112109204;rs17782351;rs113534243;rs113860908	0.093328	0.633945	0.124097	0.0249692	0.0739512	0.0524363	0.0160533	2.801e-11	0.106862	0.107622	0.972189	0.180066	0.0132244	0.111913	0.379318
Derived_OCT_measures	Derived_OCT_measures	INL_RPE_thickness_inner_subfield_left	14:74140183:C:T	rs139347411	14	74140183	14q24.3	5.4576e-17	5	rs139347411;rs9652296;rs74504936;rs114165892;rs10135293	0.194243	0.0135598	-0.176807	-0.226523	0.136202	0.0917572	0.0288091	5.4576e-17	-0.241317	0.5078	0.405959	-0.213075	-0.233109	0.321735	0.280508
Derived_OCT_measures	Derived_OCT_measures	INL_RPE_thickness_inner_subfield_left	14:74247181:A:G	rs56196901	14	74247181	14q24.3	1.49765e-13	7	rs56196901;14:74258238_GTAA_G;rs72723758;rs62006135;rs35864336;rs144361907;rs9652296	0.00381885	0.00906523	-0.124641	-0.122049	0.0430873	0.0467695	0.0139947	1.49765e-13	-0.103384	0.766914	0.0101459	-0.0215277	-0.254823	0.0726273	0.0991215
Derived_OCT_measures	Derived_OCT_measures	INL_RPE_thickness_inner_subfield_left	14:74293531:C:T	rs8018644	14	74293531	14q24.3	1.47607e-64	15	rs8018644;rs11390108;rs1860138;rs199572425;rs62006135;rs4903165;rs35864336;rs551602396;rs7148979;rs778685470;rs12050154;rs1558176;14:74258238_GTAA_G;rs571851010;rs11626246	0.00721582	0.00264358	-0.0510475	-0.0703272	0.0189999	0.0233925	0.00709145	1.47607e-64	-0.120311	0.00393526	NA	-0.10059	NA	0.0348869	NA
Derived_OCT_measures	Derived_OCT_measures	INL_RPE_thickness_inner_subfield_left	14:74328905:G:T	rs1968105	14	74328905	14q24.3	2.6263e-29	13	rs1968105;rs2302120;rs199572425;rs4903165;rs17782351;rs10147158;rs34339863;rs929450;rs11626246;rs11390108;rs1860138;rs11424982;rs8020267	0.0102391	0.0369256	0.0533405	0.0539683	0.0207741	0.0258644	0.00831441	2.6263e-29	0.0934448	0.00411289	0.246933	0.142174	0.0382975	0.0495488	0.033077
Derived_OCT_measures	Derived_OCT_measures	INL_RPE_thickness_inner_subfield_left	14:74381829:A:G	rs117704116	14	74381829	14q24.3	1.67668e-48	7	rs117704116;rs62006135;rs7148979;rs10135293;rs10129550;rs74504936;14:74258238_GTAA_G	0.014806	0.00335383	-0.275184	-0.220155	0.112915	0.0750538	0.021316	1.67668e-48	-0.311963	0.0533159	0.852661	-0.408112	-0.070448	0.2112	0.379314
Derived_OCT_measures	Derived_OCT_measures	INL_RPE_thickness_inner_subfield_left	14:74400788:A:G	rs149343413	14	74400788	14q24.3	2.53068e-43	10	rs149343413;rs78355949;rs7148979;rs79329510;rs747513;rs117813701;rs200577672;rs2068773;rs61052738;14:74379573_CT_C	4.92313e-05	0.0051294	-0.150936	-0.148507	0.0371832	0.0530611	0.015315	2.53068e-43	-0.211355	0.000183935	0.759394	-0.214079	0.0292342	0.0572385	0.0954501
Derived_OCT_measures	Derived_OCT_measures	INL_RPE_thickness_inner_subfield_left	14:74410640:C:T	rs72723771	14	74410640	14q24.3	3.11696e-12	7	rs72723771;rs62006135;rs144361907;14:74103278_TCAAA_T;14:74258238_GTAA_G;rs61052738;rs72723758	0.0966959	0.117763	-0.249612	-0.147958	0.15027	0.0945879	0.025362	3.11696e-12	-0.176833	0.783046	0.171737	-0.118723	-0.567383	0.43117	0.415166
Derived_OCT_measures	Derived_OCT_measures	INL_RPE_thickness_inner_subfield_left	14:74483819:C:T	rs191433274	14	74483819	14q24.3	2.79411e-10	1	rs191433274	0.99101	0.0913568	-0.00129986	-0.191391	0.115363	0.113364	0.0323767	2.79411e-10	-0.20429	0.115404	0.170375	-0.29396	0.329676	0.186717	0.240464
Derived_OCT_measures	Derived_OCT_measures	INL_RPE_thickness_inner_subfield_left	14:74570130:A:ATTTTTTTTTTTTT	14:74570130_ATTTTTTTTTTTTT_A	14	74570130	14q24.3	2.62268e-30	14	14:74570130_ATTTTTTTTTTTTT_A;rs113534243;rs7152352;rs778685470;rs75410415;rs8006297;rs12050154;rs8013751;rs11390108;rs12890967;rs199572425;rs138267982;rs17782351;rs10147158	0.747058	0.000139289	0.00913072	0.10457	0.0283105	0.0274504	0.0082447	2.62268e-30	0.0943237	0.437143	0.165102	0.0402339	-0.078659	0.0517794	0.0566661
Derived_OCT_measures	Derived_OCT_measures	INL_RPE_thickness_inner_subfield_left	14:74666641:A:G	rs887595	14	74666641	14q24.3	1.30675e-139	16	rs887595;rs12050154;rs747513;rs1548770;rs7158381;rs17782472;rs2068773;rs61052738;rs72723758;rs62006135;rs551602396;rs7148979;rs7152352;rs778685470;rs775924321;rs139569341	1.42127e-07	1.33453e-11	-0.0995867	-0.178253	0.0189239	0.0263499	0.00818704	1.30675e-139	-0.20593	1.00255e-05	0.764688	-0.153048	0.00998566	0.0346526	0.03336
Derived_OCT_measures	Derived_OCT_measures	INL_RPE_thickness_inner_subfield_left	14:74686575:A:G	rs118186707	14	74686575	14q24.3	4.376e-29	8	rs118186707;rs10137199;rs7156792;rs8023118;rs929450;rs1019095;rs8020267;rs34339863	0.60296	4.63479e-06	-0.0669887	0.312636	0.128788	0.0682511	0.018777	4.376e-29	0.210184	0.195182	0.0456578	0.377082	-0.926805	0.291093	0.46374
Derived_OCT_measures	Derived_OCT_measures	INL_RPE_thickness_inner_subfield_left	14:74712267:A:G	rs67793133	14	74712267	14q24.3	2.27623e-30	7	rs67793133;rs8016365;rs17782472;rs10140709;rs35185559;rs12879209;14:74700862_CG_C	0.00103796	0.0156679	-0.0619374	-0.0532264	0.0188832	0.0220257	0.00676323	2.27623e-30	-0.077458	0.0263826	0.0351178	-0.0739614	-0.0798848	0.0333079	0.037914
Derived_OCT_measures	Derived_OCT_measures	INL_RPE_thickness_inner_subfield_left	14:74795706:C:G	rs141392392	14	74795706	14q24.3	7.30966e-27	3	rs141392392;rs10135293;rs17782472	0.459855	0.00104925	-0.106077	-0.324327	0.143524	0.0989714	0.0320396	7.30966e-27	-0.343805	0.242059	0.259304	-0.460433	-0.427727	0.393581	0.379178
Derived_OCT_measures	Derived_OCT_measures	INL_RPE_thickness_inner_subfield_left	14:74828636:G:T	rs78240185	14	74828636	14q24.3	2.12979e-11	2	rs78240185;rs150838438	0.0117334	0.188755	-0.182106	-0.0707063	0.0722626	0.0537989	0.0169867	2.12979e-11	-0.113757	NA	0.151068	NA	-0.370578	NA	0.258104
Derived_OCT_measures	Derived_OCT_measures	INL_RPE_thickness_inner_subfield_left	14:75240090:A:G	rs12891131	14	75240090	14q24.3	2.55293e-20	14	rs12891131;rs528910316;14:75317089_CT_C;14:75356827_CT_C;rs4899539;14:75399002_TA_T;rs11621866;rs11159090;rs4903245;rs1866628;rs6574188;rs12587457;rs4899532;rs6574192	0.0225734	0.0549288	-0.0414842	-0.0391641	0.0181902	0.0204039	0.00627261	2.55293e-20	-0.0579354	0.148703	0.285753	-0.0481324	-0.0364119	0.0333298	0.03411
Derived_OCT_measures	Derived_OCT_measures	INL_RPE_thickness_inner_subfield_left	15:53998595:C:CTATGTGTACACAT	15:53998595_CTATGTGTACACAT_C	15	53998595	15q21.3	1.59397e-14	7	15:53998595_CTATGTGTACACAT_C;rs11070997;rs12901183;rs1906431;rs1906397;rs690545;rs540605729	0.178862	0.221622	-0.0250455	-0.0253293	0.0186314	0.0207239	0.00625095	1.59397e-14	-0.0480057	0.0433618	0.558107	-0.0671982	-0.0246747	0.033263	0.0421318
Derived_OCT_measures	Derived_OCT_measures	INL_RPE_thickness_inner_subfield_left	15:60016301:A:G	rs28754340	15	60016301	15q22.2	2.7771e-11	4	rs28754340;rs62015260;rs17236804;15:59979551_CT_C	NA	0.225159	NA	0.0265179	NA	0.0218628	0.00650878	2.7771e-11	0.043335	NA	NA	NA	NA	NA	NA
Derived_OCT_measures	Derived_OCT_measures	INL_RPE_thickness_inner_subfield_left	15:89732471:C:T	rs7175019	15	89732471	15q26.1	7.9835e-12	4	rs7175019;rs729707;rs2854518;15:89767281_CA_C	0.237686	0.943923	0.021754	-0.00144332	0.0184232	0.0205191	0.00625416	7.9835e-12	0.0427712	0.182291	0.469226	0.0447277	-0.0241826	0.0335357	0.0334134
Derived_OCT_measures	Derived_OCT_measures	INL_RPE_thickness_inner_subfield_left	16:80489238:A:T	rs28738814	16	80489238	16q23.2	9.98348e-11	4	rs28738814;rs4635359;rs62048558;rs1564767	0.601451	0.0511813	-0.0100471	-0.0401124	0.0192358	0.0205709	0.00623987	9.98348e-11	-0.0403545	0.892692	0.788103	-0.00506291	0.00911249	0.0375312	0.0339038
Derived_OCT_measures	Derived_OCT_measures	INL_RPE_thickness_inner_subfield_left	17:43798360:A:G	rs55938136	17	43798360	17q21.31	3.75369e-19	1	rs55938136	0.00709434	0.66772	0.0897771	0.0108335	0.0333448	0.0252364	0.00743294	3.75369e-19	0.0664801	0.00393747	0.397586	0.20003	-0.0837276	0.0693795	0.0989758
Derived_OCT_measures	Derived_OCT_measures	INL_RPE_thickness_inner_subfield_left	17:44083402:A:G	rs1991556	17	44083402	17q21.31	1.6019e-20	18	rs1991556;rs8067056;rs4510068;rs2732634;rs199470;rs56755526;17:44858598_CA_C;rs62064595;rs61572747;rs546735951;17:43511281_TGGCTAACACGGTGAAACCCC_T;rs142925250;rs1526123;rs12938476;rs4076453;rs35076622;rs9915721;rs2435201	0.001756	0.755242	0.107671	0.00794276	0.0344142	0.0254793	0.00750414	1.6019e-20	0.0696834	0.00401558	0.588277	0.201185	-0.0713085	0.0699304	0.131727
Derived_OCT_measures	Derived_OCT_measures	INL_RPE_thickness_inner_subfield_left	17:59013670:C:T	rs9303435	17	59013670	17q23.2	2.24516e-15	6	rs9303435;rs72843596;rs11654354;rs8070692;rs112238083;rs9904053	0.580432	0.087614	0.0119426	0.049343	0.0216057	0.0288873	0.00883235	2.24516e-15	0.070014	0.440277	0.832217	0.052306	-0.00709705	0.0677781	0.033499
Derived_OCT_measures	Derived_OCT_measures	INL_RPE_thickness_inner_subfield_left	18:56936000:A:G	rs28774981	18	56936000	18q21.32	2.40932e-18	4	rs28774981;rs1517033;rs13381549;rs73456245	0.585965	0.94632	0.0130291	-0.00160276	0.0239201	0.0238049	0.00709932	2.40932e-18	0.0620216	0.465899	0.197888	0.0322232	-0.0594899	0.0441917	0.0462025
Derived_OCT_measures	Derived_OCT_measures	INL_RPE_thickness_inner_subfield_left	18:56971398:C:T	rs17696543	18	56971398	18q21.32	5.84549e-12	7	rs17696543;rs35997111;rs12960077;rs4940868;18:57057405_ATATTATATATTATATTATATTATATTATAT_A;rs8096017;rs72958139	0.237567	0.261922	-0.0363342	-0.0304673	0.0307633	0.0271579	0.00821272	5.84549e-12	-0.0565311	0.197112	0.0822063	-0.0623862	-0.140774	0.048368	0.0809964
Derived_OCT_measures	Derived_OCT_measures	INL_RPE_thickness_inner_subfield_left	18:57052843:A:G	rs11662962	18	57052843	18q21.32	4.2887e-15	6	rs11662962;rs2305044;rs8095409;rs11152142;rs2011464;rs4940868	0.0758346	0.797863	0.0530359	0.00760008	0.0298729	0.0296747	0.00934394	4.2887e-15	0.0733143	0.26119	0.687151	0.052516	0.0372014	0.0467397	0.0923744
Derived_OCT_measures	Derived_OCT_measures	INL_RPE_thickness_inner_subfield_left	18:57122611:A:C	rs7229033	18	57122611	18q21.32	2.07943e-12	9	rs7229033;rs2011464;rs35997111;rs12960077;rs4940868;rs8096017;rs11152142;rs1893789;rs72958139	0.246556	0.773469	0.021797	-0.00595013	0.0188107	0.0206716	0.00626984	2.07943e-12	0.0440711	0.106216	NA	0.0579977	NA	0.0359022	NA
Derived_OCT_measures	Derived_OCT_measures	INL_RPE_thickness_inner_subfield_left	22:28188203:C:T	rs5752638	22	28188203	22q12.1	1.78669e-14	2	rs5752638;rs382819	0.614091	0.0087833	-0.0126029	-0.0678571	0.0249937	0.0258959	0.00785202	1.78669e-14	-0.0601867	0.272081	0.0165227	-0.0436086	0.200681	0.0397062	0.0837161
Derived_OCT_measures	Derived_OCT_measures	INL_RPE_thickness_inner_subfield_left	22:30606564:A:G	rs11913168	22	30606564	22q12.2	6.1226e-23	8	rs11913168;rs140800292;rs11704655;rs2074204;rs118018786;rs73164752;rs9614155;rs35476831	0.000167848	0.00868203	-0.0953505	-0.0874342	0.0253386	0.0333168	0.00996805	6.1226e-23	-0.0982983	0.000147436	0.256751	-0.174676	-0.0480543	0.0460236	0.0423721
Derived_OCT_measures	Derived_OCT_measures	INL_RPE_thickness_inner_subfield_left	22:30615817:A:T	rs184790069	22	30615817	22q12.2	1.08199e-13	11	rs184790069;rs567421422;rs715605;rs78797341;rs56195319;rs34568360;rs140932249;rs192710276;rs58038262;rs5997567;rs35476831	0.802001	0.972139	0.0136409	-0.0019616	0.0543985	0.0561661	0.0163778	1.08199e-13	-0.121695	0.0531977	0.2316	0.259594	0.0966241	0.134274	0.0807727
Derived_OCT_measures	Derived_OCT_measures	INL_RPE_thickness_inner_subfield_left	22:30638226:G:T	rs929271	22	30638226	22q12.2	1.51082e-31	12	rs929271;rs9620961;rs11705378;rs12484252;rs4823086;rs138833250;rs73164714;22:30607923_ATGG_A;rs9608851;rs13057533;rs9620957;rs549362453	0.0169136	0.964457	0.0484719	-0.0010175	0.0202932	0.0228338	0.00689302	1.51082e-31	0.0805488	NA	0.747134	NA	0.0267625	NA	0.083005
Derived_OCT_measures	Derived_OCT_measures	INL_RPE_thickness_inner_subfield_left	22:30649229:C:T	rs73166584	22	30649229	22q12.2	2.5811e-13	6	rs73166584;rs5763918;rs140932249;rs715605;rs78797341;rs56195319	0.188752	0.59424	-0.0490322	-0.0148483	0.0373072	0.0278736	0.00835544	2.5811e-13	-0.0611169	0.296298	0.704226	-0.0790523	-0.0429163	0.0756912	0.11305
Derived_OCT_measures	Derived_OCT_measures	INL_RPE_thickness_inner_subfield_right	1:23406485:C:G	rs2235547	1	23406485	1p36.12	2.08238e-19	6	rs2235547;1:23437692_CAA_C;rs75978447;1:23519157_ACC_A;rs17437121;rs55738514	0.197045	0.0704061	0.024152	0.0366228	0.0187222	0.0202416	0.00620601	2.08238e-19	0.055909	0.853796	0.532227	0.006255	-0.0225162	0.0339434	0.0360483
Derived_OCT_measures	Derived_OCT_measures	INL_RPE_thickness_inner_subfield_right	1:113445614:C:T	rs72683434	1	113445614	1p13.2	5.05441e-26	8	rs72683434;rs10857981;1:113460676_CAATA_C;rs17493859;1:113410391_CTGTG_C;rs1216537;rs796183150;rs112071636	0.195112	0.00881684	-0.0426267	-0.0653744	0.032901	0.0249609	0.00742971	5.05441e-26	-0.0783869	0.0548711	0.123182	-0.114187	0.148335	0.0594756	0.0962246
Derived_OCT_measures	Derived_OCT_measures	INL_RPE_thickness_inner_subfield_right	1:196702810:C:T	rs1329428	1	196702810	1q31.3	2.49708e-16	5	rs1329428;rs12759472;rs10922140;rs1576877;rs12134598	0.00228831	0.00869268	0.0535644	0.0551914	0.017562	0.021034	0.00629768	2.49708e-16	0.0516122	0.0177484	0.0246571	0.0761735	0.071855	0.0321295	0.031982
Derived_OCT_measures	Derived_OCT_measures	INL_RPE_thickness_inner_subfield_right	1:200310898:C:G	rs71633898	1	200310898	1q32.1	2.50238e-22	9	rs71633898;rs2808495;rs2808506;rs11369486;rs4915434;rs34199291;1:200441602_CT_C;rs34049751;rs12727980	0.00213229	1.73097e-05	-0.0560379	-0.0914889	0.0182465	0.0212912	0.00642078	2.50238e-22	-0.0624036	0.00403454	0.104447	-0.0932209	-0.0718556	0.0324196	0.0442551
Derived_OCT_measures	Derived_OCT_measures	INL_RPE_thickness_inner_subfield_right	1:214162573:A:T	rs340838	1	214162573	1q32.3	1.10762e-11	2	rs340838;rs141190641	0.0341029	0.0208492	0.0374401	0.0490764	0.01767	0.0212387	0.00628206	1.10762e-11	0.0426663	0.074422	0.614069	0.0596241	0.0202796	0.0334214	0.0402154
Derived_OCT_measures	Derived_OCT_measures	INL_RPE_thickness_inner_subfield_right	1:222148552:A:C	rs12032598	1	222148552	1q41	6.74115e-15	3	rs12032598;rs759175181;rs12738322	0.645463	0.0648751	-0.0107995	0.0489106	0.0234734	0.0264938	0.0080031	6.74115e-15	0.0623381	0.88256	NA	-0.00674244	NA	0.0456418	NA
Derived_OCT_measures	Derived_OCT_measures	INL_RPE_thickness_inner_subfield_right	1:227447213:C:T	rs1513617	1	227447213	1q42.13	1.13099e-18	12	rs1513617;rs776003769;rs12408978;rs6426452;rs7545890;rs1570429;rs7549464;rs1929861;rs7521639;rs5781473;rs5781473;rs2670455	0.968327	0.00487652	0.000827194	0.0608571	0.0208324	0.0216183	0.00657612	1.13099e-18	0.0580101	0.370604	NA	0.0371173	NA	0.0414559	NA
Derived_OCT_measures	Derived_OCT_measures	INL_RPE_thickness_inner_subfield_right	2:24074791:G:GA	rs35208908	2	24074791	2p23.3	1.70611e-20	15	rs35208908;2:24189620_CT_C;2:24210992_CA_C;rs11675585;rs2136264;rs35933493;2:23896733_CCCA_C;rs4665237;2:23924849_ATT_A;rs7560892;rs35529032;rs569514203;rs10779936;rs74175027;rs59562845	0.266834	0.00270086	0.0200811	0.0638857	0.0180849	0.0212961	0.00633717	1.70611e-20	0.0588045	0.076258	0.240935	0.0580982	0.0424608	0.0327716	0.0362091
Derived_OCT_measures	Derived_OCT_measures	INL_RPE_thickness_inner_subfield_right	2:145338686:C:T	rs116350483	2	145338686	2q22.3	1.89386e-24	2	rs116350483;rs149534337	0.0195775	0.0156462	-0.259845	-0.201722	0.111314	0.0834573	0.0242691	1.89386e-24	-0.247653	0.11796	0.252072	-0.275311	0.486363	0.176098	0.424648
Derived_OCT_measures	Derived_OCT_measures	INL_RPE_thickness_inner_subfield_right	2:169013165:C:T	rs10497336	2	169013165	2q24.3	3.47705e-16	3	rs10497336;rs10183957;rs6749447	0.0136861	0.0366913	-0.0510036	-0.0583198	0.0206878	0.0279151	0.0085282	3.47705e-16	-0.0695519	0.399654	0.273087	-0.0310086	-0.0415752	0.0368169	0.0379342
Derived_OCT_measures	Derived_OCT_measures	INL_RPE_thickness_inner_subfield_right	2:234223886:A:G	rs7583380	2	234223886	2q37.1	9.90083e-11	1	rs7583380	0.0169622	0.000166558	-0.0843359	-0.180916	0.0353236	0.0480522	0.0144097	9.90083e-11	-0.0932088	0.152716	0.335752	-0.0812859	-0.0691339	0.0568432	0.0718205
Derived_OCT_measures	Derived_OCT_measures	INL_RPE_thickness_inner_subfield_right	3:27711706:A:G	rs9837054	3	27711706	3p24.1	1.79954e-18	3	rs9837054;rs2077631;rs116837280	0.0468769	0.000221331	0.0387269	0.104465	0.0194861	0.0282848	0.00869594	1.79954e-18	0.0762564	0.169432	0.865197	0.0465712	0.00600866	0.0338939	0.0353945
Derived_OCT_measures	Derived_OCT_measures	INL_RPE_thickness_inner_subfield_right	3:156828823:A:G	rs729257	3	156828823	3q25.31	1.93955e-10	1	rs729257	0.511112	0.388741	0.0120659	0.0180255	0.0183622	0.0209137	0.00636783	1.93955e-10	0.040538	0.219696	NA	-0.0392111	NA	0.0319481	NA
Derived_OCT_measures	Derived_OCT_measures	INL_RPE_thickness_inner_subfield_right	5:87775507:T:TG	rs199502002	5	87775507	5q14.3	1.76663e-18	8	rs199502002;rs12653396;rs153685;rs34317;rs200405456;rs28712135;5:87475116_CT_C;rs247916	NA	0.0126733	NA	-0.0557254	NA	0.0223544	0.0066991	1.76663e-18	-0.0587596	0.139216	NA	-0.0491889	NA	0.0332646	NA
Derived_OCT_measures	Derived_OCT_measures	INL_RPE_thickness_inner_subfield_right	5:87847988:A:G	rs79327504	5	87847988	5q14.3	2.76028e-32	11	rs79327504;rs373616442;rs114895921;rs78792246;rs78651477;rs184539003;rs17547627;rs115114609;5:87782483_GGACA_G;rs200402995;rs11428650	0.0339498	0.00260459	0.0815102	0.123303	0.0384361	0.0409518	0.0119981	2.76028e-32	0.141927	0.58255	0.812214	0.0341432	0.0190394	0.0621165	0.080142
Derived_OCT_measures	Derived_OCT_measures	INL_RPE_thickness_inner_subfield_right	6:7232389:C:T	rs75757892	6	7232389	6p24.3	6.44443e-14	5	rs75757892;rs76053219;rs7744696;rs75320317;rs12192672	0.0460358	0.435235	-0.0802193	-0.0220651	0.0402089	0.0282791	0.0080698	6.44443e-14	-0.0605132	0.171406	0.340135	-0.0898267	-0.124014	0.0656772	0.130008
Derived_OCT_measures	Derived_OCT_measures	INL_RPE_thickness_inner_subfield_right	6:35477152:C:T	rs7752728	6	35477152	6p21.31	7.22833e-28	8	rs7752728;rs2894402;rs12181820;rs6457830;rs6910300;rs6929873;rs3798345;rs2064319	0.0420082	6.65396e-06	-0.0427592	-0.112212	0.021028	0.0249112	0.00759443	7.22833e-28	-0.0831011	0.0241628	NA	-0.0852666	NA	0.0378201	NA
Derived_OCT_measures	Derived_OCT_measures	INL_RPE_thickness_inner_subfield_right	6:106514039:A:G	rs9398059	6	106514039	6q21	2.20524e-12	2	rs9398059;rs17558797	0.00351049	0.073948	-0.143289	-0.096238	0.0490868	0.0538565	0.0171534	2.20524e-12	-0.120432	0.0188441	0.411712	-0.184626	-0.0963255	0.0786113	0.117343
Derived_OCT_measures	Derived_OCT_measures	INL_RPE_thickness_inner_subfield_right	6:149989579:A:AT	rs199871796	6	149989579	6q25.1	7.23914e-13	2	rs199871796;6:150212322_CA_C	NA	0.61666	NA	0.0116887	NA	0.0233498	0.00702938	7.23914e-13	0.0504347	NA	NA	NA	NA	NA	NA
Derived_OCT_measures	Derived_OCT_measures	INL_RPE_thickness_inner_subfield_right	7:99483731:C:CTT	7:99483731_CTT_C	7	99483731	7q22.1	2.1955e-10	2	7:99483731_CTT_C;rs2404976	0.0195517	0.0565041	0.0408704	0.0398074	0.0175046	0.020873	0.00628245	2.1955e-10	0.0398747	0.0284347	0.558821	0.0695718	0.0290729	0.03175	0.0497318
Derived_OCT_measures	Derived_OCT_measures	INL_RPE_thickness_inner_subfield_right	7:100054637:G:GT	rs762414084	7	100054637	7q22.1	3.77412e-11	7	rs762414084;rs113027130;rs11772580;rs555388290;rs2404976;rs55839153;7:99876106_CT_C	0.019029	0.0287577	0.0709341	0.0568437	0.0302496	0.0259941	0.00788182	3.77412e-11	0.05212	0.593025	0.142938	0.0274069	0.125298	0.0512798	0.0855315
Derived_OCT_measures	Derived_OCT_measures	INL_RPE_thickness_inner_subfield_right	7:100197866:A:G	rs62482222	7	100197866	7q22.1	1.00797e-15	14	rs62482222;rs2686815;rs56328569;rs7457024;rs9801017;rs564636753;rs4434553;rs221795;rs4729606;rs778675951;rs314320;rs4134898;rs4596570;rs113027130	0.22427	0.594991	-0.0466441	-0.016641	0.0383822	0.0313026	0.00924241	1.00797e-15	-0.0741785	0.665493	0.784989	-0.0255184	0.046191	0.0590238	0.169308
Derived_OCT_measures	Derived_OCT_measures	INL_RPE_thickness_inner_subfield_right	7:101513672:C:G	rs13229095	7	101513672	7q22.1	2.6413e-12	3	rs13229095;rs17407001;rs574880206	0.30031	0.0437915	-0.0376897	-0.0627146	0.0363882	0.0311072	0.00906798	2.6413e-12	-0.063436	0.111512	0.132524	-0.0926381	-0.180297	0.0582104	0.119861
Derived_OCT_measures	Derived_OCT_measures	INL_RPE_thickness_inner_subfield_right	8:61986668:A:G	rs12547986	8	61986668	8q12.2	1.66329e-12	3	rs12547986;rs1985815;rs112813436	NA	0.113814	NA	0.0350728	NA	0.02218	0.0068183	1.66329e-12	0.0481382	0.335486	NA	0.0318836	NA	0.0331044	NA
Derived_OCT_measures	Derived_OCT_measures	INL_RPE_thickness_inner_subfield_right	8:109121945:C:T	rs13263941	8	109121945	8q23.1	3.63379e-31	11	rs13263941;rs605269;rs7015513;rs139617950;rs78935216;rs10096547;rs10089406;rs2514837;rs1452019;rs2514840;rs2443774	0.0558425	0.0965952	0.0380153	0.0392905	0.0198798	0.0236463	0.00715226	3.63379e-31	0.0830431	0.318895	NA	0.0358321	NA	0.0359496	NA
Derived_OCT_measures	Derived_OCT_measures	INL_RPE_thickness_inner_subfield_right	9:21566440:A:G	rs1377193	9	21566440	9p21.3	3.72601e-15	2	rs1377193;rs1562996	0.140536	0.018984	0.0261722	0.0529611	0.0177584	0.0225766	0.00668345	3.72601e-15	0.0525574	0.282102	NA	0.0401488	NA	0.0373266	NA
Derived_OCT_measures	Derived_OCT_measures	INL_RPE_thickness_inner_subfield_right	9:77200750:A:G	rs11144015	9	77200750	9q21.13	1.77189e-11	3	rs11144015;rs7869878;rs7037043	0.548788	0.000663865	0.0106183	0.0704296	0.0177097	0.0206897	0.00624471	1.77189e-11	0.0419875	0.310114	0.163567	-0.0325827	0.055146	0.0321018	0.039583
Derived_OCT_measures	Derived_OCT_measures	INL_RPE_thickness_inner_subfield_right	10:49741135:C:T	rs1947075	10	49741135	10q11.22	7.62357e-12	4	rs1947075;rs935265;rs1867583;rs10857595	0.434669	0.640293	0.0146977	0.010179	0.0188136	0.021783	0.00653004	7.62357e-12	0.0447011	0.395831	0.463525	0.0284701	0.0249177	0.0335301	0.0339915
Derived_OCT_measures	Derived_OCT_measures	INL_RPE_thickness_inner_subfield_right	10:70001640:C:T	rs56238729	10	70001640	10q21.3	1.19539e-13	4	rs56238729;10:70042807_CT_C;rs11595406;rs566312419	0.175182	0.0105613	0.0249936	0.0611157	0.0184354	0.0239024	0.00730556	1.19539e-13	0.0541875	0.189779	NA	0.0459556	NA	0.0350476	NA
Derived_OCT_measures	Derived_OCT_measures	INL_RPE_thickness_inner_subfield_right	10:85961758:A:G	rs11200922	10	85961758	10q23.1	4.77727e-13	2	rs11200922;rs12217769	0.290058	0.169421	0.0183752	0.0284426	0.0173679	0.0206996	0.00622146	4.77727e-13	0.0449904	0.083246	0.743033	0.0561772	-0.0140153	0.032432	0.0427506
Derived_OCT_measures	Derived_OCT_measures	INL_RPE_thickness_inner_subfield_right	10:124214448:G:T	rs10490924	10	124214448	10q26.13	4.87348e-11	1	rs10490924	0.492475	0.0454104	-0.0134578	-0.0491033	0.019607	0.0245414	0.00755346	4.87348e-11	-0.0496621	0.309908	0.737807	0.0346757	-0.0126625	0.0341493	0.0378257
Derived_OCT_measures	Derived_OCT_measures	INL_RPE_thickness_inner_subfield_right	11:635240:A:T	rs28499086	11	635240	11p15.5	3.77814e-11	4	rs28499086;11:639372_GGC_G;rs36180797;rs61879160	0.666766	0.69299	0.00964877	-0.00952083	0.0224082	0.0241155	0.00732065	3.77814e-11	0.048408	0.399678	0.120982	0.0429524	-0.0560287	0.0510004	0.036132
Derived_OCT_measures	Derived_OCT_measures	INL_RPE_thickness_inner_subfield_right	11:31434854:A:T	rs17705366	11	31434854	11p13	1.29104e-17	5	rs17705366;11:31792112_CA_C;rs2177482;rs113859447;rs61471641	0.0305444	0.489767	-0.048397	-0.0157471	0.0223754	0.0227995	0.00684663	1.29104e-17	-0.058501	0.120959	0.0213212	-0.0605348	-0.10841	0.0390356	0.0470887
Derived_OCT_measures	Derived_OCT_measures	INL_RPE_thickness_inner_subfield_right	11:68953054:A:G	rs7128814	11	68953054	11q13.3	4.35914e-11	4	rs7128814;rs7927331;rs7930375;11:68943309_TTAA_T	0.516468	0.219632	-0.0117913	-0.0256135	0.018174	0.0208663	0.00631575	4.35914e-11	-0.0416292	0.542669	0.473074	-0.0199589	-0.0388011	0.0327849	0.0540792
Derived_OCT_measures	Derived_OCT_measures	INL_RPE_thickness_inner_subfield_right	11:68968149:A:C	rs78977588	11	68968149	11q13.3	9.22959e-13	3	rs78977588;rs7930375;11:68943309_TTAA_T	0.0246909	0.747405	0.0696025	0.0102203	0.0309867	0.0317336	0.00959827	9.22959e-13	0.0685464	0.0841849	0.549581	0.0771307	0.0897528	0.0446642	0.149991
Derived_OCT_measures	Derived_OCT_measures	INL_RPE_thickness_inner_subfield_right	11:69055051:A:G	rs67808136	11	69055051	11q13.3	1.83486e-16	3	rs67808136;rs11601194;rs11606813	0.0240754	0.108849	-0.057083	-0.0800205	0.0253036	0.0499071	0.0137926	1.83486e-16	-0.113546	0.609383	0.671231	-0.0225083	-0.0191116	0.0440515	0.0450257
Derived_OCT_measures	Derived_OCT_measures	INL_RPE_thickness_inner_subfield_right	11:129079118:A:G	rs967257	11	129079118	11q24.3	9.80736e-15	4	rs967257;rs12416888;rs585592;rs10893946	0.226313	0.75305	0.0256326	0.00713584	0.0211855	0.0226808	0.0067382	9.80736e-15	0.0521653	0.459119	0.259881	-0.0305944	0.0446756	0.0413271	0.0396527
Derived_OCT_measures	Derived_OCT_measures	INL_RPE_thickness_inner_subfield_right	12:55655479:C:T	rs73116921	12	55655479	12q13.2	4.82261e-15	7	rs73116921;rs544741991;rs116906697;rs147010529;rs142621472;rs74867235;rs17116870	0.239411	0.045213	0.104447	0.101232	0.0887807	0.0505486	0.0150651	4.82261e-15	0.117982	0.980211	0.329612	0.00461623	0.308969	0.186108	0.316925
Derived_OCT_measures	Derived_OCT_measures	INL_RPE_thickness_inner_subfield_right	12:55887415:C:CT	12:55887415_CT_C	12	55887415	12q13.2	7.60719e-13	3	12:55887415_CT_C;rs10658724;rs34709595	NA	0.0515729	NA	0.0515704	NA	0.0264915	0.00774901	7.60719e-13	0.0555453	NA	NA	NA	NA	NA	NA
Derived_OCT_measures	Derived_OCT_measures	INL_RPE_thickness_inner_subfield_right	12:55959346:A:G	rs191282631	12	55959346	12q13.2	9.13445e-18	6	rs191282631;rs117082867;rs75180715;rs75975191;rs117766050;rs79477779	0.0288145	0.42076	0.401169	0.0872235	0.183516	0.108338	0.0249903	9.13445e-18	0.214525	0.717318	0.309517	-0.126782	0.556835	0.350182	0.547939
Derived_OCT_measures	Derived_OCT_measures	INL_RPE_thickness_inner_subfield_right	12:56115585:C:T	rs3138142	12	56115585	12q13.2	1.0818e-228	11	rs3138142;rs3138136;rs75180715;rs117236761;rs143791725;rs73119282;rs73119300;rs73123204;rs12825163;rs74867235;rs3138144	1.3134e-10	3.76921e-18	0.13983	0.213853	0.0217614	0.0246217	0.00727012	1.0818e-228	0.234727	3.38085e-07	0.0523814	0.169999	0.206179	0.0333275	0.106278
Derived_OCT_measures	Derived_OCT_measures	INL_RPE_thickness_inner_subfield_right	12:56127077:C:T	rs2462936	12	56127077	12q13.2	3.19724e-26	4	rs2462936;rs140829745;rs11171661;rs3138144	0.819035	0.0313111	-0.00775142	-0.0551121	0.0338806	0.0255967	0.00774611	3.19724e-26	-0.0820577	NA	0.872727	NA	-0.0193544	NA	0.120817
Derived_OCT_measures	Derived_OCT_measures	INL_RPE_thickness_inner_subfield_right	12:56170342:G:T	rs77232256	12	56170342	12q13.2	2.40472e-19	2	rs77232256;rs149918474	0.00276644	0.00363529	0.215608	0.219258	0.0720479	0.0753933	0.0225343	2.40472e-19	0.202652	0.0752468	0.200736	0.198517	0.405411	0.111592	0.316861
Derived_OCT_measures	Derived_OCT_measures	INL_RPE_thickness_inner_subfield_right	12:56178174:G:GATAA	12:56178174_GATAA_G	12	56178174	12q13.2	1.09697e-14	3	12:56178174_GATAA_G;rs75180715;rs191245781	0.0601762	0.000323388	0.261828	0.310672	0.139307	0.0863985	0.0242564	1.09697e-14	0.18744	0.0943895	0.502793	0.376262	-0.367238	0.224945	0.548033
Derived_OCT_measures	Derived_OCT_measures	INL_RPE_thickness_inner_subfield_right	12:56185642:A:T	rs61956408	12	56185642	12q13.2	1.72729e-11	1	rs61956408	0.314871	0.488498	0.135873	0.0658325	0.135189	0.0950376	0.0279744	1.72729e-11	0.188195	0.0569151	0.328983	0.666041	0.280005	0.349818	0.286842
Derived_OCT_measures	Derived_OCT_measures	INL_RPE_thickness_inner_subfield_right	12:56187472:A:G	rs12824144	12	56187472	12q13.2	2.04853e-22	3	rs12824144;rs12578814;rs3138144	0.016741	0.669237	-0.0537704	-0.00949998	0.022476	0.022238	0.00673588	2.04853e-22	-0.0656031	0.108274	0.834769	-0.0599572	0.0198886	0.0373333	0.0953478
Derived_OCT_measures	Derived_OCT_measures	INL_RPE_thickness_inner_subfield_right	12:56204865:C:CA	12:56204865_CA_C	12	56204865	12q13.2	5.51751e-21	5	12:56204865_CA_C;rs117960147;rs117236761;rs78398296;rs117492356	0.315377	0.612704	0.0512424	0.0308288	0.0510381	0.0609004	0.0171432	5.51751e-21	0.161126	NA	0.869405	NA	0.0128485	NA	0.0781467
Derived_OCT_measures	Derived_OCT_measures	INL_RPE_thickness_inner_subfield_right	12:56230726:A:C	rs1056785	12	56230726	12q13.2	1.48833e-10	7	rs1056785;rs2069389;rs75639074;rs145537545;rs79135614;rs117236761;rs73119282	0.579217	0.0212037	0.0734977	0.183916	0.132541	0.0798128	0.0234599	1.48833e-10	0.150298	0.45886	0.0872436	-0.259344	0.541666	0.350122	0.316741
Derived_OCT_measures	Derived_OCT_measures	INL_RPE_thickness_inner_subfield_right	12:56238786:A:T	rs73119287	12	56238786	12q13.2	2.13068e-11	2	rs73119287;rs3138144	NA	0.012568	NA	-0.0745457	NA	0.0298687	0.0088885	2.13068e-11	-0.0595243	NA	NA	NA	NA	NA	NA
Derived_OCT_measures	Derived_OCT_measures	INL_RPE_thickness_inner_subfield_right	12:56306743:C:T	rs55858839	12	56306743	12q13.2	3.06973e-20	14	rs55858839;rs73123204;rs2069414;rs11171744;rs78182748;rs544741991;rs116906697;rs142621472;rs12825163;rs74867235;rs3138136;rs143791725;rs73119282;rs73119300	0.754121	5.60947e-05	-0.0191092	0.178757	0.0610106	0.0443713	0.0125183	3.06973e-20	0.115375	0.283105	0.276456	-0.115533	-0.27694	0.107636	0.254467
Derived_OCT_measures	Derived_OCT_measures	INL_RPE_thickness_inner_subfield_right	12:56341112:A:G	rs76644869	12	56341112	12q13.2	7.39284e-28	12	rs76644869;rs11171705;rs7963590;rs75975191;rs12831884;rs539856586;rs773662;rs117766050;rs111794954;rs111678271;rs117082867;rs75180715	0.0126549	0.000216529	0.198844	0.214007	0.07975	0.0578568	0.0159411	7.39284e-28	0.174401	0.335541	0.983565	0.127886	-0.00544002	0.132798	0.264088
Derived_OCT_measures	Derived_OCT_measures	INL_RPE_thickness_inner_subfield_right	12:56830687:C:T	rs73113077	12	56830687	12q13.3	6.51027e-12	4	rs73113077;rs75639074;rs111794954;rs145537545	NA	0.000571679	NA	0.108888	NA	0.0316103	0.00912086	6.51027e-12	0.0626422	NA	0.223555	NA	0.209248	NA	0.171919
Derived_OCT_measures	Derived_OCT_measures	INL_RPE_thickness_inner_subfield_right	12:96164706:A:C	rs17288982	12	96164706	12q22	3.16614e-12	3	rs17288982;rs79658385;rs35053512	0.048517	0.289844	-0.0658561	-0.0286727	0.0333819	0.027089	0.00824058	3.16614e-12	-0.057438	0.0283267	0.163394	-0.11995	-0.177839	0.0547033	0.127598
Derived_OCT_measures	Derived_OCT_measures	INL_RPE_thickness_inner_subfield_right	13:28981506:C:CT	13:28981506_CT_C	13	28981506	13q12.3	1.48672e-12	2	13:28981506_CT_C;13:28963283_TA_T	0.0797733	0.579203	-0.0351409	0.0127906	0.0200576	0.0230648	0.00679865	1.48672e-12	-0.0481053	0.662775	0.828388	-0.0152046	-0.00886851	0.0348661	0.0409122
Derived_OCT_measures	Derived_OCT_measures	INL_RPE_thickness_inner_subfield_right	13:114498034:A:G	rs9577895	13	114498034	13q34	1.20335e-10	4	rs9577895;rs11164142;rs147161288;rs7399672	NA	0.204455	NA	0.0266483	NA	0.0210001	0.00628383	1.20335e-10	0.040461	0.620824	NA	0.0167052	NA	0.0337695	NA
Derived_OCT_measures	Derived_OCT_measures	INL_RPE_thickness_inner_subfield_right	14:21773023:C:T	rs8019326	14	21773023	14q11.2	2.51594e-15	3	rs8019326;rs11620670;rs17197037	0.103107	0.00218732	-0.0289029	-0.0625094	0.0177321	0.0204043	0.00624344	2.51594e-15	-0.0494033	0.943953	0.0355233	-0.00223811	-0.0685206	0.0318355	0.0325925
Derived_OCT_measures	Derived_OCT_measures	INL_RPE_thickness_inner_subfield_right	14:36124335:A:G	rs10134646	14	36124335	14q13.2	9.62257e-12	2	rs10134646;rs541157254	0.287889	0.441276	0.0244404	0.0243415	0.022997	0.0316107	0.00948251	9.62257e-12	0.0645952	0.57727	0.243452	0.0262758	0.0438056	0.047142	0.0375562
Derived_OCT_measures	Derived_OCT_measures	INL_RPE_thickness_inner_subfield_right	14:69589589:T:TA	rs34867364	14	69589589	14q24.1	6.18071e-14	5	rs34867364;rs148016826;rs10782457;14:69572631_CATAT_C;rs61981648	0.133844	0.00709823	0.0258685	0.0592396	0.0172558	0.0220042	0.00660479	6.18071e-14	0.0495637	0.133797	0.525455	0.046466	-0.021638	0.0309919	0.0340778
Derived_OCT_measures	Derived_OCT_measures	INL_RPE_thickness_inner_subfield_right	14:74040819:C:T	rs140884027	14	74040819	14q24.3	1.00919e-10	1	rs140884027	0.542781	0.139972	-0.0463356	-0.114494	0.0761331	0.0775758	0.0261297	1.00919e-10	-0.168943	0.324461	0.633568	-0.10051	0.160235	0.102006	0.336127
Derived_OCT_measures	Derived_OCT_measures	INL_RPE_thickness_inner_subfield_right	14:74140183:C:T	rs139347411	14	74140183	14q24.3	8.30247e-17	5	rs139347411;rs9652296;rs74504936;rs144991697;rs10135293	0.0535669	0.0259074	-0.260878	-0.20557	0.135147	0.0922835	0.0286422	8.30247e-17	-0.238499	0.415054	0.220493	-0.251809	-0.351387	0.308957	0.286795
Derived_OCT_measures	Derived_OCT_measures	INL_RPE_thickness_inner_subfield_right	14:74293531:C:T	rs8018644	14	74293531	14q24.3	3.86992e-74	16	rs8018644;rs11390108;rs1860138;rs2018125;rs199572425;rs3742815;rs62006135;rs35864336;rs551602396;rs7148979;14:74602522_GT_G;rs8021337;rs1558176;14:74258238_GTAA_G;rs571851010;rs11626246	0.00134428	1.08373e-05	-0.0602695	-0.103145	0.0187969	0.0234433	0.00705761	3.86992e-74	-0.12856	0.00671122	NA	-0.0903483	NA	0.0333285	NA
Derived_OCT_measures	Derived_OCT_measures	INL_RPE_thickness_inner_subfield_right	14:74318547:C:G	rs8020091	14	74318547	14q24.3	1.49632e-47	10	rs8020091;14:74379573_CT_C;rs78355949;rs7148979;rs79329510;rs747513;rs117813701;rs200577672;rs72625701;rs61052738	0.000451279	0.00109849	-0.101564	-0.172269	0.028951	0.0527784	0.0151866	1.49632e-47	-0.219985	0.000792913	0.455284	-0.178717	-0.0357989	0.0532649	0.0479469
Derived_OCT_measures	Derived_OCT_measures	INL_RPE_thickness_inner_subfield_right	14:74328905:G:T	rs1968105	14	74328905	14q24.3	1.15229e-33	13	rs1968105;rs2302120;rs199572425;rs3742815;rs17782351;rs10147158;rs34339863;rs929450;rs11626246;rs11390108;rs1860138;rs11424982;rs8020267	0.0596248	0.00323272	0.038637	0.0763916	0.0205128	0.0259421	0.00827267	1.15229e-33	0.10004	0.0305853	0.460431	0.103364	0.0248276	0.0478001	0.0336354
Derived_OCT_measures	Derived_OCT_measures	INL_RPE_thickness_inner_subfield_right	14:74381829:A:G	rs117704116	14	74381829	14q24.3	6.2349e-54	7	rs117704116;rs62006135;rs7148979;rs10135293;rs10129550;rs74504936;14:74258238_GTAA_G	0.0316489	0.0114893	-0.24415	-0.189569	0.113621	0.0750041	0.0211845	6.2349e-54	-0.32756	0.135458	0.47689	-0.310327	-0.275889	0.207866	0.387858
Derived_OCT_measures	Derived_OCT_measures	INL_RPE_thickness_inner_subfield_right	14:74483819:C:T	rs191433274	14	74483819	14q24.3	1.02472e-12	1	rs191433274	0.086907	0.0188987	-0.197346	-0.270437	0.115276	0.115201	0.0321619	1.02472e-12	-0.229222	0.0310813	0.50773	-0.386362	0.168622	0.179201	0.254571
Derived_OCT_measures	Derived_OCT_measures	INL_RPE_thickness_inner_subfield_right	14:74523025:C:G	rs144361907	14	74523025	14q24.3	1.71646e-14	12	rs144361907;rs7148979;rs747513;14:74103278_TCAAA_T;14:74114405_CCTT_C;14:74153351_CA_C;rs56196901;14:74258238_GTAA_G;rs72723758;rs72723771;rs62006135;rs141453104	0.0459486	0.00123212	-0.225237	-0.223705	0.112852	0.06923	0.0200062	1.71646e-14	-0.153453	0.914024	0.741017	0.0243374	-0.128205	0.225421	0.387903
Derived_OCT_measures	Derived_OCT_measures	INL_RPE_thickness_inner_subfield_right	14:74570130:A:ATTTTTTTTTTTTT	14:74570130_ATTTTTTTTTTTTT_A	14	74570130	14q24.3	2.38608e-34	16	14:74570130_ATTTTTTTTTTTTT_A;rs113534243;14:74602522_GT_G;rs7152352;rs75410415;rs8021337;rs8006297;rs4291856;rs8013751;rs11390108;rs12890967;rs2018125;rs199572425;rs138267982;rs17782351;rs10147158	0.510107	0.000114014	0.0185321	0.106497	0.0281356	0.0275995	0.00820717	2.38608e-34	0.100304	0.497592	0.103207	0.0338738	-0.0940094	0.0499404	0.0576921
Derived_OCT_measures	Derived_OCT_measures	INL_RPE_thickness_inner_subfield_right	14:74666641:A:G	rs887595	14	74666641	14q24.3	1.03279e-161	17	rs887595;rs747513;rs1548770;rs7158381;rs17782472;rs72625701;rs61052738;rs72723758;rs188395141;rs62006135;rs551602396;rs778383644;rs7148979;14:74602522_GT_G;rs7152352;rs775924321;rs139569341	1.5785e-06	3.81487e-14	-0.0898951	-0.200754	0.0187241	0.0265297	0.008148	1.03279e-161	-0.220797	1.69151e-05	0.938981	-0.143112	-0.00260991	0.0332651	0.0340938
Derived_OCT_measures	Derived_OCT_measures	INL_RPE_thickness_inner_subfield_right	14:74686575:A:G	rs118186707	14	74686575	14q24.3	2.20388e-29	10	rs118186707;rs10137199;rs7156792;rs8023118;rs1985826;rs929450;rs1019095;rs8020267;rs146758197;rs34339863	0.798301	0.00142837	0.0335656	0.219165	0.131348	0.0687283	0.0186658	2.20388e-29	0.210072	0.228686	0.0970683	0.35285	-0.787193	0.293125	0.474431
Derived_OCT_measures	Derived_OCT_measures	INL_RPE_thickness_inner_subfield_right	14:74693381:A:G	rs34130759	14	74693381	14q24.3	1.32725e-10	2	rs34130759;rs34339863	0.999449	0.384496	6.50514e-05	0.0479649	0.0942151	0.0551548	0.0163565	1.32725e-10	0.105074	0.501103	0.193424	0.143519	-0.253503	0.21333	0.194925
Derived_OCT_measures	Derived_OCT_measures	INL_RPE_thickness_inner_subfield_right	14:74700862:C:CG	14:74700862_CG_C	14	74700862	14q24.3	1.23496e-34	6	14:74700862_CG_C;rs2024241;rs8016365;rs546107530;rs12896898;rs35797567	0.0486382	0.249599	0.0390898	0.0236395	0.019825	0.0205325	0.00624508	1.23496e-34	0.0766579	0.0241407	NA	0.0779444	NA	0.0345669	NA
Derived_OCT_measures	Derived_OCT_measures	INL_RPE_thickness_inner_subfield_right	14:74795706:C:G	rs141392392	14	74795706	14q24.3	4.2926e-33	3	rs141392392;rs10135293;rs17782472	0.806054	0.00254061	0.0342274	-0.306528	0.139408	0.101551	0.031908	4.2926e-33	-0.382396	0.670518	0.67451	0.160862	-0.162905	0.378111	0.387899
Derived_OCT_measures	Derived_OCT_measures	INL_RPE_thickness_inner_subfield_right	14:74828636:G:T	rs78240185	14	74828636	14q24.3	5.70137e-12	2	rs78240185;rs150838438	0.0113876	0.525366	-0.181474	-0.0344347	0.0717127	0.0542196	0.0169093	5.70137e-12	-0.116453	NA	0.00140757	NA	-0.840798	NA	0.263318
Derived_OCT_measures	Derived_OCT_measures	INL_RPE_thickness_inner_subfield_right	14:74889356:T:TCA	rs34711949	14	74889356	14q24.3	4.57701e-12	1	rs34711949	NA	0.828677	NA	0.0110165	NA	0.0509083	0.0150039	4.57701e-12	-0.103798	NA	NA	NA	NA	NA	NA
Derived_OCT_measures	Derived_OCT_measures	INL_RPE_thickness_inner_subfield_right	14:74925150:A:G	rs113625761	14	74925150	14q24.3	2.41196e-13	4	rs113625761;rs149147952;rs147898256;rs10135293	0.238856	0.239809	0.093318	-0.104617	0.0792274	0.0890005	0.0274924	2.41196e-13	-0.201346	0.143757	0.246123	-0.39135	0.114249	0.267691	0.0985061
Derived_OCT_measures	Derived_OCT_measures	INL_RPE_thickness_inner_subfield_right	14:75297727:C:T	rs973879	14	75297727	14q24.3	1.05732e-21	12	rs973879;14:75317089_CT_C;14:75356827_CT_C;rs4899539;14:75399002_TA_T;rs11159090;rs4903245;rs1866628;rs6574188;rs12587457;rs4899532;14:75272572_AT_A	0.00343108	0.0589257	-0.052867	-0.0386746	0.0180666	0.0204763	0.00624344	1.05732e-21	-0.0597569	0.12404	0.0539466	-0.04956	-0.066971	0.0322229	0.0347493
Derived_OCT_measures	Derived_OCT_measures	INL_RPE_thickness_inner_subfield_right	15:53998595:C:CTATGTGTACACAT	15:53998595_CTATGTGTACACAT_C	15	53998595	15q21.3	4.68489e-16	6	15:53998595_CTATGTGTACACAT_C;rs62007997;rs12901183;rs1906431;rs690545;rs540605729	0.0135859	0.03709	-0.0454623	-0.0434022	0.0184205	0.0208187	0.00621928	4.68489e-16	-0.0504968	0.01716	0.127259	-0.076069	-0.0649862	0.031918	0.0426139
Derived_OCT_measures	Derived_OCT_measures	INL_RPE_thickness_inner_subfield_right	15:60002601:C:T	rs3936513	15	60002601	15q22.2	3.33013e-14	4	rs3936513;rs7169509;rs11629842;rs71425877	0.170241	0.0812881	0.0242151	0.036446	0.0176568	0.0209068	0.00621354	3.33013e-14	0.0471284	0.494362	0.581862	0.0220831	0.0181702	0.0323141	0.0329967
Derived_OCT_measures	Derived_OCT_measures	INL_RPE_thickness_inner_subfield_right	16:80489223:A:G	rs28559271	16	80489223	16q23.2	3.97202e-14	5	rs28559271;rs4635359;rs12599282;rs6564760;rs9939856	0.816239	0.173979	0.00446677	-0.0279996	0.0192214	0.0205951	0.00621563	3.97202e-14	-0.047002	0.174809	0.937547	0.0498275	0.00273693	0.0367213	0.0349306
Derived_OCT_measures	Derived_OCT_measures	INL_RPE_thickness_inner_subfield_right	17:43798360:A:G	rs55938136	17	43798360	17q21.31	3.78949e-25	1	rs55938136	0.00416623	0.174704	0.0945866	0.0343825	0.0330112	0.0253326	0.00739905	3.78949e-25	0.0766504	0.0399917	0.666428	0.137031	-0.0436322	0.0667196	0.101222
Derived_OCT_measures	Derived_OCT_measures	INL_RPE_thickness_inner_subfield_right	17:43933190:G:GTTTTTA	17:43933190_GTTTTTA_G	17	43933190	17q21.31	2.80109e-27	25	17:43933190_GTTTTTA_G;rs9915721;rs754593;rs2435201;rs7225002;rs2732634;rs2458203;rs199470;rs56755526;17:44858598_CA_C;rs62064595;rs61572747;rs148676495;rs546735951;17:43511281_TGGCTAACACGGTGAAACCCC_T;rs142925250;17:43700576_AG_A;rs1623865;rs1526123;17:43784363_TG_T;rs9303521;rs12938476;rs34186148;rs4076453;rs242944	0.00112381	0.21823	0.112673	0.0318988	0.0345883	0.0259077	0.00757229	2.80109e-27	0.0819239	0.0321659	0.58819	0.148367	-0.0709432	0.0692547	0.131022
Derived_OCT_measures	Derived_OCT_measures	INL_RPE_thickness_inner_subfield_right	17:59013670:C:T	rs9303435	17	59013670	17q23.2	3.0961e-14	4	rs9303435;rs72844913;rs8073894;rs8070692	0.261881	0.148134	0.0239984	0.0419865	0.0213898	0.0290332	0.00878961	3.0961e-14	0.0667504	0.508696	0.557003	0.0431025	0.0200503	0.0652209	0.03414
Derived_OCT_measures	Derived_OCT_measures	INL_RPE_thickness_inner_subfield_right	18:56917562:C:T	rs12605508	18	56917562	18q21.32	7.44235e-19	4	rs12605508;rs13381549;rs6567071;rs73456233	0.14505	0.678857	0.0298307	-0.00957636	0.0204707	0.02313	0.00680872	7.44235e-19	0.0603802	0.700063	0.171798	0.0150554	0.048824	0.0390811	0.0357306
Derived_OCT_measures	Derived_OCT_measures	INL_RPE_thickness_inner_subfield_right	18:56981196:C:T	rs62094050	18	56981196	18q21.32	2.41555e-14	9	rs62094050;rs7243056;rs12960077;rs4940868;18:57057405_ATATTATATATTATATTATATTATATTATAT_A;rs8092290;rs8091191;rs72958139;rs536113	0.226133	0.017033	-0.0355328	-0.0635308	0.0293567	0.0266265	0.00787245	2.41555e-14	-0.0600378	0.0796287	0.698676	-0.0788965	-0.0318975	0.0450105	0.0823993
Derived_OCT_measures	Derived_OCT_measures	INL_RPE_thickness_inner_subfield_right	18:57052843:A:G	rs11662962	18	57052843	18q21.32	1.42676e-15	6	rs11662962;rs2305044;rs8095409;rs4940872;rs2011464;rs4940868	0.23228	0.375027	0.0353856	0.0263728	0.0296236	0.0297294	0.00929671	1.42676e-15	0.0742168	0.177021	0.32953	0.0606169	0.0933054	0.0449019	0.095692
Derived_OCT_measures	Derived_OCT_measures	INL_RPE_thickness_inner_subfield_right	18:57114796:A:G	rs77267357	18	57114796	18q21.32	3.40194e-11	7	rs77267357;rs72958139;rs7229033;rs4940868;18:57057405_ATATTATATATTATATTATATTATATTATAT_A;rs8092290;rs4940872	0.531085	0.903914	-0.0131772	0.00269976	0.0210381	0.022364	0.00677724	3.40194e-11	-0.0449198	0.521198	NA	-0.0254902	NA	0.0397353	NA
Derived_OCT_measures	Derived_OCT_measures	INL_RPE_thickness_inner_subfield_right	22:28187396:A:G	rs45462093	22	28187396	22q12.1	4.63176e-17	3	rs45462093;rs1297594;rs382819	0.762219	0.000310129	-0.0068913	-0.0873303	0.022776	0.0242134	0.00737932	4.63176e-17	-0.0619544	0.219112	0.0843268	-0.0429828	0.13094	0.0349769	0.075858
Derived_OCT_measures	Derived_OCT_measures	INL_RPE_thickness_inner_subfield_right	22:30606564:A:G	rs11913168	22	30606564	22q12.2	1.18856e-20	7	rs11913168;rs6006421;rs140800292;rs9614123;rs118018786;rs73164752;rs35476831	2.63659e-05	0.0040541	-0.105465	-0.0963289	0.025094	0.0335183	0.00992424	1.18856e-20	-0.0924714	7.18095e-05	0.290978	-0.175063	-0.0457185	0.0440942	0.0432948
Derived_OCT_measures	Derived_OCT_measures	INL_RPE_thickness_inner_subfield_right	22:30615817:A:T	rs184790069	22	30615817	22q12.2	1.43699e-12	11	rs184790069;22:30619251_GGGACTGA_G;rs715605;rs78797341;rs56195319;rs140932249;rs192710276;rs12627856;rs58038262;rs5997567;rs35476831	0.775939	0.289084	-0.015256	-0.0595746	0.0536023	0.0561954	0.0162872	1.43699e-12	-0.11532	0.609572	0.510494	0.0653317	0.0540208	0.12793	0.08209
Derived_OCT_measures	Derived_OCT_measures	INL_RPE_thickness_inner_subfield_right	22:30620891:A:G	rs13054238	22	30620891	22q12.2	1.04732e-34	14	rs13054238;rs9620961;rs11705378;rs12484252;rs13058084;rs73168617;rs73164714;22:30607923_ATGG_A;rs9608851;rs13057533;rs6518682;rs11089436;22:30619251_GGGACTGA_G;rs9606703	0.00444286	0.457968	0.0568612	0.0170821	0.0199872	0.0230157	0.00688325	1.04732e-34	0.0845832	NA	0.944279	NA	-0.00601216	NA	0.0860196
Derived_OCT_measures	Derived_OCT_measures	INL_RPE_thickness_inner_subfield_right	22:30649229:C:T	rs73166584	22	30649229	22q12.2	2.19105e-14	7	rs73166584;rs6006421;rs17656515;rs140932249;rs715605;rs78797341;rs56195319	0.0569329	0.165182	-0.0701842	-0.0387363	0.0368648	0.0279109	0.00831433	2.19105e-14	-0.0635122	0.0409491	0.261702	-0.147756	-0.127974	0.0722863	0.114021
Derived_OCT_measures	Derived_OCT_measures	INL_RPE_thickness_inner_subfield_right	22:46362822:C:CT	rs61459694	22	46362822	22q13.31	9.28072e-12	1	rs61459694	0.170786	0.31242	0.0257288	0.0226119	0.0187845	0.0223845	0.00665123	9.28072e-12	0.045343	0.525288	0.36812	0.0206972	0.0446576	0.0325829	0.0496195
Derived_OCT_measures	Derived_OCT_measures	INL_RPE_thickness_outer_subfield_left	1:113445614:C:T	rs72683434	1	113445614	1p13.2	1.66878e-18	5	rs72683434;1:113460676_CAATA_C;rs17493859;rs80238769;rs1216537	0.706839	0.0648442	-0.0124664	-0.0462428	0.0331461	0.0250458	0.00752715	1.66878e-18	-0.066071	0.791303	0.0718903	-0.0163116	0.168952	0.0616418	0.093872
Derived_OCT_measures	Derived_OCT_measures	INL_RPE_thickness_outer_subfield_left	1:200367088:A:G	rs36003362	1	200367088	1q32.1	4.47385e-13	3	rs36003362;rs6673000;rs4915434	0.160874	4.76047e-05	-0.0258172	-0.0864608	0.0184127	0.0212587	0.0065038	4.47385e-13	-0.0470901	0.048907	0.359773	-0.0661047	-0.0454293	0.0335659	0.0496063
Derived_OCT_measures	Derived_OCT_measures	INL_RPE_thickness_outer_subfield_left	1:202792179:A:G	rs10800867	1	202792179	1q32.1	1.64012e-14	3	rs10800867;rs61820950;1:202784592_CT_C	0.222955	0.720068	-0.0229288	-0.00774003	0.018814	0.021598	0.00658243	1.64012e-14	-0.0505273	0.448914	0.122036	0.0265077	-0.0533766	0.0350062	0.0345192
Derived_OCT_measures	Derived_OCT_measures	INL_RPE_thickness_outer_subfield_left	1:214157900:T:TC	rs141190641	1	214157900	1q32.3	1.55069e-10	1	rs141190641	0.880521	0.0251603	0.00638431	0.071608	0.0424746	0.0319831	0.00975165	1.55069e-10	0.0624135	0.617693	0.537732	0.0376244	0.069341	0.0753811	0.112522
Derived_OCT_measures	Derived_OCT_measures	INL_RPE_thickness_outer_subfield_left	1:227501550:A:AAC	rs776003769	1	227501550	1q42.13	1.86289e-11	2	rs776003769;rs1513617	0.341318	0.966617	0.0243546	0.00125849	0.0255943	0.0300705	0.00918582	1.86289e-11	0.0616955	0.885118	0.905888	-0.0115028	0.00446417	0.0796129	0.0377596
Derived_OCT_measures	Derived_OCT_measures	INL_RPE_thickness_outer_subfield_left	2:23928637:A:G	rs7560892	2	23928637	2p24.1	5.65904e-24	19	rs7560892;rs569514203;rs9678537;rs74175027;rs2551338;rs59562845;rs34272688;rs34272688;2:24189620_CT_C;rs4665251;rs11675585;rs2136264;rs560382319;rs6729231;rs12613951;rs1991083;rs34914080;rs4665237;2:23924849_ATT_A	0.0102563	0.00155276	-0.0453761	-0.0660281	0.0176763	0.0208643	0.00629385	5.65904e-24	-0.0635531	0.0992377	0.0541204	-0.0566041	-0.0646572	0.0343354	0.0335729
Derived_OCT_measures	Derived_OCT_measures	INL_RPE_thickness_outer_subfield_left	2:145222171:A:G	rs11892740	2	145222171	2q22.3	1.56997e-10	3	rs11892740;rs66865728;rs10529605	0.187603	0.000642499	-0.0242073	-0.0746548	0.0183708	0.0218736	0.00657071	1.56997e-10	-0.0420421	0.367572	0.628572	-0.0297004	-0.0169562	0.0329627	0.0350525
Derived_OCT_measures	Derived_OCT_measures	INL_RPE_thickness_outer_subfield_left	2:145338686:C:T	rs116350483	2	145338686	2q22.3	1.28511e-33	4	rs116350483;rs116098515;rs374520632;rs114973120	0.0389365	8.59578e-05	-0.234161	-0.327798	0.113403	0.0834697	0.0246053	1.28511e-33	-0.297328	0.448848	0.489406	-0.138234	0.291903	0.182527	0.422281
Derived_OCT_measures	Derived_OCT_measures	INL_RPE_thickness_outer_subfield_left	2:169035382:C:T	rs10221681	2	169035382	2q24.3	3.66541e-42	11	rs10221681;rs6749447;rs13023458;rs140458130;rs17190821;rs10176669;rs2390669;2:169156086_AC_A;rs16854696;rs2138753;rs7598658	4.72762e-05	0.00121905	-0.07715	-0.0857927	0.0189618	0.0265252	0.00830063	3.66541e-42	-0.112942	0.0176332	0.210476	-0.0842875	-0.0425862	0.0355159	0.0340076
Derived_OCT_measures	Derived_OCT_measures	INL_RPE_thickness_outer_subfield_left	2:218517174:C:T	rs7589104	2	218517174	2q35	2.8575e-18	7	rs7589104;rs1367194;rs10170591;rs72959745;rs13392670;rs185147777;rs57068798	0.164065	0.0113593	-0.0723749	-0.109434	0.0520111	0.0432297	0.012427	2.8575e-18	-0.108326	0.272735	0.394184	-0.0871981	-0.180728	0.0795033	0.212109
Derived_OCT_measures	Derived_OCT_measures	INL_RPE_thickness_outer_subfield_left	2:234236661:G:GT	2:234236661_GT_G	2	234236661	2q37.1	1.32439e-20	7	2:234236661_GT_G;rs13384918;rs72980341;rs7585217;rs4663396;rs111534661;rs55863333	3.2426e-06	1.60303e-06	-0.145848	-0.228405	0.0313326	0.0476048	0.0145111	1.32439e-20	-0.135044	0.0569932	0.00213789	-0.109538	-0.1564	0.05755	0.0509382
Derived_OCT_measures	Derived_OCT_measures	INL_RPE_thickness_outer_subfield_left	3:25049310:A:G	rs11129176	3	25049310	3p24.2	1.37843e-13	3	rs11129176;rs4298013;rs4858685	0.36514	0.0647399	0.0211654	0.0428379	0.0233713	0.0231926	0.00696935	1.37843e-13	0.051562	0.946412	0.494458	0.00265627	0.0566544	0.0395202	0.0829208
Derived_OCT_measures	Derived_OCT_measures	INL_RPE_thickness_outer_subfield_left	3:150115237:A:AGAGT	rs765544501	3	150115237	3q25.1	1.06571e-11	5	rs765544501;rs4681617;rs2278806;rs4414875;3:150199206_TA_T	0.410239	0.0591574	0.0175782	0.0455388	0.0213465	0.0241327	0.00740929	1.06571e-11	0.0503635	0.435318	0.633629	0.0296816	0.0201519	0.0380472	0.0422804
Derived_OCT_measures	Derived_OCT_measures	INL_RPE_thickness_outer_subfield_left	3:156329180:A:G	rs4680287	3	156329180	3q25.31	1.63483e-10	4	rs4680287;rs9865431;rs346003;3:156306256_GA_G	0.864893	0.972849	-0.00335542	-0.00079623	0.0197205	0.0233947	0.00702868	1.63483e-10	-0.0449289	0.695235	0.702395	-0.0148649	0.013258	0.0379437	0.0346987
Derived_OCT_measures	Derived_OCT_measures	INL_RPE_thickness_outer_subfield_left	5:38664132:C:CA	rs769597525	5	38664132	5p13.1	5.64204e-11	3	rs769597525;rs35395316;rs67604856	NA	0.0408598	NA	-0.0440484	NA	0.0215401	0.00651562	5.64204e-11	-0.0426963	NA	NA	NA	NA	NA	NA
Derived_OCT_measures	Derived_OCT_measures	INL_RPE_thickness_outer_subfield_left	5:55745334:C:G	rs30373	5	55745334	5q11.2	1.35341e-21	6	rs30373;rs6883300;rs286009;rs30355;rs30357;rs245803	0.271386	2.58852e-05	-0.0240294	0.0921891	0.0218473	0.0219136	0.00664459	1.35341e-21	0.0634265	NA	0.0271501	NA	-0.10214	NA	0.0462307
Derived_OCT_measures	Derived_OCT_measures	INL_RPE_thickness_outer_subfield_left	5:71486228:C:T	rs63338061	5	71486228	5q13.2	1.22501e-10	2	rs63338061;rs62364774	0.0274851	3.62089e-05	0.0537056	0.0918443	0.0243611	0.022236	0.00661867	1.22501e-10	0.0425991	NA	0.128493	NA	0.119356	NA	0.0785198
Derived_OCT_measures	Derived_OCT_measures	INL_RPE_thickness_outer_subfield_left	5:87135896:C:T	rs1070768	5	87135896	5q14.3	1.9157e-11	8	rs1070768;rs2178271;rs6881085;rs13155030;5:87778792_AT_A;rs34960;rs71580755;rs7721843	0.192949	0.192865	-0.0533368	-0.0604737	0.0409683	0.0464414	0.0126103	1.9157e-11	-0.0846444	0.253501	NA	-0.121273	NA	0.106204	NA
Derived_OCT_measures	Derived_OCT_measures	INL_RPE_thickness_outer_subfield_left	5:87775507:T:TG	rs199502002	5	87775507	5q14.3	9.7323e-28	16	rs199502002;rs17420814;rs12653396;rs10061788;rs9293503;rs6882046;rs153685;rs35539693;rs55740951;rs10942510;rs72783794;rs710361;rs532912673;5:87475116_CT_C;rs28505226;rs247916	NA	0.0274481	NA	-0.0494513	NA	0.022426	0.00678592	9.7323e-28	-0.0740709	0.0398396	NA	-0.0709191	NA	0.0345036	NA
Derived_OCT_measures	Derived_OCT_measures	INL_RPE_thickness_outer_subfield_left	5:87827065:A:G	rs114622514	5	87827065	5q14.3	1.36971e-51	18	rs114622514;rs11428650;rs373616442;rs114895921;rs16903284;rs114097435;rs78792246;rs11740691;rs78865998;rs78651477;rs148651691;rs142502827;5:87703316_AG_A;rs78440979;5:87748855_GTAGT_G;5:87778792_AT_A;5:87782483_GGACA_G;rs200402995	0.00790036	0.000136552	0.104345	0.154462	0.0392822	0.0404952	0.0120009	1.36971e-51	0.181345	0.0796217	0.184312	0.110657	0.124711	0.0631284	0.0939372
Derived_OCT_measures	Derived_OCT_measures	INL_RPE_thickness_outer_subfield_left	5:88075577:G:GTT	rs71613094	5	88075577	5q14.3	2.15661e-14	10	rs71613094;rs304152;rs55740951;rs80043958;rs10038371;rs17420814;rs9293503;rs6882046;rs153685;rs35539693	NA	0.25531	NA	-0.0267471	NA	0.023513	0.00715045	2.15661e-14	-0.0546361	0.582612	NA	0.0203794	NA	0.0370822	NA
Derived_OCT_measures	Derived_OCT_measures	INL_RPE_thickness_outer_subfield_left	5:126095011:A:G	rs12523362	5	126095011	5q23.2	4.71375e-21	13	rs12523362;rs7704384;rs150048703;rs62391737;rs537481850;rs554224643;5:126155151_ATTAT_A;rs1051643;rs57778143;rs58974626;rs13362024;rs7737457;5:126094298_CA_C	0.0591005	0.00153045	-0.0425769	-0.0806945	0.0225579	0.0254649	0.00784425	4.71375e-21	-0.0738566	0.0623416	0.792433	-0.0889795	-0.00973843	0.0477394	0.0370067
Derived_OCT_measures	Derived_OCT_measures	INL_RPE_thickness_outer_subfield_left	5:148620224:G:T	rs3797315	5	148620224	5q32	4.68961e-11	2	rs3797315;rs62378114	0.120144	0.149626	0.028493	0.029922	0.0183332	0.0207669	0.00628206	4.68961e-11	0.0413389	0.0381889	0.658403	0.0689304	0.0153762	0.0332544	0.0347783
Derived_OCT_measures	Derived_OCT_measures	INL_RPE_thickness_outer_subfield_left	6:6901663:A:G	rs2326838	6	6901663	6p25.1	2.13445e-13	1	rs2326838	0.0327654	0.00789522	-0.0415723	-0.057581	0.0194723	0.0216753	0.00654336	2.13445e-13	-0.0480289	0.61456	0.823027	-0.0170269	-0.00933658	0.0338119	0.0417458
Derived_OCT_measures	Derived_OCT_measures	INL_RPE_thickness_outer_subfield_left	6:35477152:C:T	rs7752728	6	35477152	6p21.31	1.79869e-15	2	rs7752728;rs3800374	0.39136	0.00397376	-0.0182406	-0.0719413	0.0212805	0.0249776	0.00768838	1.79869e-15	-0.0611572	0.13782	NA	-0.0584709	NA	0.039402	NA
Derived_OCT_measures	Derived_OCT_measures	INL_RPE_thickness_outer_subfield_left	6:106528340:A:G	rs9398063	6	106528340	6q21	9.75877e-24	5	rs9398063;rs17558797;rs117294148;rs76071086;rs4443535	6.44666e-05	0.00308812	-0.194331	-0.160063	0.0486335	0.0540967	0.0172304	9.75877e-24	-0.173063	0.00902182	0.473359	-0.206316	-0.0825152	0.0790111	0.11508
Derived_OCT_measures	Derived_OCT_measures	INL_RPE_thickness_outer_subfield_left	7:867033:C:T	rs9639276	7	867033	7p22.3	3.94569e-13	1	rs9639276	0.00316014	0.976126	0.0703861	-0.000817799	0.0238458	0.0273277	0.008287	3.94569e-13	0.0601422	0.00154993	0.105763	0.125878	0.0918728	0.0397697	0.0567981
Derived_OCT_measures	Derived_OCT_measures	INL_RPE_thickness_outer_subfield_left	7:8005174:A:G	rs12531825	7	8005174	7p21.3	1.82893e-14	5	rs12531825;rs13247102;rs6950655;7:8127365_GT_G;rs6967565	0.0069543	3.77604e-05	0.0804249	0.136448	0.0297978	0.0331122	0.00970426	1.82893e-14	0.0743551	0.809939	0.13588	-0.0117165	0.123097	0.0487165	0.0825429
Derived_OCT_measures	Derived_OCT_measures	INL_RPE_thickness_outer_subfield_left	7:51102820:A:C	rs2240093	7	51102820	7p12.1	1.59399e-15	3	rs2240093;rs2285844;rs757323	NA	0.261863	NA	-0.0260978	NA	0.0232601	0.00707051	1.59399e-15	-0.0563479	NA	NA	NA	NA	NA	NA
Derived_OCT_measures	Derived_OCT_measures	INL_RPE_thickness_outer_subfield_left	7:100054637:G:GT	rs762414084	7	100054637	7q22.1	7.21201e-19	11	rs762414084;rs113027130;rs11772580;rs7805498;rs35061193;rs2404976;rs75779608;7:99876106_CT_C;rs73161745;rs7798226;rs117078929	0.0203707	0.042809	0.0711736	0.0528527	0.0306856	0.0260928	0.00798477	7.21201e-19	0.0708375	0.268064	0.309131	0.0593319	0.0874627	0.0535713	0.0859967
Derived_OCT_measures	Derived_OCT_measures	INL_RPE_thickness_outer_subfield_left	7:100197866:A:G	rs62482222	7	100197866	7q22.1	1.04329e-14	11	rs62482222;rs2686815;rs548032447;rs4548095;rs62482241;rs4434553;rs2293769;rs4134898;rs4596570;rs113027130;rs35061193	0.587466	0.0266869	-0.0210455	-0.0692971	0.0387927	0.0312703	0.00936897	1.04329e-14	-0.0724584	0.86598	0.327064	-0.0103415	0.160113	0.061277	0.163373
Derived_OCT_measures	Derived_OCT_measures	INL_RPE_thickness_outer_subfield_left	7:101513672:C:G	rs13229095	7	101513672	7q22.1	6.91091e-12	5	rs13229095;rs56102188;rs17407001;rs117523626;rs574880206	0.0714983	0.168516	-0.0670488	-0.0430817	0.0372018	0.0312869	0.00918413	6.91091e-12	-0.0629984	0.150928	0.0972436	-0.0883321	-0.197636	0.0615014	0.119175
Derived_OCT_measures	Derived_OCT_measures	INL_RPE_thickness_outer_subfield_left	7:129591807:C:G	rs34926272	7	129591807	7q32.2	4.40926e-13	1	rs34926272	NA	0.573024	NA	-0.0396544	NA	0.0703587	0.0210302	4.40926e-13	-0.152308	NA	0.410351	NA	0.234826	NA	0.285234
Derived_OCT_measures	Derived_OCT_measures	INL_RPE_thickness_outer_subfield_left	8:61591436:C:T	rs113958504	8	61591436	8q12.1	4.70534e-19	7	rs113958504;rs60296501;rs1483207;rs113791299;rs2280916;rs72650439;rs72650445	0.482148	0.00116473	-0.0189914	-0.0966683	0.0270206	0.0297681	0.00918128	4.70534e-19	-0.0818878	0.221139	0.891224	-0.0526476	0.018888	0.0430301	0.138115
Derived_OCT_measures	Derived_OCT_measures	INL_RPE_thickness_outer_subfield_left	8:61986668:A:G	rs12547986	8	61986668	8q12.2	5.46978e-11	2	rs12547986;rs1985815	NA	0.0936065	NA	0.037234	NA	0.0222071	0.00689675	5.46978e-11	0.0452258	0.469408	NA	0.0249357	NA	0.0344681	NA
Derived_OCT_measures	Derived_OCT_measures	INL_RPE_thickness_outer_subfield_left	8:108988054:A:C	rs75429733	8	108988054	8q23.1	4.69604e-14	6	rs75429733;rs988886;rs117073107;rs192968756;rs75002881;rs77373014	0.0311638	0.173907	0.153108	0.0578774	0.0710485	0.0425645	0.0121398	4.69604e-14	0.0915355	0.302339	0.410568	0.139198	0.166312	0.134956	0.202105
Derived_OCT_measures	Derived_OCT_measures	INL_RPE_thickness_outer_subfield_left	8:109014153:A:T	rs2514828	8	109014153	8q23.1	3.21152e-15	4	rs2514828;rs1452020;rs79668362;rs1679666	0.497875	0.18644	-0.0122662	-0.0280346	0.0180961	0.0212193	0.00638212	3.21152e-15	-0.0503064	0.427406	0.956375	-0.0256362	0.00229438	0.0323022	0.0419425
Derived_OCT_measures	Derived_OCT_measures	INL_RPE_thickness_outer_subfield_left	8:109102918:A:G	rs117769774	8	109102918	8q23.1	6.96852e-11	4	rs117769774;rs78935216;rs117392466;rs117028822	0.293831	0.0080754	0.10788	0.154428	0.102767	0.058299	0.0190017	6.96852e-11	0.123917	0.941421	0.0545705	-0.0120278	0.740527	0.163679	0.385233
Derived_OCT_measures	Derived_OCT_measures	INL_RPE_thickness_outer_subfield_left	8:109136210:C:T	rs441617	8	109136210	8q23.1	6.97244e-88	15	rs441617;8:109251795_CT_C;rs79668362;rs35275796;rs139617950;rs35308948;rs78935216;8:109411575_CAAA_C;rs56112207;rs10089406;rs1452020;rs988886;rs2514840;rs2514843;rs117073107	9.5164e-05	7.07343e-06	0.0867931	0.106081	0.0222398	0.0236184	0.00723853	6.97244e-88	0.143851	0.00949341	0.325928	0.0966889	0.0477765	0.0372776	0.048635
Derived_OCT_measures	Derived_OCT_measures	INL_RPE_thickness_outer_subfield_left	8:109215441:T:TGCACTGTATAGAGATGACAATA	8:109215441_TGCACTGTATAGAGATGACAATA_T	8	109215441	8q23.1	9.33811e-14	4	8:109215441_TGCACTGTATAGAGATGACAATA_T;8:109251795_CT_C;rs35275796;rs2514843	0.741522	0.0253774	-0.00774777	-0.0577732	0.0234895	0.0258423	0.00787916	9.33811e-14	-0.0586993	0.446395	0.281832	-0.0294993	-0.0850176	0.0387415	0.078997
Derived_OCT_measures	Derived_OCT_measures	INL_RPE_thickness_outer_subfield_left	8:109363620:C:T	rs13280626	8	109363620	8q23.1	3.70057e-13	5	rs13280626;rs2514840;rs117073107;rs192968756;rs75002881	0.412254	0.559808	0.0195395	0.0216843	0.0238306	0.0371863	0.0106461	3.70057e-13	0.0773555	0.2357	0.579338	0.053575	-0.0213728	0.0451803	0.0385546
Derived_OCT_measures	Derived_OCT_measures	INL_RPE_thickness_outer_subfield_left	8:109628271:C:T	rs11783033	8	109628271	8q23.1	2.51493e-11	3	rs11783033;rs56112207;rs2928825	NA	0.608296	NA	0.0131259	NA	0.0256111	0.00788044	2.51493e-11	0.0525822	NA	NA	NA	NA	NA	NA
Derived_OCT_measures	Derived_OCT_measures	INL_RPE_thickness_outer_subfield_left	9:14452729:C:T	rs10810150	9	14452729	9p22.3	5.80125e-12	5	rs10810150;rs10961532;rs303737;rs303731;rs215498	0.526587	0.237948	0.0141463	0.0330036	0.0223401	0.0279661	0.00845064	5.80125e-12	0.058178	0.720448	NA	0.0140056	NA	0.0391371	NA
Derived_OCT_measures	Derived_OCT_measures	INL_RPE_thickness_outer_subfield_left	9:21553876:A:T	rs9657572	9	21553876	9p21.3	4.46645e-15	2	rs9657572;rs1452653	NA	0.0765118	NA	0.0403417	NA	0.0227753	0.00684835	4.46645e-15	0.0536985	0.322667	NA	0.0402621	NA	0.0407103	NA
Derived_OCT_measures	Derived_OCT_measures	INL_RPE_thickness_outer_subfield_left	10:49741135:C:T	rs1947075	10	49741135	10q11.22	1.22981e-12	3	rs1947075;rs1838574;rs10857595	0.292262	0.642894	0.0200741	0.0101147	0.0190606	0.0218151	0.00661836	1.22981e-12	0.0470035	0.249539	0.366821	0.0403032	0.0306688	0.0350015	0.0339842
Derived_OCT_measures	Derived_OCT_measures	INL_RPE_thickness_outer_subfield_left	10:70004551:A:C	rs1900003	10	70004551	10q21.3	3.10517e-29	15	rs1900003;10:70042807_CT_C;rs1900017;rs71009039;10:70065949_AT_A;rs6480326;rs10762224;10:70174962_CA_C;rs78801084;rs2817753;rs3814182;rs7903429;rs761158165;rs28840688;rs61854782	0.0149359	0.000421235	0.0457813	0.0843778	0.0188096	0.0239274	0.00743077	3.10517e-29	0.0834038	0.0928837	NA	0.0614248	NA	0.0365541	NA
Derived_OCT_measures	Derived_OCT_measures	INL_RPE_thickness_outer_subfield_left	10:85978809:G:T	rs4562752	10	85978809	10q23.1	3.06502e-20	9	rs4562752;rs12217769;rs58561733;rs57897265;rs11200947;rs4517452;rs11592361;rs74346246;rs80173430	0.0423918	0.00887632	0.0361185	0.0541737	0.0177954	0.0207024	0.00628972	3.06502e-20	0.0579702	0.00769076	0.635749	0.0894898	0.0205327	0.0335752	0.0433499
Derived_OCT_measures	Derived_OCT_measures	INL_RPE_thickness_outer_subfield_left	10:123427642:A:G	rs1696837	10	123427642	10q26.13	3.38583e-11	2	rs1696837;rs4752581	0.0928395	0.0191934	0.0313839	0.0517319	0.0186742	0.0220911	0.00670164	3.38583e-11	0.0444234	0.453824	0.114042	-0.0270374	0.0517166	0.0360953	0.0327262
Derived_OCT_measures	Derived_OCT_measures	INL_RPE_thickness_outer_subfield_left	11:68953054:A:G	rs7128814	11	68953054	11q13.3	2.27447e-14	6	rs7128814;rs7945442;rs12788188;rs3019749;rs3750970;rs12364647	0.349949	0.132776	-0.0172193	-0.0314113	0.0184225	0.0208957	0.00638993	2.27447e-14	-0.0487812	0.791491	0.510072	-0.00900777	-0.0353222	0.0340719	0.053622
Derived_OCT_measures	Derived_OCT_measures	INL_RPE_thickness_outer_subfield_left	11:68968149:A:C	rs78977588	11	68968149	11q13.3	2.68652e-13	4	rs78977588;rs12788188;rs3750970;rs12364647	0.139025	0.895168	0.0461397	-0.00418034	0.0311874	0.0317252	0.00971701	2.68652e-13	0.071024	0.236237	0.524635	0.0545231	0.0948837	0.0460326	0.149137
Derived_OCT_measures	Derived_OCT_measures	INL_RPE_thickness_outer_subfield_left	11:69055051:A:G	rs67808136	11	69055051	11q13.3	2.27065e-15	4	rs67808136;rs72932198;rs11601194;rs11606813	0.0728328	0.0272964	-0.0458565	-0.111021	0.0255628	0.0502981	0.0139831	2.27065e-15	-0.110824	0.586448	0.997365	-0.0249831	-0.000148959	0.0459256	0.0451008
Derived_OCT_measures	Derived_OCT_measures	INL_RPE_thickness_outer_subfield_left	11:69286205:C:T	rs2930972	11	69286205	11q13.3	1.881e-15	2	rs2930972;rs631695	0.0795709	0.0354232	0.0509267	0.0575805	0.0290482	0.0273738	0.00816815	1.881e-15	0.0649282	0.434656	0.292668	0.0371948	0.0866685	0.0476094	0.0823621
Derived_OCT_measures	Derived_OCT_measures	INL_RPE_thickness_outer_subfield_left	11:69304382:C:T	rs17310712	11	69304382	11q13.3	4.32732e-14	4	rs17310712;rs76472065;rs57212245;rs631695	0.475034	0.157008	-0.0195927	-0.0401868	0.0274288	0.0283964	0.00874563	4.32732e-14	-0.0660361	0.189125	0.213572	-0.0614748	0.0947558	0.046814	0.0761823
Derived_OCT_measures	Derived_OCT_measures	INL_RPE_thickness_outer_subfield_left	11:117378116:A:G	rs2155394	11	117378116	11q23.3	2.02522e-11	5	rs2155394;rs7109567;rs2510853;rs4938413;rs2013131	0.822728	0.0197452	0.00401118	0.0486229	0.0179041	0.0208579	0.00632697	2.02522e-11	0.0424172	0.432248	0.698394	0.0257183	0.012713	0.0327476	0.0328086
Derived_OCT_measures	Derived_OCT_measures	INL_RPE_thickness_outer_subfield_left	11:117671489:A:G	rs3819132	11	117671489	11q23.3	5.11917e-13	2	rs3819132;rs10892173	NA	0.00720634	NA	0.055455	NA	0.0206371	0.00636452	5.11917e-13	0.0459652	NA	NA	NA	NA	NA	NA
Derived_OCT_measures	Derived_OCT_measures	INL_RPE_thickness_outer_subfield_left	11:128821108:C:T	rs10790981	11	128821108	11q24.3	2.82062e-10	3	rs10790981;rs10893946;rs11221650	0.200518	0.939405	-0.0277998	0.00167721	0.0217173	0.0220635	0.00667316	2.82062e-10	0.0420965	0.135966	0.133639	-0.0607956	-0.0709501	0.0407755	0.047303
Derived_OCT_measures	Derived_OCT_measures	INL_RPE_thickness_outer_subfield_left	12:6997808:A:G	rs112947941	12	6997808	12p13.31	1.4905e-12	1	rs112947941	0.799535	0.00608448	-0.0174447	-0.117027	0.0686937	0.042661	0.0126736	1.4905e-12	-0.0896706	0.852299	0.103267	0.0278122	-0.385626	0.149378	0.236694
Derived_OCT_measures	Derived_OCT_measures	INL_RPE_thickness_outer_subfield_left	12:56115585:C:T	rs3138142	12	56115585	12q13.2	2.07495e-141	11	rs3138142;rs3138136;rs117427783;rs117236761;rs143791725;rs73119282;rs73121299;rs73123204;rs12825163;rs74867235;rs3138144	4.50405e-06	1.26387e-09	0.100858	0.149619	0.0219895	0.0246411	0.00736394	2.07495e-141	0.186433	1.11328e-06	0.280329	0.168731	0.116198	0.0346436	0.107632
Derived_OCT_measures	Derived_OCT_measures	INL_RPE_thickness_outer_subfield_left	12:56160662:G:GCCTAGTCTCTGCCT	12:56160662_GCCTAGTCTCTGCCT_G	12	56160662	12q13.2	2.45635e-16	3	12:56160662_GCCTAGTCTCTGCCT_G;rs12824144;rs3138144	0.506246	0.154125	-0.0232802	-0.0371633	0.0350239	0.0260775	0.0079388	2.45635e-16	-0.0650775	0.071592	0.838361	-0.112334	0.0245093	0.0623489	0.120149
Derived_OCT_measures	Derived_OCT_measures	INL_RPE_thickness_outer_subfield_left	12:56170342:G:T	rs77232256	12	56170342	12q13.2	6.74131e-13	2	rs77232256;rs149918474	0.0104772	0.0142819	0.187429	0.18655	0.0732238	0.0761398	0.0228526	6.74131e-13	0.164187	0.149024	0.399503	0.169139	0.265481	0.117215	0.315108
Derived_OCT_measures	Derived_OCT_measures	INL_RPE_thickness_outer_subfield_left	12:56204865:C:CA	12:56204865_CA_C	12	56204865	12q13.2	3.49864e-15	4	12:56204865_CA_C;rs117960147;rs117236761;rs78398296	0.929336	0.398255	0.00454532	-0.0511245	0.0512554	0.0605209	0.0174037	3.49864e-15	0.136997	NA	0.396625	NA	-0.0658849	NA	0.0777253
Derived_OCT_measures	Derived_OCT_measures	INL_RPE_thickness_outer_subfield_left	12:56306743:C:T	rs55858839	12	56306743	12q13.2	3.72472e-14	11	rs55858839;rs73121299;rs73123204;rs2069414;rs534727686;rs142621472;rs12825163;rs74867235;rs3138136;rs143791725;rs73119282	0.752907	0.136352	0.0193795	0.0658137	0.0615598	0.0441847	0.0126884	3.72472e-14	0.0960547	0.620473	0.334696	0.0548982	-0.244081	0.110865	0.253013
Derived_OCT_measures	Derived_OCT_measures	INL_RPE_thickness_outer_subfield_left	12:56326187:A:C	rs182763084	12	56326187	12q13.2	4.33898e-16	4	rs182763084;rs75975191;rs117082867;rs117427783	0.384917	0.0219215	0.0708723	0.133774	0.0815681	0.0583728	0.0161536	4.33898e-16	0.131308	0.68482	0.946997	-0.0553219	-0.0174544	0.136296	0.26256
Derived_OCT_measures	Derived_OCT_measures	INL_RPE_thickness_outer_subfield_left	12:56830687:C:T	rs73113077	12	56830687	12q13.3	2.22588e-10	1	rs73113077	NA	0.00978313	NA	0.0819363	NA	0.0317164	0.00924769	2.22588e-10	0.0586755	NA	0.066899	NA	0.318107	NA	0.173606
Derived_OCT_measures	Derived_OCT_measures	INL_RPE_thickness_outer_subfield_left	12:96196672:A:C	rs17368197	12	96196672	12q22	8.89114e-22	7	rs17368197;rs76152842;12:96263119_CAG_C;rs11829518;rs11108332;rs111391193;rs4762622	8.22996e-05	0.0380951	-0.123679	-0.0533717	0.0314098	0.0257358	0.00796784	8.89114e-22	-0.0764039	0.0143885	0.239559	-0.130508	-0.14426	0.0533249	0.122661
Derived_OCT_measures	Derived_OCT_measures	INL_RPE_thickness_outer_subfield_left	13:28981506:C:CT	13:28981506_CT_C	13	28981506	13q12.3	5.94954e-21	5	13:28981506_CT_C;rs9513113;rs748252;rs9551462;13:28963283_TA_T	0.0391268	0.149882	-0.041694	-0.0332925	0.0202118	0.0231206	0.00688525	5.94954e-21	-0.0646586	0.244511	0.692115	-0.0419306	-0.0162111	0.0360295	0.0409385
Derived_OCT_measures	Derived_OCT_measures	INL_RPE_thickness_outer_subfield_left	13:50112843:C:G	rs7325207	13	50112843	13q14.2	2.01382e-10	5	rs7325207;rs4942845;rs2093472;rs373340567;13:50194987_TATACTATACTA_T	0.212158	0.372515	0.0257611	0.024902	0.0206477	0.0279242	0.00856843	2.01382e-10	0.0544977	0.101297	NA	0.0679178	NA	0.0414487	NA
Derived_OCT_measures	Derived_OCT_measures	INL_RPE_thickness_outer_subfield_left	13:100246997:A:G	rs9585141	13	100246997	13q32.3	7.41869e-11	2	rs9585141;rs2763928	NA	0.476714	NA	-0.0149167	NA	0.0209622	0.00637733	7.41869e-11	-0.0415288	NA	NA	NA	NA	NA	NA
Derived_OCT_measures	Derived_OCT_measures	INL_RPE_thickness_outer_subfield_left	13:114313349:A:G	rs9669831	13	114313349	13q34	2.28119e-18	4	rs9669831;rs7992652;rs9577894;rs58758822	NA	0.0192209	NA	-0.0490742	NA	0.020961	0.00632819	2.28119e-18	-0.0553239	0.149692	NA	-0.0512983	NA	0.0356084	NA
Derived_OCT_measures	Derived_OCT_measures	INL_RPE_thickness_outer_subfield_left	14:73733188:C:G	rs78932134	14	73733188	14q24.2	2.56801e-12	4	rs78932134;rs4899466;rs139714851;rs55839454	0.377122	0.995603	-0.0455869	-0.000239531	0.051615	0.0434682	0.0122998	2.56801e-12	-0.0860929	0.280463	0.520057	-0.0953539	0.152357	0.0883495	0.236852
Derived_OCT_measures	Derived_OCT_measures	INL_RPE_thickness_outer_subfield_left	14:73948537:A:G	rs8008784	14	73948537	14q24.3	7.61722e-15	12	rs8008784;rs3813563;rs534233886;rs61987138;rs5809619;rs113860908;rs201928779;rs177392;rs61986934;rs541951180;rs112699909;rs77460533	0.162204	0.0196557	0.0534517	0.0587679	0.0382427	0.0251914	0.00764972	7.61722e-15	0.0594673	0.223655	0.0785554	0.0899794	-0.223388	0.0739435	0.126988
Derived_OCT_measures	Derived_OCT_measures	INL_RPE_thickness_outer_subfield_left	14:74040819:C:T	rs140884027	14	74040819	14q24.3	4.04537e-11	2	rs140884027;rs139672167	0.137303	0.0665132	-0.115081	-0.143489	0.0774481	0.0781977	0.0265226	4.04537e-11	-0.175113	0.139465	0.26558	-0.156972	0.371923	0.106221	0.334073
Derived_OCT_measures	Derived_OCT_measures	INL_RPE_thickness_outer_subfield_left	14:74101756:C:T	rs112109204	14	74101756	14q24.3	3.35851e-13	8	rs112109204;rs17782351;rs113534243;rs112699909;rs77460533;rs534233886;rs61987138;rs113860908	0.00872114	0.141232	0.194488	0.0777356	0.0741529	0.0528375	0.0161875	3.35851e-13	0.117832	0.00286281	0.431023	0.335589	-0.303628	0.112534	0.385588
Derived_OCT_measures	Derived_OCT_measures	INL_RPE_thickness_outer_subfield_left	14:74140183:C:T	rs139347411	14	74140183	14q24.3	2.40803e-23	5	rs139347411;rs9652296;rs74504936;rs114609788;rs10135293	0.236611	0.0167222	-0.160774	-0.221189	0.135846	0.0924409	0.0291745	2.40803e-23	-0.29042	0.415065	0.218075	-0.260832	-0.351183	0.320034	0.28513
Derived_OCT_measures	Derived_OCT_measures	INL_RPE_thickness_outer_subfield_left	14:74293531:C:T	rs8018644	14	74293531	14q24.3	1.84474e-93	17	rs8018644;rs12880382;rs1860138;rs7146196;rs7158769;rs11461357;rs3742815;rs62006135;rs35864336;rs551602396;14:74530568_CA_C;rs7148979;rs35775748;rs12050154;rs1558176;rs571851010;rs34637510	0.000272588	1.84693e-05	-0.0692857	-0.100817	0.0190343	0.0235408	0.00714438	1.84474e-93	-0.146513	0.00352624	NA	-0.101873	NA	0.0349155	NA
Derived_OCT_measures	Derived_OCT_measures	INL_RPE_thickness_outer_subfield_left	14:74318547:C:G	rs8020091	14	74318547	14q24.3	8.32802e-71	11	rs8020091;14:74379573_CT_C;rs78355949;rs7148979;rs79329510;rs747513;rs117813701;rs200577672;rs144001524;rs111955243;rs61052738	4.04419e-07	5.08749e-05	-0.149733	-0.213307	0.0295513	0.0526479	0.0153785	8.32802e-71	-0.273597	0.00351562	0.0444336	-0.165265	-0.096598	0.0566238	0.0480593
Derived_OCT_measures	Derived_OCT_measures	INL_RPE_thickness_outer_subfield_left	14:74328905:G:T	rs1968105	14	74328905	14q24.3	4.09006e-43	13	rs1968105;rs2302120;rs3742815;rs17782351;rs10147158;rs34339863;rs929450;rs8014747;rs12880382;rs1860138;rs11424982;rs7146196;rs8020267	0.00633137	0.00139932	0.0568238	0.0830721	0.0208138	0.0260023	0.00837484	4.09006e-43	0.115287	0.00479311	0.403867	0.140264	0.0281884	0.049728	0.0337693
Derived_OCT_measures	Derived_OCT_measures	INL_RPE_thickness_outer_subfield_left	14:74352411:A:G	rs62003710	14	74352411	14q24.3	2.46712e-70	7	rs62003710;rs62006135;rs7148979;rs10135293;rs10129550;rs74504936;rs34637510	0.000181425	2.19469e-05	-0.427105	-0.316274	0.11409	0.0745208	0.0214431	2.46712e-70	-0.380182	0.0274899	0.173763	-0.463011	-0.524288	0.210031	0.385446
Derived_OCT_measures	Derived_OCT_measures	INL_RPE_thickness_outer_subfield_left	14:74483819:C:T	rs191433274	14	74483819	14q24.3	2.08105e-15	1	rs191433274	0.393348	0.0113593	-0.0982061	-0.289675	0.115054	0.114431	0.0326149	2.08105e-15	-0.258845	0.0043353	0.0561545	-0.528973	0.466685	0.185431	0.244359
Derived_OCT_measures	Derived_OCT_measures	INL_RPE_thickness_outer_subfield_left	14:74523025:C:G	rs144361907	14	74523025	14q24.3	6.10187e-27	13	rs144361907;rs7148979;rs72725969;rs747513;14:74103278_TCAAA_T;14:74114405_CCTT_C;14:74153351_CA_C;rs56196901;rs34637510;rs72723758;rs72723771;rs62006135;rs141453104	0.0166758	0.0517917	-0.275245	-0.135602	0.114984	0.0697232	0.0202617	6.10187e-27	-0.217759	0.56774	0.899746	-0.137471	-0.0485859	0.240594	0.385658
Derived_OCT_measures	Derived_OCT_measures	INL_RPE_thickness_outer_subfield_left	14:74570130:A:ATTTTTTTTTTTTT	14:74570130_ATTTTTTTTTTTTT_A	14	74570130	14q24.3	2.42112e-47	14	14:74570130_ATTTTTTTTTTTTT_A;rs113534243;rs35775748;rs7152352;rs75410415;rs8006297;rs12050154;rs8013751;rs12880382;rs12890967;rs11461357;rs138267982;rs17782351;rs10147158	0.480219	8.44264e-07	0.0200708	0.136158	0.0284309	0.0276472	0.00831005	2.42112e-47	0.1201	0.108324	0.0566553	0.08302	-0.109953	0.0517011	0.0576889
Derived_OCT_measures	Derived_OCT_measures	INL_RPE_thickness_outer_subfield_left	14:74666641:A:G	rs887595	14	74666641	14q24.3	7.63919e-262	22	rs887595;rs538278829;rs12050154;rs747513;rs1548770;rs7158381;rs17782472;rs111955243;rs7158769;rs61052738;rs556048933;rs72723758;rs188395141;rs62006135;rs548452464;rs551602396;14:74530568_CA_C;rs778383644;rs7148979;rs7152352;rs775924321;rs139569341	1.79163e-12	8.80154e-18	-0.133604	-0.229006	0.0189515	0.0266638	0.00825352	7.63919e-262	-0.285308	4.83149e-07	0.65639	-0.17413	-0.0151099	0.0345983	0.0339623
Derived_OCT_measures	Derived_OCT_measures	INL_RPE_thickness_outer_subfield_left	14:74686575:A:G	rs118186707	14	74686575	14q24.3	1.93802e-49	11	rs118186707;rs10137199;rs7156792;rs8023118;rs142292101;rs929450;rs1019095;rs8014747;rs8020267;rs146758197;rs34339863	0.662342	0.00254822	-0.0571107	0.206517	0.130783	0.0684385	0.0189282	1.93802e-49	0.279781	0.976365	0.321781	0.0085835	-0.467575	0.289725	0.471914
Derived_OCT_measures	Derived_OCT_measures	INL_RPE_thickness_outer_subfield_left	14:74693381:A:G	rs34130759	14	74693381	14q24.3	1.0206e-12	3	rs34130759;rs113836365;rs34339863	0.476288	0.155655	0.068418	0.0780384	0.0960543	0.0549629	0.0165658	1.0206e-12	0.118076	0.455348	0.254842	0.169434	-0.225381	0.226963	0.197934
Derived_OCT_measures	Derived_OCT_measures	INL_RPE_thickness_outer_subfield_left	14:74700862:C:CG	14:74700862_CG_C	14	74700862	14q24.3	1.93372e-50	6	14:74700862_CG_C;rs10130114;rs8016365;rs10140709;rs12896898;rs12879209	0.021121	0.0568874	0.0462331	0.0392221	0.0200507	0.020598	0.00632737	1.93372e-50	0.0945029	0.0544239	NA	0.069228	NA	0.0359916	NA
Derived_OCT_measures	Derived_OCT_measures	INL_RPE_thickness_outer_subfield_left	14:74795706:C:G	rs141392392	14	74795706	14q24.3	2.34748e-45	4	rs141392392;rs35399681;rs10135293;rs17782472	0.523364	0.0142355	-0.0934353	-0.247165	0.146412	0.100832	0.0323213	2.34748e-45	-0.456826	0.231544	0.188823	-0.512949	-0.506526	0.428747	0.385464
Derived_OCT_measures	Derived_OCT_measures	INL_RPE_thickness_outer_subfield_left	14:74821896:A:G	rs2108759	14	74821896	14q24.3	2.34193e-10	2	rs2108759;rs7156792	0.294645	0.444114	-0.0581518	-0.0271163	0.0554891	0.0354339	0.0104791	2.34193e-10	0.0664067	0.25063	0.197098	-0.127738	-0.240357	0.111191	0.186343
Derived_OCT_measures	Derived_OCT_measures	INL_RPE_thickness_outer_subfield_left	14:74828636:G:T	rs78240185	14	74828636	14q24.3	8.32764e-21	3	rs78240185;rs150838438;rs139672167	0.000202516	0.204274	-0.269815	-0.0687606	0.0726118	0.0541649	0.0171034	8.32764e-21	-0.16001	0.00168491	0.00210837	-0.371381	-0.805042	0.118244	0.261843
Derived_OCT_measures	Derived_OCT_measures	INL_RPE_thickness_outer_subfield_left	14:74869017:A:G	rs10132336	14	74869017	14q24.3	2.41521e-13	4	rs10132336;rs3815329;rs11626881;rs10137199	0.559575	0.358892	0.0289326	0.0300149	0.0495868	0.0327146	0.00955997	2.41521e-13	0.0700127	0.310008	0.554287	0.101265	-0.101086	0.0997488	0.170941
Derived_OCT_measures	Derived_OCT_measures	INL_RPE_thickness_outer_subfield_left	14:74937186:C:G	rs144854069	14	74937186	14q24.3	3.8588e-16	5	rs144854069;rs149814360;rs146758197;rs7156792;rs142292101	0.563088	0.0514947	0.0951319	0.171643	0.164514	0.0881424	0.0258674	3.8588e-16	0.210636	0.314144	0.998467	0.322103	0.00128187	0.320002	0.667179
Derived_OCT_measures	Derived_OCT_measures	INL_RPE_thickness_outer_subfield_left	14:74964903:C:T	rs74384554	14	74964903	14q24.3	1.18196e-14	3	rs74384554;rs149147952;rs10135293	0.811933	0.0878957	0.0314071	-0.146942	0.132	0.0861017	0.0273593	1.18196e-14	-0.211159	0.0297628	0.280876	-0.628712	-0.283047	0.289298	0.262481
Derived_OCT_measures	Derived_OCT_measures	INL_RPE_thickness_outer_subfield_left	14:75240090:A:G	rs12891131	14	75240090	14q24.3	1.66937e-17	12	rs12891131;14:75317089_CT_C;14:75356827_CT_C;rs4899539;rs11159090;rs4903245;rs1866628;rs6574188;rs12587457;14:75236557_CCCCCCCCCG_C;rs6574192;rs7160852	0.0014345	0.0305091	-0.0581971	-0.0444037	0.0182572	0.0205248	0.0063201	1.66937e-17	-0.0538141	0.148251	0.0203273	-0.0482805	-0.0807395	0.0333951	0.0347977
Derived_OCT_measures	Derived_OCT_measures	INL_RPE_thickness_outer_subfield_left	15:34987432:A:T	rs7161746	15	34987432	15q14	2.55642e-10	2	rs7161746;rs634990	0.155631	0.839551	-0.0280441	0.00459307	0.0197505	0.0226854	0.00690592	2.55642e-10	-0.0436698	0.641598	0.699786	-0.0168199	0.0136566	0.0361357	0.0354157
Derived_OCT_measures	Derived_OCT_measures	INL_RPE_thickness_outer_subfield_left	15:53998595:C:CTATGTGTACACAT	15:53998595_CTATGTGTACACAT_C	15	53998595	15q21.3	5.46961e-18	8	15:53998595_CTATGTGTACACAT_C;rs11070997;rs67902748;rs12901183;rs1906431;rs1906397;rs690545;rs540605729	0.17861	0.0372538	-0.0251238	-0.0433495	0.0186787	0.0208114	0.00630124	5.46961e-18	-0.0544624	0.164282	0.556065	-0.0462075	-0.0252977	0.0332233	0.0429725
Derived_OCT_measures	Derived_OCT_measures	INL_RPE_thickness_outer_subfield_left	15:72117102:A:G	rs16956273	15	72117102	15q23	2.6851e-11	4	rs16956273;rs34057335;15:72221414_TA_T;rs753074	0.924173	0.817831	0.00181497	0.00552727	0.0190692	0.0239965	0.00739282	2.6851e-11	0.0492575	0.263928	0.158717	0.0393791	-0.0482566	0.0352494	0.0342391
Derived_OCT_measures	Derived_OCT_measures	INL_RPE_thickness_outer_subfield_left	15:89760997:C:T	rs2070780	15	89760997	15q26.1	3.9757e-11	2	rs2070780;rs2238313	NA	0.525967	NA	0.0134579	NA	0.0212211	0.00640987	3.9757e-11	0.042337	NA	NA	NA	NA	NA	NA
Derived_OCT_measures	Derived_OCT_measures	INL_RPE_thickness_outer_subfield_left	16:67578143:A:C	rs79437914	16	67578143	16q22.1	1.15041e-15	8	rs79437914;16:67923472_CA_C;rs1134760;rs73596365;16:68278089_CA_C;rs138944215;rs67483828;rs765950787	0.378344	0.00665326	-0.06236	-0.137197	0.0707871	0.050557	0.0151907	1.15041e-15	-0.121672	0.141869	0.747261	-0.267976	-0.0599946	0.182437	0.186172
Derived_OCT_measures	Derived_OCT_measures	INL_RPE_thickness_outer_subfield_left	16:80537760:A:C	rs4635359	16	80537760	16q23.2	1.99229e-12	6	rs4635359;rs147913671;rs6564760;rs9939856;rs4888087;rs4491514	0.155579	0.0271585	0.0293803	0.0512262	0.0206889	0.0231873	0.00716413	1.99229e-12	0.0503998	0.759736	0.501385	0.010929	0.0314533	0.0357359	0.0467837
Derived_OCT_measures	Derived_OCT_measures	INL_RPE_thickness_outer_subfield_left	16:85720955:A:G	rs3815797	16	85720955	16q24.1	1.86833e-12	4	rs3815797;rs17804860;rs3812967;16:85704296_AT_A	0.736819	0.0367024	-0.00887614	-0.0483585	0.0264117	0.0231484	0.0069518	1.86833e-12	-0.0489683	0.387264	0.432721	-0.0392895	0.0711875	0.0454429	0.0907375
Derived_OCT_measures	Derived_OCT_measures	INL_RPE_thickness_outer_subfield_left	17:6337965:G:T	rs12449582	17	6337965	17p13.2	5.07106e-14	1	rs12449582	0.00300742	0.0481096	-0.0748238	-0.0496714	0.0252189	0.0251323	0.00799977	5.07106e-14	-0.0602389	0.154818	0.636283	-0.0674163	0.0257356	0.0473856	0.0544205
Derived_OCT_measures	Derived_OCT_measures	INL_RPE_thickness_outer_subfield_left	17:43798360:A:G	rs55938136	17	43798360	17q21.31	1.08347e-17	1	rs55938136	0.0452557	0.343199	0.0668851	0.024137	0.0334046	0.0254647	0.00749079	1.08347e-17	0.0641565	0.29366	0.33536	0.0728316	-0.0969529	0.0693551	0.100639
Derived_OCT_measures	Derived_OCT_measures	INL_RPE_thickness_outer_subfield_left	17:44192590:A:T	rs35524223	17	44192590	17q21.31	5.60501e-19	16	rs35524223;rs2458203;rs199470;rs56755526;17:44858598_CA_C;rs62064595;rs61572747;rs546735951;17:43511281_TGGCTAACACGGTGAAACCCC_T;rs142925250;rs1623865;rs1526123;rs34186148;rs4076453;rs9898399;rs2435201	0.0262399	0.504491	0.0779666	0.0171994	0.0350783	0.0257692	0.00763492	5.60501e-19	0.0679477	0.293681	0.727679	0.0740352	-0.0466416	0.0705043	0.133945
Derived_OCT_measures	Derived_OCT_measures	INL_RPE_thickness_outer_subfield_left	17:59013682:A:G	rs9913736	17	59013682	17q23.2	2.98234e-10	2	rs9913736;rs12940987	0.942999	0.227826	0.00160536	0.0354305	0.022452	0.029379	0.00898131	2.98234e-10	0.0565795	0.270929	NA	0.0742682	NA	0.0674598	NA
[truncated: 3,187 more rows]
