# Supplementary material for: Eye-brain connections revealed by multimodal retinal and brain imaging genetics
Source: Nat Commun. 2024 Jul 18;15:6064. doi: 10.1038/s41467-024-50309-w (PMC11258354; doi:10.1038/s41467-024-50309-w)
Supplement: Supplementary file 10 — Supplementary Data 7 [file 41467_2024_50309_MOESM10_ESM.xlsx]

## Sheet: Brain_image
Supplementary Data 7. Genetic overlaps of eye-brain connections. This sheet shows independent significant variants (P < 3.2e-10) and their correlated variants for retinal imaging traits that have are also correlated with brain imaging traits. The marginal genetic effects were tested by two-sided test in linear mixed-effect models. The 3.20e-10 significance level is the standard GWAS significance …
Brain_category	Brain_ID	region	uniqID	rsID	chr	pos	p	nIndSigSNPs	IndSigSNPs	Eye_category	Eye_model
DTI_parameters	PLIC_AD	14q24.3	14:75251331:A:G	rs2241274	14	75251331	6.06882e-11	2	rs2241274;rs12892228	Derived_OCT_measures	Derived_OCT_measures
DTI_parameters	SFO_AD	17q21.31	17:44269676:T:TAA	rs373582551	17	44269676	2.06327e-10	1	rs373582551	Derived_OCT_measures	Derived_OCT_measures
DTI_parameters	SLF_AD	17q21.31	17:43798360:A:G	rs55938136	17	43798360	6.50837e-15	1	rs55938136	Derived_OCT_measures	Derived_OCT_measures
DTI_parameters	SLF_AD	17q21.31	17:44339607:C:T	rs77917260	17	44339607	3.39163e-17	17	rs77917260;rs2732677;rs199470;rs56755526;17:44858598_CA_C;rs199500;rs2028078;rs62065454;rs1724425;rs34186148;rs62054807;rs7221167;rs67145662;rs9899833;rs2055797;rs2435201;rs7225002	Derived_OCT_measures	Derived_OCT_measures
DTI_parameters	ACR_MD	17q21.31	17:43798360:A:G	rs55938136	17	43798360	1.02352e-11	1	rs55938136	Derived_OCT_measures	Derived_OCT_measures
DTI_parameters	ACR_MD	17q21.31	17:43828764:A:G	rs79172804	17	43828764	4.44686e-13	8	rs79172804;rs7221167;rs9899833;17:44289832_A_G;rs2732677;rs199470;rs62064594;rs61572747	Derived_OCT_measures	Derived_OCT_measures
DTI_parameters	ACR_MD	17q21.31	17:44862613:A:G	rs199501	17	44862613	8.93895e-14	6	rs199501;rs7221167;rs9899833;17:44289832_A_G;rs2732677;rs199470	Derived_OCT_measures	Derived_OCT_measures
DTI_parameters	ALIC_MD	13q34	13:111040681:A:G	rs11838776	13	111040681	5.87775e-13	2	rs11838776;rs12323265	Fundus_image_traits	vgg19
DTI_parameters	ALIC_MD	17q21.31	17:43681149:C:CA	rs537920412	17	43681149	5.12182e-19	13	rs537920412;rs62053943;rs1724425;rs1526123;rs9303521;rs8068589;rs34186148;rs62054807;rs1560312;17:44289832_A_G;rs2732677;rs61572747;rs1808189	Derived_OCT_measures	Derived_OCT_measures
DTI_parameters	ALIC_MD	17q21.31	17:43798360:A:G	rs55938136	17	43798360	2.22401e-16	1	rs55938136	Derived_OCT_measures	Derived_OCT_measures
DTI_parameters	ALIC_MD	17q21.31	17:44818954:C:CA	rs113562005	17	44818954	2.18438e-18	10	rs113562005;rs1563304;rs8068589;rs34186148;rs62054807;rs1560312;17:44289832_A_G;rs2732677;rs199470;rs56755526	Derived_OCT_measures	Derived_OCT_measures
DTI_parameters	Average_MD	17q21.31	17:43798360:A:G	rs55938136	17	43798360	1.81062e-11	1	rs55938136	Derived_OCT_measures	Derived_OCT_measures
DTI_parameters	Average_MD	17q21.31	17:44348753:C:T	rs2942174	17	44348753	2.95526e-13	9	rs2942174;rs199470;rs9912530;17:44858598_CA_C;rs62064594;rs62054807;rs10445367;rs9899833;rs138464472	Derived_OCT_measures	Derived_OCT_measures
DTI_parameters	BCC_MD	17q21.31	17:43798360:A:G	rs55938136	17	43798360	4.34966e-11	1	rs55938136	Derived_OCT_measures	Derived_OCT_measures
DTI_parameters	BCC_MD	17q21.31	17:44289832:A:G	17:44289832_A_G	17	44289832	6.33041e-17	9	17:44289832_A_G;17:44291980_G_A;rs199470;rs199501;rs79172804;rs62054807;rs7221167;rs9915721;17:44002940_GT_G	Derived_OCT_measures	Derived_OCT_measures
DTI_parameters	CGC_MD	17q21.31	17:43798360:A:G	rs55938136	17	43798360	4.29889e-14	1	rs55938136	Derived_OCT_measures	Derived_OCT_measures
DTI_parameters	CGC_MD	17q21.31	17:44051589:G:T	rs118087478	17	44051589	6.80916e-16	12	rs118087478;rs9910284;17:44289832_A_G;17:44291980_G_A;rs199470;rs56755526;17:44858598_CA_C;rs199500;rs62064595;rs61572747;rs142925250;rs9915721	Derived_OCT_measures	Derived_OCT_measures
DTI_parameters	EC_MD	17q21.31	17:43654468:C:T	rs62064364	17	43654468	1.39599e-14	3	rs62064364;rs8068589;rs9899833	Derived_OCT_measures	Derived_OCT_measures
DTI_parameters	EC_MD	17q21.31	17:43798360:A:G	rs55938136	17	43798360	1.21618e-12	1	rs55938136	Derived_OCT_measures	Derived_OCT_measures
DTI_parameters	EC_MD	17q21.31	17:44818954:C:CA	rs113562005	17	44818954	3.15081e-13	5	rs113562005;rs8068589;rs9899833;rs199470;rs56755526	Derived_OCT_measures	Derived_OCT_measures
DTI_parameters	GCC_MD	9p21.3	9:22056499:A:G	rs10120688	9	22056499	3.50114e-12	4	rs10120688;rs1537372;9:21996623_CTT_C;rs10738604	Derived_OCT_measures	Derived_OCT_measures
DTI_parameters	GCC_MD	17q21.31	17:43798360:A:G	rs55938136	17	43798360	5.8291e-18	1	rs55938136	Derived_OCT_measures	Derived_OCT_measures
DTI_parameters	GCC_MD	17q21.31	17:44270708:A:AGCGGTGGCG	17:44270708_AGCGGTGGCG_A	17	44270708	1.39219e-19	16	17:44270708_AGCGGTGGCG_A;17:44289832_A_G;17:44291980_G_A;rs2732677;rs199470;rs56755526;rs61572747;rs373607110;rs1724425;rs8067527;rs12938031;rs34186148;rs62054807;rs7221167;rs9915721;rs2435201	Derived_OCT_measures	Derived_OCT_measures
DTI_parameters	FXST_FA	17q21.31	17:43798360:A:G	rs55938136	17	43798360	2.34771e-12	1	rs55938136	Derived_OCT_measures	Derived_OCT_measures
DTI_parameters	FXST_FA	17q21.31	17:44364649:C:T	rs2696497	17	44364649	1.46874e-14	7	rs2696497;rs199470;rs56755526;17:44858598_CA_C;rs199500;rs9898399;rs368385820	Derived_OCT_measures	Derived_OCT_measures
DTI_parameters	GCC_FA	17q21.31	17:43681149:C:CA	rs537920412	17	43681149	1.21288e-16	11	rs537920412;rs62053943;rs9303521;rs12938031;rs62054807;rs9915721;rs2435200;rs368385820;17:44289832_A_G;rs61572747;rs375822897	Derived_OCT_measures	Derived_OCT_measures
DTI_parameters	GCC_FA	17q21.31	17:43798360:A:G	rs55938136	17	43798360	2.39854e-15	1	rs55938136	Derived_OCT_measures	Derived_OCT_measures
DTI_parameters	GCC_FA	17q21.31	17:44862162:A:G	rs199503	17	44862162	4.17436e-16	8	rs199503;rs62054807;rs9915721;rs2435200;rs368385820;17:44289832_A_G;rs199470;rs56755526	Derived_OCT_measures	Derived_OCT_measures
DTI_parameters	SCC_MD	9p21.3	9:22056499:A:G	rs10120688	9	22056499	5.92235e-12	5	rs10120688;rs9632884;9:21996623_CTT_C;rs10738604;rs62560774	Derived_OCT_measures	Derived_OCT_measures
DTI_parameters	SCR_MD	13q34	13:111040681:A:G	rs11838776	13	111040681	4.86174e-11	1	rs11838776	Fundus_image_traits	vgg19
DTI_parameters	SCR_MD	17q21.31	17:43798360:A:G	rs55938136	17	43798360	3.66531e-11	1	rs55938136	Derived_OCT_measures	Derived_OCT_measures
DTI_parameters	SCR_MD	17q21.31	17:44348753:C:T	rs2942174	17	44348753	2.15173e-13	11	rs2942174;rs199470;rs9912530;17:44858598_CA_C;rs1808189;rs7214673;rs7221167;rs9899833;rs138464472;17:44289832_A_G;17:44291980_G_A	Derived_OCT_measures	Derived_OCT_measures
DTI_parameters	SFO_MD	13q34	13:111040681:A:G	rs11838776	13	111040681	4.35074e-15	2	rs11838776;rs4771674	Fundus_image_traits	vgg19
DTI_parameters	SFO_MD	17q21.31	17:43798360:A:G	rs55938136	17	43798360	1.28822e-12	1	rs55938136	Derived_OCT_measures	Derived_OCT_measures
DTI_parameters	SFO_MD	17q21.31	17:44269676:T:TAA	rs373582551	17	44269676	2.4952e-14	7	rs373582551;17:44289832_A_G;rs199470;rs56755526;rs62064595;rs7221167;rs28646281	Derived_OCT_measures	Derived_OCT_measures
DTI_parameters	SLF_MD	17q21.31	17:43681149:C:CA	rs537920412	17	43681149	5.21772e-11	3	rs537920412;rs9899833;rs1808189	Derived_OCT_measures	Derived_OCT_measures
DTI_parameters	SLF_MD	17q21.31	17:44861003:C:T	rs199504	17	44861003	3.11704e-11	3	rs199504;rs9899833;rs199470	Derived_OCT_measures	Derived_OCT_measures
DTI_parameters	EC_MO	17q24.2	17:65990500:A:C	rs56305452	17	65990500	3.11722e-11	4	rs56305452;17:66021133_CT_C;rs782612962;rs34417254	Derived_OCT_measures	Derived_OCT_measures
DTI_parameters	IFO_MO	17q24.2	17:65939075:A:G	rs12451721	17	65939075	1.43077e-12	4	rs12451721;rs782612962;rs75868869;rs72631329	Derived_OCT_measures	Derived_OCT_measures
DTI_parameters	SCR_MO	22q13.1	22:38138379:C:G	rs4396807	22	38138379	1.55691e-10	1	rs4396807	Both	Multiple
DTI_parameters	ACR_RD	17q21.31	17:43798360:A:G	rs55938136	17	43798360	5.6887e-11	1	rs55938136	Derived_OCT_measures	Derived_OCT_measures
DTI_parameters	ACR_RD	17q21.31	17:43828764:A:G	rs79172804	17	43828764	1.69252e-12	6	rs79172804;rs9915721;17:44289832_A_G;rs2732677;rs199470;rs62064594	Derived_OCT_measures	Derived_OCT_measures
DTI_parameters	ACR_RD	17q21.31	17:44862613:A:G	rs199501	17	44862613	3.29952e-13	5	rs199501;rs9915721;17:44289832_A_G;rs2732677;rs199470	Derived_OCT_measures	Derived_OCT_measures
DTI_parameters	ALIC_RD	13q34	13:111040681:A:G	rs11838776	13	111040681	2.22912e-12	1	rs11838776	Fundus_image_traits	vgg19
DTI_parameters	ALIC_RD	17q21.31	17:43681149:C:CA	rs537920412	17	43681149	1.78288e-18	11	rs537920412;rs62053943;rs9303521;rs8068589;rs34186148;rs62054807;rs1560312;17:44289832_A_G;rs2696558;rs61572747;rs369762169	Derived_OCT_measures	Derived_OCT_measures
DTI_parameters	ALIC_RD	17q21.31	17:43798360:A:G	rs55938136	17	43798360	2.94962e-16	1	rs55938136	Derived_OCT_measures	Derived_OCT_measures
DTI_parameters	ALIC_RD	17q21.31	17:44818954:C:CA	rs113562005	17	44818954	1.03405e-17	10	rs113562005;rs1563304;rs8068589;rs34186148;rs62054807;rs1560312;17:44289832_A_G;rs2696558;rs199470;rs56755526	Derived_OCT_measures	Derived_OCT_measures
DTI_parameters	Average_RD	17q21.31	17:43681149:C:CA	rs537920412	17	43681149	2.89347e-14	7	rs537920412;rs62053943;rs62054807;rs9899833;rs2696694;rs61572747;rs1808189	Derived_OCT_measures	Derived_OCT_measures
DTI_parameters	Average_RD	17q21.31	17:43798360:A:G	rs55938136	17	43798360	1.25715e-12	1	rs55938136	Derived_OCT_measures	Derived_OCT_measures
DTI_parameters	Average_RD	17q21.31	17:44862613:A:G	rs199501	17	44862613	6.73956e-15	5	rs199501;rs62054807;rs9899833;rs2696694;rs199470	Derived_OCT_measures	Derived_OCT_measures
DTI_parameters	BCC_RD	17q21.31	17:43798360:A:G	rs55938136	17	43798360	1.3858e-11	1	rs55938136	Derived_OCT_measures	Derived_OCT_measures
DTI_parameters	BCC_RD	17q21.31	17:43828764:A:G	rs79172804	17	43828764	1.49164e-12	6	rs79172804;rs62054807;rs7221167;rs9915721;17:44289832_A_G;rs199470	Derived_OCT_measures	Derived_OCT_measures
DTI_parameters	BCC_RD	17q21.31	17:44862613:A:G	rs199501	17	44862613	5.13248e-13	6	rs199501;rs62054807;rs7221167;rs9915721;17:44289832_A_G;rs199470	Derived_OCT_measures	Derived_OCT_measures
DTI_parameters	CGC_RD	17q21.31	17:43687268:A:G	rs391338	17	43687268	3.76508e-11	4	rs391338;rs9899833;rs2732677;rs1808189	Derived_OCT_measures	Derived_OCT_measures
DTI_parameters	CGC_RD	17q21.31	17:44862613:A:G	rs199501	17	44862613	2.14455e-11	4	rs199501;rs9899833;rs2732677;rs199470	Derived_OCT_measures	Derived_OCT_measures
DTI_parameters	PLIC_FA	1q32.1	1:205100663:C:G	rs6593925	1	205100663	4.60476e-11	3	rs6593925;rs6593927;rs2071533	Both	Multiple
DTI_parameters	EC_RD	17q21.31	17:43681149:C:CA	rs537920412	17	43681149	2.51292e-11	3	rs537920412;rs62054807;rs9898399	Derived_OCT_measures	Derived_OCT_measures
DTI_parameters	FXST_RD	17q21.31	17:43681149:C:CA	rs537920412	17	43681149	4.23829e-15	7	rs537920412;rs62053943;rs9303521;rs62054807;rs9899833;rs35519908;rs7209792	Derived_OCT_measures	Derived_OCT_measures
DTI_parameters	FXST_RD	17q21.31	17:43798360:A:G	rs55938136	17	43798360	1.98668e-13	1	rs55938136	Derived_OCT_measures	Derived_OCT_measures
DTI_parameters	FXST_RD	17q21.31	17:44861003:C:T	rs199504	17	44861003	2.23867e-15	6	rs199504;rs1563304;rs62054807;rs9899833;rs199470;rs56755526	Derived_OCT_measures	Derived_OCT_measures
DTI_parameters	GCC_RD	9p21.3	9:22056499:A:G	rs10120688	9	22056499	9.47354e-12	4	rs10120688;rs1537372;9:21996623_CTT_C;rs10738604	Derived_OCT_measures	Derived_OCT_measures
DTI_parameters	GCC_RD	17q21.31	17:43681149:C:CA	rs537920412	17	43681149	1.58787e-18	15	rs537920412;rs62053943;rs9303521;rs8067527;rs12938031;rs34186148;rs62054807;rs7221167;rs9915721;rs2435200;17:44289832_A_G;17:44291980_G_A;rs2458203;rs61572747;17:43553496_AAT_A	Derived_OCT_measures	Derived_OCT_measures
DTI_parameters	GCC_RD	17q21.31	17:43798360:A:G	rs55938136	17	43798360	3.99087e-17	1	rs55938136	Derived_OCT_measures	Derived_OCT_measures
DTI_parameters	GCC_RD	17q21.31	17:44862613:A:G	rs199501	17	44862613	1.49017e-18	9	rs199501;rs62054807;rs7221167;rs9915721;rs2435200;17:44289832_A_G;17:44291980_G_A;rs2458203;rs199470	Derived_OCT_measures	Derived_OCT_measures
DTI_parameters	PLIC_RD	9p21.3	9:22043926:A:G	rs1412829	9	22043926	2.697e-11	2	rs1412829;rs3218012	Derived_OCT_measures	Derived_OCT_measures
DTI_parameters	SCC_RD	9p21.3	9:22056499:A:G	rs10120688	9	22056499	1.74221e-16	6	rs10120688;rs9632884;rs35720900;rs518394;rs10738604;rs944800	Derived_OCT_measures	Derived_OCT_measures
DTI_parameters	SFO_RD	13q34	13:111040681:A:G	rs11838776	13	111040681	5.13852e-12	1	rs11838776	Fundus_image_traits	vgg19
DTI_parameters	SFO_RD	17q21.31	17:43681149:C:CA	rs537920412	17	43681149	2.52843e-12	5	rs537920412;rs62054807;rs28646281;rs556046991;rs1808189	Derived_OCT_measures	Derived_OCT_measures
DTI_parameters	SFO_RD	17q21.31	17:43798360:A:G	rs55938136	17	43798360	4.64078e-11	1	rs55938136	Derived_OCT_measures	Derived_OCT_measures
DTI_parameters	SFO_RD	17q21.31	17:44862613:A:G	rs199501	17	44862613	7.34909e-12	5	rs199501;rs62054807;rs28646281;rs556046991;rs199470	Derived_OCT_measures	Derived_OCT_measures
DTI_parameters	SCC_FA	9p21.3	9:22056499:A:G	rs10120688	9	22056499	2.92602e-17	7	rs10120688;9:22071284_CTTTTTTTTTT_C;rs9632885;rs35720900;rs2069418;rs10738604;rs62560774	Derived_OCT_measures	Derived_OCT_measures
DTI_parameters	ALIC_FA	17q21.31	17:43661751:A:T	rs2693359	17	43661751	5.27599e-14	7	rs2693359;rs7207400;rs78011262;rs62054807;rs1560312;rs2696694;rs199883901	Derived_OCT_measures	Derived_OCT_measures
DTI_parameters	ALIC_FA	17q21.31	17:43798360:A:G	rs55938136	17	43798360	1.48712e-12	1	rs55938136	Derived_OCT_measures	Derived_OCT_measures
DTI_parameters	ALIC_FA	17q21.31	17:44861003:C:T	rs199504	17	44861003	1.13831e-14	6	rs199504;rs62054807;rs1560312;rs2696694;rs199470;rs56755526	Derived_OCT_measures	Derived_OCT_measures
DTI_parameters	BCC_AD	17q21.31	17:44265839:C:T	17:44265839_C_T	17	44265839	6.5925e-12	2	17:44265839_C_T;17:44291980_G_A	Derived_OCT_measures	Derived_OCT_measures
DTI_parameters	Average_FA	17q21.31	17:43681149:C:CA	rs537920412	17	43681149	2.60634e-11	2	rs537920412;rs2960000	Derived_OCT_measures	Derived_OCT_measures
DTI_parameters	Average_FA	17q21.31	17:44862613:A:G	rs199501	17	44862613	3.18367e-12	2	rs199501;rs199470	Derived_OCT_measures	Derived_OCT_measures
DTI_parameters	EC_AD	17q21.31	17:43798360:A:G	rs55938136	17	43798360	4.77127e-13	1	rs55938136	Derived_OCT_measures	Derived_OCT_measures
DTI_parameters	EC_AD	17q21.31	17:44269676:T:TAA	rs373582551	17	44269676	6.06982e-15	14	rs373582551;rs2532341;rs199470;rs56755526;rs199500;rs1230076;rs142925250;rs62065454;rs3843738;rs1724425;rs1526123;rs8068589;rs35076622;rs9915721	Derived_OCT_measures	Derived_OCT_measures
DTI_parameters	BCC_FA	17q21.31	17:43681149:C:CA	rs537920412	17	43681149	3.21672e-12	4	rs537920412;rs62053943;rs62054807;rs2960000	Derived_OCT_measures	Derived_OCT_measures
DTI_parameters	BCC_FA	17q21.31	17:43798360:A:G	rs55938136	17	43798360	6.01758e-11	1	rs55938136	Derived_OCT_measures	Derived_OCT_measures
DTI_parameters	BCC_FA	17q21.31	17:44862613:A:G	rs199501	17	44862613	1.06951e-12	3	rs199501;rs62054807;rs199470	Derived_OCT_measures	Derived_OCT_measures
DTI_parameters	GCC_AD	17q21.31	17:44189067:A:G	rs7225002	17	44189067	2.27666e-10	3	rs7225002;17:44270708_AGCGGTGGCG_A;17:44291980_G_A	Derived_OCT_measures	Derived_OCT_measures
DTI_parameters	IFO_AD	17q21.31	17:43798360:A:G	rs55938136	17	43798360	3.11884e-13	1	rs55938136	Derived_OCT_measures	Derived_OCT_measures
DTI_parameters	IFO_AD	17q21.31	17:44309250:T:TA	rs199632045	17	44309250	5.24006e-16	14	rs199632045;rs199470;rs56755526;17:44858598_CA_C;rs1230064;rs4763;rs7209792;rs3843738;rs62053943;rs1724425;rs1526123;rs78011262;rs9915721;17:44238616_TAAAAAAAA_T	Derived_OCT_measures	Derived_OCT_measures
DTI_parameters	BCC_PC1	17q21.31	17:43681149:C:CA	rs537920412	17	43681149	1.55101e-12	5	rs537920412;rs62053943;rs62054807;rs2696694;rs2960000	Derived_OCT_measures	Derived_OCT_measures
DTI_parameters	BCC_PC1	17q21.31	17:43798360:A:G	rs55938136	17	43798360	2.50885e-11	1	rs55938136	Derived_OCT_measures	Derived_OCT_measures
DTI_parameters	BCC_PC1	17q21.31	17:44862613:A:G	rs199501	17	44862613	4.93317e-13	4	rs199501;rs62054807;rs2696694;rs199470	Derived_OCT_measures	Derived_OCT_measures
DTI_parameters	CGC_PC4	6q23.3	6:138818837:A:G	rs4896370	6	138818837	2.88882e-14	1	rs4896370	Derived_OCT_measures	Derived_OCT_measures
DTI_parameters	CGC_PC4	17q21.31	17:44270659:A:G	17:44270659_G_A	17	44270659	7.20961e-18	7	17:44270659_G_A;rs7221167;17:44002940_GT_G;rs9896485;rs12150530;rs5820605;rs72836318	Derived_OCT_measures	Derived_OCT_measures
DTI_parameters	EC_PC2	17q21.31	17:44091886:C:T	rs9891103	17	44091886	5.4306e-11	4	rs9891103;rs7225002;17:44291980_G_A;rs199470	Derived_OCT_measures	Derived_OCT_measures
DTI_parameters	EC_PC5	17q21.31	17:44107513:G:GT	17:44107513_GT_G	17	44107513	2.29021e-11	4	17:44107513_GT_G;rs199470;17:44858598_CA_C;rs12938031	Derived_OCT_measures	Derived_OCT_measures
DTI_parameters	FXST_PC1	17q21.31	17:43798360:A:G	rs55938136	17	43798360	8.88885e-13	1	rs55938136	Derived_OCT_measures	Derived_OCT_measures
DTI_parameters	FXST_PC1	17q21.31	17:44357351:C:T	rs17665188	17	44357351	5.73191e-15	6	rs17665188;rs199470;rs56755526;rs199500;rs9898399;rs368385820	Derived_OCT_measures	Derived_OCT_measures
DTI_parameters	GCC_PC1	17q21.31	17:43681149:C:CA	rs537920412	17	43681149	6.53421e-17	13	rs537920412;rs62053943;rs9303521;rs8067527;rs12938031;rs34186148;rs62054807;rs9915721;rs2435200;rs368385820;17:44289832_A_G;rs61572747;rs375822897	Derived_OCT_measures	Derived_OCT_measures
DTI_parameters	GCC_PC1	17q21.31	17:43798360:A:G	rs55938136	17	43798360	1.33227e-15	1	rs55938136	Derived_OCT_measures	Derived_OCT_measures
DTI_parameters	GCC_PC1	17q21.31	17:44862162:A:G	rs199503	17	44862162	2.12074e-16	8	rs199503;rs62054807;rs9915721;rs2435200;rs368385820;17:44289832_A_G;rs199470;rs56755526	Derived_OCT_measures	Derived_OCT_measures
DTI_parameters	GCC_PC4	9p21.3	9:22052734:C:T	rs6475604	9	22052734	6.12394e-12	2	rs6475604;rs2095144	Derived_OCT_measures	Derived_OCT_measures
DTI_parameters	IFO_PC5	17q21.31	17:43946291:A:G	rs886249	17	43946291	4.29062e-11	1	rs886249	Derived_OCT_measures	Derived_OCT_measures
DTI_parameters	PCR_PC2	17q21.31	17:43932798:G:T	rs10445367	17	43932798	5.10982e-12	5	rs10445367;rs9899833;rs62071595;rs199470;rs62054807	Derived_OCT_measures	Derived_OCT_measures
DTI_parameters	PLIC_PC1	1q32.1	1:205100663:C:G	rs6593925	1	205100663	1.00495e-10	2	rs6593925;rs1572995	Both	Multiple
DTI_parameters	PTR_PC3	17q25.3	17:79611271:A:G	rs62075722	17	79611271	1.22826e-11	2	rs62075722;rs7208144	Both	Multiple
DTI_parameters	ALIC_PC1	17q21.31	17:43679193:A:G	rs55826010	17	43679193	1.92971e-15	7	rs55826010;rs62053943;rs9303521;rs62054807;rs1560312;rs2696694;rs373607110	Derived_OCT_measures	Derived_OCT_measures
DTI_parameters	ALIC_PC1	17q21.31	17:43798360:A:G	rs55938136	17	43798360	5.82699e-14	1	rs55938136	Derived_OCT_measures	Derived_OCT_measures
DTI_parameters	ALIC_PC1	17q21.31	17:44861003:C:T	rs199504	17	44861003	6.68357e-16	6	rs199504;rs62054807;rs1560312;rs2696694;rs199470;rs56755526	Derived_OCT_measures	Derived_OCT_measures
DTI_parameters	SCC_PC1	9p21.3	9:22056499:A:G	rs10120688	9	22056499	1.25304e-18	7	rs10120688;9:22071284_CTTTTTTTTTT_C;rs9632885;rs35720900;rs2069418;rs10738604;rs62560774	Derived_OCT_measures	Derived_OCT_measures
Regional_brain_volumes	total.brain.volume	6q21	6:108983527:C:T	rs9398171	6	108983527	2.24163e-24	7	rs9398171;rs61192764;rs557544;rs9480861;rs11398842;rs3813498;rs12209092	Derived_OCT_measures	Derived_OCT_measures
Regional_brain_volumes	total.brain.volume	17q21.31	17:43798360:A:G	rs55938136	17	43798360	1.01258e-24	1	rs55938136	Derived_OCT_measures	Derived_OCT_measures
Regional_brain_volumes	total.brain.volume	17q21.31	17:43900760:A:G	rs62057121	17	43900760	1.4381e-25	32	rs62057121;rs242948;rs2316770;rs6503451;rs8076152;rs242562;rs754593;rs2435207;rs6503453;rs368385820;rs2732716;rs199470;rs147382204;rs56755526;17:44858598_CA_C;rs199500;rs117642368;rs62064595;rs61572747;rs546735951;17:43511281_TGGCTAACACGGTGAAACCCC_T;rs142925250;rs7209792;rs71279459;rs1526123;17:43784363_TG_T;rs113100008;rs9303521;rs8067527;rs12938031;rs34186148;rs4074461	Derived_OCT_measures	Derived_OCT_measures
Regional_brain_volumes	left.caudal.anterior.cingulate	17q24.2	17:65989961:C:G	rs7502307	17	65989961	5.54335e-12	1	rs7502307	Derived_OCT_measures	Derived_OCT_measures
Regional_brain_volumes	right.lingual	17q21.31	17:44307193:C:T	rs2532395	17	44307193	1.12603e-10	3	rs2532395;rs56755526;rs9899833	Derived_OCT_measures	Derived_OCT_measures
Regional_brain_volumes	left.entorhinal	17q21.31	17:43663843:C:T	rs62064389	17	43663843	2.70982e-10	3	rs62064389;rs3785879;17:44202370_AAAGGG_A	Derived_OCT_measures	Derived_OCT_measures
Regional_brain_volumes	Brain.stem	6q21	6:108988184:A:G	rs2153960	6	108988184	1.29989e-23	7	rs2153960;rs34312944;rs479744;rs557544;rs2018420;rs11398842;rs4317448	Derived_OCT_measures	Derived_OCT_measures
Regional_brain_volumes	Brain.stem	11q13.3	11:68984602:A:G	rs10792032	11	68984602	5.94016e-14	2	rs10792032;rs9783280	Both	Multiple
Regional_brain_volumes	Brain.stem	17q21.31	17:44393298:T:TC	rs549273578	17	44393298	7.76843e-12	8	rs549273578;rs199470;17:43553564_TTA_T;rs56214516;rs62054807;rs6503451;rs71375338;rs2696558	Derived_OCT_measures	Derived_OCT_measures
Regional_brain_volumes	CSF	11q24.3	11:130280725:A:C	rs4936099	11	130280725	1.75982e-38	13	rs4936099;rs10894196;rs2291347;rs765386;rs1552330;rs57451826;rs11608214;rs35884319;rs903020;rs10750435;rs4937514;rs1021205;rs73042984	Derived_OCT_measures	Derived_OCT_measures
Regional_brain_volumes	X3rd.ventricle	6q25.1	6:150064019:C:T	rs11155675	6	150064019	2.76116e-14	2	rs11155675;rs4458704	Derived_OCT_measures	Derived_OCT_measures
Regional_brain_volumes	X3rd.ventricle	17q21.31	17:43932798:G:T	rs10445367	17	43932798	1.15443e-10	2	rs10445367;rs2463519	Derived_OCT_measures	Derived_OCT_measures
Regional_brain_volumes	X4th.ventricle	11q24.3	11:130278210:C:T	rs3740888	11	130278210	1.67015e-10	1	rs3740888	Derived_OCT_measures	Derived_OCT_measures
Regional_brain_volumes	left.lateral.ventricle	22q13.1	22:38138379:C:G	rs4396807	22	38138379	1.91062e-10	2	rs4396807;rs545979937	Both	Multiple
Regional_brain_volumes	left.cerebellum.white.matter	6q21	6:108998905:C:G	rs1935952	6	108998905	3.07141e-15	3	rs1935952;rs479744;rs6911407	Derived_OCT_measures	Derived_OCT_measures
Regional_brain_volumes	left.thalamus.proper	8q23.1	8:109436576:T:TG	rs781167090	8	109436576	2.07594e-10	2	rs781167090;8:109468573_AAAAG_A	Derived_OCT_measures	Derived_OCT_measures
Regional_brain_volumes	left.putamen	5q14.3	5:87753581:A:AATAAACTC	rs766417338	5	87753581	6.12632e-14	4	rs766417338;rs11428650;rs115803211;rs61192554	Derived_OCT_measures	Derived_OCT_measures
Regional_brain_volumes	left.hippocampus	6q25.1	6:150045493:T:TG	rs80147756	6	150045493	3.09535e-13	2	rs80147756;rs1807815	Derived_OCT_measures	Derived_OCT_measures
Regional_brain_volumes	left.accumbens.area	17q21.31	17:44299864:A:AC	17:44299864_AC_A	17	44299864	1.97223e-11	3	17:44299864_AC_A;rs2668673;rs138464472	Derived_OCT_measures	Derived_OCT_measures
Regional_brain_volumes	left.ventral.DC	6q21	6:108988184:A:G	rs2153960	6	108988184	6.24672e-22	7	rs2153960;rs34312944;rs557544;rs34441321;rs2018420;rs11398842;rs3813498	Derived_OCT_measures	Derived_OCT_measures
Regional_brain_volumes	left.ventral.DC	6q25.1	6:150045493:T:TG	rs80147756	6	150045493	2.79813e-13	2	rs80147756;rs9331657	Derived_OCT_measures	Derived_OCT_measures
Regional_brain_volumes	right.cerebellum.white.matter	6q21	6:108998905:C:G	rs1935952	6	108998905	1.67675e-15	3	rs1935952;rs479744;rs6911407	Derived_OCT_measures	Derived_OCT_measures
Regional_brain_volumes	right.thalamus.proper	8q23.1	8:109513397:G:T	rs78641516	8	109513397	1.22905e-12	3	rs78641516;rs10089406;rs34960580	Derived_OCT_measures	Derived_OCT_measures
Regional_brain_volumes	right.putamen	5q14.3	5:87733209:A:G	rs7726289	5	87733209	8.16078e-16	6	rs7726289;5:87748855_GTAGT_G;5:87782483_GGACA_G;rs11428650;rs115803211;rs61192554	Derived_OCT_measures	Derived_OCT_measures
Regional_brain_volumes	right.pallidum	6q21	6:108988184:A:G	rs2153960	6	108988184	8.83414e-13	2	rs2153960;rs557544	Derived_OCT_measures	Derived_OCT_measures
Regional_brain_volumes	right.pallidum	17q21.31	17:43798360:A:G	rs55938136	17	43798360	5.10069e-14	1	rs55938136	Derived_OCT_measures	Derived_OCT_measures
Regional_brain_volumes	right.pallidum	17q21.31	17:43919096:A:G	rs2106786	17	43919096	2.72093e-16	13	rs2106786;rs6503451;rs754593;17:44170077_TTTTTGGG_T;rs2532351;rs2696558;rs199470;rs56755526;17:44858598_CA_C;rs199500;rs546735951;rs1623865;rs12938031	Derived_OCT_measures	Derived_OCT_measures
Regional_brain_volumes	right.hippocampus	6q25.1	6:150045493:T:TG	rs80147756	6	150045493	1.63953e-15	3	rs80147756;rs1807815;rs7756556	Derived_OCT_measures	Derived_OCT_measures
Regional_brain_volumes	right.accumbens.area	7q22.1	7:100016413:C:CA	rs374789575	7	100016413	5.64295e-12	6	rs374789575;rs548768523;rs7808970;rs66648318;rs767642369;rs35061193	Derived_OCT_measures	Derived_OCT_measures
Regional_brain_volumes	right.ventral.DC	6q21	6:108988184:A:G	rs2153960	6	108988184	3.98254e-22	8	rs2153960;rs34312944;rs557544;rs34441321;rs2018420;rs11398842;rs3813498;rs77061140	Derived_OCT_measures	Derived_OCT_measures
Regional_brain_volumes	right.ventral.DC	6q25.1	6:150052077:C:CA	rs149014510	6	150052077	1.72597e-10	1	rs149014510	Derived_OCT_measures	Derived_OCT_measures
Resting_fMRI_traits	Auditory<=>Auditory,Mean	11q13.3	11:69998470:C:T	rs12807936	11	69998470	1.70117e-11	2	rs12807936;rs7105955	Fundus_image_traits	Multiple
Resting_fMRI_traits	Frontoparietal,Mean	11q13.3	11:70007562:A:C	rs2276069	11	70007562	4.59284e-14	4	rs2276069;rs5792512;rs10751209;rs35760498	Fundus_image_traits	vgg19
Resting_fMRI_traits	Frontoparietal<=>Frontoparietal,IC10	17q21.31	17:44091988:C:T	rs62062271	17	44091988	2.14417e-12	3	rs62062271;rs199470;rs56755526	Derived_OCT_measures	Derived_OCT_measures
Resting_fMRI_traits	Orbito-Affective,Mean	11q13.3	11:69989135:A:G	rs35760498	11	69989135	3.29612e-16	9	rs35760498;rs77652224;rs875106;rs10793022;rs2186797;rs11235460;rs10898859;rs10751209;rs10793010	Fundus_image_traits	Multiple
Resting_fMRI_traits	Auditory<=>Auditory,IC2	11q13.3	11:69998470:C:T	rs12807936	11	69998470	1.31661e-11	2	rs12807936;rs7105955	Fundus_image_traits	Multiple
Resting_fMRI_traits	Auditory<=>Auditory,IC3	11q13.3	11:69998470:C:T	rs12807936	11	69998470	1.40952e-11	2	rs12807936;rs7105955	Fundus_image_traits	Multiple
Cortical_thickness_traits	left.lateral.orbitofrontal	17q21.31	17:43798360:A:G	rs55938136	17	43798360	7.16395e-14	1	rs55938136	Derived_OCT_measures	Derived_OCT_measures
Cortical_thickness_traits	left.lateral.orbitofrontal	17q21.31	17:43913558:G:T	rs74998289	17	43913558	2.31546e-15	14	rs74998289;rs7221167;rs242922;rs1560312;rs2435201;rs7225002;17:44291980_G_A;rs2458203;rs199470;rs56755526;17:44858598_CA_C;rs199500;rs142925250;rs8067527	Derived_OCT_measures	Derived_OCT_measures
Cortical_thickness_traits	left.middle.temporal	17q21.31	17:43798360:A:G	rs55938136	17	43798360	4.23481e-10	1	rs55938136	Derived_OCT_measures	Derived_OCT_measures
Cortical_thickness_traits	left.middle.temporal	17q21.31	17:44355750:C:T	rs113677423	17	44355750	1.34955e-11	3	rs113677423;rs6503451;17:44289832_A_G	Derived_OCT_measures	Derived_OCT_measures
Cortical_thickness_traits	left.pars.triangularis	17q21.31	17:44238616:T:TAAAAAAAA	17:44238616_TAAAAAAAA_T	17	44238616	4.10085e-10	3	17:44238616_TAAAAAAAA_T;rs2696461;rs150592114	Derived_OCT_measures	Derived_OCT_measures
Cortical_thickness_traits	left.precuneus	17q21.31	17:44238616:T:TAAAAAAAA	17:44238616_TAAAAAAAA_T	17	44238616	1.1658e-10	3	17:44238616_TAAAAAAAA_T;rs55684829;rs9904766	Derived_OCT_measures	Derived_OCT_measures
Cortical_thickness_traits	left.rostral.anterior.cingulate	17q21.31	17:44238616:T:TAAAAAAAA	17:44238616_TAAAAAAAA_T	17	44238616	1.87692e-10	5	17:44238616_TAAAAAAAA_T;rs2696461;rs113677423;rs7221167;rs242922	Derived_OCT_measures	Derived_OCT_measures
Cortical_thickness_traits	left.supramarginal	8p23.1	8:9828278:C:T	rs11778570	8	9828278	9.78418e-11	8	rs11778570;rs7013132;rs560638;rs199781059;rs11779480;rs7831971;rs2921377;8:9087248_GAC_G	Fundus_image_traits	squeezenet
Cortical_thickness_traits	left.supramarginal	8p23.1	8:11109303:C:G	rs10481454	8	11109303	7.26874e-11	11	rs10481454;rs2248909;rs11250149;rs34876360;rs6601645;rs4841686;rs199781059;rs11779480;rs7831971;rs10092549;8:11092685_GT_G	Derived_OCT_measures	Derived_OCT_measures
Cortical_thickness_traits	right.fusiform	17q21.31	17:44189598:A:G	rs2016034	17	44189598	3.81657e-10	4	rs2016034;rs364308;rs242554;rs4510068	Derived_OCT_measures	Derived_OCT_measures
Cortical_thickness_traits	right.inferior.temporal	17q21.31	17:43723929:A:G	rs364308	17	43723929	1.10403e-13	7	rs364308;rs7221167;rs242554;rs4510068;rs2458203;rs62071628;rs1230095	Derived_OCT_measures	Derived_OCT_measures
Cortical_thickness_traits	right.inferior.temporal	17q21.31	17:43798360:A:G	rs55938136	17	43798360	3.26352e-12	1	rs55938136	Derived_OCT_measures	Derived_OCT_measures
Cortical_thickness_traits	right.inferior.temporal	17q21.31	17:44835367:G:GA	rs570333647	17	44835367	1.16515e-10	7	rs570333647;rs7221167;rs242554;rs4510068;rs2458203;rs62071628;rs199470	Derived_OCT_measures	Derived_OCT_measures
Cortical_thickness_traits	right.isthmus.cingulate	17q21.31	17:44238616:T:TAAAAAAAA	17:44238616_TAAAAAAAA_T	17	44238616	2.46716e-12	4	17:44238616_TAAAAAAAA_T;rs55684829;rs7221167;rs35173354	Derived_OCT_measures	Derived_OCT_measures
Cortical_thickness_traits	right.lateral.occipital	17q21.31	17:44184828:G:T	rs4510068	17	44184828	1.53132e-10	1	rs4510068	Derived_OCT_measures	Derived_OCT_measures
Cortical_thickness_traits	right.lateral.orbitofrontal	17q21.31	17:43798360:A:G	rs55938136	17	43798360	4.68822e-15	1	rs55938136	Derived_OCT_measures	Derived_OCT_measures
Cortical_thickness_traits	right.lateral.orbitofrontal	17q21.31	17:44355750:C:T	rs113677423	17	44355750	2.31183e-17	13	rs113677423;rs199470;rs56755526;rs199500;rs61572747;rs546735951;rs7221167;rs7210728;17:44002940_GT_G;rs242554;rs4510068;rs2016034;rs2458203	Derived_OCT_measures	Derived_OCT_measures
Cortical_thickness_traits	left.entorhinal	17q21.31	17:44367453:C:G	rs2732602	17	44367453	5.69089e-10	2	rs2732602;rs7521	Derived_OCT_measures	Derived_OCT_measures
Cortical_thickness_traits	right.precentral	1q21.2	1:150346009:C:CTTTTTT	rs71578488	1	150346009	4.97623e-10	1	rs71578488	Fundus_image_traits	Multiple
Cortical_thickness_traits	right.precuneus	17q21.31	17:44212633:T:TA	rs35173354	17	44212633	2.09833e-10	2	rs35173354;rs4510068	Derived_OCT_measures	Derived_OCT_measures
Cortical_thickness_traits	left.fusiform	17q21.31	17:44105395:A:G	rs7521	17	44105395	1.74034e-10	2	rs7521;17:44238616_TAAAAAAAA_T	Derived_OCT_measures	Derived_OCT_measures
Cortical_thickness_traits	left.inferior.temporal	17q21.31	17:43723930:A:G	rs406400	17	43723930	2.31953e-17	10	rs406400;rs8067527;rs7221167;rs6503451;rs9904290;rs2435201;rs2732634;rs2458203;rs2532351;rs546735951	Derived_OCT_measures	Derived_OCT_measures
Cortical_thickness_traits	left.inferior.temporal	17q21.31	17:43798360:A:G	rs55938136	17	43798360	4.81605e-16	1	rs55938136	Derived_OCT_measures	Derived_OCT_measures
Cortical_thickness_traits	left.inferior.temporal	17q21.31	17:44835367:G:GA	rs570333647	17	44835367	1.56132e-14	10	rs570333647;rs7221167;rs6503451;rs9904290;rs2435201;rs2732634;rs2458203;rs2532351;rs199470;rs56755526	Derived_OCT_measures	Derived_OCT_measures
Cortical_thickness_traits	left.isthmus.cingulate	17q21.31	17:43798360:A:G	rs55938136	17	43798360	1.95079e-10	1	rs55938136	Derived_OCT_measures	Derived_OCT_measures
Cortical_thickness_traits	left.isthmus.cingulate	17q21.31	17:44018488:C:T	rs62061734	17	44018488	1.52943e-11	3	rs62061734;17:44238616_TAAAAAAAA_T;17:44329580_AT_A	Derived_OCT_measures	Derived_OCT_measures

## Sheet: Catalog
Supplementary Data 7. Genetic overlaps of eye-brain connections. This sheet shows independent significant variants (P < 3.2e-10) and their correlated variants for retinal imaging traits that have previously been identified at P-value < 9e-6 in GWAS of brain-related traits listed in the GWAS catalog. The marginal genetic effects were tested by two-sided test in linear mixed-effect models. The 3.20…
Category	ID	IndSigSNP	chr	bp	snp	DateAddedToCatalog	PMID	FirstAuth	Date	Journal	Link	Study	Trait	InitialN	ReplicationN	Region	ReportedGene	MappedGene	UpGene	DownGene	SNP_Gene_ID	UpGeneDist	DownGeneDist	Strongest	SNPs	marged	SNP_ID_cur	Context	intergenic	RiskAF	P	Pmlog	Ptext	OrBeta	X95CI	Platform	CNV	Trait_category
Fundus_image_traits	alexnet_PC10	rs17713879	2	224919	rs2290911	2019-06-26	28265093	Malik R	2017-03-06	Proc Natl Acad Sci U S A	www.ncbi.nlm.nih.gov/pubmed/28265093	Common coding variant in SERPINA1 increases the risk for large artery stroke.	Large artery stroke	up to 2,286 European ancestry cases, up to 376 South Asian cases, up to 8,884 European ancestry controls, up to 978 South Asian controls	NA	2p25.3	SH3YL1	SH3YL1			ENSG00000035115	NA	NA	rs2290911-G	rs2290911	0	2290911	splice_region_variant	0	0.34	6e-06	5.22185		1.14	[1.07‚Äö√Ñ√¨1.21]	Illumina [92772]	N	Stroke
Fundus_image_traits	alexnet_PC10	rs17713879	2	272203	rs11553746	2019-06-26	28265093	Malik R	2017-03-06	Proc Natl Acad Sci U S A	www.ncbi.nlm.nih.gov/pubmed/28265093	Common coding variant in SERPINA1 increases the risk for large artery stroke.	Large artery stroke	up to 2,286 European ancestry cases, up to 376 South Asian cases, up to 8,884 European ancestry controls, up to 978 South Asian controls	NA	2p25.3	ACP1	ACP1			ENSG00000143727	NA	NA	rs11553746-T	rs11553746	0	11553746	missense_variant	0	0.35	4e-06	5.39794		1.14	[1.07‚Äö√Ñ√¨1.21]	Illumina [92772]	N	Stroke
Fundus_image_traits	alexnet_PC9	rs56321614	2	224919	rs2290911	2019-06-26	28265093	Malik R	2017-03-06	Proc Natl Acad Sci U S A	www.ncbi.nlm.nih.gov/pubmed/28265093	Common coding variant in SERPINA1 increases the risk for large artery stroke.	Large artery stroke	up to 2,286 European ancestry cases, up to 376 South Asian cases, up to 8,884 European ancestry controls, up to 978 South Asian controls	NA	2p25.3	SH3YL1	SH3YL1			ENSG00000035115	NA	NA	rs2290911-G	rs2290911	0	2290911	splice_region_variant	0	0.34	6e-06	5.22185		1.14	[1.07‚Äö√Ñ√¨1.21]	Illumina [92772]	N	Stroke
Fundus_image_traits	alexnet_PC9	rs56321614	2	272203	rs11553746	2019-06-26	28265093	Malik R	2017-03-06	Proc Natl Acad Sci U S A	www.ncbi.nlm.nih.gov/pubmed/28265093	Common coding variant in SERPINA1 increases the risk for large artery stroke.	Large artery stroke	up to 2,286 European ancestry cases, up to 376 South Asian cases, up to 8,884 European ancestry controls, up to 978 South Asian controls	NA	2p25.3	ACP1	ACP1			ENSG00000143727	NA	NA	rs11553746-T	rs11553746	0	11553746	missense_variant	0	0.35	4e-06	5.39794		1.14	[1.07‚Äö√Ñ√¨1.21]	Illumina [92772]	N	Stroke
Fundus_image_traits	googlenet_PC8	2:214889_CA_C	2	224919	rs2290911	2019-06-26	28265093	Malik R	2017-03-06	Proc Natl Acad Sci U S A	www.ncbi.nlm.nih.gov/pubmed/28265093	Common coding variant in SERPINA1 increases the risk for large artery stroke.	Large artery stroke	up to 2,286 European ancestry cases, up to 376 South Asian cases, up to 8,884 European ancestry controls, up to 978 South Asian controls	NA	2p25.3	SH3YL1	SH3YL1			ENSG00000035115	NA	NA	rs2290911-G	rs2290911	0	2290911	splice_region_variant	0	0.34	6e-06	5.22185		1.14	[1.07‚Äö√Ñ√¨1.21]	Illumina [92772]	N	Stroke
Fundus_image_traits	googlenet_PC8	2:214889_CA_C	2	272203	rs11553746	2019-06-26	28265093	Malik R	2017-03-06	Proc Natl Acad Sci U S A	www.ncbi.nlm.nih.gov/pubmed/28265093	Common coding variant in SERPINA1 increases the risk for large artery stroke.	Large artery stroke	up to 2,286 European ancestry cases, up to 376 South Asian cases, up to 8,884 European ancestry controls, up to 978 South Asian controls	NA	2p25.3	ACP1	ACP1			ENSG00000143727	NA	NA	rs11553746-T	rs11553746	0	11553746	missense_variant	0	0.35	4e-06	5.39794		1.14	[1.07‚Äö√Ñ√¨1.21]	Illumina [92772]	N	Stroke
Fundus_image_traits	mobilenet_PC10	rs7595075	2	224919	rs2290911	2019-06-26	28265093	Malik R	2017-03-06	Proc Natl Acad Sci U S A	www.ncbi.nlm.nih.gov/pubmed/28265093	Common coding variant in SERPINA1 increases the risk for large artery stroke.	Large artery stroke	up to 2,286 European ancestry cases, up to 376 South Asian cases, up to 8,884 European ancestry controls, up to 978 South Asian controls	NA	2p25.3	SH3YL1	SH3YL1			ENSG00000035115	NA	NA	rs2290911-G	rs2290911	0	2290911	splice_region_variant	0	0.34	6e-06	5.22185		1.14	[1.07‚Äö√Ñ√¨1.21]	Illumina [92772]	N	Stroke
Fundus_image_traits	mobilenet_PC10	rs7595075	2	272203	rs11553746	2019-06-26	28265093	Malik R	2017-03-06	Proc Natl Acad Sci U S A	www.ncbi.nlm.nih.gov/pubmed/28265093	Common coding variant in SERPINA1 increases the risk for large artery stroke.	Large artery stroke	up to 2,286 European ancestry cases, up to 376 South Asian cases, up to 8,884 European ancestry controls, up to 978 South Asian controls	NA	2p25.3	ACP1	ACP1			ENSG00000143727	NA	NA	rs11553746-T	rs11553746	0	11553746	missense_variant	0	0.35	4e-06	5.39794		1.14	[1.07‚Äö√Ñ√¨1.21]	Illumina [92772]	N	Stroke
Fundus_image_traits	mobilenet_PC10	rs7304841	12	20577593	rs7304841	2018-07-11	29531354	Malik R	2018-03-12	Nat Genet	www.ncbi.nlm.nih.gov/pubmed/29531354	Multiancestry genome-wide association study of 520,000 subjects identifies 32 loci associated with stroke and stroke subtypes.	Stroke	40,585 European ancestry cases, 406,111 European ancestry controls, 17,369 East Asian ancestry cases, 28,195 East Asian ancestry controls, 2,437 South Asian ancestry cases, 6,707 South Asian ancestry controls, 5,541 African American cases, 15,154 African American controls, 365 Asian ancestry cases, 333 Asian ancestry controls, 865 Latin American cases, 692 Latin American controls	NA	12p12.2	PDE3A	PDE3A			ENSG00000172572	NA	NA	rs7304841-?	rs7304841	0	7304841	intron_variant	0	NR	2e-07	6.69897		NA		NR [~ 8000000] (imputed)	N	Stroke
Fundus_image_traits	mobilenet_PC10	rs7304841	12	20577593	rs7304841	2018-07-11	29531354	Malik R	2018-03-12	Nat Genet	www.ncbi.nlm.nih.gov/pubmed/29531354	Multiancestry genome-wide association study of 520,000 subjects identifies 32 loci associated with stroke and stroke subtypes.	Ischemic stroke	34,217 European ancestry cases, 406,111 European ancestry controls, 17,369 East Asian ancestry cases, 28,195 East Asian ancestry controls, 2,437 South Asian ancestry cases, 6,707 South Asian ancestry controls, 5,541 African American cases, 15,146 African American controls, 222 Asian ancestry cases, 333 Asian ancestry controls, 555 Latin American cases, 692 Latin American controls	NA	12p12.2	PDE3A	PDE3A			ENSG00000172572	NA	NA	rs7304841-?	rs7304841	0	7304841	intron_variant	0	NR	5e-08	7.30103		NA		NR [~ 8000000] (imputed)	N	Stroke
Fundus_image_traits	mobilenet_PC3	rs62114506	2	224919	rs2290911	2019-06-26	28265093	Malik R	2017-03-06	Proc Natl Acad Sci U S A	www.ncbi.nlm.nih.gov/pubmed/28265093	Common coding variant in SERPINA1 increases the risk for large artery stroke.	Large artery stroke	up to 2,286 European ancestry cases, up to 376 South Asian cases, up to 8,884 European ancestry controls, up to 978 South Asian controls	NA	2p25.3	SH3YL1	SH3YL1			ENSG00000035115	NA	NA	rs2290911-G	rs2290911	0	2290911	splice_region_variant	0	0.34	6e-06	5.22185		1.14	[1.07‚Äö√Ñ√¨1.21]	Illumina [92772]	N	Stroke
Fundus_image_traits	mobilenet_PC3	rs62114506	2	272203	rs11553746	2019-06-26	28265093	Malik R	2017-03-06	Proc Natl Acad Sci U S A	www.ncbi.nlm.nih.gov/pubmed/28265093	Common coding variant in SERPINA1 increases the risk for large artery stroke.	Large artery stroke	up to 2,286 European ancestry cases, up to 376 South Asian cases, up to 8,884 European ancestry controls, up to 978 South Asian controls	NA	2p25.3	ACP1	ACP1			ENSG00000143727	NA	NA	rs11553746-T	rs11553746	0	11553746	missense_variant	0	0.35	4e-06	5.39794		1.14	[1.07‚Äö√Ñ√¨1.21]	Illumina [92772]	N	Stroke
Fundus_image_traits	squeezenet_PC9	rs62114548	2	224919	rs2290911	2019-06-26	28265093	Malik R	2017-03-06	Proc Natl Acad Sci U S A	www.ncbi.nlm.nih.gov/pubmed/28265093	Common coding variant in SERPINA1 increases the risk for large artery stroke.	Large artery stroke	up to 2,286 European ancestry cases, up to 376 South Asian cases, up to 8,884 European ancestry controls, up to 978 South Asian controls	NA	2p25.3	SH3YL1	SH3YL1			ENSG00000035115	NA	NA	rs2290911-G	rs2290911	0	2290911	splice_region_variant	0	0.34	6e-06	5.22185		1.14	[1.07‚Äö√Ñ√¨1.21]	Illumina [92772]	N	Stroke
Fundus_image_traits	squeezenet_PC9	rs62114548	2	272203	rs11553746	2019-06-26	28265093	Malik R	2017-03-06	Proc Natl Acad Sci U S A	www.ncbi.nlm.nih.gov/pubmed/28265093	Common coding variant in SERPINA1 increases the risk for large artery stroke.	Large artery stroke	up to 2,286 European ancestry cases, up to 376 South Asian cases, up to 8,884 European ancestry controls, up to 978 South Asian controls	NA	2p25.3	ACP1	ACP1			ENSG00000143727	NA	NA	rs11553746-T	rs11553746	0	11553746	missense_variant	0	0.35	4e-06	5.39794		1.14	[1.07‚Äö√Ñ√¨1.21]	Illumina [92772]	N	Stroke
Fundus_image_traits	vgg16_PC5	rs7304841	12	20577593	rs7304841	2018-07-11	29531354	Malik R	2018-03-12	Nat Genet	www.ncbi.nlm.nih.gov/pubmed/29531354	Multiancestry genome-wide association study of 520,000 subjects identifies 32 loci associated with stroke and stroke subtypes.	Stroke	40,585 European ancestry cases, 406,111 European ancestry controls, 17,369 East Asian ancestry cases, 28,195 East Asian ancestry controls, 2,437 South Asian ancestry cases, 6,707 South Asian ancestry controls, 5,541 African American cases, 15,154 African American controls, 365 Asian ancestry cases, 333 Asian ancestry controls, 865 Latin American cases, 692 Latin American controls	NA	12p12.2	PDE3A	PDE3A			ENSG00000172572	NA	NA	rs7304841-?	rs7304841	0	7304841	intron_variant	0	NR	2e-07	6.69897		NA		NR [~ 8000000] (imputed)	N	Stroke
Fundus_image_traits	vgg16_PC5	rs7304841	12	20577593	rs7304841	2018-07-11	29531354	Malik R	2018-03-12	Nat Genet	www.ncbi.nlm.nih.gov/pubmed/29531354	Multiancestry genome-wide association study of 520,000 subjects identifies 32 loci associated with stroke and stroke subtypes.	Ischemic stroke	34,217 European ancestry cases, 406,111 European ancestry controls, 17,369 East Asian ancestry cases, 28,195 East Asian ancestry controls, 2,437 South Asian ancestry cases, 6,707 South Asian ancestry controls, 5,541 African American cases, 15,146 African American controls, 222 Asian ancestry cases, 333 Asian ancestry controls, 555 Latin American cases, 692 Latin American controls	NA	12p12.2	PDE3A	PDE3A			ENSG00000172572	NA	NA	rs7304841-?	rs7304841	0	7304841	intron_variant	0	NR	5e-08	7.30103		NA		NR [~ 8000000] (imputed)	N	Stroke
Fundus_image_traits	vgg16_PC5	rs866376	13	47225745	rs9526212	2018-07-11	29531354	Malik R	2018-03-12	Nat Genet	www.ncbi.nlm.nih.gov/pubmed/29531354	Multiancestry genome-wide association study of 520,000 subjects identifies 32 loci associated with stroke and stroke subtypes.	Stroke	40,585 European ancestry cases, 406,111 European ancestry controls, 17,369 East Asian ancestry cases, 28,195 East Asian ancestry controls, 2,437 South Asian ancestry cases, 6,707 South Asian ancestry controls, 5,541 African American cases, 15,154 African American controls, 365 Asian ancestry cases, 333 Asian ancestry controls, 865 Latin American cases, 692 Latin American controls	NA	13q14.13	LRCH1	LRCH1			ENSG00000136141	NA	NA	rs9526212-?	rs9526212	0	9526212	intron_variant	0	NR	5e-10	9.30103		NA		NR [~ 8000000] (imputed)	N	Stroke
Fundus_image_traits	vgg16_PC5	rs866376	13	47225745	rs9526212	2018-07-11	29531354	Malik R	2018-03-12	Nat Genet	www.ncbi.nlm.nih.gov/pubmed/29531354	Multiancestry genome-wide association study of 520,000 subjects identifies 32 loci associated with stroke and stroke subtypes.	Ischemic stroke	34,217 European ancestry cases, 406,111 European ancestry controls, 17,369 East Asian ancestry cases, 28,195 East Asian ancestry controls, 2,437 South Asian ancestry cases, 6,707 South Asian ancestry controls, 5,541 African American cases, 15,146 African American controls, 222 Asian ancestry cases, 333 Asian ancestry controls, 555 Latin American cases, 692 Latin American controls	NA	13q14.13	LRCH1	LRCH1			ENSG00000136141	NA	NA	rs9526212-?	rs9526212	0	9526212	intron_variant	0	NR	9e-10	9.04576		NA		NR [~ 8000000] (imputed)	N	Stroke
Fundus_image_traits	vgg16_PC5	rs866376	13	47225745	rs9526212	2019-01-18	29531354	Malik R	2018-03-12	Nat Genet	www.ncbi.nlm.nih.gov/pubmed/29531354	Multiancestry genome-wide association study of 520,000 subjects identifies 32 loci associated with stroke and stroke subtypes.	Stroke	40,585 European ancestry cases, 406,111 European ancestry controls	NA	13q14.13	LRCH1	LRCH1			ENSG00000136141	NA	NA	rs9526212-?	rs9526212	0	9526212	intron_variant	0	NR	2e-08	7.69897		NA		NR [~ 8000000] (imputed)	N	Stroke
Fundus_image_traits	vgg16_PC5	rs866376	13	47225745	rs9526212	2019-01-18	29531354	Malik R	2018-03-12	Nat Genet	www.ncbi.nlm.nih.gov/pubmed/29531354	Multiancestry genome-wide association study of 520,000 subjects identifies 32 loci associated with stroke and stroke subtypes.	Ischemic stroke	34,217 European ancestry cases, 406,111 European ancestry controls	NA	13q14.13	LRCH1	LRCH1			ENSG00000136141	NA	NA	rs9526212-?	rs9526212	0	9526212	intron_variant	0	NR	4e-08	7.39794		NA		NR [~ 8000000] (imputed)	N	Stroke
Fundus_image_traits	vgg19_PC9	rs7304841	12	20577593	rs7304841	2018-07-11	29531354	Malik R	2018-03-12	Nat Genet	www.ncbi.nlm.nih.gov/pubmed/29531354	Multiancestry genome-wide association study of 520,000 subjects identifies 32 loci associated with stroke and stroke subtypes.	Stroke	40,585 European ancestry cases, 406,111 European ancestry controls, 17,369 East Asian ancestry cases, 28,195 East Asian ancestry controls, 2,437 South Asian ancestry cases, 6,707 South Asian ancestry controls, 5,541 African American cases, 15,154 African American controls, 365 Asian ancestry cases, 333 Asian ancestry controls, 865 Latin American cases, 692 Latin American controls	NA	12p12.2	PDE3A	PDE3A			ENSG00000172572	NA	NA	rs7304841-?	rs7304841	0	7304841	intron_variant	0	NR	2e-07	6.69897		NA		NR [~ 8000000] (imputed)	N	Stroke
Fundus_image_traits	vgg19_PC9	rs7304841	12	20577593	rs7304841	2018-07-11	29531354	Malik R	2018-03-12	Nat Genet	www.ncbi.nlm.nih.gov/pubmed/29531354	Multiancestry genome-wide association study of 520,000 subjects identifies 32 loci associated with stroke and stroke subtypes.	Ischemic stroke	34,217 European ancestry cases, 406,111 European ancestry controls, 17,369 East Asian ancestry cases, 28,195 East Asian ancestry controls, 2,437 South Asian ancestry cases, 6,707 South Asian ancestry controls, 5,541 African American cases, 15,146 African American controls, 222 Asian ancestry cases, 333 Asian ancestry controls, 555 Latin American cases, 692 Latin American controls	NA	12p12.2	PDE3A	PDE3A			ENSG00000172572	NA	NA	rs7304841-?	rs7304841	0	7304841	intron_variant	0	NR	5e-08	7.30103		NA		NR [~ 8000000] (imputed)	N	Stroke
Fundus_image_traits	vgg19_PC9	rs866376	13	47225745	rs9526212	2018-07-11	29531354	Malik R	2018-03-12	Nat Genet	www.ncbi.nlm.nih.gov/pubmed/29531354	Multiancestry genome-wide association study of 520,000 subjects identifies 32 loci associated with stroke and stroke subtypes.	Stroke	40,585 European ancestry cases, 406,111 European ancestry controls, 17,369 East Asian ancestry cases, 28,195 East Asian ancestry controls, 2,437 South Asian ancestry cases, 6,707 South Asian ancestry controls, 5,541 African American cases, 15,154 African American controls, 365 Asian ancestry cases, 333 Asian ancestry controls, 865 Latin American cases, 692 Latin American controls	NA	13q14.13	LRCH1	LRCH1			ENSG00000136141	NA	NA	rs9526212-?	rs9526212	0	9526212	intron_variant	0	NR	5e-10	9.30103		NA		NR [~ 8000000] (imputed)	N	Stroke
Fundus_image_traits	vgg19_PC9	rs866376	13	47225745	rs9526212	2018-07-11	29531354	Malik R	2018-03-12	Nat Genet	www.ncbi.nlm.nih.gov/pubmed/29531354	Multiancestry genome-wide association study of 520,000 subjects identifies 32 loci associated with stroke and stroke subtypes.	Ischemic stroke	34,217 European ancestry cases, 406,111 European ancestry controls, 17,369 East Asian ancestry cases, 28,195 East Asian ancestry controls, 2,437 South Asian ancestry cases, 6,707 South Asian ancestry controls, 5,541 African American cases, 15,146 African American controls, 222 Asian ancestry cases, 333 Asian ancestry controls, 555 Latin American cases, 692 Latin American controls	NA	13q14.13	LRCH1	LRCH1			ENSG00000136141	NA	NA	rs9526212-?	rs9526212	0	9526212	intron_variant	0	NR	9e-10	9.04576		NA		NR [~ 8000000] (imputed)	N	Stroke
Fundus_image_traits	vgg19_PC9	rs866376	13	47225745	rs9526212	2019-01-18	29531354	Malik R	2018-03-12	Nat Genet	www.ncbi.nlm.nih.gov/pubmed/29531354	Multiancestry genome-wide association study of 520,000 subjects identifies 32 loci associated with stroke and stroke subtypes.	Stroke	40,585 European ancestry cases, 406,111 European ancestry controls	NA	13q14.13	LRCH1	LRCH1			ENSG00000136141	NA	NA	rs9526212-?	rs9526212	0	9526212	intron_variant	0	NR	2e-08	7.69897		NA		NR [~ 8000000] (imputed)	N	Stroke
Fundus_image_traits	vgg19_PC9	rs866376	13	47225745	rs9526212	2019-01-18	29531354	Malik R	2018-03-12	Nat Genet	www.ncbi.nlm.nih.gov/pubmed/29531354	Multiancestry genome-wide association study of 520,000 subjects identifies 32 loci associated with stroke and stroke subtypes.	Ischemic stroke	34,217 European ancestry cases, 406,111 European ancestry controls	NA	13q14.13	LRCH1	LRCH1			ENSG00000136141	NA	NA	rs9526212-?	rs9526212	0	9526212	intron_variant	0	NR	4e-08	7.39794		NA		NR [~ 8000000] (imputed)	N	Stroke
Fundus_image_traits	vgg19_PC9	rs4773174	13	111040798	rs9515201	2019-10-21	31430377	Chung J	2019-08-20	Brain	www.ncbi.nlm.nih.gov/pubmed/31430377	Genome-wide association study of cerebral small vessel disease reveals established and novel loci.	Non-lobar intracerebral hemorrhage (MTAG)	at least 1,005 European ancestry cases, at least 1,711 European ancestry controls	NA	13q34	COL4A2	COL4A2			ENSG00000134871	NA	NA	rs9515201-A	rs9515201	0	9515201	intron_variant	0	0.33	5e-10	9.30103		1.08	[1.06-1.10]	Affymetrix, Illumina [39235000] (imputed)	N	Stroke
Fundus_image_traits	vgg19_PC9	rs4773174	13	111040798	rs9515201	2018-07-11	29531354	Malik R	2018-03-12	Nat Genet	www.ncbi.nlm.nih.gov/pubmed/29531354	Multiancestry genome-wide association study of 520,000 subjects identifies 32 loci associated with stroke and stroke subtypes.	Ischemic stroke (small-vessel)	5,386 European ancestry cases, 192,662 European ancestry controls, 5,096 East Asian ancestry cases, 28,195 East Asian ancestry controls, 314 South Asian ancestry cases, 6,707 South Asian ancestry controls, 694 African American cases, 15,146 African American controls, 134 Asian ancestry cases, 333 Asian ancestry controls, 86 Latin American cases, 692 Latin American controls	NA	13q34	COL4A2	COL4A2			ENSG00000134871	NA	NA	rs9515201-A	rs9515201	0	9515201	intron_variant	0	0.29	1e-07	7		1.11	[1.07-1.16]	NR [~ 8000000] (imputed)	N	Stroke
Fundus_image_traits	vgg19_PC9	rs34287726	15	56304497	rs12442374	2018-07-11	29531354	Malik R	2018-03-12	Nat Genet	www.ncbi.nlm.nih.gov/pubmed/29531354	Multiancestry genome-wide association study of 520,000 subjects identifies 32 loci associated with stroke and stroke subtypes.	Stroke	40,585 European ancestry cases, 406,111 European ancestry controls, 17,369 East Asian ancestry cases, 28,195 East Asian ancestry controls, 2,437 South Asian ancestry cases, 6,707 South Asian ancestry controls, 5,541 African American cases, 15,154 African American controls, 365 Asian ancestry cases, 333 Asian ancestry controls, 865 Latin American cases, 692 Latin American controls	NA	15q21.3	NEDD4	CNOT6LP1 - RN7SL568P	ENSG00000230183	ENSG00000239703		5123	17385	rs12442374-G	rs12442374	0	12442374	intergenic_variant	1	0.14	4e-07	6.39794		1.06	[1.04-1.09]	NR [~ 8000000] (imputed)	N	Stroke
Derived_OCT_measures	ELM_ISOS_thickness_inner_subfield_left	22:30607923_ATGG_A	22	30601243	rs9614159	2018-05-11	29273593	Duan L	2017-12-22	Stroke	www.ncbi.nlm.nih.gov/pubmed/29273593	Novel Susceptibility Loci for Moyamoya Disease Revealed by a Genome-Wide Association Study.	Moyamoya disease	755 Han Chinese ancestry cases, 2,031 Han Chinese ancestry controls	724 Han Chinese ancestry cases, 3,043 Han Chinese ancestry controls	22q12.2	HORMAD2	HORMAD2 - LIF-AS1	ENSG00000176635	ENSG00000232530		28179	33940	rs9614159-A	rs9614159	0	9614159	intron_variant	1	0.2	8e-12	11.0969		1.4	[NR]	Illumina [747089]	N	Stroke
Derived_OCT_measures	ELM_ISOS_thickness_inner_subfield_right	22:30607923_ATGG_A	22	30601243	rs9614159	2018-05-11	29273593	Duan L	2017-12-22	Stroke	www.ncbi.nlm.nih.gov/pubmed/29273593	Novel Susceptibility Loci for Moyamoya Disease Revealed by a Genome-Wide Association Study.	Moyamoya disease	755 Han Chinese ancestry cases, 2,031 Han Chinese ancestry controls	724 Han Chinese ancestry cases, 3,043 Han Chinese ancestry controls	22q12.2	HORMAD2	HORMAD2 - LIF-AS1	ENSG00000176635	ENSG00000232530		28179	33940	rs9614159-A	rs9614159	0	9614159	intron_variant	1	0.2	8e-12	11.0969		1.4	[NR]	Illumina [747089]	N	Stroke
Derived_OCT_measures	INL_ELM_thickness_inner_subfield_left	22:30607923_ATGG_A	22	30601243	rs9614159	2018-05-11	29273593	Duan L	2017-12-22	Stroke	www.ncbi.nlm.nih.gov/pubmed/29273593	Novel Susceptibility Loci for Moyamoya Disease Revealed by a Genome-Wide Association Study.	Moyamoya disease	755 Han Chinese ancestry cases, 2,031 Han Chinese ancestry controls	724 Han Chinese ancestry cases, 3,043 Han Chinese ancestry controls	22q12.2	HORMAD2	HORMAD2 - LIF-AS1	ENSG00000176635	ENSG00000232530		28179	33940	rs9614159-A	rs9614159	0	9614159	intron_variant	1	0.2	8e-12	11.0969		1.4	[NR]	Illumina [747089]	N	Stroke
Derived_OCT_measures	INL_ELM_thickness_inner_subfield_right	22:30607923_ATGG_A	22	30601243	rs9614159	2018-05-11	29273593	Duan L	2017-12-22	Stroke	www.ncbi.nlm.nih.gov/pubmed/29273593	Novel Susceptibility Loci for Moyamoya Disease Revealed by a Genome-Wide Association Study.	Moyamoya disease	755 Han Chinese ancestry cases, 2,031 Han Chinese ancestry controls	724 Han Chinese ancestry cases, 3,043 Han Chinese ancestry controls	22q12.2	HORMAD2	HORMAD2 - LIF-AS1	ENSG00000176635	ENSG00000232530		28179	33940	rs9614159-A	rs9614159	0	9614159	intron_variant	1	0.2	8e-12	11.0969		1.4	[NR]	Illumina [747089]	N	Stroke
Derived_OCT_measures	INL_ELM_thickness_outer_subfield_left	22:30607923_ATGG_A	22	30601243	rs9614159	2018-05-11	29273593	Duan L	2017-12-22	Stroke	www.ncbi.nlm.nih.gov/pubmed/29273593	Novel Susceptibility Loci for Moyamoya Disease Revealed by a Genome-Wide Association Study.	Moyamoya disease	755 Han Chinese ancestry cases, 2,031 Han Chinese ancestry controls	724 Han Chinese ancestry cases, 3,043 Han Chinese ancestry controls	22q12.2	HORMAD2	HORMAD2 - LIF-AS1	ENSG00000176635	ENSG00000232530		28179	33940	rs9614159-A	rs9614159	0	9614159	intron_variant	1	0.2	8e-12	11.0969		1.4	[NR]	Illumina [747089]	N	Stroke
Derived_OCT_measures	INL_ELM_thickness_outer_subfield_right	22:30607923_ATGG_A	22	30601243	rs9614159	2018-05-11	29273593	Duan L	2017-12-22	Stroke	www.ncbi.nlm.nih.gov/pubmed/29273593	Novel Susceptibility Loci for Moyamoya Disease Revealed by a Genome-Wide Association Study.	Moyamoya disease	755 Han Chinese ancestry cases, 2,031 Han Chinese ancestry controls	724 Han Chinese ancestry cases, 3,043 Han Chinese ancestry controls	22q12.2	HORMAD2	HORMAD2 - LIF-AS1	ENSG00000176635	ENSG00000232530		28179	33940	rs9614159-A	rs9614159	0	9614159	intron_variant	1	0.2	8e-12	11.0969		1.4	[NR]	Illumina [747089]	N	Stroke
Derived_OCT_measures	INL_RPE_thickness_central_subfield_right	rs144224550	10	124227624	rs60401382	2018-07-11	29531354	Malik R	2018-03-12	Nat Genet	www.ncbi.nlm.nih.gov/pubmed/29531354	Multiancestry genome-wide association study of 520,000 subjects identifies 32 loci associated with stroke and stroke subtypes.	Stroke	40,585 European ancestry cases, 406,111 European ancestry controls, 17,369 East Asian ancestry cases, 28,195 East Asian ancestry controls, 2,437 South Asian ancestry cases, 6,707 South Asian ancestry controls, 5,541 African American cases, 15,154 African American controls, 365 Asian ancestry cases, 333 Asian ancestry controls, 865 Latin American cases, 692 Latin American controls	NA	10q26.13	HTRA1	HTRA1			ENSG00000166033	NA	NA	rs60401382-C	rs60401382	0	60401382	intron_variant	0	0.7	7e-08	7.1549		1.05	[1.03-1.07]	NR [~ 8000000] (imputed)	N	Stroke
Derived_OCT_measures	INL_RPE_thickness_inner_subfield_left	rs60401382	10	124227624	rs60401382	2018-07-11	29531354	Malik R	2018-03-12	Nat Genet	www.ncbi.nlm.nih.gov/pubmed/29531354	Multiancestry genome-wide association study of 520,000 subjects identifies 32 loci associated with stroke and stroke subtypes.	Stroke	40,585 European ancestry cases, 406,111 European ancestry controls, 17,369 East Asian ancestry cases, 28,195 East Asian ancestry controls, 2,437 South Asian ancestry cases, 6,707 South Asian ancestry controls, 5,541 African American cases, 15,154 African American controls, 365 Asian ancestry cases, 333 Asian ancestry controls, 865 Latin American cases, 692 Latin American controls	NA	10q26.13	HTRA1	HTRA1			ENSG00000166033	NA	NA	rs60401382-C	rs60401382	0	60401382	intron_variant	0	0.7	7e-08	7.1549		1.05	[1.03-1.07]	NR [~ 8000000] (imputed)	N	Stroke
Derived_OCT_measures	INL_RPE_thickness_inner_subfield_left	22:30607923_ATGG_A	22	30601243	rs9614159	2018-05-11	29273593	Duan L	2017-12-22	Stroke	www.ncbi.nlm.nih.gov/pubmed/29273593	Novel Susceptibility Loci for Moyamoya Disease Revealed by a Genome-Wide Association Study.	Moyamoya disease	755 Han Chinese ancestry cases, 2,031 Han Chinese ancestry controls	724 Han Chinese ancestry cases, 3,043 Han Chinese ancestry controls	22q12.2	HORMAD2	HORMAD2 - LIF-AS1	ENSG00000176635	ENSG00000232530		28179	33940	rs9614159-A	rs9614159	0	9614159	intron_variant	1	0.2	8e-12	11.0969		1.4	[NR]	Illumina [747089]	N	Stroke
Derived_OCT_measures	INL_RPE_thickness_inner_subfield_right	rs10490924	10	124227624	rs60401382	2018-07-11	29531354	Malik R	2018-03-12	Nat Genet	www.ncbi.nlm.nih.gov/pubmed/29531354	Multiancestry genome-wide association study of 520,000 subjects identifies 32 loci associated with stroke and stroke subtypes.	Stroke	40,585 European ancestry cases, 406,111 European ancestry controls, 17,369 East Asian ancestry cases, 28,195 East Asian ancestry controls, 2,437 South Asian ancestry cases, 6,707 South Asian ancestry controls, 5,541 African American cases, 15,154 African American controls, 365 Asian ancestry cases, 333 Asian ancestry controls, 865 Latin American cases, 692 Latin American controls	NA	10q26.13	HTRA1	HTRA1			ENSG00000166033	NA	NA	rs60401382-C	rs60401382	0	60401382	intron_variant	0	0.7	7e-08	7.1549		1.05	[1.03-1.07]	NR [~ 8000000] (imputed)	N	Stroke
Derived_OCT_measures	INL_RPE_thickness_inner_subfield_right	22:30607923_ATGG_A	22	30601243	rs9614159	2018-05-11	29273593	Duan L	2017-12-22	Stroke	www.ncbi.nlm.nih.gov/pubmed/29273593	Novel Susceptibility Loci for Moyamoya Disease Revealed by a Genome-Wide Association Study.	Moyamoya disease	755 Han Chinese ancestry cases, 2,031 Han Chinese ancestry controls	724 Han Chinese ancestry cases, 3,043 Han Chinese ancestry controls	22q12.2	HORMAD2	HORMAD2 - LIF-AS1	ENSG00000176635	ENSG00000232530		28179	33940	rs9614159-A	rs9614159	0	9614159	intron_variant	1	0.2	8e-12	11.0969		1.4	[NR]	Illumina [747089]	N	Stroke
Derived_OCT_measures	INL_RPE_thickness_outer_subfield_left	22:30607923_ATGG_A	22	30601243	rs9614159	2018-05-11	29273593	Duan L	2017-12-22	Stroke	www.ncbi.nlm.nih.gov/pubmed/29273593	Novel Susceptibility Loci for Moyamoya Disease Revealed by a Genome-Wide Association Study.	Moyamoya disease	755 Han Chinese ancestry cases, 2,031 Han Chinese ancestry controls	724 Han Chinese ancestry cases, 3,043 Han Chinese ancestry controls	22q12.2	HORMAD2	HORMAD2 - LIF-AS1	ENSG00000176635	ENSG00000232530		28179	33940	rs9614159-A	rs9614159	0	9614159	intron_variant	1	0.2	8e-12	11.0969		1.4	[NR]	Illumina [747089]	N	Stroke
Derived_OCT_measures	INL_RPE_thickness_outer_subfield_right	rs16862644	3	150178939	rs16862676	2018-05-11	29273593	Duan L	2017-12-22	Stroke	www.ncbi.nlm.nih.gov/pubmed/29273593	Novel Susceptibility Loci for Moyamoya Disease Revealed by a Genome-Wide Association Study.	Moyamoya disease	755 Han Chinese ancestry cases, 2,031 Han Chinese ancestry controls	724 Han Chinese ancestry cases, 3,043 Han Chinese ancestry controls	3q25.1	TSC22D2	TSC22D2			ENSG00000196428	NA	NA	rs16862676-A	rs16862676	0	16862676	3_prime_UTR_variant	0	0.39	2e-09	8.69897		1.29	[NR]	Illumina [747089]	N	Stroke
Derived_OCT_measures	INL_RPE_thickness_outer_subfield_right	22:30607923_ATGG_A	22	30601243	rs9614159	2018-05-11	29273593	Duan L	2017-12-22	Stroke	www.ncbi.nlm.nih.gov/pubmed/29273593	Novel Susceptibility Loci for Moyamoya Disease Revealed by a Genome-Wide Association Study.	Moyamoya disease	755 Han Chinese ancestry cases, 2,031 Han Chinese ancestry controls	724 Han Chinese ancestry cases, 3,043 Han Chinese ancestry controls	22q12.2	HORMAD2	HORMAD2 - LIF-AS1	ENSG00000176635	ENSG00000232530		28179	33940	rs9614159-A	rs9614159	0	9614159	intron_variant	1	0.2	8e-12	11.0969		1.4	[NR]	Illumina [747089]	N	Stroke
Derived_OCT_measures	ISOS_RPE_thickness_central_subfield_left	rs10490924	10	124227624	rs60401382	2018-07-11	29531354	Malik R	2018-03-12	Nat Genet	www.ncbi.nlm.nih.gov/pubmed/29531354	Multiancestry genome-wide association study of 520,000 subjects identifies 32 loci associated with stroke and stroke subtypes.	Stroke	40,585 European ancestry cases, 406,111 European ancestry controls, 17,369 East Asian ancestry cases, 28,195 East Asian ancestry controls, 2,437 South Asian ancestry cases, 6,707 South Asian ancestry controls, 5,541 African American cases, 15,154 African American controls, 365 Asian ancestry cases, 333 Asian ancestry controls, 865 Latin American cases, 692 Latin American controls	NA	10q26.13	HTRA1	HTRA1			ENSG00000166033	NA	NA	rs60401382-C	rs60401382	0	60401382	intron_variant	0	0.7	7e-08	7.1549		1.05	[1.03-1.07]	NR [~ 8000000] (imputed)	N	Stroke
Derived_OCT_measures	ISOS_RPE_thickness_central_subfield_right	rs11200633	10	124227624	rs60401382	2018-07-11	29531354	Malik R	2018-03-12	Nat Genet	www.ncbi.nlm.nih.gov/pubmed/29531354	Multiancestry genome-wide association study of 520,000 subjects identifies 32 loci associated with stroke and stroke subtypes.	Stroke	40,585 European ancestry cases, 406,111 European ancestry controls, 17,369 East Asian ancestry cases, 28,195 East Asian ancestry controls, 2,437 South Asian ancestry cases, 6,707 South Asian ancestry controls, 5,541 African American cases, 15,154 African American controls, 365 Asian ancestry cases, 333 Asian ancestry controls, 865 Latin American cases, 692 Latin American controls	NA	10q26.13	HTRA1	HTRA1			ENSG00000166033	NA	NA	rs60401382-C	rs60401382	0	60401382	intron_variant	0	0.7	7e-08	7.1549		1.05	[1.03-1.07]	NR [~ 8000000] (imputed)	N	Stroke
Derived_OCT_measures	ISOS_RPE_thickness_inner_subfield_left	rs201396317	10	124227624	rs60401382	2018-07-11	29531354	Malik R	2018-03-12	Nat Genet	www.ncbi.nlm.nih.gov/pubmed/29531354	Multiancestry genome-wide association study of 520,000 subjects identifies 32 loci associated with stroke and stroke subtypes.	Stroke	40,585 European ancestry cases, 406,111 European ancestry controls, 17,369 East Asian ancestry cases, 28,195 East Asian ancestry controls, 2,437 South Asian ancestry cases, 6,707 South Asian ancestry controls, 5,541 African American cases, 15,154 African American controls, 365 Asian ancestry cases, 333 Asian ancestry controls, 865 Latin American cases, 692 Latin American controls	NA	10q26.13	HTRA1	HTRA1			ENSG00000166033	NA	NA	rs60401382-C	rs60401382	0	60401382	intron_variant	0	0.7	7e-08	7.1549		1.05	[1.03-1.07]	NR [~ 8000000] (imputed)	N	Stroke
Derived_OCT_measures	ISOS_RPE_thickness_inner_subfield_right	rs10490924	10	124227624	rs60401382	2018-07-11	29531354	Malik R	2018-03-12	Nat Genet	www.ncbi.nlm.nih.gov/pubmed/29531354	Multiancestry genome-wide association study of 520,000 subjects identifies 32 loci associated with stroke and stroke subtypes.	Stroke	40,585 European ancestry cases, 406,111 European ancestry controls, 17,369 East Asian ancestry cases, 28,195 East Asian ancestry controls, 2,437 South Asian ancestry cases, 6,707 South Asian ancestry controls, 5,541 African American cases, 15,154 African American controls, 365 Asian ancestry cases, 333 Asian ancestry controls, 865 Latin American cases, 692 Latin American controls	NA	10q26.13	HTRA1	HTRA1			ENSG00000166033	NA	NA	rs60401382-C	rs60401382	0	60401382	intron_variant	0	0.7	7e-08	7.1549		1.05	[1.03-1.07]	NR [~ 8000000] (imputed)	N	Stroke
Derived_OCT_measures	ISOS_RPE_thickness_outer_subfield_left	rs60401382	10	124227624	rs60401382	2018-07-11	29531354	Malik R	2018-03-12	Nat Genet	www.ncbi.nlm.nih.gov/pubmed/29531354	Multiancestry genome-wide association study of 520,000 subjects identifies 32 loci associated with stroke and stroke subtypes.	Stroke	40,585 European ancestry cases, 406,111 European ancestry controls, 17,369 East Asian ancestry cases, 28,195 East Asian ancestry controls, 2,437 South Asian ancestry cases, 6,707 South Asian ancestry controls, 5,541 African American cases, 15,154 African American controls, 365 Asian ancestry cases, 333 Asian ancestry controls, 865 Latin American cases, 692 Latin American controls	NA	10q26.13	HTRA1	HTRA1			ENSG00000166033	NA	NA	rs60401382-C	rs60401382	0	60401382	intron_variant	0	0.7	7e-08	7.1549		1.05	[1.03-1.07]	NR [~ 8000000] (imputed)	N	Stroke
Derived_OCT_measures	ISOS_RPE_thickness_outer_subfield_right	rs199637836	10	124227624	rs60401382	2018-07-11	29531354	Malik R	2018-03-12	Nat Genet	www.ncbi.nlm.nih.gov/pubmed/29531354	Multiancestry genome-wide association study of 520,000 subjects identifies 32 loci associated with stroke and stroke subtypes.	Stroke	40,585 European ancestry cases, 406,111 European ancestry controls, 17,369 East Asian ancestry cases, 28,195 East Asian ancestry controls, 2,437 South Asian ancestry cases, 6,707 South Asian ancestry controls, 5,541 African American cases, 15,154 African American controls, 365 Asian ancestry cases, 333 Asian ancestry controls, 865 Latin American cases, 692 Latin American controls	NA	10q26.13	HTRA1	HTRA1			ENSG00000166033	NA	NA	rs60401382-C	rs60401382	0	60401382	intron_variant	0	0.7	7e-08	7.1549		1.05	[1.03-1.07]	NR [~ 8000000] (imputed)	N	Stroke
Derived_OCT_measures	INL_ELM_thickness_left	22:30607923_ATGG_A	22	30601243	rs9614159	2018-05-11	29273593	Duan L	2017-12-22	Stroke	www.ncbi.nlm.nih.gov/pubmed/29273593	Novel Susceptibility Loci for Moyamoya Disease Revealed by a Genome-Wide Association Study.	Moyamoya disease	755 Han Chinese ancestry cases, 2,031 Han Chinese ancestry controls	724 Han Chinese ancestry cases, 3,043 Han Chinese ancestry controls	22q12.2	HORMAD2	HORMAD2 - LIF-AS1	ENSG00000176635	ENSG00000232530		28179	33940	rs9614159-A	rs9614159	0	9614159	intron_variant	1	0.2	8e-12	11.0969		1.4	[NR]	Illumina [747089]	N	Stroke
Derived_OCT_measures	VCDR_left	rs1537370	9	22081850	rs6475606	2012-11-13	22961961	Foroud T	2012-09-06	Stroke	www.ncbi.nlm.nih.gov/pubmed/22961961	Genome-wide association study of intracranial aneurysms confirms role of Anril and SOX17 in disease risk.	Intracranial aneurysm	1,483 European ancestry cases, 1,683 European ancestry controls	NA	9p21.3	CDKN2B-AS1	CDKN2B-AS1			ENSG00000240498	NA	NA	rs6475606-T	rs6475606	0	6475606	intron_variant	0	0.48	4e-08	7.39794		1.35	[NR]	Affymetrix [451088]	N	Stroke
Derived_OCT_measures	VCDR_left	rs1537370	9	22083404	rs1333040	2010-05-10	20364137	Yasuno K	2010-04-04	Nat Genet	www.ncbi.nlm.nih.gov/pubmed/20364137	Genome-wide association study of intracranial aneurysm identifies three new risk loci.	Intracranial aneurysm	2,780 European ancestry cases, 12,515 European ancestry controls	3,111 Japanese ancestry cases, 1,666 Japanese ancestry controls	9p21.3	CDKN2A, CDKN2B	CDKN2B-AS1			ENSG00000240498	NA	NA	rs1333040-T	rs1333040	0	1333040	intron_variant	0	0.56	2e-22	21.699		1.32	[1.25-1.39]	Illumina [831534] (imputed)	N	Stroke
Derived_OCT_measures	VCDR_left	rs1537370	9	22083404	rs1333040	2008-12-01	18997786	Bilguvar K	2008-11-09	Nat Genet	www.ncbi.nlm.nih.gov/pubmed/18997786	Susceptibility loci for intracranial aneurysm in European and Japanese populations.	Intracranial aneurysm	1,580 European ancestry cases, 6,276 European ancestry controls	495 Japanese ancestry cases, 676 Japanese ancestry controls	9p21.3	CDKN2A, CDKN2B	CDKN2B-AS1			ENSG00000240498	NA	NA	rs1333040-T	rs1333040	0	1333040	intron_variant	0	0.55	1e-10	10		1.29	[1.19-1.40]	Illumina [289271]	N	Stroke
Derived_OCT_measures	VCDR_left	rs1537370	9	22088260	rs10757272	2012-02-23	22286173	Low SK	2012-01-27	Hum Mol Genet	www.ncbi.nlm.nih.gov/pubmed/22286173	Genome-wide association study for intracranial aneurysm in the Japanese population identifies three candidate susceptible loci and a functional genetic variant at EDNRA.	Intracranial aneurysm	1,383 Japanese ancestry cases, 5,484 Japanese ancestry controls	1,048 Japanese ancestry cases, 7,212 Japanese ancestry controls	9p21.3	CDKN2BAS	CDKN2B-AS1			ENSG00000240498	NA	NA	rs10757272-T	rs10757272	0	10757272	intron_variant	0	0.649	2e-07	6.69897		1.213	[1.133-1.30]	Illumina [565149]	N	Stroke
Derived_OCT_measures	VCDR_left	rs1537370	9	22098574	rs4977574	2021-02-26	32514122	Ishigaki K	2020-06-08	Nat Genet	www.ncbi.nlm.nih.gov/pubmed/32514122	Large-scale genome-wide association study in a Japanese population identifies novel susceptibility loci across different diseases.	Cerebral aneurysm	2,820 Japanese ancestry cases, 192,383 Japanese ancestry controls	NA	9p21.3		CDKN2B-AS1			ENSG00000240498	NA	NA	rs4977574-G	rs4977574	0	4977574	intron_variant	0	0.473596	2e-10	9.69897		1.18674	[1.125979182-1.250769385]	Illumina [8919992] (imputed)	N	Stroke
Derived_OCT_measures	VCDR_left	rs1537370	9	22102165	rs7859727	2018-07-11	29531354	Malik R	2018-03-12	Nat Genet	www.ncbi.nlm.nih.gov/pubmed/29531354	Multiancestry genome-wide association study of 520,000 subjects identifies 32 loci associated with stroke and stroke subtypes.	Stroke	40,585 European ancestry cases, 406,111 European ancestry controls, 17,369 East Asian ancestry cases, 28,195 East Asian ancestry controls, 2,437 South Asian ancestry cases, 6,707 South Asian ancestry controls, 5,541 African American cases, 15,154 African American controls, 365 Asian ancestry cases, 333 Asian ancestry controls, 865 Latin American cases, 692 Latin American controls	NA	9p21.3	Chr9p21	CDKN2B-AS1			ENSG00000240498	NA	NA	rs7859727-?	rs7859727	0	7859727	intron_variant	0	NR	4e-10	9.39794		NA		NR [~ 8000000] (imputed)	N	Stroke
Derived_OCT_measures	VCDR_left	rs1537370	9	22102165	rs7859727	2018-07-11	29531354	Malik R	2018-03-12	Nat Genet	www.ncbi.nlm.nih.gov/pubmed/29531354	Multiancestry genome-wide association study of 520,000 subjects identifies 32 loci associated with stroke and stroke subtypes.	Ischemic stroke	34,217 European ancestry cases, 406,111 European ancestry controls, 17,369 East Asian ancestry cases, 28,195 East Asian ancestry controls, 2,437 South Asian ancestry cases, 6,707 South Asian ancestry controls, 5,541 African American cases, 15,146 African American controls, 222 Asian ancestry cases, 333 Asian ancestry controls, 555 Latin American cases, 692 Latin American controls	NA	9p21.3	Chr9p21	CDKN2B-AS1			ENSG00000240498	NA	NA	rs7859727-?	rs7859727	0	7859727	intron_variant	0	NR	1e-09	9		NA		NR [~ 8000000] (imputed)	N	Stroke
Derived_OCT_measures	VCDR_left	rs1537370	9	22102165	rs7859727	2019-01-18	29531354	Malik R	2018-03-12	Nat Genet	www.ncbi.nlm.nih.gov/pubmed/29531354	Multiancestry genome-wide association study of 520,000 subjects identifies 32 loci associated with stroke and stroke subtypes.	Stroke	40,585 European ancestry cases, 406,111 European ancestry controls	NA	9p21.3	Chr9p21	CDKN2B-AS1			ENSG00000240498	NA	NA	rs7859727-?	rs7859727	0	7859727	intron_variant	0	NR	7e-08	7.1549		NA		NR [~ 8000000] (imputed)	N	Stroke
Derived_OCT_measures	VCDR_left	rs1537370	9	22102165	rs7859727	2019-01-18	29531354	Malik R	2018-03-12	Nat Genet	www.ncbi.nlm.nih.gov/pubmed/29531354	Multiancestry genome-wide association study of 520,000 subjects identifies 32 loci associated with stroke and stroke subtypes.	Ischemic stroke	34,217 European ancestry cases, 406,111 European ancestry controls	NA	9p21.3	CDKN2B-AS1	CDKN2B-AS1			ENSG00000240498	NA	NA	rs7859727-?	rs7859727	0	7859727	intron_variant	0	NR	2e-07	6.69897		NA		NR [~ 8000000] (imputed)	N	Stroke
Derived_OCT_measures	VCDR_left	rs1537370	9	22103341	rs1537373	2021-01-29	33199917	Bakker MK	2020-11-16	Nat Genet	www.ncbi.nlm.nih.gov/pubmed/33199917	Genome-wide association study of intracranial aneurysms identifies 17 risk loci and genetic overlap with clinical risk factors.	Intracranial aneurysm	7,495 European ancestry cases, 71,934 European ancestry controls	NA	9p21.3	NR	CDKN2B-AS1			ENSG00000240498	NA	NA	rs1537373-T	rs1537373	0	1537373	intron_variant	0	0.5144	3e-22	21.5229		0.1864	[0.15-0.22] unit decrease	Affymetrix, Illumina [4471083] (imputed)	N	Stroke
Derived_OCT_measures	VCDR_left	rs1537370	9	22103341	rs1537373	2021-01-29	33199917	Bakker MK	2020-11-16	Nat Genet	www.ncbi.nlm.nih.gov/pubmed/33199917	Genome-wide association study of intracranial aneurysms identifies 17 risk loci and genetic overlap with clinical risk factors.	Intracranial aneurysm	7,495 European ancestry cases, 3,259 East Asian ancestry cases, 71,934 European ancestry controls, 234,948 East Asian ancestry controls	NA	9p21.3	NR	CDKN2B-AS1			ENSG00000240498	NA	NA	rs1537373-T	rs1537373	0	1537373	intron_variant	0	0.462	3e-29	28.5229		0.18	[0.15-0.21] unit decrease	Affymetrix, Illumina [3527309] (imputed)	N	Stroke
Derived_OCT_measures	VCDR_left	rs1537370	9	22114469	rs10733376	2015-05-07	25256182	Foroud T	2014-09-25	Stroke	www.ncbi.nlm.nih.gov/pubmed/25256182	Genome-wide association study of intracranial aneurysm identifies a new association on chromosome 7.	Intracranial aneurysm	2,617 European ancestry cases, 2,548 European ancestry controls	1,516 European ancestry cases, 5,321 European ancestry controls	9p21.3	CDKN2BAS, ANRIL	CDKN2B-AS1			ENSG00000240498	NA	NA	rs10733376-?	rs10733376	0	10733376	intron_variant	0	NR	4e-12	11.3979		1.34	[1.23-1.45]	Affymetrix [685281] (imputed)	N	Stroke
Derived_OCT_measures	VCDR_left	rs1537370	9	22124504	rs1333047	2014-07-23	24262325	Dichgans M	2013-11-21	Stroke	www.ncbi.nlm.nih.gov/pubmed/24262325	Shared genetic susceptibility to ischemic stroke and coronary artery disease: a genome-wide analysis of common variants.	Large artery stroke	2,167 cases, 49,159 controls	NA	9p21.3	intergenic	CDKN2B-AS1			ENSG00000240498	NA	NA	rs1333047-T	rs1333047	0	1333047	intron_variant	0	NR	2e-07	6.69897		1.2	[1.11-1.29]	Affymetrix, Illumina [~ 2400000] (imputed)	N	Stroke
Derived_OCT_measures	VCDR_regressed_left	rs1537370	9	22081850	rs6475606	2012-11-13	22961961	Foroud T	2012-09-06	Stroke	www.ncbi.nlm.nih.gov/pubmed/22961961	Genome-wide association study of intracranial aneurysms confirms role of Anril and SOX17 in disease risk.	Intracranial aneurysm	1,483 European ancestry cases, 1,683 European ancestry controls	NA	9p21.3	CDKN2B-AS1	CDKN2B-AS1			ENSG00000240498	NA	NA	rs6475606-T	rs6475606	0	6475606	intron_variant	0	0.48	4e-08	7.39794		1.35	[NR]	Affymetrix [451088]	N	Stroke
Derived_OCT_measures	VCDR_regressed_left	rs1537370	9	22083404	rs1333040	2010-05-10	20364137	Yasuno K	2010-04-04	Nat Genet	www.ncbi.nlm.nih.gov/pubmed/20364137	Genome-wide association study of intracranial aneurysm identifies three new risk loci.	Intracranial aneurysm	2,780 European ancestry cases, 12,515 European ancestry controls	3,111 Japanese ancestry cases, 1,666 Japanese ancestry controls	9p21.3	CDKN2A, CDKN2B	CDKN2B-AS1			ENSG00000240498	NA	NA	rs1333040-T	rs1333040	0	1333040	intron_variant	0	0.56	2e-22	21.699		1.32	[1.25-1.39]	Illumina [831534] (imputed)	N	Stroke
Derived_OCT_measures	VCDR_regressed_left	rs1537370	9	22083404	rs1333040	2008-12-01	18997786	Bilguvar K	2008-11-09	Nat Genet	www.ncbi.nlm.nih.gov/pubmed/18997786	Susceptibility loci for intracranial aneurysm in European and Japanese populations.	Intracranial aneurysm	1,580 European ancestry cases, 6,276 European ancestry controls	495 Japanese ancestry cases, 676 Japanese ancestry controls	9p21.3	CDKN2A, CDKN2B	CDKN2B-AS1			ENSG00000240498	NA	NA	rs1333040-T	rs1333040	0	1333040	intron_variant	0	0.55	1e-10	10		1.29	[1.19-1.40]	Illumina [289271]	N	Stroke
Derived_OCT_measures	VCDR_regressed_left	rs1537370	9	22088260	rs10757272	2012-02-23	22286173	Low SK	2012-01-27	Hum Mol Genet	www.ncbi.nlm.nih.gov/pubmed/22286173	Genome-wide association study for intracranial aneurysm in the Japanese population identifies three candidate susceptible loci and a functional genetic variant at EDNRA.	Intracranial aneurysm	1,383 Japanese ancestry cases, 5,484 Japanese ancestry controls	1,048 Japanese ancestry cases, 7,212 Japanese ancestry controls	9p21.3	CDKN2BAS	CDKN2B-AS1			ENSG00000240498	NA	NA	rs10757272-T	rs10757272	0	10757272	intron_variant	0	0.649	2e-07	6.69897		1.213	[1.133-1.30]	Illumina [565149]	N	Stroke
Derived_OCT_measures	VCDR_regressed_left	rs1537370	9	22098574	rs4977574	2021-02-26	32514122	Ishigaki K	2020-06-08	Nat Genet	www.ncbi.nlm.nih.gov/pubmed/32514122	Large-scale genome-wide association study in a Japanese population identifies novel susceptibility loci across different diseases.	Cerebral aneurysm	2,820 Japanese ancestry cases, 192,383 Japanese ancestry controls	NA	9p21.3		CDKN2B-AS1			ENSG00000240498	NA	NA	rs4977574-G	rs4977574	0	4977574	intron_variant	0	0.473596	2e-10	9.69897		1.18674	[1.125979182-1.250769385]	Illumina [8919992] (imputed)	N	Stroke
Derived_OCT_measures	VCDR_regressed_left	rs1537370	9	22102165	rs7859727	2018-07-11	29531354	Malik R	2018-03-12	Nat Genet	www.ncbi.nlm.nih.gov/pubmed/29531354	Multiancestry genome-wide association study of 520,000 subjects identifies 32 loci associated with stroke and stroke subtypes.	Stroke	40,585 European ancestry cases, 406,111 European ancestry controls, 17,369 East Asian ancestry cases, 28,195 East Asian ancestry controls, 2,437 South Asian ancestry cases, 6,707 South Asian ancestry controls, 5,541 African American cases, 15,154 African American controls, 365 Asian ancestry cases, 333 Asian ancestry controls, 865 Latin American cases, 692 Latin American controls	NA	9p21.3	Chr9p21	CDKN2B-AS1			ENSG00000240498	NA	NA	rs7859727-?	rs7859727	0	7859727	intron_variant	0	NR	4e-10	9.39794		NA		NR [~ 8000000] (imputed)	N	Stroke
Derived_OCT_measures	VCDR_regressed_left	rs1537370	9	22102165	rs7859727	2018-07-11	29531354	Malik R	2018-03-12	Nat Genet	www.ncbi.nlm.nih.gov/pubmed/29531354	Multiancestry genome-wide association study of 520,000 subjects identifies 32 loci associated with stroke and stroke subtypes.	Ischemic stroke	34,217 European ancestry cases, 406,111 European ancestry controls, 17,369 East Asian ancestry cases, 28,195 East Asian ancestry controls, 2,437 South Asian ancestry cases, 6,707 South Asian ancestry controls, 5,541 African American cases, 15,146 African American controls, 222 Asian ancestry cases, 333 Asian ancestry controls, 555 Latin American cases, 692 Latin American controls	NA	9p21.3	Chr9p21	CDKN2B-AS1			ENSG00000240498	NA	NA	rs7859727-?	rs7859727	0	7859727	intron_variant	0	NR	1e-09	9		NA		NR [~ 8000000] (imputed)	N	Stroke
Derived_OCT_measures	VCDR_regressed_left	rs1537370	9	22102165	rs7859727	2019-01-18	29531354	Malik R	2018-03-12	Nat Genet	www.ncbi.nlm.nih.gov/pubmed/29531354	Multiancestry genome-wide association study of 520,000 subjects identifies 32 loci associated with stroke and stroke subtypes.	Stroke	40,585 European ancestry cases, 406,111 European ancestry controls	NA	9p21.3	Chr9p21	CDKN2B-AS1			ENSG00000240498	NA	NA	rs7859727-?	rs7859727	0	7859727	intron_variant	0	NR	7e-08	7.1549		NA		NR [~ 8000000] (imputed)	N	Stroke
Derived_OCT_measures	VCDR_regressed_left	rs1537370	9	22102165	rs7859727	2019-01-18	29531354	Malik R	2018-03-12	Nat Genet	www.ncbi.nlm.nih.gov/pubmed/29531354	Multiancestry genome-wide association study of 520,000 subjects identifies 32 loci associated with stroke and stroke subtypes.	Ischemic stroke	34,217 European ancestry cases, 406,111 European ancestry controls	NA	9p21.3	CDKN2B-AS1	CDKN2B-AS1			ENSG00000240498	NA	NA	rs7859727-?	rs7859727	0	7859727	intron_variant	0	NR	2e-07	6.69897		NA		NR [~ 8000000] (imputed)	N	Stroke
Derived_OCT_measures	VCDR_regressed_left	rs1537370	9	22103341	rs1537373	2021-01-29	33199917	Bakker MK	2020-11-16	Nat Genet	www.ncbi.nlm.nih.gov/pubmed/33199917	Genome-wide association study of intracranial aneurysms identifies 17 risk loci and genetic overlap with clinical risk factors.	Intracranial aneurysm	7,495 European ancestry cases, 71,934 European ancestry controls	NA	9p21.3	NR	CDKN2B-AS1			ENSG00000240498	NA	NA	rs1537373-T	rs1537373	0	1537373	intron_variant	0	0.5144	3e-22	21.5229		0.1864	[0.15-0.22] unit decrease	Affymetrix, Illumina [4471083] (imputed)	N	Stroke
Derived_OCT_measures	VCDR_regressed_left	rs1537370	9	22103341	rs1537373	2021-01-29	33199917	Bakker MK	2020-11-16	Nat Genet	www.ncbi.nlm.nih.gov/pubmed/33199917	Genome-wide association study of intracranial aneurysms identifies 17 risk loci and genetic overlap with clinical risk factors.	Intracranial aneurysm	7,495 European ancestry cases, 3,259 East Asian ancestry cases, 71,934 European ancestry controls, 234,948 East Asian ancestry controls	NA	9p21.3	NR	CDKN2B-AS1			ENSG00000240498	NA	NA	rs1537373-T	rs1537373	0	1537373	intron_variant	0	0.462	3e-29	28.5229		0.18	[0.15-0.21] unit decrease	Affymetrix, Illumina [3527309] (imputed)	N	Stroke
Derived_OCT_measures	VCDR_regressed_left	rs1537370	9	22114469	rs10733376	2015-05-07	25256182	Foroud T	2014-09-25	Stroke	www.ncbi.nlm.nih.gov/pubmed/25256182	Genome-wide association study of intracranial aneurysm identifies a new association on chromosome 7.	Intracranial aneurysm	2,617 European ancestry cases, 2,548 European ancestry controls	1,516 European ancestry cases, 5,321 European ancestry controls	9p21.3	CDKN2BAS, ANRIL	CDKN2B-AS1			ENSG00000240498	NA	NA	rs10733376-?	rs10733376	0	10733376	intron_variant	0	NR	4e-12	11.3979		1.34	[1.23-1.45]	Affymetrix [685281] (imputed)	N	Stroke
Derived_OCT_measures	VCDR_regressed_left	rs1537370	9	22124504	rs1333047	2014-07-23	24262325	Dichgans M	2013-11-21	Stroke	www.ncbi.nlm.nih.gov/pubmed/24262325	Shared genetic susceptibility to ischemic stroke and coronary artery disease: a genome-wide analysis of common variants.	Large artery stroke	2,167 cases, 49,159 controls	NA	9p21.3	intergenic	CDKN2B-AS1			ENSG00000240498	NA	NA	rs1333047-T	rs1333047	0	1333047	intron_variant	0	NR	2e-07	6.69897		1.2	[1.11-1.29]	Affymetrix, Illumina [~ 2400000] (imputed)	N	Stroke
Derived_OCT_measures	INL_ELM_thickness_right	22:30607923_ATGG_A	22	30601243	rs9614159	2018-05-11	29273593	Duan L	2017-12-22	Stroke	www.ncbi.nlm.nih.gov/pubmed/29273593	Novel Susceptibility Loci for Moyamoya Disease Revealed by a Genome-Wide Association Study.	Moyamoya disease	755 Han Chinese ancestry cases, 2,031 Han Chinese ancestry controls	724 Han Chinese ancestry cases, 3,043 Han Chinese ancestry controls	22q12.2	HORMAD2	HORMAD2 - LIF-AS1	ENSG00000176635	ENSG00000232530		28179	33940	rs9614159-A	rs9614159	0	9614159	intron_variant	1	0.2	8e-12	11.0969		1.4	[NR]	Illumina [747089]	N	Stroke
Derived_OCT_measures	INL_RPE_thickness_left	22:30607923_ATGG_A	22	30601243	rs9614159	2018-05-11	29273593	Duan L	2017-12-22	Stroke	www.ncbi.nlm.nih.gov/pubmed/29273593	Novel Susceptibility Loci for Moyamoya Disease Revealed by a Genome-Wide Association Study.	Moyamoya disease	755 Han Chinese ancestry cases, 2,031 Han Chinese ancestry controls	724 Han Chinese ancestry cases, 3,043 Han Chinese ancestry controls	22q12.2	HORMAD2	HORMAD2 - LIF-AS1	ENSG00000176635	ENSG00000232530		28179	33940	rs9614159-A	rs9614159	0	9614159	intron_variant	1	0.2	8e-12	11.0969		1.4	[NR]	Illumina [747089]	N	Stroke
Derived_OCT_measures	INL_RPE_thickness_right	22:30607923_ATGG_A	22	30601243	rs9614159	2018-05-11	29273593	Duan L	2017-12-22	Stroke	www.ncbi.nlm.nih.gov/pubmed/29273593	Novel Susceptibility Loci for Moyamoya Disease Revealed by a Genome-Wide Association Study.	Moyamoya disease	755 Han Chinese ancestry cases, 2,031 Han Chinese ancestry controls	724 Han Chinese ancestry cases, 3,043 Han Chinese ancestry controls	22q12.2	HORMAD2	HORMAD2 - LIF-AS1	ENSG00000176635	ENSG00000232530		28179	33940	rs9614159-A	rs9614159	0	9614159	intron_variant	1	0.2	8e-12	11.0969		1.4	[NR]	Illumina [747089]	N	Stroke
Derived_OCT_measures	ISOS_RPE_thickness_left	rs60401382	10	124227624	rs60401382	2018-07-11	29531354	Malik R	2018-03-12	Nat Genet	www.ncbi.nlm.nih.gov/pubmed/29531354	Multiancestry genome-wide association study of 520,000 subjects identifies 32 loci associated with stroke and stroke subtypes.	Stroke	40,585 European ancestry cases, 406,111 European ancestry controls, 17,369 East Asian ancestry cases, 28,195 East Asian ancestry controls, 2,437 South Asian ancestry cases, 6,707 South Asian ancestry controls, 5,541 African American cases, 15,154 African American controls, 365 Asian ancestry cases, 333 Asian ancestry controls, 865 Latin American cases, 692 Latin American controls	NA	10q26.13	HTRA1	HTRA1			ENSG00000166033	NA	NA	rs60401382-C	rs60401382	0	60401382	intron_variant	0	0.7	7e-08	7.1549		1.05	[1.03-1.07]	NR [~ 8000000] (imputed)	N	Stroke
Derived_OCT_measures	ISOS_RPE_thickness_right	rs199637836	10	124227624	rs60401382	2018-07-11	29531354	Malik R	2018-03-12	Nat Genet	www.ncbi.nlm.nih.gov/pubmed/29531354	Multiancestry genome-wide association study of 520,000 subjects identifies 32 loci associated with stroke and stroke subtypes.	Stroke	40,585 European ancestry cases, 406,111 European ancestry controls, 17,369 East Asian ancestry cases, 28,195 East Asian ancestry controls, 2,437 South Asian ancestry cases, 6,707 South Asian ancestry controls, 5,541 African American cases, 15,154 African American controls, 365 Asian ancestry cases, 333 Asian ancestry controls, 865 Latin American cases, 692 Latin American controls	NA	10q26.13	HTRA1	HTRA1			ENSG00000166033	NA	NA	rs60401382-C	rs60401382	0	60401382	intron_variant	0	0.7	7e-08	7.1549		1.05	[1.03-1.07]	NR [~ 8000000] (imputed)	N	Stroke
Fundus_image_traits	vgg19_PC1	rs75649980	15	27997247	rs17565841	2009-10-05	19772629	Latourelle JC	2009-09-22	BMC Med Genet	www.ncbi.nlm.nih.gov/pubmed/19772629	Genomewide association study for onset age in Parkinson disease.	Parkinson's disease (age of onset)	857 European ancestry familial cases, 440 idiopathic cases	747 European ancestry idiopathic cases	15q12	OCA2	NA - OCA2		ENSG00000104044		NA	2774	rs17565841-A	rs17565841	0	17565841	intergenic_variant	1	NR	3e-06	5.52288		2.84	[NR] years decrease	Illumina, Perlegen [1861750] (imputed)	N	Parkinson's Disease
Derived_OCT_measures	GCIPL_thickness_right	rs113620380	17	43513441	rs11012	2010-02-05	20070850	Edwards TL	2010-01-13	Ann Hum Genet	www.ncbi.nlm.nih.gov/pubmed/20070850	Genome-wide association study confirms SNPs in SNCA and the MAPT region as common risk factors for Parkinson disease.	Parkinson's disease	1,752 European ancestry cases, 1,745 European ancestry controls	NA	17q21.31	MAPT, PLEKHM1, IMP5	PLEKHM1, PLEKHM1, PLEKHM1			ENSG00000276358, ENSG00000225190, ENSG00000277111	NA	NA	rs11012-T	rs11012	0	11012	3_prime_UTR_variant	0	NR	6e-08	7.22185		1.43	[1.27-1.61]	Illumina [495715] (imputed)	N	Parkinson's Disease
Derived_OCT_measures	GCIPL_thickness_right	rs113620380	17	43705601	rs365825	2017-05-11	27182965	Pickrell JK	2016-05-16	Nat Genet	www.ncbi.nlm.nih.gov/pubmed/27182965	Detection and interpretation of shared genetic influences on 42 human traits.	Parkinson's disease	9,619 European ancestry cases, 324,522 European ancestry controls	NA	17q21.31	CRHR1, LRRC37A3	LINC02210, LINC02210, LINC02210-CRHR1, LINC02210-CRHR1			ENSG00000282171, ENSG00000204650, ENSG00000282456, ENSG00000263715	NA	NA	rs365825-?	rs365825	0	365825	intron_variant	0	NR	4e-32	31.3979		1.27226	[1.22-1.33]	Illumina [12438219] (imputed)	N	Parkinson's Disease
Derived_OCT_measures	GCIPL_thickness_right	rs113620380	17	43714850	rs2942168	2015-04-20	21292315	Nalls MA	2011-02-01	Lancet	www.ncbi.nlm.nih.gov/pubmed/21292315	Imputation of sequence variants for identification of genetic risks for Parkinson's disease: a meta-analysis of genome-wide association studies.	Parkinson's disease	5,333 European ancestry cases, 12,019 European ancestry controls	7,053 cases, 9,007 controls	17q21.31	MAPT	LINC02210, LINC02210, LINC02210-CRHR1, LINC02210-CRHR1			ENSG00000282171, ENSG00000204650, ENSG00000282456, ENSG00000263715	NA	NA	rs2942168-G	rs2942168	0	2942168	non_coding_transcript_exon_variant	0	0.78	1e-28	28		1.27	[1.23-1.31]	Illumina [7689524] (imputed)	N	Parkinson's Disease
Derived_OCT_measures	GCIPL_thickness_right	rs113620380	17	43719143	rs393152	2009-12-10	19915575	Simon-Sanchez J	2009-11-15	Nat Genet	www.ncbi.nlm.nih.gov/pubmed/19915575	Genome-wide association study reveals genetic risk underlying Parkinson's disease.	Parkinson's disease	1,713 European ancestry cases, 3,978 European ancestry controls	3,361 European ancestry cases, 4,573 European ancestry controls	17q21.31	MAPT, C17orf69, KIAA1267, LOC644246	LINC02210-CRHR1, LINC02210-CRHR1, LINC02210, LINC02210			ENSG00000282456, ENSG00000263715, ENSG00000282171, ENSG00000204650	NA	NA	rs393152-A	rs393152	0	393152	non_coding_transcript_exon_variant	0	0.82	2e-16	15.699		1.3	[NR]	Illumina [463185]	N	Parkinson's Disease
Derived_OCT_measures	GCIPL_thickness_right	rs113620380	17	43744203	rs62053943	2020-01-27	31660654	Bandres-Ciga S	2019-10-29	Mov Disord	www.ncbi.nlm.nih.gov/pubmed/31660654	The Genetic Architecture of Parkinson Disease in Spain: Characterizing Population-Specific Risk, Differential Haplotype Structures, and Providing Etiologic Insight.	Parkinson's disease	4,639 Spanish ancestry cases, 2,949 Spanish ancestry controls	NA	17q21.31	CRHR1	LINC02210-CRHR1, LINC02210-CRHR1			ENSG00000282456, ENSG00000263715	NA	NA	rs62053943-T	rs62053943	0	62053943	intron_variant	0	0.17489	8e-09	8.09691		0.2957	[0.2-0.4] unit decrease	Illumina [9911207] (imputed)	N	Parkinson's Disease
Derived_OCT_measures	GCIPL_thickness_right	rs113620380	17	43744203	rs62053943	2019-12-19	31701892	Nalls MA	2019-12-01	Lancet Neurol	www.ncbi.nlm.nih.gov/pubmed/31701892	Identification of novel risk loci, causal insights, and heritable risk for Parkinson's disease: a meta-analysis of genome-wide association studies.	Parkinson's disease or first degree relation to individual with Parkinson's disease	15,056 European ancestry cases, 18,618 European ancestry proxy cases, 449,056 European ancestry controls	22,632 European ancestry cases, 968,735 European ancestry controls	17q21.31	CRHR1	LINC02210-CRHR1, LINC02210-CRHR1			ENSG00000282456, ENSG00000263715	NA	NA	rs62053943-T	rs62053943	0	62053943	intron_variant	0	0.1552	4e-68	67.3979		0.27	[0.24-0.3] unit decrease	NR [7784415] (imputed)	N	Parkinson's Disease
Derived_OCT_measures	GCIPL_thickness_right	rs113620380	17	43923683	rs12185268	2011-07-20	21738487	Do CB	2011-06-23	PLoS Genet	www.ncbi.nlm.nih.gov/pubmed/21738487	Web-based genome-wide association study identifies two novel loci and a substantial genetic component for Parkinson's disease.	Parkinson's disease	3,426 European ancestry cases, 29,624 European ancestry controls	NA	17q21.31	MAPT	SPPL2C, SPPL2C, SPPL2C, MAPT-AS1, MAPT-AS1			ENSG00000277106, ENSG00000185294, ENSG00000278194, ENSG00000264589, ENSG00000281578	NA	NA	rs12185268-A	rs12185268	0	12185268	missense_variant	0	0.79	3e-14	13.5229		1.3	[1.22-1.39]	Illumina [522782]	N	Parkinson's Disease
Derived_OCT_measures	GCIPL_thickness_right	rs113620380	17	43994648	rs17649553	2015-05-09	25064009	Nalls MA	2014-07-27	Nat Genet	www.ncbi.nlm.nih.gov/pubmed/25064009	Large-scale meta-analysis of genome-wide association data identifies six new risk loci for Parkinson's disease.	Parkinson's disease	13,708 European ancestry cases, 95,282 European ancestry controls	5,353 European ancestry cases, 5,551 European ancestry controls	17q21.31	MAPT	MAPT, MAPT, MAPT			ENSG00000277956, ENSG00000276155, ENSG00000186868	NA	NA	rs17649553-C	rs17649553	0	17649553	intron_variant	0	0.774	2e-48	47.699		1.3	[1.27-1.34]	Illumina [7893274] (imputed)	N	Parkinson's Disease
Derived_OCT_measures	GCIPL_thickness_right	rs113620380	17	43994648	rs17649553	2017-10-24	28892059	Chang D	2017-09-11	Nat Genet	www.ncbi.nlm.nih.gov/pubmed/28892059	A meta-analysis of genome-wide association studies identifies 17 new Parkinson's disease risk loci.	Parkinson's disease	20,184 European ancestry cases, 397,324 European ancestry controls	5,851 European ancestry cases, 5,866 European ancestry controls	17q21.31	ARHGAP27, CRHR1, KANSL1, SPPL2C, MAPT, STH	MAPT, MAPT, MAPT			ENSG00000277956, ENSG00000276155, ENSG00000186868	NA	NA	rs17649553-C	rs17649553	0	17649553	intron_variant	0	0.779	1e-68	68		1.28205	[1.25-1.32]	Illumina [11933700] (imputed)	N	Parkinson's Disease
Derived_OCT_measures	GCIPL_thickness_right	rs113620380	17	44081064	rs8070723	2011-01-03	21044948	Spencer CC	2010-11-02	Hum Mol Genet	www.ncbi.nlm.nih.gov/pubmed/21044948	Dissection of the genetics of Parkinson's disease identifies an additional association 5' of SNCA and multiple associated haplotypes at 17q21.	Parkinson's disease	1,705 European ancestry cases, 5,175 European ancestry controls	1,039 European ancestry cases, 1,984 European ancestry controls	17q21.31	MAPT	MAPT, MAPT, MAPT			ENSG00000277956, ENSG00000276155, ENSG00000186868	NA	NA	rs8070723-?	rs8070723	0	8070723	intron_variant	0	0.76	7e-12	11.1549		1.3	[1.19-1.43]	Illumina [532616]	N	Parkinson's Disease
Derived_OCT_measures	GCIPL_thickness_right	rs113620380	17	44126765	rs113434679	2020-01-27	31660654	Bandres-Ciga S	2019-10-29	Mov Disord	www.ncbi.nlm.nih.gov/pubmed/31660654	The Genetic Architecture of Parkinson Disease in Spain: Characterizing Population-Specific Risk, Differential Haplotype Structures, and Providing Etiologic Insight.	Parkinson's disease	4,639 Spanish ancestry cases, 2,949 Spanish ancestry controls	NA	17q21.31	KANSL1, MAPT	KANSL1			ENSG00000120071	NA	NA	rs113434679-A	rs113434679	0	113434679	non_coding_transcript_exon_variant	0	0.22119	9e-13	12.0458		0.311323	[0.23-0.4] unit decrease	Illumina [9911207] (imputed)	N	Parkinson's Disease
Derived_OCT_measures	GCIPL_thickness_right	rs113620380	17	44187492	rs17577094	2014-12-05	24842889	Vacic V	2014-05-19	Hum Mol Genet	www.ncbi.nlm.nih.gov/pubmed/24842889	Genome-wide mapping of IBD segments in an Ashkenazi PD cohort identifies associated haplotypes.	Parkinson's disease	1,130 Ashkenazi Jewish cases, 2,611 Ashkenazi Jewish controls	306 Ashkenazi Jewish cases, 2,583 Ashkenazi Jewish controls	17q21.31	MAPT	KANSL1			ENSG00000120071	NA	NA	rs17577094-?	rs17577094	0	17577094	intron_variant	0	0.74	8e-09	8.09691		1.56	[1.39-1.79]	Affymetrix, Illumina [1069161] (imputed)	N	Parkinson's Disease
Derived_OCT_measures	INL_thickness_left	rs2921036	8	8307643	rs2921073	2017-10-24	28892059	Chang D	2017-09-11	Nat Genet	www.ncbi.nlm.nih.gov/pubmed/28892059	A meta-analysis of genome-wide association studies identifies 17 new Parkinson's disease risk loci.	Parkinson's disease	20,184 European ancestry cases, 397,324 European ancestry controls	5,851 European ancestry cases, 5,866 European ancestry controls	8p23.1	NR	PRAG1 - NA	ENSG00000275342			63694	NA	rs2921073-C	rs2921073	0	2921073	intergenic_variant	1	NR	1e-07	7		1.06157	[1.04-1.08]	Illumina [11933700] (imputed)	N	Parkinson's Disease
Derived_OCT_measures	INL_thickness_left	rs2921036	8	8307666	rs2979160	2021-01-26	32201043	Smeland OB	2020-02-08	Biol Psychiatry	www.ncbi.nlm.nih.gov/pubmed/32201043	Genome-wide Association Analysis of Parkinson's Disease and Schizophrenia Reveals Shared Genetic Architecture and Identifies Novel Risk Loci.	Parkinson's disease	20,184 European ancestry cases, 397,324 European ancestry controls	NA	8p23.1	SGK223	PRAG1 - NA	ENSG00000275342			63717	NA	rs2979160-A	rs2979160	0	2979160	intergenic_variant	1		3e-06	5.52288		NA		Illumina [NR]	N	Parkinson's Disease
Derived_OCT_measures	INL_thickness_right	rs2921036	8	8307643	rs2921073	2017-10-24	28892059	Chang D	2017-09-11	Nat Genet	www.ncbi.nlm.nih.gov/pubmed/28892059	A meta-analysis of genome-wide association studies identifies 17 new Parkinson's disease risk loci.	Parkinson's disease	20,184 European ancestry cases, 397,324 European ancestry controls	5,851 European ancestry cases, 5,866 European ancestry controls	8p23.1	NR	PRAG1 - NA	ENSG00000275342			63694	NA	rs2921073-C	rs2921073	0	2921073	intergenic_variant	1	NR	1e-07	7		1.06157	[1.04-1.08]	Illumina [11933700] (imputed)	N	Parkinson's Disease
Derived_OCT_measures	INL_thickness_right	rs2921036	8	8307666	rs2979160	2021-01-26	32201043	Smeland OB	2020-02-08	Biol Psychiatry	www.ncbi.nlm.nih.gov/pubmed/32201043	Genome-wide Association Analysis of Parkinson's Disease and Schizophrenia Reveals Shared Genetic Architecture and Identifies Novel Risk Loci.	Parkinson's disease	20,184 European ancestry cases, 397,324 European ancestry controls	NA	8p23.1	SGK223	PRAG1 - NA	ENSG00000275342			63717	NA	rs2979160-A	rs2979160	0	2979160	intergenic_variant	1		3e-06	5.52288		NA		Illumina [NR]	N	Parkinson's Disease
Derived_OCT_measures	ELM_ISOS_thickness_inner_subfield_left	rs34376504	8	8307643	rs2921073	2017-10-24	28892059	Chang D	2017-09-11	Nat Genet	www.ncbi.nlm.nih.gov/pubmed/28892059	A meta-analysis of genome-wide association studies identifies 17 new Parkinson's disease risk loci.	Parkinson's disease	20,184 European ancestry cases, 397,324 European ancestry controls	5,851 European ancestry cases, 5,866 European ancestry controls	8p23.1	NR	PRAG1 - NA	ENSG00000275342			63694	NA	rs2921073-C	rs2921073	0	2921073	intergenic_variant	1	NR	1e-07	7		1.06157	[1.04-1.08]	Illumina [11933700] (imputed)	N	Parkinson's Disease
Derived_OCT_measures	ELM_ISOS_thickness_inner_subfield_left	rs34376504	8	8307666	rs2979160	2021-01-26	32201043	Smeland OB	2020-02-08	Biol Psychiatry	www.ncbi.nlm.nih.gov/pubmed/32201043	Genome-wide Association Analysis of Parkinson's Disease and Schizophrenia Reveals Shared Genetic Architecture and Identifies Novel Risk Loci.	Parkinson's disease	20,184 European ancestry cases, 397,324 European ancestry controls	NA	8p23.1	SGK223	PRAG1 - NA	ENSG00000275342			63717	NA	rs2979160-A	rs2979160	0	2979160	intergenic_variant	1		3e-06	5.52288		NA		Illumina [NR]	N	Parkinson's Disease
Derived_OCT_measures	ELM_ISOS_thickness_left	rs34376504	8	8307643	rs2921073	2017-10-24	28892059	Chang D	2017-09-11	Nat Genet	www.ncbi.nlm.nih.gov/pubmed/28892059	A meta-analysis of genome-wide association studies identifies 17 new Parkinson's disease risk loci.	Parkinson's disease	20,184 European ancestry cases, 397,324 European ancestry controls	5,851 European ancestry cases, 5,866 European ancestry controls	8p23.1	NR	PRAG1 - NA	ENSG00000275342			63694	NA	rs2921073-C	rs2921073	0	2921073	intergenic_variant	1	NR	1e-07	7		1.06157	[1.04-1.08]	Illumina [11933700] (imputed)	N	Parkinson's Disease
Derived_OCT_measures	ELM_ISOS_thickness_left	rs34376504	8	8307666	rs2979160	2021-01-26	32201043	Smeland OB	2020-02-08	Biol Psychiatry	www.ncbi.nlm.nih.gov/pubmed/32201043	Genome-wide Association Analysis of Parkinson's Disease and Schizophrenia Reveals Shared Genetic Architecture and Identifies Novel Risk Loci.	Parkinson's disease	20,184 European ancestry cases, 397,324 European ancestry controls	NA	8p23.1	SGK223	PRAG1 - NA	ENSG00000275342			63717	NA	rs2979160-A	rs2979160	0	2979160	intergenic_variant	1		3e-06	5.52288		NA		Illumina [NR]	N	Parkinson's Disease
Derived_OCT_measures	INL_ELM_thickness_central_subfield_left	17:43511281_TGGCTAACACGGTGAAACCCC_T	17	43513441	rs11012	2010-02-05	20070850	Edwards TL	2010-01-13	Ann Hum Genet	www.ncbi.nlm.nih.gov/pubmed/20070850	Genome-wide association study confirms SNPs in SNCA and the MAPT region as common risk factors for Parkinson disease.	Parkinson's disease	1,752 European ancestry cases, 1,745 European ancestry controls	NA	17q21.31	MAPT, PLEKHM1, IMP5	PLEKHM1, PLEKHM1, PLEKHM1			ENSG00000276358, ENSG00000225190, ENSG00000277111	NA	NA	rs11012-T	rs11012	0	11012	3_prime_UTR_variant	0	NR	6e-08	7.22185		1.43	[1.27-1.61]	Illumina [495715] (imputed)	N	Parkinson's Disease
Derived_OCT_measures	INL_ELM_thickness_central_subfield_left	rs1991556	17	43705601	rs365825	2017-05-11	27182965	Pickrell JK	2016-05-16	Nat Genet	www.ncbi.nlm.nih.gov/pubmed/27182965	Detection and interpretation of shared genetic influences on 42 human traits.	Parkinson's disease	9,619 European ancestry cases, 324,522 European ancestry controls	NA	17q21.31	CRHR1, LRRC37A3	LINC02210, LINC02210, LINC02210-CRHR1, LINC02210-CRHR1			ENSG00000282171, ENSG00000204650, ENSG00000282456, ENSG00000263715	NA	NA	rs365825-?	rs365825	0	365825	intron_variant	0	NR	4e-32	31.3979		1.27226	[1.22-1.33]	Illumina [12438219] (imputed)	N	Parkinson's Disease
Derived_OCT_measures	INL_ELM_thickness_central_subfield_left	rs1991556	17	43714850	rs2942168	2015-04-20	21292315	Nalls MA	2011-02-01	Lancet	www.ncbi.nlm.nih.gov/pubmed/21292315	Imputation of sequence variants for identification of genetic risks for Parkinson's disease: a meta-analysis of genome-wide association studies.	Parkinson's disease	5,333 European ancestry cases, 12,019 European ancestry controls	7,053 cases, 9,007 controls	17q21.31	MAPT	LINC02210, LINC02210, LINC02210-CRHR1, LINC02210-CRHR1			ENSG00000282171, ENSG00000204650, ENSG00000282456, ENSG00000263715	NA	NA	rs2942168-G	rs2942168	0	2942168	non_coding_transcript_exon_variant	0	0.78	1e-28	28		1.27	[1.23-1.31]	Illumina [7689524] (imputed)	N	Parkinson's Disease
Derived_OCT_measures	INL_ELM_thickness_central_subfield_left	rs1991556	17	43719143	rs393152	2009-12-10	19915575	Simon-Sanchez J	2009-11-15	Nat Genet	www.ncbi.nlm.nih.gov/pubmed/19915575	Genome-wide association study reveals genetic risk underlying Parkinson's disease.	Parkinson's disease	1,713 European ancestry cases, 3,978 European ancestry controls	3,361 European ancestry cases, 4,573 European ancestry controls	17q21.31	MAPT, C17orf69, KIAA1267, LOC644246	LINC02210-CRHR1, LINC02210-CRHR1, LINC02210, LINC02210			ENSG00000282456, ENSG00000263715, ENSG00000282171, ENSG00000204650	NA	NA	rs393152-A	rs393152	0	393152	non_coding_transcript_exon_variant	0	0.82	2e-16	15.699		1.3	[NR]	Illumina [463185]	N	Parkinson's Disease
Derived_OCT_measures	INL_ELM_thickness_central_subfield_left	rs1991556	17	43744203	rs62053943	2020-01-27	31660654	Bandres-Ciga S	2019-10-29	Mov Disord	www.ncbi.nlm.nih.gov/pubmed/31660654	The Genetic Architecture of Parkinson Disease in Spain: Characterizing Population-Specific Risk, Differential Haplotype Structures, and Providing Etiologic Insight.	Parkinson's disease	4,639 Spanish ancestry cases, 2,949 Spanish ancestry controls	NA	17q21.31	CRHR1	LINC02210-CRHR1, LINC02210-CRHR1			ENSG00000282456, ENSG00000263715	NA	NA	rs62053943-T	rs62053943	0	62053943	intron_variant	0	0.17489	8e-09	8.09691		0.2957	[0.2-0.4] unit decrease	Illumina [9911207] (imputed)	N	Parkinson's Disease
Derived_OCT_measures	INL_ELM_thickness_central_subfield_left	rs1991556	17	43744203	rs62053943	2019-12-19	31701892	Nalls MA	2019-12-01	Lancet Neurol	www.ncbi.nlm.nih.gov/pubmed/31701892	Identification of novel risk loci, causal insights, and heritable risk for Parkinson's disease: a meta-analysis of genome-wide association studies.	Parkinson's disease or first degree relation to individual with Parkinson's disease	15,056 European ancestry cases, 18,618 European ancestry proxy cases, 449,056 European ancestry controls	22,632 European ancestry cases, 968,735 European ancestry controls	17q21.31	CRHR1	LINC02210-CRHR1, LINC02210-CRHR1			ENSG00000282456, ENSG00000263715	NA	NA	rs62053943-T	rs62053943	0	62053943	intron_variant	0	0.1552	4e-68	67.3979		0.27	[0.24-0.3] unit decrease	NR [7784415] (imputed)	N	Parkinson's Disease
Derived_OCT_measures	INL_ELM_thickness_central_subfield_left	rs1991556	17	43923683	rs12185268	2011-07-20	21738487	Do CB	2011-06-23	PLoS Genet	www.ncbi.nlm.nih.gov/pubmed/21738487	Web-based genome-wide association study identifies two novel loci and a substantial genetic component for Parkinson's disease.	Parkinson's disease	3,426 European ancestry cases, 29,624 European ancestry controls	NA	17q21.31	MAPT	SPPL2C, SPPL2C, SPPL2C, MAPT-AS1, MAPT-AS1			ENSG00000277106, ENSG00000185294, ENSG00000278194, ENSG00000264589, ENSG00000281578	NA	NA	rs12185268-A	rs12185268	0	12185268	missense_variant	0	0.79	3e-14	13.5229		1.3	[1.22-1.39]	Illumina [522782]	N	Parkinson's Disease
Derived_OCT_measures	INL_ELM_thickness_central_subfield_left	rs1991556	17	43994648	rs17649553	2015-05-09	25064009	Nalls MA	2014-07-27	Nat Genet	www.ncbi.nlm.nih.gov/pubmed/25064009	Large-scale meta-analysis of genome-wide association data identifies six new risk loci for Parkinson's disease.	Parkinson's disease	13,708 European ancestry cases, 95,282 European ancestry controls	5,353 European ancestry cases, 5,551 European ancestry controls	17q21.31	MAPT	MAPT, MAPT, MAPT			ENSG00000277956, ENSG00000276155, ENSG00000186868	NA	NA	rs17649553-C	rs17649553	0	17649553	intron_variant	0	0.774	2e-48	47.699		1.3	[1.27-1.34]	Illumina [7893274] (imputed)	N	Parkinson's Disease
Derived_OCT_measures	INL_ELM_thickness_central_subfield_left	rs1991556	17	43994648	rs17649553	2017-10-24	28892059	Chang D	2017-09-11	Nat Genet	www.ncbi.nlm.nih.gov/pubmed/28892059	A meta-analysis of genome-wide association studies identifies 17 new Parkinson's disease risk loci.	Parkinson's disease	20,184 European ancestry cases, 397,324 European ancestry controls	5,851 European ancestry cases, 5,866 European ancestry controls	17q21.31	ARHGAP27, CRHR1, KANSL1, SPPL2C, MAPT, STH	MAPT, MAPT, MAPT			ENSG00000277956, ENSG00000276155, ENSG00000186868	NA	NA	rs17649553-C	rs17649553	0	17649553	intron_variant	0	0.779	1e-68	68		1.28205	[1.25-1.32]	Illumina [11933700] (imputed)	N	Parkinson's Disease
Derived_OCT_measures	INL_ELM_thickness_central_subfield_left	rs1991556	17	44081064	rs8070723	2011-01-03	21044948	Spencer CC	2010-11-02	Hum Mol Genet	www.ncbi.nlm.nih.gov/pubmed/21044948	Dissection of the genetics of Parkinson's disease identifies an additional association 5' of SNCA and multiple associated haplotypes at 17q21.	Parkinson's disease	1,705 European ancestry cases, 5,175 European ancestry controls	1,039 European ancestry cases, 1,984 European ancestry controls	17q21.31	MAPT	MAPT, MAPT, MAPT			ENSG00000277956, ENSG00000276155, ENSG00000186868	NA	NA	rs8070723-?	rs8070723	0	8070723	intron_variant	0	0.76	7e-12	11.1549		1.3	[1.19-1.43]	Illumina [532616]	N	Parkinson's Disease
Derived_OCT_measures	INL_ELM_thickness_central_subfield_left	rs1991556	17	44126765	rs113434679	2020-01-27	31660654	Bandres-Ciga S	2019-10-29	Mov Disord	www.ncbi.nlm.nih.gov/pubmed/31660654	The Genetic Architecture of Parkinson Disease in Spain: Characterizing Population-Specific Risk, Differential Haplotype Structures, and Providing Etiologic Insight.	Parkinson's disease	4,639 Spanish ancestry cases, 2,949 Spanish ancestry controls	NA	17q21.31	KANSL1, MAPT	KANSL1			ENSG00000120071	NA	NA	rs113434679-A	rs113434679	0	113434679	non_coding_transcript_exon_variant	0	0.22119	9e-13	12.0458		0.311323	[0.23-0.4] unit decrease	Illumina [9911207] (imputed)	N	Parkinson's Disease
Derived_OCT_measures	INL_ELM_thickness_central_subfield_left	rs1991556	17	44187492	rs17577094	2014-12-05	24842889	Vacic V	2014-05-19	Hum Mol Genet	www.ncbi.nlm.nih.gov/pubmed/24842889	Genome-wide mapping of IBD segments in an Ashkenazi PD cohort identifies associated haplotypes.	Parkinson's disease	1,130 Ashkenazi Jewish cases, 2,611 Ashkenazi Jewish controls	306 Ashkenazi Jewish cases, 2,583 Ashkenazi Jewish controls	17q21.31	MAPT	KANSL1			ENSG00000120071	NA	NA	rs17577094-?	rs17577094	0	17577094	intron_variant	0	0.74	8e-09	8.09691		1.56	[1.39-1.79]	Affymetrix, Illumina [1069161] (imputed)	N	Parkinson's Disease
Derived_OCT_measures	INL_ELM_thickness_central_subfield_left	rs56755526	17	44788310	rs183211	2011-09-14	21812969	Liu X	2011-08-03	BMC Med Genet	www.ncbi.nlm.nih.gov/pubmed/21812969	Genome-wide association study identifies candidate genes for Parkinson's disease in an Ashkenazi Jewish population.	Parkinson's disease	268 Ashkenazi Jewish cases, 178 Ashkenazi Jewish controls	1,782 European ancestry cases, 1,658 European ancestry controls	17q21.31	NSF	NSF, NSF, NSF			ENSG00000278174, ENSG00000276262, ENSG00000073969	NA	NA	rs183211-T	rs183211	0	183211	intron_variant	0	0.24	3e-07	6.52288		NA		Illumina [525124]	N	Parkinson's Disease
Derived_OCT_measures	INL_ELM_thickness_central_subfield_left	rs56755526	17	44800946	rs199453	2019-12-19	31701892	Nalls MA	2019-12-01	Lancet Neurol	www.ncbi.nlm.nih.gov/pubmed/31701892	Identification of novel risk loci, causal insights, and heritable risk for Parkinson's disease: a meta-analysis of genome-wide association studies.	Parkinson's disease or first degree relation to individual with Parkinson's disease	15,056 European ancestry cases, 18,618 European ancestry proxy cases, 449,056 European ancestry controls	22,632 European ancestry cases, 968,735 European ancestry controls	17q21.31	NSF	NSF, NSF, NSF			ENSG00000278174, ENSG00000276262, ENSG00000073969	NA	NA	rs199453-T	rs199453	0	199453	intron_variant	0	0.231	9e-67	66.0458		0.2045	[0.18-0.23] unit decrease	NR [7784415] (imputed)	N	Parkinson's Disease
Derived_OCT_measures	INL_ELM_thickness_central_subfield_left	rs1991556	17	44828931	rs199533	2009-12-10	19915575	Simon-Sanchez J	2009-11-15	Nat Genet	www.ncbi.nlm.nih.gov/pubmed/19915575	Genome-wide association study reveals genetic risk underlying Parkinson's disease.	Parkinson's disease	1,713 European ancestry cases, 3,978 European ancestry controls	3,361 European ancestry cases, 4,573 European ancestry controls	17q21.31	NSF	NSF, NSF, NSF			ENSG00000278174, ENSG00000276262, ENSG00000073969	NA	NA	rs199533-C	rs199533	0	199533	synonymous_variant	0	0.83	1e-14	14		1.28	[NR]	Illumina [463185]	N	Parkinson's Disease
Derived_OCT_measures	INL_ELM_thickness_central_subfield_left	rs1991556	17	44828931	rs199533	2010-09-22	20711177	Hamza TH	2010-08-15	Nat Genet	www.ncbi.nlm.nih.gov/pubmed/20711177	Common genetic variation in the HLA region is associated with late-onset sporadic Parkinson's disease.	Parkinson's disease	2,000 European ancestry cases, 1,986 European ancestry controls	Up to 1,447 cases, 1,468 controls	17q21.31	MAPT	NSF, NSF, NSF			ENSG00000278174, ENSG00000276262, ENSG00000073969	NA	NA	rs199533-C	rs199533	0	199533	synonymous_variant	0	0.78	1e-06	6		1.35	[1.19-1.52]	Illumina [811597]	N	Parkinson's Disease
Derived_OCT_measures	INL_ELM_thickness_central_subfield_left	rs1991556	17	44856641	rs199515	2012-04-20	22451204	Pankratz N	2012-03-01	Ann Neurol	www.ncbi.nlm.nih.gov/pubmed/22451204	Meta-analysis of Parkinson's disease: identification of a novel locus, RIT2.	Parkinson's disease	4,238 European ancestry cases, 4,239 European ancestry controls	3,738 European ancestry cases, 2,111 European ancestry controls	17q21.31	WNT3	WNT3, WNT3			ENSG00000108379, ENSG00000277641	NA	NA	rs199515-?	rs199515	0	199515	intron_variant	0	NR	3e-17	16.5229		1.32	[NR]	Illumina [2500000] (imputed)	N	Parkinson's Disease
Derived_OCT_measures	INL_ELM_thickness_central_subfield_left	rs1991556	17	44859144	rs415430	2011-09-14	21812969	Liu X	2011-08-03	BMC Med Genet	www.ncbi.nlm.nih.gov/pubmed/21812969	Genome-wide association study identifies candidate genes for Parkinson's disease in an Ashkenazi Jewish population.	Parkinson's disease	268 Ashkenazi Jewish cases, 178 Ashkenazi Jewish controls	1,782 European ancestry cases, 1,658 European ancestry controls	17q21.31	WNT3	WNT3, WNT3			ENSG00000108379, ENSG00000277641	NA	NA	rs415430-T	rs415430	0	415430	intron_variant	0	0.786	7e-07	6.1549		NA		Illumina [525124]	N	Parkinson's Disease
Derived_OCT_measures	INL_ELM_thickness_central_subfield_left	rs1991556	17	44865603	rs199498	2014-10-21	24511991	Hill-Burns EM	2014-02-10	BMC Genomics	www.ncbi.nlm.nih.gov/pubmed/24511991	Identification of a novel Parkinson's disease locus via stratified genome-wide association study.	Parkinson's disease	1,565 European ancestry sproadic Parkinson's disease cases, 435 European ancestry familial Parkinson's disease cases, 1,986 European ancestry controls	1,528 European ancestry sporadic Parkinson's disease cases, 707 European ancestry familial Parkinson's disease cases, 796 European ancestry controls	17q21.31	MAPT	WNT3, WNT3			ENSG00000108379, ENSG00000277641	NA	NA	rs199498-T	rs199498	0	199498	intron_variant	0	0.764	2e-06	5.69897		1.35	[1.25-1.45]	Illumina [811597]	N	Parkinson's Disease
Derived_OCT_measures	INL_ELM_thickness_central_subfield_left	rs1991556	17	44865603	rs199498	2014-10-21	24511991	Hill-Burns EM	2014-02-10	BMC Genomics	www.ncbi.nlm.nih.gov/pubmed/24511991	Identification of a novel Parkinson's disease locus via stratified genome-wide association study.	Parkinson's disease	1,565 European ancestry sproadic Parkinson's disease cases, 435 European ancestry familial Parkinson's disease cases, 1,986 European ancestry controls	1,528 European ancestry sporadic Parkinson's disease cases, 707 European ancestry familial Parkinson's disease cases, 796 European ancestry controls	17q21.31	MAPT	WNT3, WNT3			ENSG00000108379, ENSG00000277641	NA	NA	rs199498-T	rs199498	0	199498	intron_variant	0	0.764	8e-07	6.09691	(Familial)	1.69	[1.57-1.81]	Illumina [811597]	N	Parkinson's Disease
Derived_OCT_measures	INL_ELM_thickness_central_subfield_right	17:43511281_TGGCTAACACGGTGAAACCCC_T	17	43513441	rs11012	2010-02-05	20070850	Edwards TL	2010-01-13	Ann Hum Genet	www.ncbi.nlm.nih.gov/pubmed/20070850	Genome-wide association study confirms SNPs in SNCA and the MAPT region as common risk factors for Parkinson disease.	Parkinson's disease	1,752 European ancestry cases, 1,745 European ancestry controls	NA	17q21.31	MAPT, PLEKHM1, IMP5	PLEKHM1, PLEKHM1, PLEKHM1			ENSG00000276358, ENSG00000225190, ENSG00000277111	NA	NA	rs11012-T	rs11012	0	11012	3_prime_UTR_variant	0	NR	6e-08	7.22185		1.43	[1.27-1.61]	Illumina [495715] (imputed)	N	Parkinson's Disease
Derived_OCT_measures	INL_ELM_thickness_central_subfield_right	rs17769552	17	43705601	rs365825	2017-05-11	27182965	Pickrell JK	2016-05-16	Nat Genet	www.ncbi.nlm.nih.gov/pubmed/27182965	Detection and interpretation of shared genetic influences on 42 human traits.	Parkinson's disease	9,619 European ancestry cases, 324,522 European ancestry controls	NA	17q21.31	CRHR1, LRRC37A3	LINC02210, LINC02210, LINC02210-CRHR1, LINC02210-CRHR1			ENSG00000282171, ENSG00000204650, ENSG00000282456, ENSG00000263715	NA	NA	rs365825-?	rs365825	0	365825	intron_variant	0	NR	4e-32	31.3979		1.27226	[1.22-1.33]	Illumina [12438219] (imputed)	N	Parkinson's Disease
Derived_OCT_measures	INL_ELM_thickness_central_subfield_right	rs17769552	17	43714850	rs2942168	2015-04-20	21292315	Nalls MA	2011-02-01	Lancet	www.ncbi.nlm.nih.gov/pubmed/21292315	Imputation of sequence variants for identification of genetic risks for Parkinson's disease: a meta-analysis of genome-wide association studies.	Parkinson's disease	5,333 European ancestry cases, 12,019 European ancestry controls	7,053 cases, 9,007 controls	17q21.31	MAPT	LINC02210, LINC02210, LINC02210-CRHR1, LINC02210-CRHR1			ENSG00000282171, ENSG00000204650, ENSG00000282456, ENSG00000263715	NA	NA	rs2942168-G	rs2942168	0	2942168	non_coding_transcript_exon_variant	0	0.78	1e-28	28		1.27	[1.23-1.31]	Illumina [7689524] (imputed)	N	Parkinson's Disease
Derived_OCT_measures	INL_ELM_thickness_central_subfield_right	rs17769552	17	43719143	rs393152	2009-12-10	19915575	Simon-Sanchez J	2009-11-15	Nat Genet	www.ncbi.nlm.nih.gov/pubmed/19915575	Genome-wide association study reveals genetic risk underlying Parkinson's disease.	Parkinson's disease	1,713 European ancestry cases, 3,978 European ancestry controls	3,361 European ancestry cases, 4,573 European ancestry controls	17q21.31	MAPT, C17orf69, KIAA1267, LOC644246	LINC02210-CRHR1, LINC02210-CRHR1, LINC02210, LINC02210			ENSG00000282456, ENSG00000263715, ENSG00000282171, ENSG00000204650	NA	NA	rs393152-A	rs393152	0	393152	non_coding_transcript_exon_variant	0	0.82	2e-16	15.699		1.3	[NR]	Illumina [463185]	N	Parkinson's Disease
Derived_OCT_measures	INL_ELM_thickness_central_subfield_right	rs17769552	17	43744203	rs62053943	2020-01-27	31660654	Bandres-Ciga S	2019-10-29	Mov Disord	www.ncbi.nlm.nih.gov/pubmed/31660654	The Genetic Architecture of Parkinson Disease in Spain: Characterizing Population-Specific Risk, Differential Haplotype Structures, and Providing Etiologic Insight.	Parkinson's disease	4,639 Spanish ancestry cases, 2,949 Spanish ancestry controls	NA	17q21.31	CRHR1	LINC02210-CRHR1, LINC02210-CRHR1			ENSG00000282456, ENSG00000263715	NA	NA	rs62053943-T	rs62053943	0	62053943	intron_variant	0	0.17489	8e-09	8.09691		0.2957	[0.2-0.4] unit decrease	Illumina [9911207] (imputed)	N	Parkinson's Disease
Derived_OCT_measures	INL_ELM_thickness_central_subfield_right	rs17769552	17	43744203	rs62053943	2019-12-19	31701892	Nalls MA	2019-12-01	Lancet Neurol	www.ncbi.nlm.nih.gov/pubmed/31701892	Identification of novel risk loci, causal insights, and heritable risk for Parkinson's disease: a meta-analysis of genome-wide association studies.	Parkinson's disease or first degree relation to individual with Parkinson's disease	15,056 European ancestry cases, 18,618 European ancestry proxy cases, 449,056 European ancestry controls	22,632 European ancestry cases, 968,735 European ancestry controls	17q21.31	CRHR1	LINC02210-CRHR1, LINC02210-CRHR1			ENSG00000282456, ENSG00000263715	NA	NA	rs62053943-T	rs62053943	0	62053943	intron_variant	0	0.1552	4e-68	67.3979		0.27	[0.24-0.3] unit decrease	NR [7784415] (imputed)	N	Parkinson's Disease
Derived_OCT_measures	INL_ELM_thickness_central_subfield_right	rs17769552	17	43923683	rs12185268	2011-07-20	21738487	Do CB	2011-06-23	PLoS Genet	www.ncbi.nlm.nih.gov/pubmed/21738487	Web-based genome-wide association study identifies two novel loci and a substantial genetic component for Parkinson's disease.	Parkinson's disease	3,426 European ancestry cases, 29,624 European ancestry controls	NA	17q21.31	MAPT	SPPL2C, SPPL2C, SPPL2C, MAPT-AS1, MAPT-AS1			ENSG00000277106, ENSG00000185294, ENSG00000278194, ENSG00000264589, ENSG00000281578	NA	NA	rs12185268-A	rs12185268	0	12185268	missense_variant	0	0.79	3e-14	13.5229		1.3	[1.22-1.39]	Illumina [522782]	N	Parkinson's Disease
Derived_OCT_measures	INL_ELM_thickness_central_subfield_right	rs17769552	17	43994648	rs17649553	2015-05-09	25064009	Nalls MA	2014-07-27	Nat Genet	www.ncbi.nlm.nih.gov/pubmed/25064009	Large-scale meta-analysis of genome-wide association data identifies six new risk loci for Parkinson's disease.	Parkinson's disease	13,708 European ancestry cases, 95,282 European ancestry controls	5,353 European ancestry cases, 5,551 European ancestry controls	17q21.31	MAPT	MAPT, MAPT, MAPT			ENSG00000277956, ENSG00000276155, ENSG00000186868	NA	NA	rs17649553-C	rs17649553	0	17649553	intron_variant	0	0.774	2e-48	47.699		1.3	[1.27-1.34]	Illumina [7893274] (imputed)	N	Parkinson's Disease
Derived_OCT_measures	INL_ELM_thickness_central_subfield_right	rs17769552	17	43994648	rs17649553	2017-10-24	28892059	Chang D	2017-09-11	Nat Genet	www.ncbi.nlm.nih.gov/pubmed/28892059	A meta-analysis of genome-wide association studies identifies 17 new Parkinson's disease risk loci.	Parkinson's disease	20,184 European ancestry cases, 397,324 European ancestry controls	5,851 European ancestry cases, 5,866 European ancestry controls	17q21.31	ARHGAP27, CRHR1, KANSL1, SPPL2C, MAPT, STH	MAPT, MAPT, MAPT			ENSG00000277956, ENSG00000276155, ENSG00000186868	NA	NA	rs17649553-C	rs17649553	0	17649553	intron_variant	0	0.779	1e-68	68		1.28205	[1.25-1.32]	Illumina [11933700] (imputed)	N	Parkinson's Disease
Derived_OCT_measures	INL_ELM_thickness_central_subfield_right	rs17769552	17	44081064	rs8070723	2011-01-03	21044948	Spencer CC	2010-11-02	Hum Mol Genet	www.ncbi.nlm.nih.gov/pubmed/21044948	Dissection of the genetics of Parkinson's disease identifies an additional association 5' of SNCA and multiple associated haplotypes at 17q21.	Parkinson's disease	1,705 European ancestry cases, 5,175 European ancestry controls	1,039 European ancestry cases, 1,984 European ancestry controls	17q21.31	MAPT	MAPT, MAPT, MAPT			ENSG00000277956, ENSG00000276155, ENSG00000186868	NA	NA	rs8070723-?	rs8070723	0	8070723	intron_variant	0	0.76	7e-12	11.1549		1.3	[1.19-1.43]	Illumina [532616]	N	Parkinson's Disease
Derived_OCT_measures	INL_ELM_thickness_central_subfield_right	rs17769552	17	44126765	rs113434679	2020-01-27	31660654	Bandres-Ciga S	2019-10-29	Mov Disord	www.ncbi.nlm.nih.gov/pubmed/31660654	The Genetic Architecture of Parkinson Disease in Spain: Characterizing Population-Specific Risk, Differential Haplotype Structures, and Providing Etiologic Insight.	Parkinson's disease	4,639 Spanish ancestry cases, 2,949 Spanish ancestry controls	NA	17q21.31	KANSL1, MAPT	KANSL1			ENSG00000120071	NA	NA	rs113434679-A	rs113434679	0	113434679	non_coding_transcript_exon_variant	0	0.22119	9e-13	12.0458		0.311323	[0.23-0.4] unit decrease	Illumina [9911207] (imputed)	N	Parkinson's Disease
Derived_OCT_measures	INL_ELM_thickness_central_subfield_right	rs17769552	17	44187492	rs17577094	2014-12-05	24842889	Vacic V	2014-05-19	Hum Mol Genet	www.ncbi.nlm.nih.gov/pubmed/24842889	Genome-wide mapping of IBD segments in an Ashkenazi PD cohort identifies associated haplotypes.	Parkinson's disease	1,130 Ashkenazi Jewish cases, 2,611 Ashkenazi Jewish controls	306 Ashkenazi Jewish cases, 2,583 Ashkenazi Jewish controls	17q21.31	MAPT	KANSL1			ENSG00000120071	NA	NA	rs17577094-?	rs17577094	0	17577094	intron_variant	0	0.74	8e-09	8.09691		1.56	[1.39-1.79]	Affymetrix, Illumina [1069161] (imputed)	N	Parkinson's Disease
Derived_OCT_measures	INL_ELM_thickness_central_subfield_right	rs56755526	17	44788310	rs183211	2011-09-14	21812969	Liu X	2011-08-03	BMC Med Genet	www.ncbi.nlm.nih.gov/pubmed/21812969	Genome-wide association study identifies candidate genes for Parkinson's disease in an Ashkenazi Jewish population.	Parkinson's disease	268 Ashkenazi Jewish cases, 178 Ashkenazi Jewish controls	1,782 European ancestry cases, 1,658 European ancestry controls	17q21.31	NSF	NSF, NSF, NSF			ENSG00000278174, ENSG00000276262, ENSG00000073969	NA	NA	rs183211-T	rs183211	0	183211	intron_variant	0	0.24	3e-07	6.52288		NA		Illumina [525124]	N	Parkinson's Disease
Derived_OCT_measures	INL_ELM_thickness_central_subfield_right	rs56755526	17	44800946	rs199453	2019-12-19	31701892	Nalls MA	2019-12-01	Lancet Neurol	www.ncbi.nlm.nih.gov/pubmed/31701892	Identification of novel risk loci, causal insights, and heritable risk for Parkinson's disease: a meta-analysis of genome-wide association studies.	Parkinson's disease or first degree relation to individual with Parkinson's disease	15,056 European ancestry cases, 18,618 European ancestry proxy cases, 449,056 European ancestry controls	22,632 European ancestry cases, 968,735 European ancestry controls	17q21.31	NSF	NSF, NSF, NSF			ENSG00000278174, ENSG00000276262, ENSG00000073969	NA	NA	rs199453-T	rs199453	0	199453	intron_variant	0	0.231	9e-67	66.0458		0.2045	[0.18-0.23] unit decrease	NR [7784415] (imputed)	N	Parkinson's Disease
Derived_OCT_measures	INL_ELM_thickness_central_subfield_right	rs17769552	17	44828931	rs199533	2009-12-10	19915575	Simon-Sanchez J	2009-11-15	Nat Genet	www.ncbi.nlm.nih.gov/pubmed/19915575	Genome-wide association study reveals genetic risk underlying Parkinson's disease.	Parkinson's disease	1,713 European ancestry cases, 3,978 European ancestry controls	3,361 European ancestry cases, 4,573 European ancestry controls	17q21.31	NSF	NSF, NSF, NSF			ENSG00000278174, ENSG00000276262, ENSG00000073969	NA	NA	rs199533-C	rs199533	0	199533	synonymous_variant	0	0.83	1e-14	14		1.28	[NR]	Illumina [463185]	N	Parkinson's Disease
Derived_OCT_measures	INL_ELM_thickness_central_subfield_right	rs17769552	17	44828931	rs199533	2010-09-22	20711177	Hamza TH	2010-08-15	Nat Genet	www.ncbi.nlm.nih.gov/pubmed/20711177	Common genetic variation in the HLA region is associated with late-onset sporadic Parkinson's disease.	Parkinson's disease	2,000 European ancestry cases, 1,986 European ancestry controls	Up to 1,447 cases, 1,468 controls	17q21.31	MAPT	NSF, NSF, NSF			ENSG00000278174, ENSG00000276262, ENSG00000073969	NA	NA	rs199533-C	rs199533	0	199533	synonymous_variant	0	0.78	1e-06	6		1.35	[1.19-1.52]	Illumina [811597]	N	Parkinson's Disease
Derived_OCT_measures	INL_ELM_thickness_central_subfield_right	rs17769552	17	44856641	rs199515	2012-04-20	22451204	Pankratz N	2012-03-01	Ann Neurol	www.ncbi.nlm.nih.gov/pubmed/22451204	Meta-analysis of Parkinson's disease: identification of a novel locus, RIT2.	Parkinson's disease	4,238 European ancestry cases, 4,239 European ancestry controls	3,738 European ancestry cases, 2,111 European ancestry controls	17q21.31	WNT3	WNT3, WNT3			ENSG00000108379, ENSG00000277641	NA	NA	rs199515-?	rs199515	0	199515	intron_variant	0	NR	3e-17	16.5229		1.32	[NR]	Illumina [2500000] (imputed)	N	Parkinson's Disease
Derived_OCT_measures	INL_ELM_thickness_central_subfield_right	rs17769552	17	44859144	rs415430	2011-09-14	21812969	Liu X	2011-08-03	BMC Med Genet	www.ncbi.nlm.nih.gov/pubmed/21812969	Genome-wide association study identifies candidate genes for Parkinson's disease in an Ashkenazi Jewish population.	Parkinson's disease	268 Ashkenazi Jewish cases, 178 Ashkenazi Jewish controls	1,782 European ancestry cases, 1,658 European ancestry controls	17q21.31	WNT3	WNT3, WNT3			ENSG00000108379, ENSG00000277641	NA	NA	rs415430-T	rs415430	0	415430	intron_variant	0	0.786	7e-07	6.1549		NA		Illumina [525124]	N	Parkinson's Disease
Derived_OCT_measures	INL_ELM_thickness_inner_subfield_left	17:43511281_TGGCTAACACGGTGAAACCCC_T	17	43513441	rs11012	2010-02-05	20070850	Edwards TL	2010-01-13	Ann Hum Genet	www.ncbi.nlm.nih.gov/pubmed/20070850	Genome-wide association study confirms SNPs in SNCA and the MAPT region as common risk factors for Parkinson disease.	Parkinson's disease	1,752 European ancestry cases, 1,745 European ancestry controls	NA	17q21.31	MAPT, PLEKHM1, IMP5	PLEKHM1, PLEKHM1, PLEKHM1			ENSG00000276358, ENSG00000225190, ENSG00000277111	NA	NA	rs11012-T	rs11012	0	11012	3_prime_UTR_variant	0	NR	6e-08	7.22185		1.43	[1.27-1.61]	Illumina [495715] (imputed)	N	Parkinson's Disease
Derived_OCT_measures	INL_ELM_thickness_inner_subfield_left	rs1991556	17	43705601	rs365825	2017-05-11	27182965	Pickrell JK	2016-05-16	Nat Genet	www.ncbi.nlm.nih.gov/pubmed/27182965	Detection and interpretation of shared genetic influences on 42 human traits.	Parkinson's disease	9,619 European ancestry cases, 324,522 European ancestry controls	NA	17q21.31	CRHR1, LRRC37A3	LINC02210, LINC02210, LINC02210-CRHR1, LINC02210-CRHR1			ENSG00000282171, ENSG00000204650, ENSG00000282456, ENSG00000263715	NA	NA	rs365825-?	rs365825	0	365825	intron_variant	0	NR	4e-32	31.3979		1.27226	[1.22-1.33]	Illumina [12438219] (imputed)	N	Parkinson's Disease
Derived_OCT_measures	INL_ELM_thickness_inner_subfield_left	rs1991556	17	43714850	rs2942168	2015-04-20	21292315	Nalls MA	2011-02-01	Lancet	www.ncbi.nlm.nih.gov/pubmed/21292315	Imputation of sequence variants for identification of genetic risks for Parkinson's disease: a meta-analysis of genome-wide association studies.	Parkinson's disease	5,333 European ancestry cases, 12,019 European ancestry controls	7,053 cases, 9,007 controls	17q21.31	MAPT	LINC02210, LINC02210, LINC02210-CRHR1, LINC02210-CRHR1			ENSG00000282171, ENSG00000204650, ENSG00000282456, ENSG00000263715	NA	NA	rs2942168-G	rs2942168	0	2942168	non_coding_transcript_exon_variant	0	0.78	1e-28	28		1.27	[1.23-1.31]	Illumina [7689524] (imputed)	N	Parkinson's Disease
Derived_OCT_measures	INL_ELM_thickness_inner_subfield_left	rs1991556	17	43719143	rs393152	2009-12-10	19915575	Simon-Sanchez J	2009-11-15	Nat Genet	www.ncbi.nlm.nih.gov/pubmed/19915575	Genome-wide association study reveals genetic risk underlying Parkinson's disease.	Parkinson's disease	1,713 European ancestry cases, 3,978 European ancestry controls	3,361 European ancestry cases, 4,573 European ancestry controls	17q21.31	MAPT, C17orf69, KIAA1267, LOC644246	LINC02210-CRHR1, LINC02210-CRHR1, LINC02210, LINC02210			ENSG00000282456, ENSG00000263715, ENSG00000282171, ENSG00000204650	NA	NA	rs393152-A	rs393152	0	393152	non_coding_transcript_exon_variant	0	0.82	2e-16	15.699		1.3	[NR]	Illumina [463185]	N	Parkinson's Disease
Derived_OCT_measures	INL_ELM_thickness_inner_subfield_left	rs1991556	17	43744203	rs62053943	2020-01-27	31660654	Bandres-Ciga S	2019-10-29	Mov Disord	www.ncbi.nlm.nih.gov/pubmed/31660654	The Genetic Architecture of Parkinson Disease in Spain: Characterizing Population-Specific Risk, Differential Haplotype Structures, and Providing Etiologic Insight.	Parkinson's disease	4,639 Spanish ancestry cases, 2,949 Spanish ancestry controls	NA	17q21.31	CRHR1	LINC02210-CRHR1, LINC02210-CRHR1			ENSG00000282456, ENSG00000263715	NA	NA	rs62053943-T	rs62053943	0	62053943	intron_variant	0	0.17489	8e-09	8.09691		0.2957	[0.2-0.4] unit decrease	Illumina [9911207] (imputed)	N	Parkinson's Disease
Derived_OCT_measures	INL_ELM_thickness_inner_subfield_left	rs1991556	17	43744203	rs62053943	2019-12-19	31701892	Nalls MA	2019-12-01	Lancet Neurol	www.ncbi.nlm.nih.gov/pubmed/31701892	Identification of novel risk loci, causal insights, and heritable risk for Parkinson's disease: a meta-analysis of genome-wide association studies.	Parkinson's disease or first degree relation to individual with Parkinson's disease	15,056 European ancestry cases, 18,618 European ancestry proxy cases, 449,056 European ancestry controls	22,632 European ancestry cases, 968,735 European ancestry controls	17q21.31	CRHR1	LINC02210-CRHR1, LINC02210-CRHR1			ENSG00000282456, ENSG00000263715	NA	NA	rs62053943-T	rs62053943	0	62053943	intron_variant	0	0.1552	4e-68	67.3979		0.27	[0.24-0.3] unit decrease	NR [7784415] (imputed)	N	Parkinson's Disease
Derived_OCT_measures	INL_ELM_thickness_inner_subfield_left	rs1991556	17	43923683	rs12185268	2011-07-20	21738487	Do CB	2011-06-23	PLoS Genet	www.ncbi.nlm.nih.gov/pubmed/21738487	Web-based genome-wide association study identifies two novel loci and a substantial genetic component for Parkinson's disease.	Parkinson's disease	3,426 European ancestry cases, 29,624 European ancestry controls	NA	17q21.31	MAPT	SPPL2C, SPPL2C, SPPL2C, MAPT-AS1, MAPT-AS1			ENSG00000277106, ENSG00000185294, ENSG00000278194, ENSG00000264589, ENSG00000281578	NA	NA	rs12185268-A	rs12185268	0	12185268	missense_variant	0	0.79	3e-14	13.5229		1.3	[1.22-1.39]	Illumina [522782]	N	Parkinson's Disease
Derived_OCT_measures	INL_ELM_thickness_inner_subfield_left	rs1991556	17	43994648	rs17649553	2015-05-09	25064009	Nalls MA	2014-07-27	Nat Genet	www.ncbi.nlm.nih.gov/pubmed/25064009	Large-scale meta-analysis of genome-wide association data identifies six new risk loci for Parkinson's disease.	Parkinson's disease	13,708 European ancestry cases, 95,282 European ancestry controls	5,353 European ancestry cases, 5,551 European ancestry controls	17q21.31	MAPT	MAPT, MAPT, MAPT			ENSG00000277956, ENSG00000276155, ENSG00000186868	NA	NA	rs17649553-C	rs17649553	0	17649553	intron_variant	0	0.774	2e-48	47.699		1.3	[1.27-1.34]	Illumina [7893274] (imputed)	N	Parkinson's Disease
Derived_OCT_measures	INL_ELM_thickness_inner_subfield_left	rs1991556	17	43994648	rs17649553	2017-10-24	28892059	Chang D	2017-09-11	Nat Genet	www.ncbi.nlm.nih.gov/pubmed/28892059	A meta-analysis of genome-wide association studies identifies 17 new Parkinson's disease risk loci.	Parkinson's disease	20,184 European ancestry cases, 397,324 European ancestry controls	5,851 European ancestry cases, 5,866 European ancestry controls	17q21.31	ARHGAP27, CRHR1, KANSL1, SPPL2C, MAPT, STH	MAPT, MAPT, MAPT			ENSG00000277956, ENSG00000276155, ENSG00000186868	NA	NA	rs17649553-C	rs17649553	0	17649553	intron_variant	0	0.779	1e-68	68		1.28205	[1.25-1.32]	Illumina [11933700] (imputed)	N	Parkinson's Disease
Derived_OCT_measures	INL_ELM_thickness_inner_subfield_left	rs1991556	17	44081064	rs8070723	2011-01-03	21044948	Spencer CC	2010-11-02	Hum Mol Genet	www.ncbi.nlm.nih.gov/pubmed/21044948	Dissection of the genetics of Parkinson's disease identifies an additional association 5' of SNCA and multiple associated haplotypes at 17q21.	Parkinson's disease	1,705 European ancestry cases, 5,175 European ancestry controls	1,039 European ancestry cases, 1,984 European ancestry controls	17q21.31	MAPT	MAPT, MAPT, MAPT			ENSG00000277956, ENSG00000276155, ENSG00000186868	NA	NA	rs8070723-?	rs8070723	0	8070723	intron_variant	0	0.76	7e-12	11.1549		1.3	[1.19-1.43]	Illumina [532616]	N	Parkinson's Disease
Derived_OCT_measures	INL_ELM_thickness_inner_subfield_left	rs1991556	17	44126765	rs113434679	2020-01-27	31660654	Bandres-Ciga S	2019-10-29	Mov Disord	www.ncbi.nlm.nih.gov/pubmed/31660654	The Genetic Architecture of Parkinson Disease in Spain: Characterizing Population-Specific Risk, Differential Haplotype Structures, and Providing Etiologic Insight.	Parkinson's disease	4,639 Spanish ancestry cases, 2,949 Spanish ancestry controls	NA	17q21.31	KANSL1, MAPT	KANSL1			ENSG00000120071	NA	NA	rs113434679-A	rs113434679	0	113434679	non_coding_transcript_exon_variant	0	0.22119	9e-13	12.0458		0.311323	[0.23-0.4] unit decrease	Illumina [9911207] (imputed)	N	Parkinson's Disease
Derived_OCT_measures	INL_ELM_thickness_inner_subfield_left	rs1991556	17	44187492	rs17577094	2014-12-05	24842889	Vacic V	2014-05-19	Hum Mol Genet	www.ncbi.nlm.nih.gov/pubmed/24842889	Genome-wide mapping of IBD segments in an Ashkenazi PD cohort identifies associated haplotypes.	Parkinson's disease	1,130 Ashkenazi Jewish cases, 2,611 Ashkenazi Jewish controls	306 Ashkenazi Jewish cases, 2,583 Ashkenazi Jewish controls	17q21.31	MAPT	KANSL1			ENSG00000120071	NA	NA	rs17577094-?	rs17577094	0	17577094	intron_variant	0	0.74	8e-09	8.09691		1.56	[1.39-1.79]	Affymetrix, Illumina [1069161] (imputed)	N	Parkinson's Disease
Derived_OCT_measures	INL_ELM_thickness_inner_subfield_left	rs56755526	17	44788310	rs183211	2011-09-14	21812969	Liu X	2011-08-03	BMC Med Genet	www.ncbi.nlm.nih.gov/pubmed/21812969	Genome-wide association study identifies candidate genes for Parkinson's disease in an Ashkenazi Jewish population.	Parkinson's disease	268 Ashkenazi Jewish cases, 178 Ashkenazi Jewish controls	1,782 European ancestry cases, 1,658 European ancestry controls	17q21.31	NSF	NSF, NSF, NSF			ENSG00000278174, ENSG00000276262, ENSG00000073969	NA	NA	rs183211-T	rs183211	0	183211	intron_variant	0	0.24	3e-07	6.52288		NA		Illumina [525124]	N	Parkinson's Disease
Derived_OCT_measures	INL_ELM_thickness_inner_subfield_left	rs56755526	17	44800946	rs199453	2019-12-19	31701892	Nalls MA	2019-12-01	Lancet Neurol	www.ncbi.nlm.nih.gov/pubmed/31701892	Identification of novel risk loci, causal insights, and heritable risk for Parkinson's disease: a meta-analysis of genome-wide association studies.	Parkinson's disease or first degree relation to individual with Parkinson's disease	15,056 European ancestry cases, 18,618 European ancestry proxy cases, 449,056 European ancestry controls	22,632 European ancestry cases, 968,735 European ancestry controls	17q21.31	NSF	NSF, NSF, NSF			ENSG00000278174, ENSG00000276262, ENSG00000073969	NA	NA	rs199453-T	rs199453	0	199453	intron_variant	0	0.231	9e-67	66.0458		0.2045	[0.18-0.23] unit decrease	NR [7784415] (imputed)	N	Parkinson's Disease
Derived_OCT_measures	INL_ELM_thickness_inner_subfield_left	rs1991556	17	44828931	rs199533	2009-12-10	19915575	Simon-Sanchez J	2009-11-15	Nat Genet	www.ncbi.nlm.nih.gov/pubmed/19915575	Genome-wide association study reveals genetic risk underlying Parkinson's disease.	Parkinson's disease	1,713 European ancestry cases, 3,978 European ancestry controls	3,361 European ancestry cases, 4,573 European ancestry controls	17q21.31	NSF	NSF, NSF, NSF			ENSG00000278174, ENSG00000276262, ENSG00000073969	NA	NA	rs199533-C	rs199533	0	199533	synonymous_variant	0	0.83	1e-14	14		1.28	[NR]	Illumina [463185]	N	Parkinson's Disease
Derived_OCT_measures	INL_ELM_thickness_inner_subfield_left	rs1991556	17	44828931	rs199533	2010-09-22	20711177	Hamza TH	2010-08-15	Nat Genet	www.ncbi.nlm.nih.gov/pubmed/20711177	Common genetic variation in the HLA region is associated with late-onset sporadic Parkinson's disease.	Parkinson's disease	2,000 European ancestry cases, 1,986 European ancestry controls	Up to 1,447 cases, 1,468 controls	17q21.31	MAPT	NSF, NSF, NSF			ENSG00000278174, ENSG00000276262, ENSG00000073969	NA	NA	rs199533-C	rs199533	0	199533	synonymous_variant	0	0.78	1e-06	6		1.35	[1.19-1.52]	Illumina [811597]	N	Parkinson's Disease
Derived_OCT_measures	INL_ELM_thickness_inner_subfield_left	rs1991556	17	44856641	rs199515	2012-04-20	22451204	Pankratz N	2012-03-01	Ann Neurol	www.ncbi.nlm.nih.gov/pubmed/22451204	Meta-analysis of Parkinson's disease: identification of a novel locus, RIT2.	Parkinson's disease	4,238 European ancestry cases, 4,239 European ancestry controls	3,738 European ancestry cases, 2,111 European ancestry controls	17q21.31	WNT3	WNT3, WNT3			ENSG00000108379, ENSG00000277641	NA	NA	rs199515-?	rs199515	0	199515	intron_variant	0	NR	3e-17	16.5229		1.32	[NR]	Illumina [2500000] (imputed)	N	Parkinson's Disease
Derived_OCT_measures	INL_ELM_thickness_inner_subfield_left	rs1991556	17	44859144	rs415430	2011-09-14	21812969	Liu X	2011-08-03	BMC Med Genet	www.ncbi.nlm.nih.gov/pubmed/21812969	Genome-wide association study identifies candidate genes for Parkinson's disease in an Ashkenazi Jewish population.	Parkinson's disease	268 Ashkenazi Jewish cases, 178 Ashkenazi Jewish controls	1,782 European ancestry cases, 1,658 European ancestry controls	17q21.31	WNT3	WNT3, WNT3			ENSG00000108379, ENSG00000277641	NA	NA	rs415430-T	rs415430	0	415430	intron_variant	0	0.786	7e-07	6.1549		NA		Illumina [525124]	N	Parkinson's Disease
Derived_OCT_measures	INL_ELM_thickness_inner_subfield_left	rs1991556	17	44865603	rs199498	2014-10-21	24511991	Hill-Burns EM	2014-02-10	BMC Genomics	www.ncbi.nlm.nih.gov/pubmed/24511991	Identification of a novel Parkinson's disease locus via stratified genome-wide association study.	Parkinson's disease	1,565 European ancestry sproadic Parkinson's disease cases, 435 European ancestry familial Parkinson's disease cases, 1,986 European ancestry controls	1,528 European ancestry sporadic Parkinson's disease cases, 707 European ancestry familial Parkinson's disease cases, 796 European ancestry controls	17q21.31	MAPT	WNT3, WNT3			ENSG00000108379, ENSG00000277641	NA	NA	rs199498-T	rs199498	0	199498	intron_variant	0	0.764	2e-06	5.69897		1.35	[1.25-1.45]	Illumina [811597]	N	Parkinson's Disease
Derived_OCT_measures	INL_ELM_thickness_inner_subfield_left	rs1991556	17	44865603	rs199498	2014-10-21	24511991	Hill-Burns EM	2014-02-10	BMC Genomics	www.ncbi.nlm.nih.gov/pubmed/24511991	Identification of a novel Parkinson's disease locus via stratified genome-wide association study.	Parkinson's disease	1,565 European ancestry sproadic Parkinson's disease cases, 435 European ancestry familial Parkinson's disease cases, 1,986 European ancestry controls	1,528 European ancestry sporadic Parkinson's disease cases, 707 European ancestry familial Parkinson's disease cases, 796 European ancestry controls	17q21.31	MAPT	WNT3, WNT3			ENSG00000108379, ENSG00000277641	NA	NA	rs199498-T	rs199498	0	199498	intron_variant	0	0.764	8e-07	6.09691	(Familial)	1.69	[1.57-1.81]	Illumina [811597]	N	Parkinson's Disease
Derived_OCT_measures	INL_ELM_thickness_inner_subfield_right	17:43511281_TGGCTAACACGGTGAAACCCC_T	17	43513441	rs11012	2010-02-05	20070850	Edwards TL	2010-01-13	Ann Hum Genet	www.ncbi.nlm.nih.gov/pubmed/20070850	Genome-wide association study confirms SNPs in SNCA and the MAPT region as common risk factors for Parkinson disease.	Parkinson's disease	1,752 European ancestry cases, 1,745 European ancestry controls	NA	17q21.31	MAPT, PLEKHM1, IMP5	PLEKHM1, PLEKHM1, PLEKHM1			ENSG00000276358, ENSG00000225190, ENSG00000277111	NA	NA	rs11012-T	rs11012	0	11012	3_prime_UTR_variant	0	NR	6e-08	7.22185		1.43	[1.27-1.61]	Illumina [495715] (imputed)	N	Parkinson's Disease
Derived_OCT_measures	INL_ELM_thickness_inner_subfield_right	17:43798790_TTTC_T	17	43705601	rs365825	2017-05-11	27182965	Pickrell JK	2016-05-16	Nat Genet	www.ncbi.nlm.nih.gov/pubmed/27182965	Detection and interpretation of shared genetic influences on 42 human traits.	Parkinson's disease	9,619 European ancestry cases, 324,522 European ancestry controls	NA	17q21.31	CRHR1, LRRC37A3	LINC02210, LINC02210, LINC02210-CRHR1, LINC02210-CRHR1			ENSG00000282171, ENSG00000204650, ENSG00000282456, ENSG00000263715	NA	NA	rs365825-?	rs365825	0	365825	intron_variant	0	NR	4e-32	31.3979		1.27226	[1.22-1.33]	Illumina [12438219] (imputed)	N	Parkinson's Disease
Derived_OCT_measures	INL_ELM_thickness_inner_subfield_right	17:43798790_TTTC_T	17	43714850	rs2942168	2015-04-20	21292315	Nalls MA	2011-02-01	Lancet	www.ncbi.nlm.nih.gov/pubmed/21292315	Imputation of sequence variants for identification of genetic risks for Parkinson's disease: a meta-analysis of genome-wide association studies.	Parkinson's disease	5,333 European ancestry cases, 12,019 European ancestry controls	7,053 cases, 9,007 controls	17q21.31	MAPT	LINC02210, LINC02210, LINC02210-CRHR1, LINC02210-CRHR1			ENSG00000282171, ENSG00000204650, ENSG00000282456, ENSG00000263715	NA	NA	rs2942168-G	rs2942168	0	2942168	non_coding_transcript_exon_variant	0	0.78	1e-28	28		1.27	[1.23-1.31]	Illumina [7689524] (imputed)	N	Parkinson's Disease
Derived_OCT_measures	INL_ELM_thickness_inner_subfield_right	17:43798790_TTTC_T	17	43719143	rs393152	2009-12-10	19915575	Simon-Sanchez J	2009-11-15	Nat Genet	www.ncbi.nlm.nih.gov/pubmed/19915575	Genome-wide association study reveals genetic risk underlying Parkinson's disease.	Parkinson's disease	1,713 European ancestry cases, 3,978 European ancestry controls	3,361 European ancestry cases, 4,573 European ancestry controls	17q21.31	MAPT, C17orf69, KIAA1267, LOC644246	LINC02210-CRHR1, LINC02210-CRHR1, LINC02210, LINC02210			ENSG00000282456, ENSG00000263715, ENSG00000282171, ENSG00000204650	NA	NA	rs393152-A	rs393152	0	393152	non_coding_transcript_exon_variant	0	0.82	2e-16	15.699		1.3	[NR]	Illumina [463185]	N	Parkinson's Disease
Derived_OCT_measures	INL_ELM_thickness_inner_subfield_right	17:43798790_TTTC_T	17	43744203	rs62053943	2020-01-27	31660654	Bandres-Ciga S	2019-10-29	Mov Disord	www.ncbi.nlm.nih.gov/pubmed/31660654	The Genetic Architecture of Parkinson Disease in Spain: Characterizing Population-Specific Risk, Differential Haplotype Structures, and Providing Etiologic Insight.	Parkinson's disease	4,639 Spanish ancestry cases, 2,949 Spanish ancestry controls	NA	17q21.31	CRHR1	LINC02210-CRHR1, LINC02210-CRHR1			ENSG00000282456, ENSG00000263715	NA	NA	rs62053943-T	rs62053943	0	62053943	intron_variant	0	0.17489	8e-09	8.09691		0.2957	[0.2-0.4] unit decrease	Illumina [9911207] (imputed)	N	Parkinson's Disease
Derived_OCT_measures	INL_ELM_thickness_inner_subfield_right	17:43798790_TTTC_T	17	43744203	rs62053943	2019-12-19	31701892	Nalls MA	2019-12-01	Lancet Neurol	www.ncbi.nlm.nih.gov/pubmed/31701892	Identification of novel risk loci, causal insights, and heritable risk for Parkinson's disease: a meta-analysis of genome-wide association studies.	Parkinson's disease or first degree relation to individual with Parkinson's disease	15,056 European ancestry cases, 18,618 European ancestry proxy cases, 449,056 European ancestry controls	22,632 European ancestry cases, 968,735 European ancestry controls	17q21.31	CRHR1	LINC02210-CRHR1, LINC02210-CRHR1			ENSG00000282456, ENSG00000263715	NA	NA	rs62053943-T	rs62053943	0	62053943	intron_variant	0	0.1552	4e-68	67.3979		0.27	[0.24-0.3] unit decrease	NR [7784415] (imputed)	N	Parkinson's Disease
Derived_OCT_measures	INL_ELM_thickness_inner_subfield_right	17:43798790_TTTC_T	17	43923683	rs12185268	2011-07-20	21738487	Do CB	2011-06-23	PLoS Genet	www.ncbi.nlm.nih.gov/pubmed/21738487	Web-based genome-wide association study identifies two novel loci and a substantial genetic component for Parkinson's disease.	Parkinson's disease	3,426 European ancestry cases, 29,624 European ancestry controls	NA	17q21.31	MAPT	SPPL2C, SPPL2C, SPPL2C, MAPT-AS1, MAPT-AS1			ENSG00000277106, ENSG00000185294, ENSG00000278194, ENSG00000264589, ENSG00000281578	NA	NA	rs12185268-A	rs12185268	0	12185268	missense_variant	0	0.79	3e-14	13.5229		1.3	[1.22-1.39]	Illumina [522782]	N	Parkinson's Disease
Derived_OCT_measures	INL_ELM_thickness_inner_subfield_right	17:43798790_TTTC_T	17	43994648	rs17649553	2015-05-09	25064009	Nalls MA	2014-07-27	Nat Genet	www.ncbi.nlm.nih.gov/pubmed/25064009	Large-scale meta-analysis of genome-wide association data identifies six new risk loci for Parkinson's disease.	Parkinson's disease	13,708 European ancestry cases, 95,282 European ancestry controls	5,353 European ancestry cases, 5,551 European ancestry controls	17q21.31	MAPT	MAPT, MAPT, MAPT			ENSG00000277956, ENSG00000276155, ENSG00000186868	NA	NA	rs17649553-C	rs17649553	0	17649553	intron_variant	0	0.774	2e-48	47.699		1.3	[1.27-1.34]	Illumina [7893274] (imputed)	N	Parkinson's Disease
Derived_OCT_measures	INL_ELM_thickness_inner_subfield_right	17:43798790_TTTC_T	17	43994648	rs17649553	2017-10-24	28892059	Chang D	2017-09-11	Nat Genet	www.ncbi.nlm.nih.gov/pubmed/28892059	A meta-analysis of genome-wide association studies identifies 17 new Parkinson's disease risk loci.	Parkinson's disease	20,184 European ancestry cases, 397,324 European ancestry controls	5,851 European ancestry cases, 5,866 European ancestry controls	17q21.31	ARHGAP27, CRHR1, KANSL1, SPPL2C, MAPT, STH	MAPT, MAPT, MAPT			ENSG00000277956, ENSG00000276155, ENSG00000186868	NA	NA	rs17649553-C	rs17649553	0	17649553	intron_variant	0	0.779	1e-68	68		1.28205	[1.25-1.32]	Illumina [11933700] (imputed)	N	Parkinson's Disease
Derived_OCT_measures	INL_ELM_thickness_inner_subfield_right	17:43798790_TTTC_T	17	44081064	rs8070723	2011-01-03	21044948	Spencer CC	2010-11-02	Hum Mol Genet	www.ncbi.nlm.nih.gov/pubmed/21044948	Dissection of the genetics of Parkinson's disease identifies an additional association 5' of SNCA and multiple associated haplotypes at 17q21.	Parkinson's disease	1,705 European ancestry cases, 5,175 European ancestry controls	1,039 European ancestry cases, 1,984 European ancestry controls	17q21.31	MAPT	MAPT, MAPT, MAPT			ENSG00000277956, ENSG00000276155, ENSG00000186868	NA	NA	rs8070723-?	rs8070723	0	8070723	intron_variant	0	0.76	7e-12	11.1549		1.3	[1.19-1.43]	Illumina [532616]	N	Parkinson's Disease
Derived_OCT_measures	INL_ELM_thickness_inner_subfield_right	17:43798790_TTTC_T	17	44126765	rs113434679	2020-01-27	31660654	Bandres-Ciga S	2019-10-29	Mov Disord	www.ncbi.nlm.nih.gov/pubmed/31660654	The Genetic Architecture of Parkinson Disease in Spain: Characterizing Population-Specific Risk, Differential Haplotype Structures, and Providing Etiologic Insight.	Parkinson's disease	4,639 Spanish ancestry cases, 2,949 Spanish ancestry controls	NA	17q21.31	KANSL1, MAPT	KANSL1			ENSG00000120071	NA	NA	rs113434679-A	rs113434679	0	113434679	non_coding_transcript_exon_variant	0	0.22119	9e-13	12.0458		0.311323	[0.23-0.4] unit decrease	Illumina [9911207] (imputed)	N	Parkinson's Disease
Derived_OCT_measures	INL_ELM_thickness_inner_subfield_right	17:43798790_TTTC_T	17	44187492	rs17577094	2014-12-05	24842889	Vacic V	2014-05-19	Hum Mol Genet	www.ncbi.nlm.nih.gov/pubmed/24842889	Genome-wide mapping of IBD segments in an Ashkenazi PD cohort identifies associated haplotypes.	Parkinson's disease	1,130 Ashkenazi Jewish cases, 2,611 Ashkenazi Jewish controls	306 Ashkenazi Jewish cases, 2,583 Ashkenazi Jewish controls	17q21.31	MAPT	KANSL1			ENSG00000120071	NA	NA	rs17577094-?	rs17577094	0	17577094	intron_variant	0	0.74	8e-09	8.09691		1.56	[1.39-1.79]	Affymetrix, Illumina [1069161] (imputed)	N	Parkinson's Disease
Derived_OCT_measures	INL_ELM_thickness_inner_subfield_right	rs5820605	17	44189067	rs7225002	2019-12-19	31701892	Nalls MA	2019-12-01	Lancet Neurol	www.ncbi.nlm.nih.gov/pubmed/31701892	Identification of novel risk loci, causal insights, and heritable risk for Parkinson's disease: a meta-analysis of genome-wide association studies.	Parkinson's disease or first degree relation to individual with Parkinson's disease	15,056 European ancestry cases, 18,618 European ancestry proxy cases, 449,056 European ancestry controls	22,632 European ancestry cases, 968,735 European ancestry controls	17q21.31	KANSL1	KANSL1			ENSG00000120071	NA	NA	rs7225002-A	rs7225002	0	7225002	intron_variant	0	0.6094	2e-40	39.699		0.1351	[0.12-0.15] unit increase	NR [7784415] (imputed)	N	Parkinson's Disease
Derived_OCT_measures	INL_ELM_thickness_inner_subfield_right	rs111404933	17	44788310	rs183211	2011-09-14	21812969	Liu X	2011-08-03	BMC Med Genet	www.ncbi.nlm.nih.gov/pubmed/21812969	Genome-wide association study identifies candidate genes for Parkinson's disease in an Ashkenazi Jewish population.	Parkinson's disease	268 Ashkenazi Jewish cases, 178 Ashkenazi Jewish controls	1,782 European ancestry cases, 1,658 European ancestry controls	17q21.31	NSF	NSF, NSF, NSF			ENSG00000278174, ENSG00000276262, ENSG00000073969	NA	NA	rs183211-T	rs183211	0	183211	intron_variant	0	0.24	3e-07	6.52288		NA		Illumina [525124]	N	Parkinson's Disease
Derived_OCT_measures	INL_ELM_thickness_inner_subfield_right	rs111404933	17	44800946	rs199453	2019-12-19	31701892	Nalls MA	2019-12-01	Lancet Neurol	www.ncbi.nlm.nih.gov/pubmed/31701892	Identification of novel risk loci, causal insights, and heritable risk for Parkinson's disease: a meta-analysis of genome-wide association studies.	Parkinson's disease or first degree relation to individual with Parkinson's disease	15,056 European ancestry cases, 18,618 European ancestry proxy cases, 449,056 European ancestry controls	22,632 European ancestry cases, 968,735 European ancestry controls	17q21.31	NSF	NSF, NSF, NSF			ENSG00000278174, ENSG00000276262, ENSG00000073969	NA	NA	rs199453-T	rs199453	0	199453	intron_variant	0	0.231	9e-67	66.0458		0.2045	[0.18-0.23] unit decrease	NR [7784415] (imputed)	N	Parkinson's Disease
Derived_OCT_measures	INL_ELM_thickness_inner_subfield_right	rs111404933	17	44828931	rs199533	2009-12-10	19915575	Simon-Sanchez J	2009-11-15	Nat Genet	www.ncbi.nlm.nih.gov/pubmed/19915575	Genome-wide association study reveals genetic risk underlying Parkinson's disease.	Parkinson's disease	1,713 European ancestry cases, 3,978 European ancestry controls	3,361 European ancestry cases, 4,573 European ancestry controls	17q21.31	NSF	NSF, NSF, NSF			ENSG00000278174, ENSG00000276262, ENSG00000073969	NA	NA	rs199533-C	rs199533	0	199533	synonymous_variant	0	0.83	1e-14	14		1.28	[NR]	Illumina [463185]	N	Parkinson's Disease
Derived_OCT_measures	INL_ELM_thickness_inner_subfield_right	rs111404933	17	44828931	rs199533	2010-09-22	20711177	Hamza TH	2010-08-15	Nat Genet	www.ncbi.nlm.nih.gov/pubmed/20711177	Common genetic variation in the HLA region is associated with late-onset sporadic Parkinson's disease.	Parkinson's disease	2,000 European ancestry cases, 1,986 European ancestry controls	Up to 1,447 cases, 1,468 controls	17q21.31	MAPT	NSF, NSF, NSF			ENSG00000278174, ENSG00000276262, ENSG00000073969	NA	NA	rs199533-C	rs199533	0	199533	synonymous_variant	0	0.78	1e-06	6		1.35	[1.19-1.52]	Illumina [811597]	N	Parkinson's Disease
Derived_OCT_measures	INL_ELM_thickness_inner_subfield_right	rs111404933	17	44856641	rs199515	2012-04-20	22451204	Pankratz N	2012-03-01	Ann Neurol	www.ncbi.nlm.nih.gov/pubmed/22451204	Meta-analysis of Parkinson's disease: identification of a novel locus, RIT2.	Parkinson's disease	4,238 European ancestry cases, 4,239 European ancestry controls	3,738 European ancestry cases, 2,111 European ancestry controls	17q21.31	WNT3	WNT3, WNT3			ENSG00000108379, ENSG00000277641	NA	NA	rs199515-?	rs199515	0	199515	intron_variant	0	NR	3e-17	16.5229		1.32	[NR]	Illumina [2500000] (imputed)	N	Parkinson's Disease
Derived_OCT_measures	INL_ELM_thickness_inner_subfield_right	rs111404933	17	44859144	rs415430	2011-09-14	21812969	Liu X	2011-08-03	BMC Med Genet	www.ncbi.nlm.nih.gov/pubmed/21812969	Genome-wide association study identifies candidate genes for Parkinson's disease in an Ashkenazi Jewish population.	Parkinson's disease	268 Ashkenazi Jewish cases, 178 Ashkenazi Jewish controls	1,782 European ancestry cases, 1,658 European ancestry controls	17q21.31	WNT3	WNT3, WNT3			ENSG00000108379, ENSG00000277641	NA	NA	rs415430-T	rs415430	0	415430	intron_variant	0	0.786	7e-07	6.1549		NA		Illumina [525124]	N	Parkinson's Disease
Derived_OCT_measures	INL_ELM_thickness_inner_subfield_right	rs111404933	17	44865603	rs199498	2014-10-21	24511991	Hill-Burns EM	2014-02-10	BMC Genomics	www.ncbi.nlm.nih.gov/pubmed/24511991	Identification of a novel Parkinson's disease locus via stratified genome-wide association study.	Parkinson's disease	1,565 European ancestry sproadic Parkinson's disease cases, 435 European ancestry familial Parkinson's disease cases, 1,986 European ancestry controls	1,528 European ancestry sporadic Parkinson's disease cases, 707 European ancestry familial Parkinson's disease cases, 796 European ancestry controls	17q21.31	MAPT	WNT3, WNT3			ENSG00000108379, ENSG00000277641	NA	NA	rs199498-T	rs199498	0	199498	intron_variant	0	0.764	2e-06	5.69897		1.35	[1.25-1.45]	Illumina [811597]	N	Parkinson's Disease
Derived_OCT_measures	INL_ELM_thickness_inner_subfield_right	rs111404933	17	44865603	rs199498	2014-10-21	24511991	Hill-Burns EM	2014-02-10	BMC Genomics	www.ncbi.nlm.nih.gov/pubmed/24511991	Identification of a novel Parkinson's disease locus via stratified genome-wide association study.	Parkinson's disease	1,565 European ancestry sproadic Parkinson's disease cases, 435 European ancestry familial Parkinson's disease cases, 1,986 European ancestry controls	1,528 European ancestry sporadic Parkinson's disease cases, 707 European ancestry familial Parkinson's disease cases, 796 European ancestry controls	17q21.31	MAPT	WNT3, WNT3			ENSG00000108379, ENSG00000277641	NA	NA	rs199498-T	rs199498	0	199498	intron_variant	0	0.764	8e-07	6.09691	(Familial)	1.69	[1.57-1.81]	Illumina [811597]	N	Parkinson's Disease
Derived_OCT_measures	INL_ELM_thickness_outer_subfield_left	rs4668049	2	169110394	rs1474055	2019-12-19	31701892	Nalls MA	2019-12-01	Lancet Neurol	www.ncbi.nlm.nih.gov/pubmed/31701892	Identification of novel risk loci, causal insights, and heritable risk for Parkinson's disease: a meta-analysis of genome-wide association studies.	Parkinson's disease or first degree relation to individual with Parkinson's disease	15,056 European ancestry cases, 18,618 European ancestry proxy cases, 449,056 European ancestry controls	22,632 European ancestry cases, 968,735 European ancestry controls	2q24.3	STK39	STK39 - NA	ENSG00000198648			6289	NA	rs1474055-T	rs1474055	0	1474055	regulatory_region_variant	1	0.1312	3e-39	38.5229		0.1796	[0.15-0.21] unit increase	NR [7784415] (imputed)	N	Parkinson's Disease
Derived_OCT_measures	INL_ELM_thickness_outer_subfield_left	rs4668049	2	169110394	rs1474055	2015-05-09	25064009	Nalls MA	2014-07-27	Nat Genet	www.ncbi.nlm.nih.gov/pubmed/25064009	Large-scale meta-analysis of genome-wide association data identifies six new risk loci for Parkinson's disease.	Parkinson's disease	13,708 European ancestry cases, 95,282 European ancestry controls	5,353 European ancestry cases, 5,551 European ancestry controls	2q24.3	STK39	STK39 - NA	ENSG00000198648			6289	NA	rs1474055-T	rs1474055	0	1474055	regulatory_region_variant	1	0.128	1e-20	20		1.214	[1.17-1.26]	Illumina [7893274] (imputed)	N	Parkinson's Disease
Derived_OCT_measures	INL_ELM_thickness_outer_subfield_left	rs4668049	2	169110394	rs1474055	2017-10-24	28892059	Chang D	2017-09-11	Nat Genet	www.ncbi.nlm.nih.gov/pubmed/28892059	A meta-analysis of genome-wide association studies identifies 17 new Parkinson's disease risk loci.	Parkinson's disease	20,184 European ancestry cases, 397,324 European ancestry controls	5,851 European ancestry cases, 5,866 European ancestry controls	2q24.3	STK39	STK39 - NA	ENSG00000198648			6289	NA	rs1474055-T	rs1474055	0	1474055	regulatory_region_variant	1	0.126	6e-26	25.2218		1.20482	[1.16-1.25]	Illumina [11933700] (imputed)	N	Parkinson's Disease
Derived_OCT_measures	INL_ELM_thickness_outer_subfield_left	rs4668049	2	169117025	rs2102808	2015-04-20	21292315	Nalls MA	2011-02-01	Lancet	www.ncbi.nlm.nih.gov/pubmed/21292315	Imputation of sequence variants for identification of genetic risks for Parkinson's disease: a meta-analysis of genome-wide association studies.	Parkinson's disease	5,333 European ancestry cases, 12,019 European ancestry controls	7,053 cases, 9,007 controls	2q24.3	STK39	STK39 - NA	ENSG00000198648			12920	NA	rs2102808-C	rs2102808	0	2102808	intergenic_variant	1	0.12	4e-10	9.39794		1.18	[1.12-1.24]	Illumina [7689524] (imputed)	N	Parkinson's Disease
Derived_OCT_measures	INL_ELM_thickness_outer_subfield_left	rs4668049	2	169143035	rs9917256	2012-04-20	22451204	Pankratz N	2012-03-01	Ann Neurol	www.ncbi.nlm.nih.gov/pubmed/22451204	Meta-analysis of Parkinson's disease: identification of a novel locus, RIT2.	Parkinson's disease	4,238 European ancestry cases, 4,239 European ancestry controls	3,738 European ancestry cases, 2,111 European ancestry controls	2q24.3	intergenic	STK39 - NA	ENSG00000198648			38930	NA	rs9917256-?	rs9917256	0	9917256	intergenic_variant	1	NR	3e-06	5.52288		1.19	[NR]	Illumina [2500000] (imputed)	N	Parkinson's Disease
Derived_OCT_measures	INL_ELM_thickness_outer_subfield_left	rs4668049	2	169155595	rs13016703	2017-05-11	27182965	Pickrell JK	2016-05-16	Nat Genet	www.ncbi.nlm.nih.gov/pubmed/27182965	Detection and interpretation of shared genetic influences on 42 human traits.	Parkinson's disease	9,619 European ancestry cases, 324,522 European ancestry controls	NA	2q24.3	STK39, CERS6	STK39 - NA	ENSG00000198648			51490	NA	rs13016703-?	rs13016703	0	13016703	intergenic_variant	1	NR	3e-16	15.5229		1.20919	[1.16-1.26]	Illumina [12438219] (imputed)	N	Parkinson's Disease
Derived_OCT_measures	INL_ELM_thickness_outer_subfield_left	17:43511281_TGGCTAACACGGTGAAACCCC_T	17	43513441	rs11012	2010-02-05	20070850	Edwards TL	2010-01-13	Ann Hum Genet	www.ncbi.nlm.nih.gov/pubmed/20070850	Genome-wide association study confirms SNPs in SNCA and the MAPT region as common risk factors for Parkinson disease.	Parkinson's disease	1,752 European ancestry cases, 1,745 European ancestry controls	NA	17q21.31	MAPT, PLEKHM1, IMP5	PLEKHM1, PLEKHM1, PLEKHM1			ENSG00000276358, ENSG00000225190, ENSG00000277111	NA	NA	rs11012-T	rs11012	0	11012	3_prime_UTR_variant	0	NR	6e-08	7.22185		1.43	[1.27-1.61]	Illumina [495715] (imputed)	N	Parkinson's Disease
Derived_OCT_measures	INL_ELM_thickness_outer_subfield_left	rs62054372	17	43705601	rs365825	2017-05-11	27182965	Pickrell JK	2016-05-16	Nat Genet	www.ncbi.nlm.nih.gov/pubmed/27182965	Detection and interpretation of shared genetic influences on 42 human traits.	Parkinson's disease	9,619 European ancestry cases, 324,522 European ancestry controls	NA	17q21.31	CRHR1, LRRC37A3	LINC02210, LINC02210, LINC02210-CRHR1, LINC02210-CRHR1			ENSG00000282171, ENSG00000204650, ENSG00000282456, ENSG00000263715	NA	NA	rs365825-?	rs365825	0	365825	intron_variant	0	NR	4e-32	31.3979		1.27226	[1.22-1.33]	Illumina [12438219] (imputed)	N	Parkinson's Disease
Derived_OCT_measures	INL_ELM_thickness_outer_subfield_left	rs62054372	17	43714850	rs2942168	2015-04-20	21292315	Nalls MA	2011-02-01	Lancet	www.ncbi.nlm.nih.gov/pubmed/21292315	Imputation of sequence variants for identification of genetic risks for Parkinson's disease: a meta-analysis of genome-wide association studies.	Parkinson's disease	5,333 European ancestry cases, 12,019 European ancestry controls	7,053 cases, 9,007 controls	17q21.31	MAPT	LINC02210, LINC02210, LINC02210-CRHR1, LINC02210-CRHR1			ENSG00000282171, ENSG00000204650, ENSG00000282456, ENSG00000263715	NA	NA	rs2942168-G	rs2942168	0	2942168	non_coding_transcript_exon_variant	0	0.78	1e-28	28		1.27	[1.23-1.31]	Illumina [7689524] (imputed)	N	Parkinson's Disease
Derived_OCT_measures	INL_ELM_thickness_outer_subfield_left	rs62054372	17	43719143	rs393152	2009-12-10	19915575	Simon-Sanchez J	2009-11-15	Nat Genet	www.ncbi.nlm.nih.gov/pubmed/19915575	Genome-wide association study reveals genetic risk underlying Parkinson's disease.	Parkinson's disease	1,713 European ancestry cases, 3,978 European ancestry controls	3,361 European ancestry cases, 4,573 European ancestry controls	17q21.31	MAPT, C17orf69, KIAA1267, LOC644246	LINC02210-CRHR1, LINC02210-CRHR1, LINC02210, LINC02210			ENSG00000282456, ENSG00000263715, ENSG00000282171, ENSG00000204650	NA	NA	rs393152-A	rs393152	0	393152	non_coding_transcript_exon_variant	0	0.82	2e-16	15.699		1.3	[NR]	Illumina [463185]	N	Parkinson's Disease
Derived_OCT_measures	INL_ELM_thickness_outer_subfield_left	rs62054372	17	43744203	rs62053943	2020-01-27	31660654	Bandres-Ciga S	2019-10-29	Mov Disord	www.ncbi.nlm.nih.gov/pubmed/31660654	The Genetic Architecture of Parkinson Disease in Spain: Characterizing Population-Specific Risk, Differential Haplotype Structures, and Providing Etiologic Insight.	Parkinson's disease	4,639 Spanish ancestry cases, 2,949 Spanish ancestry controls	NA	17q21.31	CRHR1	LINC02210-CRHR1, LINC02210-CRHR1			ENSG00000282456, ENSG00000263715	NA	NA	rs62053943-T	rs62053943	0	62053943	intron_variant	0	0.17489	8e-09	8.09691		0.2957	[0.2-0.4] unit decrease	Illumina [9911207] (imputed)	N	Parkinson's Disease
Derived_OCT_measures	INL_ELM_thickness_outer_subfield_left	rs62054372	17	43744203	rs62053943	2019-12-19	31701892	Nalls MA	2019-12-01	Lancet Neurol	www.ncbi.nlm.nih.gov/pubmed/31701892	Identification of novel risk loci, causal insights, and heritable risk for Parkinson's disease: a meta-analysis of genome-wide association studies.	Parkinson's disease or first degree relation to individual with Parkinson's disease	15,056 European ancestry cases, 18,618 European ancestry proxy cases, 449,056 European ancestry controls	22,632 European ancestry cases, 968,735 European ancestry controls	17q21.31	CRHR1	LINC02210-CRHR1, LINC02210-CRHR1			ENSG00000282456, ENSG00000263715	NA	NA	rs62053943-T	rs62053943	0	62053943	intron_variant	0	0.1552	4e-68	67.3979		0.27	[0.24-0.3] unit decrease	NR [7784415] (imputed)	N	Parkinson's Disease
Derived_OCT_measures	INL_ELM_thickness_outer_subfield_left	rs62054372	17	43923683	rs12185268	2011-07-20	21738487	Do CB	2011-06-23	PLoS Genet	www.ncbi.nlm.nih.gov/pubmed/21738487	Web-based genome-wide association study identifies two novel loci and a substantial genetic component for Parkinson's disease.	Parkinson's disease	3,426 European ancestry cases, 29,624 European ancestry controls	NA	17q21.31	MAPT	SPPL2C, SPPL2C, SPPL2C, MAPT-AS1, MAPT-AS1			ENSG00000277106, ENSG00000185294, ENSG00000278194, ENSG00000264589, ENSG00000281578	NA	NA	rs12185268-A	rs12185268	0	12185268	missense_variant	0	0.79	3e-14	13.5229		1.3	[1.22-1.39]	Illumina [522782]	N	Parkinson's Disease
Derived_OCT_measures	INL_ELM_thickness_outer_subfield_left	rs62054372	17	43994648	rs17649553	2015-05-09	25064009	Nalls MA	2014-07-27	Nat Genet	www.ncbi.nlm.nih.gov/pubmed/25064009	Large-scale meta-analysis of genome-wide association data identifies six new risk loci for Parkinson's disease.	Parkinson's disease	13,708 European ancestry cases, 95,282 European ancestry controls	5,353 European ancestry cases, 5,551 European ancestry controls	17q21.31	MAPT	MAPT, MAPT, MAPT			ENSG00000277956, ENSG00000276155, ENSG00000186868	NA	NA	rs17649553-C	rs17649553	0	17649553	intron_variant	0	0.774	2e-48	47.699		1.3	[1.27-1.34]	Illumina [7893274] (imputed)	N	Parkinson's Disease
Derived_OCT_measures	INL_ELM_thickness_outer_subfield_left	rs62054372	17	43994648	rs17649553	2017-10-24	28892059	Chang D	2017-09-11	Nat Genet	www.ncbi.nlm.nih.gov/pubmed/28892059	A meta-analysis of genome-wide association studies identifies 17 new Parkinson's disease risk loci.	Parkinson's disease	20,184 European ancestry cases, 397,324 European ancestry controls	5,851 European ancestry cases, 5,866 European ancestry controls	17q21.31	ARHGAP27, CRHR1, KANSL1, SPPL2C, MAPT, STH	MAPT, MAPT, MAPT			ENSG00000277956, ENSG00000276155, ENSG00000186868	NA	NA	rs17649553-C	rs17649553	0	17649553	intron_variant	0	0.779	1e-68	68		1.28205	[1.25-1.32]	Illumina [11933700] (imputed)	N	Parkinson's Disease
Derived_OCT_measures	INL_ELM_thickness_outer_subfield_left	rs62054372	17	44081064	rs8070723	2011-01-03	21044948	Spencer CC	2010-11-02	Hum Mol Genet	www.ncbi.nlm.nih.gov/pubmed/21044948	Dissection of the genetics of Parkinson's disease identifies an additional association 5' of SNCA and multiple associated haplotypes at 17q21.	Parkinson's disease	1,705 European ancestry cases, 5,175 European ancestry controls	1,039 European ancestry cases, 1,984 European ancestry controls	17q21.31	MAPT	MAPT, MAPT, MAPT			ENSG00000277956, ENSG00000276155, ENSG00000186868	NA	NA	rs8070723-?	rs8070723	0	8070723	intron_variant	0	0.76	7e-12	11.1549		1.3	[1.19-1.43]	Illumina [532616]	N	Parkinson's Disease
Derived_OCT_measures	INL_ELM_thickness_outer_subfield_left	rs62054372	17	44126765	rs113434679	2020-01-27	31660654	Bandres-Ciga S	2019-10-29	Mov Disord	www.ncbi.nlm.nih.gov/pubmed/31660654	The Genetic Architecture of Parkinson Disease in Spain: Characterizing Population-Specific Risk, Differential Haplotype Structures, and Providing Etiologic Insight.	Parkinson's disease	4,639 Spanish ancestry cases, 2,949 Spanish ancestry controls	NA	17q21.31	KANSL1, MAPT	KANSL1			ENSG00000120071	NA	NA	rs113434679-A	rs113434679	0	113434679	non_coding_transcript_exon_variant	0	0.22119	9e-13	12.0458		0.311323	[0.23-0.4] unit decrease	Illumina [9911207] (imputed)	N	Parkinson's Disease
Derived_OCT_measures	INL_ELM_thickness_outer_subfield_left	rs62054372	17	44187492	rs17577094	2014-12-05	24842889	Vacic V	2014-05-19	Hum Mol Genet	www.ncbi.nlm.nih.gov/pubmed/24842889	Genome-wide mapping of IBD segments in an Ashkenazi PD cohort identifies associated haplotypes.	Parkinson's disease	1,130 Ashkenazi Jewish cases, 2,611 Ashkenazi Jewish controls	306 Ashkenazi Jewish cases, 2,583 Ashkenazi Jewish controls	17q21.31	MAPT	KANSL1			ENSG00000120071	NA	NA	rs17577094-?	rs17577094	0	17577094	intron_variant	0	0.74	8e-09	8.09691		1.56	[1.39-1.79]	Affymetrix, Illumina [1069161] (imputed)	N	Parkinson's Disease
Derived_OCT_measures	INL_ELM_thickness_outer_subfield_left	rs111404933	17	44788310	rs183211	2011-09-14	21812969	Liu X	2011-08-03	BMC Med Genet	www.ncbi.nlm.nih.gov/pubmed/21812969	Genome-wide association study identifies candidate genes for Parkinson's disease in an Ashkenazi Jewish population.	Parkinson's disease	268 Ashkenazi Jewish cases, 178 Ashkenazi Jewish controls	1,782 European ancestry cases, 1,658 European ancestry controls	17q21.31	NSF	NSF, NSF, NSF			ENSG00000278174, ENSG00000276262, ENSG00000073969	NA	NA	rs183211-T	rs183211	0	183211	intron_variant	0	0.24	3e-07	6.52288		NA		Illumina [525124]	N	Parkinson's Disease
Derived_OCT_measures	INL_ELM_thickness_outer_subfield_left	rs111404933	17	44800946	rs199453	2019-12-19	31701892	Nalls MA	2019-12-01	Lancet Neurol	www.ncbi.nlm.nih.gov/pubmed/31701892	Identification of novel risk loci, causal insights, and heritable risk for Parkinson's disease: a meta-analysis of genome-wide association studies.	Parkinson's disease or first degree relation to individual with Parkinson's disease	15,056 European ancestry cases, 18,618 European ancestry proxy cases, 449,056 European ancestry controls	22,632 European ancestry cases, 968,735 European ancestry controls	17q21.31	NSF	NSF, NSF, NSF			ENSG00000278174, ENSG00000276262, ENSG00000073969	NA	NA	rs199453-T	rs199453	0	199453	intron_variant	0	0.231	9e-67	66.0458		0.2045	[0.18-0.23] unit decrease	NR [7784415] (imputed)	N	Parkinson's Disease
Derived_OCT_measures	INL_ELM_thickness_outer_subfield_left	rs111404933	17	44828931	rs199533	2009-12-10	19915575	Simon-Sanchez J	2009-11-15	Nat Genet	www.ncbi.nlm.nih.gov/pubmed/19915575	Genome-wide association study reveals genetic risk underlying Parkinson's disease.	Parkinson's disease	1,713 European ancestry cases, 3,978 European ancestry controls	3,361 European ancestry cases, 4,573 European ancestry controls	17q21.31	NSF	NSF, NSF, NSF			ENSG00000278174, ENSG00000276262, ENSG00000073969	NA	NA	rs199533-C	rs199533	0	199533	synonymous_variant	0	0.83	1e-14	14		1.28	[NR]	Illumina [463185]	N	Parkinson's Disease
Derived_OCT_measures	INL_ELM_thickness_outer_subfield_left	rs111404933	17	44828931	rs199533	2010-09-22	20711177	Hamza TH	2010-08-15	Nat Genet	www.ncbi.nlm.nih.gov/pubmed/20711177	Common genetic variation in the HLA region is associated with late-onset sporadic Parkinson's disease.	Parkinson's disease	2,000 European ancestry cases, 1,986 European ancestry controls	Up to 1,447 cases, 1,468 controls	17q21.31	MAPT	NSF, NSF, NSF			ENSG00000278174, ENSG00000276262, ENSG00000073969	NA	NA	rs199533-C	rs199533	0	199533	synonymous_variant	0	0.78	1e-06	6		1.35	[1.19-1.52]	Illumina [811597]	N	Parkinson's Disease
Derived_OCT_measures	INL_ELM_thickness_outer_subfield_left	rs111404933	17	44856641	rs199515	2012-04-20	22451204	Pankratz N	2012-03-01	Ann Neurol	www.ncbi.nlm.nih.gov/pubmed/22451204	Meta-analysis of Parkinson's disease: identification of a novel locus, RIT2.	Parkinson's disease	4,238 European ancestry cases, 4,239 European ancestry controls	3,738 European ancestry cases, 2,111 European ancestry controls	17q21.31	WNT3	WNT3, WNT3			ENSG00000108379, ENSG00000277641	NA	NA	rs199515-?	rs199515	0	199515	intron_variant	0	NR	3e-17	16.5229		1.32	[NR]	Illumina [2500000] (imputed)	N	Parkinson's Disease
Derived_OCT_measures	INL_ELM_thickness_outer_subfield_left	rs111404933	17	44859144	rs415430	2011-09-14	21812969	Liu X	2011-08-03	BMC Med Genet	www.ncbi.nlm.nih.gov/pubmed/21812969	Genome-wide association study identifies candidate genes for Parkinson's disease in an Ashkenazi Jewish population.	Parkinson's disease	268 Ashkenazi Jewish cases, 178 Ashkenazi Jewish controls	1,782 European ancestry cases, 1,658 European ancestry controls	17q21.31	WNT3	WNT3, WNT3			ENSG00000108379, ENSG00000277641	NA	NA	rs415430-T	rs415430	0	415430	intron_variant	0	0.786	7e-07	6.1549		NA		Illumina [525124]	N	Parkinson's Disease
Derived_OCT_measures	INL_ELM_thickness_outer_subfield_left	rs111404933	17	44865603	rs199498	2014-10-21	24511991	Hill-Burns EM	2014-02-10	BMC Genomics	www.ncbi.nlm.nih.gov/pubmed/24511991	Identification of a novel Parkinson's disease locus via stratified genome-wide association study.	Parkinson's disease	1,565 European ancestry sproadic Parkinson's disease cases, 435 European ancestry familial Parkinson's disease cases, 1,986 European ancestry controls	1,528 European ancestry sporadic Parkinson's disease cases, 707 European ancestry familial Parkinson's disease cases, 796 European ancestry controls	17q21.31	MAPT	WNT3, WNT3			ENSG00000108379, ENSG00000277641	NA	NA	rs199498-T	rs199498	0	199498	intron_variant	0	0.764	2e-06	5.69897		1.35	[1.25-1.45]	Illumina [811597]	N	Parkinson's Disease
Derived_OCT_measures	INL_ELM_thickness_outer_subfield_left	rs111404933	17	44865603	rs199498	2014-10-21	24511991	Hill-Burns EM	2014-02-10	BMC Genomics	www.ncbi.nlm.nih.gov/pubmed/24511991	Identification of a novel Parkinson's disease locus via stratified genome-wide association study.	Parkinson's disease	1,565 European ancestry sproadic Parkinson's disease cases, 435 European ancestry familial Parkinson's disease cases, 1,986 European ancestry controls	1,528 European ancestry sporadic Parkinson's disease cases, 707 European ancestry familial Parkinson's disease cases, 796 European ancestry controls	17q21.31	MAPT	WNT3, WNT3			ENSG00000108379, ENSG00000277641	NA	NA	rs199498-T	rs199498	0	199498	intron_variant	0	0.764	8e-07	6.09691	(Familial)	1.69	[1.57-1.81]	Illumina [811597]	N	Parkinson's Disease
Derived_OCT_measures	INL_ELM_thickness_outer_subfield_right	rs62054372	17	43705601	rs365825	2017-05-11	27182965	Pickrell JK	2016-05-16	Nat Genet	www.ncbi.nlm.nih.gov/pubmed/27182965	Detection and interpretation of shared genetic influences on 42 human traits.	Parkinson's disease	9,619 European ancestry cases, 324,522 European ancestry controls	NA	17q21.31	CRHR1, LRRC37A3	LINC02210, LINC02210, LINC02210-CRHR1, LINC02210-CRHR1			ENSG00000282171, ENSG00000204650, ENSG00000282456, ENSG00000263715	NA	NA	rs365825-?	rs365825	0	365825	intron_variant	0	NR	4e-32	31.3979		1.27226	[1.22-1.33]	Illumina [12438219] (imputed)	N	Parkinson's Disease
Derived_OCT_measures	INL_ELM_thickness_outer_subfield_right	rs62054372	17	43714850	rs2942168	2015-04-20	21292315	Nalls MA	2011-02-01	Lancet	www.ncbi.nlm.nih.gov/pubmed/21292315	Imputation of sequence variants for identification of genetic risks for Parkinson's disease: a meta-analysis of genome-wide association studies.	Parkinson's disease	5,333 European ancestry cases, 12,019 European ancestry controls	7,053 cases, 9,007 controls	17q21.31	MAPT	LINC02210, LINC02210, LINC02210-CRHR1, LINC02210-CRHR1			ENSG00000282171, ENSG00000204650, ENSG00000282456, ENSG00000263715	NA	NA	rs2942168-G	rs2942168	0	2942168	non_coding_transcript_exon_variant	0	0.78	1e-28	28		1.27	[1.23-1.31]	Illumina [7689524] (imputed)	N	Parkinson's Disease
Derived_OCT_measures	INL_ELM_thickness_outer_subfield_right	rs62054372	17	43719143	rs393152	2009-12-10	19915575	Simon-Sanchez J	2009-11-15	Nat Genet	www.ncbi.nlm.nih.gov/pubmed/19915575	Genome-wide association study reveals genetic risk underlying Parkinson's disease.	Parkinson's disease	1,713 European ancestry cases, 3,978 European ancestry controls	3,361 European ancestry cases, 4,573 European ancestry controls	17q21.31	MAPT, C17orf69, KIAA1267, LOC644246	LINC02210-CRHR1, LINC02210-CRHR1, LINC02210, LINC02210			ENSG00000282456, ENSG00000263715, ENSG00000282171, ENSG00000204650	NA	NA	rs393152-A	rs393152	0	393152	non_coding_transcript_exon_variant	0	0.82	2e-16	15.699		1.3	[NR]	Illumina [463185]	N	Parkinson's Disease
Derived_OCT_measures	INL_ELM_thickness_outer_subfield_right	rs62054372	17	43744203	rs62053943	2020-01-27	31660654	Bandres-Ciga S	2019-10-29	Mov Disord	www.ncbi.nlm.nih.gov/pubmed/31660654	The Genetic Architecture of Parkinson Disease in Spain: Characterizing Population-Specific Risk, Differential Haplotype Structures, and Providing Etiologic Insight.	Parkinson's disease	4,639 Spanish ancestry cases, 2,949 Spanish ancestry controls	NA	17q21.31	CRHR1	LINC02210-CRHR1, LINC02210-CRHR1			ENSG00000282456, ENSG00000263715	NA	NA	rs62053943-T	rs62053943	0	62053943	intron_variant	0	0.17489	8e-09	8.09691		0.2957	[0.2-0.4] unit decrease	Illumina [9911207] (imputed)	N	Parkinson's Disease
Derived_OCT_measures	INL_ELM_thickness_outer_subfield_right	rs62054372	17	43744203	rs62053943	2019-12-19	31701892	Nalls MA	2019-12-01	Lancet Neurol	www.ncbi.nlm.nih.gov/pubmed/31701892	Identification of novel risk loci, causal insights, and heritable risk for Parkinson's disease: a meta-analysis of genome-wide association studies.	Parkinson's disease or first degree relation to individual with Parkinson's disease	15,056 European ancestry cases, 18,618 European ancestry proxy cases, 449,056 European ancestry controls	22,632 European ancestry cases, 968,735 European ancestry controls	17q21.31	CRHR1	LINC02210-CRHR1, LINC02210-CRHR1			ENSG00000282456, ENSG00000263715	NA	NA	rs62053943-T	rs62053943	0	62053943	intron_variant	0	0.1552	4e-68	67.3979		0.27	[0.24-0.3] unit decrease	NR [7784415] (imputed)	N	Parkinson's Disease
Derived_OCT_measures	INL_ELM_thickness_outer_subfield_right	rs62054372	17	43923683	rs12185268	2011-07-20	21738487	Do CB	2011-06-23	PLoS Genet	www.ncbi.nlm.nih.gov/pubmed/21738487	Web-based genome-wide association study identifies two novel loci and a substantial genetic component for Parkinson's disease.	Parkinson's disease	3,426 European ancestry cases, 29,624 European ancestry controls	NA	17q21.31	MAPT	SPPL2C, SPPL2C, SPPL2C, MAPT-AS1, MAPT-AS1			ENSG00000277106, ENSG00000185294, ENSG00000278194, ENSG00000264589, ENSG00000281578	NA	NA	rs12185268-A	rs12185268	0	12185268	missense_variant	0	0.79	3e-14	13.5229		1.3	[1.22-1.39]	Illumina [522782]	N	Parkinson's Disease
Derived_OCT_measures	INL_ELM_thickness_outer_subfield_right	rs62054372	17	43994648	rs17649553	2015-05-09	25064009	Nalls MA	2014-07-27	Nat Genet	www.ncbi.nlm.nih.gov/pubmed/25064009	Large-scale meta-analysis of genome-wide association data identifies six new risk loci for Parkinson's disease.	Parkinson's disease	13,708 European ancestry cases, 95,282 European ancestry controls	5,353 European ancestry cases, 5,551 European ancestry controls	17q21.31	MAPT	MAPT, MAPT, MAPT			ENSG00000277956, ENSG00000276155, ENSG00000186868	NA	NA	rs17649553-C	rs17649553	0	17649553	intron_variant	0	0.774	2e-48	47.699		1.3	[1.27-1.34]	Illumina [7893274] (imputed)	N	Parkinson's Disease
Derived_OCT_measures	INL_ELM_thickness_outer_subfield_right	rs62054372	17	43994648	rs17649553	2017-10-24	28892059	Chang D	2017-09-11	Nat Genet	www.ncbi.nlm.nih.gov/pubmed/28892059	A meta-analysis of genome-wide association studies identifies 17 new Parkinson's disease risk loci.	Parkinson's disease	20,184 European ancestry cases, 397,324 European ancestry controls	5,851 European ancestry cases, 5,866 European ancestry controls	17q21.31	ARHGAP27, CRHR1, KANSL1, SPPL2C, MAPT, STH	MAPT, MAPT, MAPT			ENSG00000277956, ENSG00000276155, ENSG00000186868	NA	NA	rs17649553-C	rs17649553	0	17649553	intron_variant	0	0.779	1e-68	68		1.28205	[1.25-1.32]	Illumina [11933700] (imputed)	N	Parkinson's Disease
Derived_OCT_measures	INL_ELM_thickness_outer_subfield_right	rs62054372	17	44081064	rs8070723	2011-01-03	21044948	Spencer CC	2010-11-02	Hum Mol Genet	www.ncbi.nlm.nih.gov/pubmed/21044948	Dissection of the genetics of Parkinson's disease identifies an additional association 5' of SNCA and multiple associated haplotypes at 17q21.	Parkinson's disease	1,705 European ancestry cases, 5,175 European ancestry controls	1,039 European ancestry cases, 1,984 European ancestry controls	17q21.31	MAPT	MAPT, MAPT, MAPT			ENSG00000277956, ENSG00000276155, ENSG00000186868	NA	NA	rs8070723-?	rs8070723	0	8070723	intron_variant	0	0.76	7e-12	11.1549		1.3	[1.19-1.43]	Illumina [532616]	N	Parkinson's Disease
Derived_OCT_measures	INL_ELM_thickness_outer_subfield_right	rs62054372	17	44126765	rs113434679	2020-01-27	31660654	Bandres-Ciga S	2019-10-29	Mov Disord	www.ncbi.nlm.nih.gov/pubmed/31660654	The Genetic Architecture of Parkinson Disease in Spain: Characterizing Population-Specific Risk, Differential Haplotype Structures, and Providing Etiologic Insight.	Parkinson's disease	4,639 Spanish ancestry cases, 2,949 Spanish ancestry controls	NA	17q21.31	KANSL1, MAPT	KANSL1			ENSG00000120071	NA	NA	rs113434679-A	rs113434679	0	113434679	non_coding_transcript_exon_variant	0	0.22119	9e-13	12.0458		0.311323	[0.23-0.4] unit decrease	Illumina [9911207] (imputed)	N	Parkinson's Disease
Derived_OCT_measures	INL_ELM_thickness_outer_subfield_right	rs62054372	17	44187492	rs17577094	2014-12-05	24842889	Vacic V	2014-05-19	Hum Mol Genet	www.ncbi.nlm.nih.gov/pubmed/24842889	Genome-wide mapping of IBD segments in an Ashkenazi PD cohort identifies associated haplotypes.	Parkinson's disease	1,130 Ashkenazi Jewish cases, 2,611 Ashkenazi Jewish controls	306 Ashkenazi Jewish cases, 2,583 Ashkenazi Jewish controls	17q21.31	MAPT	KANSL1			ENSG00000120071	NA	NA	rs17577094-?	rs17577094	0	17577094	intron_variant	0	0.74	8e-09	8.09691		1.56	[1.39-1.79]	Affymetrix, Illumina [1069161] (imputed)	N	Parkinson's Disease
Derived_OCT_measures	INL_ELM_thickness_outer_subfield_right	rs199452	17	44788310	rs183211	2011-09-14	21812969	Liu X	2011-08-03	BMC Med Genet	www.ncbi.nlm.nih.gov/pubmed/21812969	Genome-wide association study identifies candidate genes for Parkinson's disease in an Ashkenazi Jewish population.	Parkinson's disease	268 Ashkenazi Jewish cases, 178 Ashkenazi Jewish controls	1,782 European ancestry cases, 1,658 European ancestry controls	17q21.31	NSF	NSF, NSF, NSF			ENSG00000278174, ENSG00000276262, ENSG00000073969	NA	NA	rs183211-T	rs183211	0	183211	intron_variant	0	0.24	3e-07	6.52288		NA		Illumina [525124]	N	Parkinson's Disease
Derived_OCT_measures	INL_ELM_thickness_outer_subfield_right	rs199452	17	44800946	rs199453	2019-12-19	31701892	Nalls MA	2019-12-01	Lancet Neurol	www.ncbi.nlm.nih.gov/pubmed/31701892	Identification of novel risk loci, causal insights, and heritable risk for Parkinson's disease: a meta-analysis of genome-wide association studies.	Parkinson's disease or first degree relation to individual with Parkinson's disease	15,056 European ancestry cases, 18,618 European ancestry proxy cases, 449,056 European ancestry controls	22,632 European ancestry cases, 968,735 European ancestry controls	17q21.31	NSF	NSF, NSF, NSF			ENSG00000278174, ENSG00000276262, ENSG00000073969	NA	NA	rs199453-T	rs199453	0	199453	intron_variant	0	0.231	9e-67	66.0458		0.2045	[0.18-0.23] unit decrease	NR [7784415] (imputed)	N	Parkinson's Disease
Derived_OCT_measures	INL_ELM_thickness_outer_subfield_right	rs199452	17	44828931	rs199533	2009-12-10	19915575	Simon-Sanchez J	2009-11-15	Nat Genet	www.ncbi.nlm.nih.gov/pubmed/19915575	Genome-wide association study reveals genetic risk underlying Parkinson's disease.	Parkinson's disease	1,713 European ancestry cases, 3,978 European ancestry controls	3,361 European ancestry cases, 4,573 European ancestry controls	17q21.31	NSF	NSF, NSF, NSF			ENSG00000278174, ENSG00000276262, ENSG00000073969	NA	NA	rs199533-C	rs199533	0	199533	synonymous_variant	0	0.83	1e-14	14		1.28	[NR]	Illumina [463185]	N	Parkinson's Disease
Derived_OCT_measures	INL_ELM_thickness_outer_subfield_right	rs199452	17	44828931	rs199533	2010-09-22	20711177	Hamza TH	2010-08-15	Nat Genet	www.ncbi.nlm.nih.gov/pubmed/20711177	Common genetic variation in the HLA region is associated with late-onset sporadic Parkinson's disease.	Parkinson's disease	2,000 European ancestry cases, 1,986 European ancestry controls	Up to 1,447 cases, 1,468 controls	17q21.31	MAPT	NSF, NSF, NSF			ENSG00000278174, ENSG00000276262, ENSG00000073969	NA	NA	rs199533-C	rs199533	0	199533	synonymous_variant	0	0.78	1e-06	6		1.35	[1.19-1.52]	Illumina [811597]	N	Parkinson's Disease
Derived_OCT_measures	INL_ELM_thickness_outer_subfield_right	rs199452	17	44856641	rs199515	2012-04-20	22451204	Pankratz N	2012-03-01	Ann Neurol	www.ncbi.nlm.nih.gov/pubmed/22451204	Meta-analysis of Parkinson's disease: identification of a novel locus, RIT2.	Parkinson's disease	4,238 European ancestry cases, 4,239 European ancestry controls	3,738 European ancestry cases, 2,111 European ancestry controls	17q21.31	WNT3	WNT3, WNT3			ENSG00000108379, ENSG00000277641	NA	NA	rs199515-?	rs199515	0	199515	intron_variant	0	NR	3e-17	16.5229		1.32	[NR]	Illumina [2500000] (imputed)	N	Parkinson's Disease
Derived_OCT_measures	INL_ELM_thickness_outer_subfield_right	rs199452	17	44859144	rs415430	2011-09-14	21812969	Liu X	2011-08-03	BMC Med Genet	www.ncbi.nlm.nih.gov/pubmed/21812969	Genome-wide association study identifies candidate genes for Parkinson's disease in an Ashkenazi Jewish population.	Parkinson's disease	268 Ashkenazi Jewish cases, 178 Ashkenazi Jewish controls	1,782 European ancestry cases, 1,658 European ancestry controls	17q21.31	WNT3	WNT3, WNT3			ENSG00000108379, ENSG00000277641	NA	NA	rs415430-T	rs415430	0	415430	intron_variant	0	0.786	7e-07	6.1549		NA		Illumina [525124]	N	Parkinson's Disease
Derived_OCT_measures	INL_ELM_thickness_outer_subfield_right	rs199452	17	44865603	rs199498	2014-10-21	24511991	Hill-Burns EM	2014-02-10	BMC Genomics	www.ncbi.nlm.nih.gov/pubmed/24511991	Identification of a novel Parkinson's disease locus via stratified genome-wide association study.	Parkinson's disease	1,565 European ancestry sproadic Parkinson's disease cases, 435 European ancestry familial Parkinson's disease cases, 1,986 European ancestry controls	1,528 European ancestry sporadic Parkinson's disease cases, 707 European ancestry familial Parkinson's disease cases, 796 European ancestry controls	17q21.31	MAPT	WNT3, WNT3			ENSG00000108379, ENSG00000277641	NA	NA	rs199498-T	rs199498	0	199498	intron_variant	0	0.764	2e-06	5.69897		1.35	[1.25-1.45]	Illumina [811597]	N	Parkinson's Disease
Derived_OCT_measures	INL_ELM_thickness_outer_subfield_right	rs199452	17	44865603	rs199498	2014-10-21	24511991	Hill-Burns EM	2014-02-10	BMC Genomics	www.ncbi.nlm.nih.gov/pubmed/24511991	Identification of a novel Parkinson's disease locus via stratified genome-wide association study.	Parkinson's disease	1,565 European ancestry sproadic Parkinson's disease cases, 435 European ancestry familial Parkinson's disease cases, 1,986 European ancestry controls	1,528 European ancestry sporadic Parkinson's disease cases, 707 European ancestry familial Parkinson's disease cases, 796 European ancestry controls	17q21.31	MAPT	WNT3, WNT3			ENSG00000108379, ENSG00000277641	NA	NA	rs199498-T	rs199498	0	199498	intron_variant	0	0.764	8e-07	6.09691	(Familial)	1.69	[1.57-1.81]	Illumina [811597]	N	Parkinson's Disease
Derived_OCT_measures	INL_RPE_thickness_central_subfield_left	rs62065453	17	43705601	rs365825	2017-05-11	27182965	Pickrell JK	2016-05-16	Nat Genet	www.ncbi.nlm.nih.gov/pubmed/27182965	Detection and interpretation of shared genetic influences on 42 human traits.	Parkinson's disease	9,619 European ancestry cases, 324,522 European ancestry controls	NA	17q21.31	CRHR1, LRRC37A3	LINC02210, LINC02210, LINC02210-CRHR1, LINC02210-CRHR1			ENSG00000282171, ENSG00000204650, ENSG00000282456, ENSG00000263715	NA	NA	rs365825-?	rs365825	0	365825	intron_variant	0	NR	4e-32	31.3979		1.27226	[1.22-1.33]	Illumina [12438219] (imputed)	N	Parkinson's Disease
Derived_OCT_measures	INL_RPE_thickness_central_subfield_left	rs62065453	17	43714850	rs2942168	2015-04-20	21292315	Nalls MA	2011-02-01	Lancet	www.ncbi.nlm.nih.gov/pubmed/21292315	Imputation of sequence variants for identification of genetic risks for Parkinson's disease: a meta-analysis of genome-wide association studies.	Parkinson's disease	5,333 European ancestry cases, 12,019 European ancestry controls	7,053 cases, 9,007 controls	17q21.31	MAPT	LINC02210, LINC02210, LINC02210-CRHR1, LINC02210-CRHR1			ENSG00000282171, ENSG00000204650, ENSG00000282456, ENSG00000263715	NA	NA	rs2942168-G	rs2942168	0	2942168	non_coding_transcript_exon_variant	0	0.78	1e-28	28		1.27	[1.23-1.31]	Illumina [7689524] (imputed)	N	Parkinson's Disease
Derived_OCT_measures	INL_RPE_thickness_central_subfield_left	rs62065453	17	43719143	rs393152	2009-12-10	19915575	Simon-Sanchez J	2009-11-15	Nat Genet	www.ncbi.nlm.nih.gov/pubmed/19915575	Genome-wide association study reveals genetic risk underlying Parkinson's disease.	Parkinson's disease	1,713 European ancestry cases, 3,978 European ancestry controls	3,361 European ancestry cases, 4,573 European ancestry controls	17q21.31	MAPT, C17orf69, KIAA1267, LOC644246	LINC02210-CRHR1, LINC02210-CRHR1, LINC02210, LINC02210			ENSG00000282456, ENSG00000263715, ENSG00000282171, ENSG00000204650	NA	NA	rs393152-A	rs393152	0	393152	non_coding_transcript_exon_variant	0	0.82	2e-16	15.699		1.3	[NR]	Illumina [463185]	N	Parkinson's Disease
Derived_OCT_measures	INL_RPE_thickness_central_subfield_left	rs62065453	17	43744203	rs62053943	2020-01-27	31660654	Bandres-Ciga S	2019-10-29	Mov Disord	www.ncbi.nlm.nih.gov/pubmed/31660654	The Genetic Architecture of Parkinson Disease in Spain: Characterizing Population-Specific Risk, Differential Haplotype Structures, and Providing Etiologic Insight.	Parkinson's disease	4,639 Spanish ancestry cases, 2,949 Spanish ancestry controls	NA	17q21.31	CRHR1	LINC02210-CRHR1, LINC02210-CRHR1			ENSG00000282456, ENSG00000263715	NA	NA	rs62053943-T	rs62053943	0	62053943	intron_variant	0	0.17489	8e-09	8.09691		0.2957	[0.2-0.4] unit decrease	Illumina [9911207] (imputed)	N	Parkinson's Disease
Derived_OCT_measures	INL_RPE_thickness_central_subfield_left	rs62065453	17	43744203	rs62053943	2019-12-19	31701892	Nalls MA	2019-12-01	Lancet Neurol	www.ncbi.nlm.nih.gov/pubmed/31701892	Identification of novel risk loci, causal insights, and heritable risk for Parkinson's disease: a meta-analysis of genome-wide association studies.	Parkinson's disease or first degree relation to individual with Parkinson's disease	15,056 European ancestry cases, 18,618 European ancestry proxy cases, 449,056 European ancestry controls	22,632 European ancestry cases, 968,735 European ancestry controls	17q21.31	CRHR1	LINC02210-CRHR1, LINC02210-CRHR1			ENSG00000282456, ENSG00000263715	NA	NA	rs62053943-T	rs62053943	0	62053943	intron_variant	0	0.1552	4e-68	67.3979		0.27	[0.24-0.3] unit decrease	NR [7784415] (imputed)	N	Parkinson's Disease
Derived_OCT_measures	INL_RPE_thickness_central_subfield_left	rs62065453	17	43923683	rs12185268	2011-07-20	21738487	Do CB	2011-06-23	PLoS Genet	www.ncbi.nlm.nih.gov/pubmed/21738487	Web-based genome-wide association study identifies two novel loci and a substantial genetic component for Parkinson's disease.	Parkinson's disease	3,426 European ancestry cases, 29,624 European ancestry controls	NA	17q21.31	MAPT	SPPL2C, SPPL2C, SPPL2C, MAPT-AS1, MAPT-AS1			ENSG00000277106, ENSG00000185294, ENSG00000278194, ENSG00000264589, ENSG00000281578	NA	NA	rs12185268-A	rs12185268	0	12185268	missense_variant	0	0.79	3e-14	13.5229		1.3	[1.22-1.39]	Illumina [522782]	N	Parkinson's Disease
Derived_OCT_measures	INL_RPE_thickness_central_subfield_left	rs62065453	17	43994648	rs17649553	2015-05-09	25064009	Nalls MA	2014-07-27	Nat Genet	www.ncbi.nlm.nih.gov/pubmed/25064009	Large-scale meta-analysis of genome-wide association data identifies six new risk loci for Parkinson's disease.	Parkinson's disease	13,708 European ancestry cases, 95,282 European ancestry controls	5,353 European ancestry cases, 5,551 European ancestry controls	17q21.31	MAPT	MAPT, MAPT, MAPT			ENSG00000277956, ENSG00000276155, ENSG00000186868	NA	NA	rs17649553-C	rs17649553	0	17649553	intron_variant	0	0.774	2e-48	47.699		1.3	[1.27-1.34]	Illumina [7893274] (imputed)	N	Parkinson's Disease
Derived_OCT_measures	INL_RPE_thickness_central_subfield_left	rs62065453	17	43994648	rs17649553	2017-10-24	28892059	Chang D	2017-09-11	Nat Genet	www.ncbi.nlm.nih.gov/pubmed/28892059	A meta-analysis of genome-wide association studies identifies 17 new Parkinson's disease risk loci.	Parkinson's disease	20,184 European ancestry cases, 397,324 European ancestry controls	5,851 European ancestry cases, 5,866 European ancestry controls	17q21.31	ARHGAP27, CRHR1, KANSL1, SPPL2C, MAPT, STH	MAPT, MAPT, MAPT			ENSG00000277956, ENSG00000276155, ENSG00000186868	NA	NA	rs17649553-C	rs17649553	0	17649553	intron_variant	0	0.779	1e-68	68		1.28205	[1.25-1.32]	Illumina [11933700] (imputed)	N	Parkinson's Disease
Derived_OCT_measures	INL_RPE_thickness_central_subfield_left	rs62065453	17	44081064	rs8070723	2011-01-03	21044948	Spencer CC	2010-11-02	Hum Mol Genet	www.ncbi.nlm.nih.gov/pubmed/21044948	Dissection of the genetics of Parkinson's disease identifies an additional association 5' of SNCA and multiple associated haplotypes at 17q21.	Parkinson's disease	1,705 European ancestry cases, 5,175 European ancestry controls	1,039 European ancestry cases, 1,984 European ancestry controls	17q21.31	MAPT	MAPT, MAPT, MAPT			ENSG00000277956, ENSG00000276155, ENSG00000186868	NA	NA	rs8070723-?	rs8070723	0	8070723	intron_variant	0	0.76	7e-12	11.1549		1.3	[1.19-1.43]	Illumina [532616]	N	Parkinson's Disease
Derived_OCT_measures	INL_RPE_thickness_central_subfield_left	rs62065453	17	44126765	rs113434679	2020-01-27	31660654	Bandres-Ciga S	2019-10-29	Mov Disord	www.ncbi.nlm.nih.gov/pubmed/31660654	The Genetic Architecture of Parkinson Disease in Spain: Characterizing Population-Specific Risk, Differential Haplotype Structures, and Providing Etiologic Insight.	Parkinson's disease	4,639 Spanish ancestry cases, 2,949 Spanish ancestry controls	NA	17q21.31	KANSL1, MAPT	KANSL1			ENSG00000120071	NA	NA	rs113434679-A	rs113434679	0	113434679	non_coding_transcript_exon_variant	0	0.22119	9e-13	12.0458		0.311323	[0.23-0.4] unit decrease	Illumina [9911207] (imputed)	N	Parkinson's Disease
Derived_OCT_measures	INL_RPE_thickness_central_subfield_left	rs62065453	17	44187492	rs17577094	2014-12-05	24842889	Vacic V	2014-05-19	Hum Mol Genet	www.ncbi.nlm.nih.gov/pubmed/24842889	Genome-wide mapping of IBD segments in an Ashkenazi PD cohort identifies associated haplotypes.	Parkinson's disease	1,130 Ashkenazi Jewish cases, 2,611 Ashkenazi Jewish controls	306 Ashkenazi Jewish cases, 2,583 Ashkenazi Jewish controls	17q21.31	MAPT	KANSL1			ENSG00000120071	NA	NA	rs17577094-?	rs17577094	0	17577094	intron_variant	0	0.74	8e-09	8.09691		1.56	[1.39-1.79]	Affymetrix, Illumina [1069161] (imputed)	N	Parkinson's Disease
Derived_OCT_measures	INL_RPE_thickness_central_subfield_left	rs141783865	17	44788310	rs183211	2011-09-14	21812969	Liu X	2011-08-03	BMC Med Genet	www.ncbi.nlm.nih.gov/pubmed/21812969	Genome-wide association study identifies candidate genes for Parkinson's disease in an Ashkenazi Jewish population.	Parkinson's disease	268 Ashkenazi Jewish cases, 178 Ashkenazi Jewish controls	1,782 European ancestry cases, 1,658 European ancestry controls	17q21.31	NSF	NSF, NSF, NSF			ENSG00000278174, ENSG00000276262, ENSG00000073969	NA	NA	rs183211-T	rs183211	0	183211	intron_variant	0	0.24	3e-07	6.52288		NA		Illumina [525124]	N	Parkinson's Disease
Derived_OCT_measures	INL_RPE_thickness_central_subfield_left	rs141783865	17	44800946	rs199453	2019-12-19	31701892	Nalls MA	2019-12-01	Lancet Neurol	www.ncbi.nlm.nih.gov/pubmed/31701892	Identification of novel risk loci, causal insights, and heritable risk for Parkinson's disease: a meta-analysis of genome-wide association studies.	Parkinson's disease or first degree relation to individual with Parkinson's disease	15,056 European ancestry cases, 18,618 European ancestry proxy cases, 449,056 European ancestry controls	22,632 European ancestry cases, 968,735 European ancestry controls	17q21.31	NSF	NSF, NSF, NSF			ENSG00000278174, ENSG00000276262, ENSG00000073969	NA	NA	rs199453-T	rs199453	0	199453	intron_variant	0	0.231	9e-67	66.0458		0.2045	[0.18-0.23] unit decrease	NR [7784415] (imputed)	N	Parkinson's Disease
Derived_OCT_measures	INL_RPE_thickness_central_subfield_left	rs141783865	17	44828931	rs199533	2009-12-10	19915575	Simon-Sanchez J	2009-11-15	Nat Genet	www.ncbi.nlm.nih.gov/pubmed/19915575	Genome-wide association study reveals genetic risk underlying Parkinson's disease.	Parkinson's disease	1,713 European ancestry cases, 3,978 European ancestry controls	3,361 European ancestry cases, 4,573 European ancestry controls	17q21.31	NSF	NSF, NSF, NSF			ENSG00000278174, ENSG00000276262, ENSG00000073969	NA	NA	rs199533-C	rs199533	0	199533	synonymous_variant	0	0.83	1e-14	14		1.28	[NR]	Illumina [463185]	N	Parkinson's Disease
Derived_OCT_measures	INL_RPE_thickness_central_subfield_left	rs141783865	17	44828931	rs199533	2010-09-22	20711177	Hamza TH	2010-08-15	Nat Genet	www.ncbi.nlm.nih.gov/pubmed/20711177	Common genetic variation in the HLA region is associated with late-onset sporadic Parkinson's disease.	Parkinson's disease	2,000 European ancestry cases, 1,986 European ancestry controls	Up to 1,447 cases, 1,468 controls	17q21.31	MAPT	NSF, NSF, NSF			ENSG00000278174, ENSG00000276262, ENSG00000073969	NA	NA	rs199533-C	rs199533	0	199533	synonymous_variant	0	0.78	1e-06	6		1.35	[1.19-1.52]	Illumina [811597]	N	Parkinson's Disease
Derived_OCT_measures	INL_RPE_thickness_central_subfield_left	rs141783865	17	44856641	rs199515	2012-04-20	22451204	Pankratz N	2012-03-01	Ann Neurol	www.ncbi.nlm.nih.gov/pubmed/22451204	Meta-analysis of Parkinson's disease: identification of a novel locus, RIT2.	Parkinson's disease	4,238 European ancestry cases, 4,239 European ancestry controls	3,738 European ancestry cases, 2,111 European ancestry controls	17q21.31	WNT3	WNT3, WNT3			ENSG00000108379, ENSG00000277641	NA	NA	rs199515-?	rs199515	0	199515	intron_variant	0	NR	3e-17	16.5229		1.32	[NR]	Illumina [2500000] (imputed)	N	Parkinson's Disease
Derived_OCT_measures	INL_RPE_thickness_central_subfield_left	rs141783865	17	44859144	rs415430	2011-09-14	21812969	Liu X	2011-08-03	BMC Med Genet	www.ncbi.nlm.nih.gov/pubmed/21812969	Genome-wide association study identifies candidate genes for Parkinson's disease in an Ashkenazi Jewish population.	Parkinson's disease	268 Ashkenazi Jewish cases, 178 Ashkenazi Jewish controls	1,782 European ancestry cases, 1,658 European ancestry controls	17q21.31	WNT3	WNT3, WNT3			ENSG00000108379, ENSG00000277641	NA	NA	rs415430-T	rs415430	0	415430	intron_variant	0	0.786	7e-07	6.1549		NA		Illumina [525124]	N	Parkinson's Disease
Derived_OCT_measures	INL_RPE_thickness_central_subfield_left	rs141783865	17	44865603	rs199498	2014-10-21	24511991	Hill-Burns EM	2014-02-10	BMC Genomics	www.ncbi.nlm.nih.gov/pubmed/24511991	Identification of a novel Parkinson's disease locus via stratified genome-wide association study.	Parkinson's disease	1,565 European ancestry sproadic Parkinson's disease cases, 435 European ancestry familial Parkinson's disease cases, 1,986 European ancestry controls	1,528 European ancestry sporadic Parkinson's disease cases, 707 European ancestry familial Parkinson's disease cases, 796 European ancestry controls	17q21.31	MAPT	WNT3, WNT3			ENSG00000108379, ENSG00000277641	NA	NA	rs199498-T	rs199498	0	199498	intron_variant	0	0.764	2e-06	5.69897		1.35	[1.25-1.45]	Illumina [811597]	N	Parkinson's Disease
Derived_OCT_measures	INL_RPE_thickness_central_subfield_left	rs141783865	17	44865603	rs199498	2014-10-21	24511991	Hill-Burns EM	2014-02-10	BMC Genomics	www.ncbi.nlm.nih.gov/pubmed/24511991	Identification of a novel Parkinson's disease locus via stratified genome-wide association study.	Parkinson's disease	1,565 European ancestry sproadic Parkinson's disease cases, 435 European ancestry familial Parkinson's disease cases, 1,986 European ancestry controls	1,528 European ancestry sporadic Parkinson's disease cases, 707 European ancestry familial Parkinson's disease cases, 796 European ancestry controls	17q21.31	MAPT	WNT3, WNT3			ENSG00000108379, ENSG00000277641	NA	NA	rs199498-T	rs199498	0	199498	intron_variant	0	0.764	8e-07	6.09691	(Familial)	1.69	[1.57-1.81]	Illumina [811597]	N	Parkinson's Disease
Derived_OCT_measures	INL_RPE_thickness_central_subfield_right	17:43511281_TGGCTAACACGGTGAAACCCC_T	17	43513441	rs11012	2010-02-05	20070850	Edwards TL	2010-01-13	Ann Hum Genet	www.ncbi.nlm.nih.gov/pubmed/20070850	Genome-wide association study confirms SNPs in SNCA and the MAPT region as common risk factors for Parkinson disease.	Parkinson's disease	1,752 European ancestry cases, 1,745 European ancestry controls	NA	17q21.31	MAPT, PLEKHM1, IMP5	PLEKHM1, PLEKHM1, PLEKHM1			ENSG00000276358, ENSG00000225190, ENSG00000277111	NA	NA	rs11012-T	rs11012	0	11012	3_prime_UTR_variant	0	NR	6e-08	7.22185		1.43	[1.27-1.61]	Illumina [495715] (imputed)	N	Parkinson's Disease
Derived_OCT_measures	INL_RPE_thickness_central_subfield_right	rs62063300	17	43705601	rs365825	2017-05-11	27182965	Pickrell JK	2016-05-16	Nat Genet	www.ncbi.nlm.nih.gov/pubmed/27182965	Detection and interpretation of shared genetic influences on 42 human traits.	Parkinson's disease	9,619 European ancestry cases, 324,522 European ancestry controls	NA	17q21.31	CRHR1, LRRC37A3	LINC02210, LINC02210, LINC02210-CRHR1, LINC02210-CRHR1			ENSG00000282171, ENSG00000204650, ENSG00000282456, ENSG00000263715	NA	NA	rs365825-?	rs365825	0	365825	intron_variant	0	NR	4e-32	31.3979		1.27226	[1.22-1.33]	Illumina [12438219] (imputed)	N	Parkinson's Disease
Derived_OCT_measures	INL_RPE_thickness_central_subfield_right	rs62063300	17	43714850	rs2942168	2015-04-20	21292315	Nalls MA	2011-02-01	Lancet	www.ncbi.nlm.nih.gov/pubmed/21292315	Imputation of sequence variants for identification of genetic risks for Parkinson's disease: a meta-analysis of genome-wide association studies.	Parkinson's disease	5,333 European ancestry cases, 12,019 European ancestry controls	7,053 cases, 9,007 controls	17q21.31	MAPT	LINC02210, LINC02210, LINC02210-CRHR1, LINC02210-CRHR1			ENSG00000282171, ENSG00000204650, ENSG00000282456, ENSG00000263715	NA	NA	rs2942168-G	rs2942168	0	2942168	non_coding_transcript_exon_variant	0	0.78	1e-28	28		1.27	[1.23-1.31]	Illumina [7689524] (imputed)	N	Parkinson's Disease
Derived_OCT_measures	INL_RPE_thickness_central_subfield_right	rs62063300	17	43719143	rs393152	2009-12-10	19915575	Simon-Sanchez J	2009-11-15	Nat Genet	www.ncbi.nlm.nih.gov/pubmed/19915575	Genome-wide association study reveals genetic risk underlying Parkinson's disease.	Parkinson's disease	1,713 European ancestry cases, 3,978 European ancestry controls	3,361 European ancestry cases, 4,573 European ancestry controls	17q21.31	MAPT, C17orf69, KIAA1267, LOC644246	LINC02210-CRHR1, LINC02210-CRHR1, LINC02210, LINC02210			ENSG00000282456, ENSG00000263715, ENSG00000282171, ENSG00000204650	NA	NA	rs393152-A	rs393152	0	393152	non_coding_transcript_exon_variant	0	0.82	2e-16	15.699		1.3	[NR]	Illumina [463185]	N	Parkinson's Disease
Derived_OCT_measures	INL_RPE_thickness_central_subfield_right	rs62063300	17	43744203	rs62053943	2020-01-27	31660654	Bandres-Ciga S	2019-10-29	Mov Disord	www.ncbi.nlm.nih.gov/pubmed/31660654	The Genetic Architecture of Parkinson Disease in Spain: Characterizing Population-Specific Risk, Differential Haplotype Structures, and Providing Etiologic Insight.	Parkinson's disease	4,639 Spanish ancestry cases, 2,949 Spanish ancestry controls	NA	17q21.31	CRHR1	LINC02210-CRHR1, LINC02210-CRHR1			ENSG00000282456, ENSG00000263715	NA	NA	rs62053943-T	rs62053943	0	62053943	intron_variant	0	0.17489	8e-09	8.09691		0.2957	[0.2-0.4] unit decrease	Illumina [9911207] (imputed)	N	Parkinson's Disease
Derived_OCT_measures	INL_RPE_thickness_central_subfield_right	rs62063300	17	43744203	rs62053943	2019-12-19	31701892	Nalls MA	2019-12-01	Lancet Neurol	www.ncbi.nlm.nih.gov/pubmed/31701892	Identification of novel risk loci, causal insights, and heritable risk for Parkinson's disease: a meta-analysis of genome-wide association studies.	Parkinson's disease or first degree relation to individual with Parkinson's disease	15,056 European ancestry cases, 18,618 European ancestry proxy cases, 449,056 European ancestry controls	22,632 European ancestry cases, 968,735 European ancestry controls	17q21.31	CRHR1	LINC02210-CRHR1, LINC02210-CRHR1			ENSG00000282456, ENSG00000263715	NA	NA	rs62053943-T	rs62053943	0	62053943	intron_variant	0	0.1552	4e-68	67.3979		0.27	[0.24-0.3] unit decrease	NR [7784415] (imputed)	N	Parkinson's Disease
Derived_OCT_measures	INL_RPE_thickness_central_subfield_right	rs62063300	17	43923683	rs12185268	2011-07-20	21738487	Do CB	2011-06-23	PLoS Genet	www.ncbi.nlm.nih.gov/pubmed/21738487	Web-based genome-wide association study identifies two novel loci and a substantial genetic component for Parkinson's disease.	Parkinson's disease	3,426 European ancestry cases, 29,624 European ancestry controls	NA	17q21.31	MAPT	SPPL2C, SPPL2C, SPPL2C, MAPT-AS1, MAPT-AS1			ENSG00000277106, ENSG00000185294, ENSG00000278194, ENSG00000264589, ENSG00000281578	NA	NA	rs12185268-A	rs12185268	0	12185268	missense_variant	0	0.79	3e-14	13.5229		1.3	[1.22-1.39]	Illumina [522782]	N	Parkinson's Disease
Derived_OCT_measures	INL_RPE_thickness_central_subfield_right	rs62063300	17	43994648	rs17649553	2015-05-09	25064009	Nalls MA	2014-07-27	Nat Genet	www.ncbi.nlm.nih.gov/pubmed/25064009	Large-scale meta-analysis of genome-wide association data identifies six new risk loci for Parkinson's disease.	Parkinson's disease	13,708 European ancestry cases, 95,282 European ancestry controls	5,353 European ancestry cases, 5,551 European ancestry controls	17q21.31	MAPT	MAPT, MAPT, MAPT			ENSG00000277956, ENSG00000276155, ENSG00000186868	NA	NA	rs17649553-C	rs17649553	0	17649553	intron_variant	0	0.774	2e-48	47.699		1.3	[1.27-1.34]	Illumina [7893274] (imputed)	N	Parkinson's Disease
Derived_OCT_measures	INL_RPE_thickness_central_subfield_right	rs62063300	17	43994648	rs17649553	2017-10-24	28892059	Chang D	2017-09-11	Nat Genet	www.ncbi.nlm.nih.gov/pubmed/28892059	A meta-analysis of genome-wide association studies identifies 17 new Parkinson's disease risk loci.	Parkinson's disease	20,184 European ancestry cases, 397,324 European ancestry controls	5,851 European ancestry cases, 5,866 European ancestry controls	17q21.31	ARHGAP27, CRHR1, KANSL1, SPPL2C, MAPT, STH	MAPT, MAPT, MAPT			ENSG00000277956, ENSG00000276155, ENSG00000186868	NA	NA	rs17649553-C	rs17649553	0	17649553	intron_variant	0	0.779	1e-68	68		1.28205	[1.25-1.32]	Illumina [11933700] (imputed)	N	Parkinson's Disease
Derived_OCT_measures	INL_RPE_thickness_central_subfield_right	rs62063300	17	44081064	rs8070723	2011-01-03	21044948	Spencer CC	2010-11-02	Hum Mol Genet	www.ncbi.nlm.nih.gov/pubmed/21044948	Dissection of the genetics of Parkinson's disease identifies an additional association 5' of SNCA and multiple associated haplotypes at 17q21.	Parkinson's disease	1,705 European ancestry cases, 5,175 European ancestry controls	1,039 European ancestry cases, 1,984 European ancestry controls	17q21.31	MAPT	MAPT, MAPT, MAPT			ENSG00000277956, ENSG00000276155, ENSG00000186868	NA	NA	rs8070723-?	rs8070723	0	8070723	intron_variant	0	0.76	7e-12	11.1549		1.3	[1.19-1.43]	Illumina [532616]	N	Parkinson's Disease
Derived_OCT_measures	INL_RPE_thickness_central_subfield_right	rs62063300	17	44126765	rs113434679	2020-01-27	31660654	Bandres-Ciga S	2019-10-29	Mov Disord	www.ncbi.nlm.nih.gov/pubmed/31660654	The Genetic Architecture of Parkinson Disease in Spain: Characterizing Population-Specific Risk, Differential Haplotype Structures, and Providing Etiologic Insight.	Parkinson's disease	4,639 Spanish ancestry cases, 2,949 Spanish ancestry controls	NA	17q21.31	KANSL1, MAPT	KANSL1			ENSG00000120071	NA	NA	rs113434679-A	rs113434679	0	113434679	non_coding_transcript_exon_variant	0	0.22119	9e-13	12.0458		0.311323	[0.23-0.4] unit decrease	Illumina [9911207] (imputed)	N	Parkinson's Disease
Derived_OCT_measures	INL_RPE_thickness_central_subfield_right	rs9908639	17	44179095	rs113564729	2021-01-26	32201043	Smeland OB	2020-02-08	Biol Psychiatry	www.ncbi.nlm.nih.gov/pubmed/32201043	Genome-wide Association Analysis of Parkinson's Disease and Schizophrenia Reveals Shared Genetic Architecture and Identifies Novel Risk Loci.	Parkinson's disease	20,184 European ancestry cases, 397,324 European ancestry controls	NA	17q21.31	KANSL1	KANSL1			ENSG00000120071	NA	NA	rs113564729-A	rs113564729	0	113564729	intron_variant	0		2e-11	10.699		0.0994	[0.07-0.129] unit increase	Illumina [NR]	N	Parkinson's Disease
Derived_OCT_measures	INL_RPE_thickness_central_subfield_right	rs62063300	17	44187492	rs17577094	2014-12-05	24842889	Vacic V	2014-05-19	Hum Mol Genet	www.ncbi.nlm.nih.gov/pubmed/24842889	Genome-wide mapping of IBD segments in an Ashkenazi PD cohort identifies associated haplotypes.	Parkinson's disease	1,130 Ashkenazi Jewish cases, 2,611 Ashkenazi Jewish controls	306 Ashkenazi Jewish cases, 2,583 Ashkenazi Jewish controls	17q21.31	MAPT	KANSL1			ENSG00000120071	NA	NA	rs17577094-?	rs17577094	0	17577094	intron_variant	0	0.74	8e-09	8.09691		1.56	[1.39-1.79]	Affymetrix, Illumina [1069161] (imputed)	N	Parkinson's Disease
Derived_OCT_measures	INL_RPE_thickness_central_subfield_right	rs7225002	17	44189067	rs7225002	2019-12-19	31701892	Nalls MA	2019-12-01	Lancet Neurol	www.ncbi.nlm.nih.gov/pubmed/31701892	Identification of novel risk loci, causal insights, and heritable risk for Parkinson's disease: a meta-analysis of genome-wide association studies.	Parkinson's disease or first degree relation to individual with Parkinson's disease	15,056 European ancestry cases, 18,618 European ancestry proxy cases, 449,056 European ancestry controls	22,632 European ancestry cases, 968,735 European ancestry controls	17q21.31	KANSL1	KANSL1			ENSG00000120071	NA	NA	rs7225002-A	rs7225002	0	7225002	intron_variant	0	0.6094	2e-40	39.699		0.1351	[0.12-0.15] unit increase	NR [7784415] (imputed)	N	Parkinson's Disease
Derived_OCT_measures	INL_RPE_thickness_central_subfield_right	rs62063300	17	44788310	rs183211	2011-09-14	21812969	Liu X	2011-08-03	BMC Med Genet	www.ncbi.nlm.nih.gov/pubmed/21812969	Genome-wide association study identifies candidate genes for Parkinson's disease in an Ashkenazi Jewish population.	Parkinson's disease	268 Ashkenazi Jewish cases, 178 Ashkenazi Jewish controls	1,782 European ancestry cases, 1,658 European ancestry controls	17q21.31	NSF	NSF, NSF, NSF			ENSG00000278174, ENSG00000276262, ENSG00000073969	NA	NA	rs183211-T	rs183211	0	183211	intron_variant	0	0.24	3e-07	6.52288		NA		Illumina [525124]	N	Parkinson's Disease
Derived_OCT_measures	INL_RPE_thickness_central_subfield_right	rs62063300	17	44800946	rs199453	2019-12-19	31701892	Nalls MA	2019-12-01	Lancet Neurol	www.ncbi.nlm.nih.gov/pubmed/31701892	Identification of novel risk loci, causal insights, and heritable risk for Parkinson's disease: a meta-analysis of genome-wide association studies.	Parkinson's disease or first degree relation to individual with Parkinson's disease	15,056 European ancestry cases, 18,618 European ancestry proxy cases, 449,056 European ancestry controls	22,632 European ancestry cases, 968,735 European ancestry controls	17q21.31	NSF	NSF, NSF, NSF			ENSG00000278174, ENSG00000276262, ENSG00000073969	NA	NA	rs199453-T	rs199453	0	199453	intron_variant	0	0.231	9e-67	66.0458		0.2045	[0.18-0.23] unit decrease	NR [7784415] (imputed)	N	Parkinson's Disease
Derived_OCT_measures	INL_RPE_thickness_central_subfield_right	rs62063300	17	44828931	rs199533	2009-12-10	19915575	Simon-Sanchez J	2009-11-15	Nat Genet	www.ncbi.nlm.nih.gov/pubmed/19915575	Genome-wide association study reveals genetic risk underlying Parkinson's disease.	Parkinson's disease	1,713 European ancestry cases, 3,978 European ancestry controls	3,361 European ancestry cases, 4,573 European ancestry controls	17q21.31	NSF	NSF, NSF, NSF			ENSG00000278174, ENSG00000276262, ENSG00000073969	NA	NA	rs199533-C	rs199533	0	199533	synonymous_variant	0	0.83	1e-14	14		1.28	[NR]	Illumina [463185]	N	Parkinson's Disease
Derived_OCT_measures	INL_RPE_thickness_central_subfield_right	rs62063300	17	44828931	rs199533	2010-09-22	20711177	Hamza TH	2010-08-15	Nat Genet	www.ncbi.nlm.nih.gov/pubmed/20711177	Common genetic variation in the HLA region is associated with late-onset sporadic Parkinson's disease.	Parkinson's disease	2,000 European ancestry cases, 1,986 European ancestry controls	Up to 1,447 cases, 1,468 controls	17q21.31	MAPT	NSF, NSF, NSF			ENSG00000278174, ENSG00000276262, ENSG00000073969	NA	NA	rs199533-C	rs199533	0	199533	synonymous_variant	0	0.78	1e-06	6		1.35	[1.19-1.52]	Illumina [811597]	N	Parkinson's Disease
Derived_OCT_measures	INL_RPE_thickness_central_subfield_right	rs62063300	17	44856641	rs199515	2012-04-20	22451204	Pankratz N	2012-03-01	Ann Neurol	www.ncbi.nlm.nih.gov/pubmed/22451204	Meta-analysis of Parkinson's disease: identification of a novel locus, RIT2.	Parkinson's disease	4,238 European ancestry cases, 4,239 European ancestry controls	3,738 European ancestry cases, 2,111 European ancestry controls	17q21.31	WNT3	WNT3, WNT3			ENSG00000108379, ENSG00000277641	NA	NA	rs199515-?	rs199515	0	199515	intron_variant	0	NR	3e-17	16.5229		1.32	[NR]	Illumina [2500000] (imputed)	N	Parkinson's Disease
Derived_OCT_measures	INL_RPE_thickness_central_subfield_right	rs62063300	17	44859144	rs415430	2011-09-14	21812969	Liu X	2011-08-03	BMC Med Genet	www.ncbi.nlm.nih.gov/pubmed/21812969	Genome-wide association study identifies candidate genes for Parkinson's disease in an Ashkenazi Jewish population.	Parkinson's disease	268 Ashkenazi Jewish cases, 178 Ashkenazi Jewish controls	1,782 European ancestry cases, 1,658 European ancestry controls	17q21.31	WNT3	WNT3, WNT3			ENSG00000108379, ENSG00000277641	NA	NA	rs415430-T	rs415430	0	415430	intron_variant	0	0.786	7e-07	6.1549		NA		Illumina [525124]	N	Parkinson's Disease
Derived_OCT_measures	INL_RPE_thickness_central_subfield_right	rs62063300	17	44865603	rs199498	2014-10-21	24511991	Hill-Burns EM	2014-02-10	BMC Genomics	www.ncbi.nlm.nih.gov/pubmed/24511991	Identification of a novel Parkinson's disease locus via stratified genome-wide association study.	Parkinson's disease	1,565 European ancestry sproadic Parkinson's disease cases, 435 European ancestry familial Parkinson's disease cases, 1,986 European ancestry controls	1,528 European ancestry sporadic Parkinson's disease cases, 707 European ancestry familial Parkinson's disease cases, 796 European ancestry controls	17q21.31	MAPT	WNT3, WNT3			ENSG00000108379, ENSG00000277641	NA	NA	rs199498-T	rs199498	0	199498	intron_variant	0	0.764	2e-06	5.69897		1.35	[1.25-1.45]	Illumina [811597]	N	Parkinson's Disease
Derived_OCT_measures	INL_RPE_thickness_central_subfield_right	rs62063300	17	44865603	rs199498	2014-10-21	24511991	Hill-Burns EM	2014-02-10	BMC Genomics	www.ncbi.nlm.nih.gov/pubmed/24511991	Identification of a novel Parkinson's disease locus via stratified genome-wide association study.	Parkinson's disease	1,565 European ancestry sproadic Parkinson's disease cases, 435 European ancestry familial Parkinson's disease cases, 1,986 European ancestry controls	1,528 European ancestry sporadic Parkinson's disease cases, 707 European ancestry familial Parkinson's disease cases, 796 European ancestry controls	17q21.31	MAPT	WNT3, WNT3			ENSG00000108379, ENSG00000277641	NA	NA	rs199498-T	rs199498	0	199498	intron_variant	0	0.764	8e-07	6.09691	(Familial)	1.69	[1.57-1.81]	Illumina [811597]	N	Parkinson's Disease
Derived_OCT_measures	INL_RPE_thickness_inner_subfield_left	17:43511281_TGGCTAACACGGTGAAACCCC_T	17	43513441	rs11012	2010-02-05	20070850	Edwards TL	2010-01-13	Ann Hum Genet	www.ncbi.nlm.nih.gov/pubmed/20070850	Genome-wide association study confirms SNPs in SNCA and the MAPT region as common risk factors for Parkinson disease.	Parkinson's disease	1,752 European ancestry cases, 1,745 European ancestry controls	NA	17q21.31	MAPT, PLEKHM1, IMP5	PLEKHM1, PLEKHM1, PLEKHM1			ENSG00000276358, ENSG00000225190, ENSG00000277111	NA	NA	rs11012-T	rs11012	0	11012	3_prime_UTR_variant	0	NR	6e-08	7.22185		1.43	[1.27-1.61]	Illumina [495715] (imputed)	N	Parkinson's Disease
Derived_OCT_measures	INL_RPE_thickness_inner_subfield_left	rs1991556	17	43705601	rs365825	2017-05-11	27182965	Pickrell JK	2016-05-16	Nat Genet	www.ncbi.nlm.nih.gov/pubmed/27182965	Detection and interpretation of shared genetic influences on 42 human traits.	Parkinson's disease	9,619 European ancestry cases, 324,522 European ancestry controls	NA	17q21.31	CRHR1, LRRC37A3	LINC02210, LINC02210, LINC02210-CRHR1, LINC02210-CRHR1			ENSG00000282171, ENSG00000204650, ENSG00000282456, ENSG00000263715	NA	NA	rs365825-?	rs365825	0	365825	intron_variant	0	NR	4e-32	31.3979		1.27226	[1.22-1.33]	Illumina [12438219] (imputed)	N	Parkinson's Disease
Derived_OCT_measures	INL_RPE_thickness_inner_subfield_left	rs1991556	17	43714850	rs2942168	2015-04-20	21292315	Nalls MA	2011-02-01	Lancet	www.ncbi.nlm.nih.gov/pubmed/21292315	Imputation of sequence variants for identification of genetic risks for Parkinson's disease: a meta-analysis of genome-wide association studies.	Parkinson's disease	5,333 European ancestry cases, 12,019 European ancestry controls	7,053 cases, 9,007 controls	17q21.31	MAPT	LINC02210, LINC02210, LINC02210-CRHR1, LINC02210-CRHR1			ENSG00000282171, ENSG00000204650, ENSG00000282456, ENSG00000263715	NA	NA	rs2942168-G	rs2942168	0	2942168	non_coding_transcript_exon_variant	0	0.78	1e-28	28		1.27	[1.23-1.31]	Illumina [7689524] (imputed)	N	Parkinson's Disease
Derived_OCT_measures	INL_RPE_thickness_inner_subfield_left	rs1991556	17	43719143	rs393152	2009-12-10	19915575	Simon-Sanchez J	2009-11-15	Nat Genet	www.ncbi.nlm.nih.gov/pubmed/19915575	Genome-wide association study reveals genetic risk underlying Parkinson's disease.	Parkinson's disease	1,713 European ancestry cases, 3,978 European ancestry controls	3,361 European ancestry cases, 4,573 European ancestry controls	17q21.31	MAPT, C17orf69, KIAA1267, LOC644246	LINC02210-CRHR1, LINC02210-CRHR1, LINC02210, LINC02210			ENSG00000282456, ENSG00000263715, ENSG00000282171, ENSG00000204650	NA	NA	rs393152-A	rs393152	0	393152	non_coding_transcript_exon_variant	0	0.82	2e-16	15.699		1.3	[NR]	Illumina [463185]	N	Parkinson's Disease
Derived_OCT_measures	INL_RPE_thickness_inner_subfield_left	rs1991556	17	43744203	rs62053943	2020-01-27	31660654	Bandres-Ciga S	2019-10-29	Mov Disord	www.ncbi.nlm.nih.gov/pubmed/31660654	The Genetic Architecture of Parkinson Disease in Spain: Characterizing Population-Specific Risk, Differential Haplotype Structures, and Providing Etiologic Insight.	Parkinson's disease	4,639 Spanish ancestry cases, 2,949 Spanish ancestry controls	NA	17q21.31	CRHR1	LINC02210-CRHR1, LINC02210-CRHR1			ENSG00000282456, ENSG00000263715	NA	NA	rs62053943-T	rs62053943	0	62053943	intron_variant	0	0.17489	8e-09	8.09691		0.2957	[0.2-0.4] unit decrease	Illumina [9911207] (imputed)	N	Parkinson's Disease
Derived_OCT_measures	INL_RPE_thickness_inner_subfield_left	rs1991556	17	43744203	rs62053943	2019-12-19	31701892	Nalls MA	2019-12-01	Lancet Neurol	www.ncbi.nlm.nih.gov/pubmed/31701892	Identification of novel risk loci, causal insights, and heritable risk for Parkinson's disease: a meta-analysis of genome-wide association studies.	Parkinson's disease or first degree relation to individual with Parkinson's disease	15,056 European ancestry cases, 18,618 European ancestry proxy cases, 449,056 European ancestry controls	22,632 European ancestry cases, 968,735 European ancestry controls	17q21.31	CRHR1	LINC02210-CRHR1, LINC02210-CRHR1			ENSG00000282456, ENSG00000263715	NA	NA	rs62053943-T	rs62053943	0	62053943	intron_variant	0	0.1552	4e-68	67.3979		0.27	[0.24-0.3] unit decrease	NR [7784415] (imputed)	N	Parkinson's Disease
Derived_OCT_measures	INL_RPE_thickness_inner_subfield_left	rs1991556	17	43923683	rs12185268	2011-07-20	21738487	Do CB	2011-06-23	PLoS Genet	www.ncbi.nlm.nih.gov/pubmed/21738487	Web-based genome-wide association study identifies two novel loci and a substantial genetic component for Parkinson's disease.	Parkinson's disease	3,426 European ancestry cases, 29,624 European ancestry controls	NA	17q21.31	MAPT	SPPL2C, SPPL2C, SPPL2C, MAPT-AS1, MAPT-AS1			ENSG00000277106, ENSG00000185294, ENSG00000278194, ENSG00000264589, ENSG00000281578	NA	NA	rs12185268-A	rs12185268	0	12185268	missense_variant	0	0.79	3e-14	13.5229		1.3	[1.22-1.39]	Illumina [522782]	N	Parkinson's Disease
Derived_OCT_measures	INL_RPE_thickness_inner_subfield_left	rs1991556	17	43994648	rs17649553	2015-05-09	25064009	Nalls MA	2014-07-27	Nat Genet	www.ncbi.nlm.nih.gov/pubmed/25064009	Large-scale meta-analysis of genome-wide association data identifies six new risk loci for Parkinson's disease.	Parkinson's disease	13,708 European ancestry cases, 95,282 European ancestry controls	5,353 European ancestry cases, 5,551 European ancestry controls	17q21.31	MAPT	MAPT, MAPT, MAPT			ENSG00000277956, ENSG00000276155, ENSG00000186868	NA	NA	rs17649553-C	rs17649553	0	17649553	intron_variant	0	0.774	2e-48	47.699		1.3	[1.27-1.34]	Illumina [7893274] (imputed)	N	Parkinson's Disease
Derived_OCT_measures	INL_RPE_thickness_inner_subfield_left	rs1991556	17	43994648	rs17649553	2017-10-24	28892059	Chang D	2017-09-11	Nat Genet	www.ncbi.nlm.nih.gov/pubmed/28892059	A meta-analysis of genome-wide association studies identifies 17 new Parkinson's disease risk loci.	Parkinson's disease	20,184 European ancestry cases, 397,324 European ancestry controls	5,851 European ancestry cases, 5,866 European ancestry controls	17q21.31	ARHGAP27, CRHR1, KANSL1, SPPL2C, MAPT, STH	MAPT, MAPT, MAPT			ENSG00000277956, ENSG00000276155, ENSG00000186868	NA	NA	rs17649553-C	rs17649553	0	17649553	intron_variant	0	0.779	1e-68	68		1.28205	[1.25-1.32]	Illumina [11933700] (imputed)	N	Parkinson's Disease
Derived_OCT_measures	INL_RPE_thickness_inner_subfield_left	rs1991556	17	44081064	rs8070723	2011-01-03	21044948	Spencer CC	2010-11-02	Hum Mol Genet	www.ncbi.nlm.nih.gov/pubmed/21044948	Dissection of the genetics of Parkinson's disease identifies an additional association 5' of SNCA and multiple associated haplotypes at 17q21.	Parkinson's disease	1,705 European ancestry cases, 5,175 European ancestry controls	1,039 European ancestry cases, 1,984 European ancestry controls	17q21.31	MAPT	MAPT, MAPT, MAPT			ENSG00000277956, ENSG00000276155, ENSG00000186868	NA	NA	rs8070723-?	rs8070723	0	8070723	intron_variant	0	0.76	7e-12	11.1549		1.3	[1.19-1.43]	Illumina [532616]	N	Parkinson's Disease
Derived_OCT_measures	INL_RPE_thickness_inner_subfield_left	rs1991556	17	44126765	rs113434679	2020-01-27	31660654	Bandres-Ciga S	2019-10-29	Mov Disord	www.ncbi.nlm.nih.gov/pubmed/31660654	The Genetic Architecture of Parkinson Disease in Spain: Characterizing Population-Specific Risk, Differential Haplotype Structures, and Providing Etiologic Insight.	Parkinson's disease	4,639 Spanish ancestry cases, 2,949 Spanish ancestry controls	NA	17q21.31	KANSL1, MAPT	KANSL1			ENSG00000120071	NA	NA	rs113434679-A	rs113434679	0	113434679	non_coding_transcript_exon_variant	0	0.22119	9e-13	12.0458		0.311323	[0.23-0.4] unit decrease	Illumina [9911207] (imputed)	N	Parkinson's Disease
Derived_OCT_measures	INL_RPE_thickness_inner_subfield_left	rs1991556	17	44187492	rs17577094	2014-12-05	24842889	Vacic V	2014-05-19	Hum Mol Genet	www.ncbi.nlm.nih.gov/pubmed/24842889	Genome-wide mapping of IBD segments in an Ashkenazi PD cohort identifies associated haplotypes.	Parkinson's disease	1,130 Ashkenazi Jewish cases, 2,611 Ashkenazi Jewish controls	306 Ashkenazi Jewish cases, 2,583 Ashkenazi Jewish controls	17q21.31	MAPT	KANSL1			ENSG00000120071	NA	NA	rs17577094-?	rs17577094	0	17577094	intron_variant	0	0.74	8e-09	8.09691		1.56	[1.39-1.79]	Affymetrix, Illumina [1069161] (imputed)	N	Parkinson's Disease
Derived_OCT_measures	INL_RPE_thickness_inner_subfield_left	rs4510068	17	44189067	rs7225002	2019-12-19	31701892	Nalls MA	2019-12-01	Lancet Neurol	www.ncbi.nlm.nih.gov/pubmed/31701892	Identification of novel risk loci, causal insights, and heritable risk for Parkinson's disease: a meta-analysis of genome-wide association studies.	Parkinson's disease or first degree relation to individual with Parkinson's disease	15,056 European ancestry cases, 18,618 European ancestry proxy cases, 449,056 European ancestry controls	22,632 European ancestry cases, 968,735 European ancestry controls	17q21.31	KANSL1	KANSL1			ENSG00000120071	NA	NA	rs7225002-A	rs7225002	0	7225002	intron_variant	0	0.6094	2e-40	39.699		0.1351	[0.12-0.15] unit increase	NR [7784415] (imputed)	N	Parkinson's Disease
Derived_OCT_measures	INL_RPE_thickness_inner_subfield_left	rs56755526	17	44788310	rs183211	2011-09-14	21812969	Liu X	2011-08-03	BMC Med Genet	www.ncbi.nlm.nih.gov/pubmed/21812969	Genome-wide association study identifies candidate genes for Parkinson's disease in an Ashkenazi Jewish population.	Parkinson's disease	268 Ashkenazi Jewish cases, 178 Ashkenazi Jewish controls	1,782 European ancestry cases, 1,658 European ancestry controls	17q21.31	NSF	NSF, NSF, NSF			ENSG00000278174, ENSG00000276262, ENSG00000073969	NA	NA	rs183211-T	rs183211	0	183211	intron_variant	0	0.24	3e-07	6.52288		NA		Illumina [525124]	N	Parkinson's Disease
Derived_OCT_measures	INL_RPE_thickness_inner_subfield_left	rs56755526	17	44800946	rs199453	2019-12-19	31701892	Nalls MA	2019-12-01	Lancet Neurol	www.ncbi.nlm.nih.gov/pubmed/31701892	Identification of novel risk loci, causal insights, and heritable risk for Parkinson's disease: a meta-analysis of genome-wide association studies.	Parkinson's disease or first degree relation to individual with Parkinson's disease	15,056 European ancestry cases, 18,618 European ancestry proxy cases, 449,056 European ancestry controls	22,632 European ancestry cases, 968,735 European ancestry controls	17q21.31	NSF	NSF, NSF, NSF			ENSG00000278174, ENSG00000276262, ENSG00000073969	NA	NA	rs199453-T	rs199453	0	199453	intron_variant	0	0.231	9e-67	66.0458		0.2045	[0.18-0.23] unit decrease	NR [7784415] (imputed)	N	Parkinson's Disease
Derived_OCT_measures	INL_RPE_thickness_inner_subfield_left	rs1991556	17	44828931	rs199533	2009-12-10	19915575	Simon-Sanchez J	2009-11-15	Nat Genet	www.ncbi.nlm.nih.gov/pubmed/19915575	Genome-wide association study reveals genetic risk underlying Parkinson's disease.	Parkinson's disease	1,713 European ancestry cases, 3,978 European ancestry controls	3,361 European ancestry cases, 4,573 European ancestry controls	17q21.31	NSF	NSF, NSF, NSF			ENSG00000278174, ENSG00000276262, ENSG00000073969	NA	NA	rs199533-C	rs199533	0	199533	synonymous_variant	0	0.83	1e-14	14		1.28	[NR]	Illumina [463185]	N	Parkinson's Disease
Derived_OCT_measures	INL_RPE_thickness_inner_subfield_left	rs1991556	17	44828931	rs199533	2010-09-22	20711177	Hamza TH	2010-08-15	Nat Genet	www.ncbi.nlm.nih.gov/pubmed/20711177	Common genetic variation in the HLA region is associated with late-onset sporadic Parkinson's disease.	Parkinson's disease	2,000 European ancestry cases, 1,986 European ancestry controls	Up to 1,447 cases, 1,468 controls	17q21.31	MAPT	NSF, NSF, NSF			ENSG00000278174, ENSG00000276262, ENSG00000073969	NA	NA	rs199533-C	rs199533	0	199533	synonymous_variant	0	0.78	1e-06	6		1.35	[1.19-1.52]	Illumina [811597]	N	Parkinson's Disease
Derived_OCT_measures	INL_RPE_thickness_inner_subfield_left	rs1991556	17	44856641	rs199515	2012-04-20	22451204	Pankratz N	2012-03-01	Ann Neurol	www.ncbi.nlm.nih.gov/pubmed/22451204	Meta-analysis of Parkinson's disease: identification of a novel locus, RIT2.	Parkinson's disease	4,238 European ancestry cases, 4,239 European ancestry controls	3,738 European ancestry cases, 2,111 European ancestry controls	17q21.31	WNT3	WNT3, WNT3			ENSG00000108379, ENSG00000277641	NA	NA	rs199515-?	rs199515	0	199515	intron_variant	0	NR	3e-17	16.5229		1.32	[NR]	Illumina [2500000] (imputed)	N	Parkinson's Disease
Derived_OCT_measures	INL_RPE_thickness_inner_subfield_left	rs1991556	17	44859144	rs415430	2011-09-14	21812969	Liu X	2011-08-03	BMC Med Genet	www.ncbi.nlm.nih.gov/pubmed/21812969	Genome-wide association study identifies candidate genes for Parkinson's disease in an Ashkenazi Jewish population.	Parkinson's disease	268 Ashkenazi Jewish cases, 178 Ashkenazi Jewish controls	1,782 European ancestry cases, 1,658 European ancestry controls	17q21.31	WNT3	WNT3, WNT3			ENSG00000108379, ENSG00000277641	NA	NA	rs415430-T	rs415430	0	415430	intron_variant	0	0.786	7e-07	6.1549		NA		Illumina [525124]	N	Parkinson's Disease
Derived_OCT_measures	INL_RPE_thickness_inner_subfield_left	rs1991556	17	44865603	rs199498	2014-10-21	24511991	Hill-Burns EM	2014-02-10	BMC Genomics	www.ncbi.nlm.nih.gov/pubmed/24511991	Identification of a novel Parkinson's disease locus via stratified genome-wide association study.	Parkinson's disease	1,565 European ancestry sproadic Parkinson's disease cases, 435 European ancestry familial Parkinson's disease cases, 1,986 European ancestry controls	1,528 European ancestry sporadic Parkinson's disease cases, 707 European ancestry familial Parkinson's disease cases, 796 European ancestry controls	17q21.31	MAPT	WNT3, WNT3			ENSG00000108379, ENSG00000277641	NA	NA	rs199498-T	rs199498	0	199498	intron_variant	0	0.764	2e-06	5.69897		1.35	[1.25-1.45]	Illumina [811597]	N	Parkinson's Disease
Derived_OCT_measures	INL_RPE_thickness_inner_subfield_left	rs1991556	17	44865603	rs199498	2014-10-21	24511991	Hill-Burns EM	2014-02-10	BMC Genomics	www.ncbi.nlm.nih.gov/pubmed/24511991	Identification of a novel Parkinson's disease locus via stratified genome-wide association study.	Parkinson's disease	1,565 European ancestry sproadic Parkinson's disease cases, 435 European ancestry familial Parkinson's disease cases, 1,986 European ancestry controls	1,528 European ancestry sporadic Parkinson's disease cases, 707 European ancestry familial Parkinson's disease cases, 796 European ancestry controls	17q21.31	MAPT	WNT3, WNT3			ENSG00000108379, ENSG00000277641	NA	NA	rs199498-T	rs199498	0	199498	intron_variant	0	0.764	8e-07	6.09691	(Familial)	1.69	[1.57-1.81]	Illumina [811597]	N	Parkinson's Disease
Derived_OCT_measures	INL_RPE_thickness_inner_subfield_right	17:43511281_TGGCTAACACGGTGAAACCCC_T	17	43513441	rs11012	2010-02-05	20070850	Edwards TL	2010-01-13	Ann Hum Genet	www.ncbi.nlm.nih.gov/pubmed/20070850	Genome-wide association study confirms SNPs in SNCA and the MAPT region as common risk factors for Parkinson disease.	Parkinson's disease	1,752 European ancestry cases, 1,745 European ancestry controls	NA	17q21.31	MAPT, PLEKHM1, IMP5	PLEKHM1, PLEKHM1, PLEKHM1			ENSG00000276358, ENSG00000225190, ENSG00000277111	NA	NA	rs11012-T	rs11012	0	11012	3_prime_UTR_variant	0	NR	6e-08	7.22185		1.43	[1.27-1.61]	Illumina [495715] (imputed)	N	Parkinson's Disease
Derived_OCT_measures	INL_RPE_thickness_inner_subfield_right	17:43933190_GTTTTTA_G	17	43705601	rs365825	2017-05-11	27182965	Pickrell JK	2016-05-16	Nat Genet	www.ncbi.nlm.nih.gov/pubmed/27182965	Detection and interpretation of shared genetic influences on 42 human traits.	Parkinson's disease	9,619 European ancestry cases, 324,522 European ancestry controls	NA	17q21.31	CRHR1, LRRC37A3	LINC02210, LINC02210, LINC02210-CRHR1, LINC02210-CRHR1			ENSG00000282171, ENSG00000204650, ENSG00000282456, ENSG00000263715	NA	NA	rs365825-?	rs365825	0	365825	intron_variant	0	NR	4e-32	31.3979		1.27226	[1.22-1.33]	Illumina [12438219] (imputed)	N	Parkinson's Disease
Derived_OCT_measures	INL_RPE_thickness_inner_subfield_right	17:43933190_GTTTTTA_G	17	43714850	rs2942168	2015-04-20	21292315	Nalls MA	2011-02-01	Lancet	www.ncbi.nlm.nih.gov/pubmed/21292315	Imputation of sequence variants for identification of genetic risks for Parkinson's disease: a meta-analysis of genome-wide association studies.	Parkinson's disease	5,333 European ancestry cases, 12,019 European ancestry controls	7,053 cases, 9,007 controls	17q21.31	MAPT	LINC02210, LINC02210, LINC02210-CRHR1, LINC02210-CRHR1			ENSG00000282171, ENSG00000204650, ENSG00000282456, ENSG00000263715	NA	NA	rs2942168-G	rs2942168	0	2942168	non_coding_transcript_exon_variant	0	0.78	1e-28	28		1.27	[1.23-1.31]	Illumina [7689524] (imputed)	N	Parkinson's Disease
Derived_OCT_measures	INL_RPE_thickness_inner_subfield_right	17:43933190_GTTTTTA_G	17	43719143	rs393152	2009-12-10	19915575	Simon-Sanchez J	2009-11-15	Nat Genet	www.ncbi.nlm.nih.gov/pubmed/19915575	Genome-wide association study reveals genetic risk underlying Parkinson's disease.	Parkinson's disease	1,713 European ancestry cases, 3,978 European ancestry controls	3,361 European ancestry cases, 4,573 European ancestry controls	17q21.31	MAPT, C17orf69, KIAA1267, LOC644246	LINC02210-CRHR1, LINC02210-CRHR1, LINC02210, LINC02210			ENSG00000282456, ENSG00000263715, ENSG00000282171, ENSG00000204650	NA	NA	rs393152-A	rs393152	0	393152	non_coding_transcript_exon_variant	0	0.82	2e-16	15.699		1.3	[NR]	Illumina [463185]	N	Parkinson's Disease
Derived_OCT_measures	INL_RPE_thickness_inner_subfield_right	17:43933190_GTTTTTA_G	17	43744203	rs62053943	2020-01-27	31660654	Bandres-Ciga S	2019-10-29	Mov Disord	www.ncbi.nlm.nih.gov/pubmed/31660654	The Genetic Architecture of Parkinson Disease in Spain: Characterizing Population-Specific Risk, Differential Haplotype Structures, and Providing Etiologic Insight.	Parkinson's disease	4,639 Spanish ancestry cases, 2,949 Spanish ancestry controls	NA	17q21.31	CRHR1	LINC02210-CRHR1, LINC02210-CRHR1			ENSG00000282456, ENSG00000263715	NA	NA	rs62053943-T	rs62053943	0	62053943	intron_variant	0	0.17489	8e-09	8.09691		0.2957	[0.2-0.4] unit decrease	Illumina [9911207] (imputed)	N	Parkinson's Disease
Derived_OCT_measures	INL_RPE_thickness_inner_subfield_right	17:43933190_GTTTTTA_G	17	43744203	rs62053943	2019-12-19	31701892	Nalls MA	2019-12-01	Lancet Neurol	www.ncbi.nlm.nih.gov/pubmed/31701892	Identification of novel risk loci, causal insights, and heritable risk for Parkinson's disease: a meta-analysis of genome-wide association studies.	Parkinson's disease or first degree relation to individual with Parkinson's disease	15,056 European ancestry cases, 18,618 European ancestry proxy cases, 449,056 European ancestry controls	22,632 European ancestry cases, 968,735 European ancestry controls	17q21.31	CRHR1	LINC02210-CRHR1, LINC02210-CRHR1			ENSG00000282456, ENSG00000263715	NA	NA	rs62053943-T	rs62053943	0	62053943	intron_variant	0	0.1552	4e-68	67.3979		0.27	[0.24-0.3] unit decrease	NR [7784415] (imputed)	N	Parkinson's Disease
Derived_OCT_measures	INL_RPE_thickness_inner_subfield_right	17:43933190_GTTTTTA_G	17	43923683	rs12185268	2011-07-20	21738487	Do CB	2011-06-23	PLoS Genet	www.ncbi.nlm.nih.gov/pubmed/21738487	Web-based genome-wide association study identifies two novel loci and a substantial genetic component for Parkinson's disease.	Parkinson's disease	3,426 European ancestry cases, 29,624 European ancestry controls	NA	17q21.31	MAPT	SPPL2C, SPPL2C, SPPL2C, MAPT-AS1, MAPT-AS1			ENSG00000277106, ENSG00000185294, ENSG00000278194, ENSG00000264589, ENSG00000281578	NA	NA	rs12185268-A	rs12185268	0	12185268	missense_variant	0	0.79	3e-14	13.5229		1.3	[1.22-1.39]	Illumina [522782]	N	Parkinson's Disease
Derived_OCT_measures	INL_RPE_thickness_inner_subfield_right	17:43933190_GTTTTTA_G	17	43994648	rs17649553	2015-05-09	25064009	Nalls MA	2014-07-27	Nat Genet	www.ncbi.nlm.nih.gov/pubmed/25064009	Large-scale meta-analysis of genome-wide association data identifies six new risk loci for Parkinson's disease.	Parkinson's disease	13,708 European ancestry cases, 95,282 European ancestry controls	5,353 European ancestry cases, 5,551 European ancestry controls	17q21.31	MAPT	MAPT, MAPT, MAPT			ENSG00000277956, ENSG00000276155, ENSG00000186868	NA	NA	rs17649553-C	rs17649553	0	17649553	intron_variant	0	0.774	2e-48	47.699		1.3	[1.27-1.34]	Illumina [7893274] (imputed)	N	Parkinson's Disease
Derived_OCT_measures	INL_RPE_thickness_inner_subfield_right	17:43933190_GTTTTTA_G	17	43994648	rs17649553	2017-10-24	28892059	Chang D	2017-09-11	Nat Genet	www.ncbi.nlm.nih.gov/pubmed/28892059	A meta-analysis of genome-wide association studies identifies 17 new Parkinson's disease risk loci.	Parkinson's disease	20,184 European ancestry cases, 397,324 European ancestry controls	5,851 European ancestry cases, 5,866 European ancestry controls	17q21.31	ARHGAP27, CRHR1, KANSL1, SPPL2C, MAPT, STH	MAPT, MAPT, MAPT			ENSG00000277956, ENSG00000276155, ENSG00000186868	NA	NA	rs17649553-C	rs17649553	0	17649553	intron_variant	0	0.779	1e-68	68		1.28205	[1.25-1.32]	Illumina [11933700] (imputed)	N	Parkinson's Disease
Derived_OCT_measures	INL_RPE_thickness_inner_subfield_right	17:43933190_GTTTTTA_G	17	44081064	rs8070723	2011-01-03	21044948	Spencer CC	2010-11-02	Hum Mol Genet	www.ncbi.nlm.nih.gov/pubmed/21044948	Dissection of the genetics of Parkinson's disease identifies an additional association 5' of SNCA and multiple associated haplotypes at 17q21.	Parkinson's disease	1,705 European ancestry cases, 5,175 European ancestry controls	1,039 European ancestry cases, 1,984 European ancestry controls	17q21.31	MAPT	MAPT, MAPT, MAPT			ENSG00000277956, ENSG00000276155, ENSG00000186868	NA	NA	rs8070723-?	rs8070723	0	8070723	intron_variant	0	0.76	7e-12	11.1549		1.3	[1.19-1.43]	Illumina [532616]	N	Parkinson's Disease
Derived_OCT_measures	INL_RPE_thickness_inner_subfield_right	17:43933190_GTTTTTA_G	17	44126765	rs113434679	2020-01-27	31660654	Bandres-Ciga S	2019-10-29	Mov Disord	www.ncbi.nlm.nih.gov/pubmed/31660654	The Genetic Architecture of Parkinson Disease in Spain: Characterizing Population-Specific Risk, Differential Haplotype Structures, and Providing Etiologic Insight.	Parkinson's disease	4,639 Spanish ancestry cases, 2,949 Spanish ancestry controls	NA	17q21.31	KANSL1, MAPT	KANSL1			ENSG00000120071	NA	NA	rs113434679-A	rs113434679	0	113434679	non_coding_transcript_exon_variant	0	0.22119	9e-13	12.0458		0.311323	[0.23-0.4] unit decrease	Illumina [9911207] (imputed)	N	Parkinson's Disease
Derived_OCT_measures	INL_RPE_thickness_inner_subfield_right	rs2732634	17	44179095	rs113564729	2021-01-26	32201043	Smeland OB	2020-02-08	Biol Psychiatry	www.ncbi.nlm.nih.gov/pubmed/32201043	Genome-wide Association Analysis of Parkinson's Disease and Schizophrenia Reveals Shared Genetic Architecture and Identifies Novel Risk Loci.	Parkinson's disease	20,184 European ancestry cases, 397,324 European ancestry controls	NA	17q21.31	KANSL1	KANSL1			ENSG00000120071	NA	NA	rs113564729-A	rs113564729	0	113564729	intron_variant	0		2e-11	10.699		0.0994	[0.07-0.129] unit increase	Illumina [NR]	N	Parkinson's Disease
Derived_OCT_measures	INL_RPE_thickness_inner_subfield_right	17:43933190_GTTTTTA_G	17	44187492	rs17577094	2014-12-05	24842889	Vacic V	2014-05-19	Hum Mol Genet	www.ncbi.nlm.nih.gov/pubmed/24842889	Genome-wide mapping of IBD segments in an Ashkenazi PD cohort identifies associated haplotypes.	Parkinson's disease	1,130 Ashkenazi Jewish cases, 2,611 Ashkenazi Jewish controls	306 Ashkenazi Jewish cases, 2,583 Ashkenazi Jewish controls	17q21.31	MAPT	KANSL1			ENSG00000120071	NA	NA	rs17577094-?	rs17577094	0	17577094	intron_variant	0	0.74	8e-09	8.09691		1.56	[1.39-1.79]	Affymetrix, Illumina [1069161] (imputed)	N	Parkinson's Disease
Derived_OCT_measures	INL_RPE_thickness_inner_subfield_right	rs7225002	17	44189067	rs7225002	2019-12-19	31701892	Nalls MA	2019-12-01	Lancet Neurol	www.ncbi.nlm.nih.gov/pubmed/31701892	Identification of novel risk loci, causal insights, and heritable risk for Parkinson's disease: a meta-analysis of genome-wide association studies.	Parkinson's disease or first degree relation to individual with Parkinson's disease	15,056 European ancestry cases, 18,618 European ancestry proxy cases, 449,056 European ancestry controls	22,632 European ancestry cases, 968,735 European ancestry controls	17q21.31	KANSL1	KANSL1			ENSG00000120071	NA	NA	rs7225002-A	rs7225002	0	7225002	intron_variant	0	0.6094	2e-40	39.699		0.1351	[0.12-0.15] unit increase	NR [7784415] (imputed)	N	Parkinson's Disease
Derived_OCT_measures	INL_RPE_thickness_inner_subfield_right	rs56755526	17	44788310	rs183211	2011-09-14	21812969	Liu X	2011-08-03	BMC Med Genet	www.ncbi.nlm.nih.gov/pubmed/21812969	Genome-wide association study identifies candidate genes for Parkinson's disease in an Ashkenazi Jewish population.	Parkinson's disease	268 Ashkenazi Jewish cases, 178 Ashkenazi Jewish controls	1,782 European ancestry cases, 1,658 European ancestry controls	17q21.31	NSF	NSF, NSF, NSF			ENSG00000278174, ENSG00000276262, ENSG00000073969	NA	NA	rs183211-T	rs183211	0	183211	intron_variant	0	0.24	3e-07	6.52288		NA		Illumina [525124]	N	Parkinson's Disease
Derived_OCT_measures	INL_RPE_thickness_inner_subfield_right	rs56755526	17	44800946	rs199453	2019-12-19	31701892	Nalls MA	2019-12-01	Lancet Neurol	www.ncbi.nlm.nih.gov/pubmed/31701892	Identification of novel risk loci, causal insights, and heritable risk for Parkinson's disease: a meta-analysis of genome-wide association studies.	Parkinson's disease or first degree relation to individual with Parkinson's disease	15,056 European ancestry cases, 18,618 European ancestry proxy cases, 449,056 European ancestry controls	22,632 European ancestry cases, 968,735 European ancestry controls	17q21.31	NSF	NSF, NSF, NSF			ENSG00000278174, ENSG00000276262, ENSG00000073969	NA	NA	rs199453-T	rs199453	0	199453	intron_variant	0	0.231	9e-67	66.0458		0.2045	[0.18-0.23] unit decrease	NR [7784415] (imputed)	N	Parkinson's Disease
Derived_OCT_measures	INL_RPE_thickness_inner_subfield_right	17:43933190_GTTTTTA_G	17	44828931	rs199533	2009-12-10	19915575	Simon-Sanchez J	2009-11-15	Nat Genet	www.ncbi.nlm.nih.gov/pubmed/19915575	Genome-wide association study reveals genetic risk underlying Parkinson's disease.	Parkinson's disease	1,713 European ancestry cases, 3,978 European ancestry controls	3,361 European ancestry cases, 4,573 European ancestry controls	17q21.31	NSF	NSF, NSF, NSF			ENSG00000278174, ENSG00000276262, ENSG00000073969	NA	NA	rs199533-C	rs199533	0	199533	synonymous_variant	0	0.83	1e-14	14		1.28	[NR]	Illumina [463185]	N	Parkinson's Disease
Derived_OCT_measures	INL_RPE_thickness_inner_subfield_right	17:43933190_GTTTTTA_G	17	44828931	rs199533	2010-09-22	20711177	Hamza TH	2010-08-15	Nat Genet	www.ncbi.nlm.nih.gov/pubmed/20711177	Common genetic variation in the HLA region is associated with late-onset sporadic Parkinson's disease.	Parkinson's disease	2,000 European ancestry cases, 1,986 European ancestry controls	Up to 1,447 cases, 1,468 controls	17q21.31	MAPT	NSF, NSF, NSF			ENSG00000278174, ENSG00000276262, ENSG00000073969	NA	NA	rs199533-C	rs199533	0	199533	synonymous_variant	0	0.78	1e-06	6		1.35	[1.19-1.52]	Illumina [811597]	N	Parkinson's Disease
Derived_OCT_measures	INL_RPE_thickness_inner_subfield_right	17:43933190_GTTTTTA_G	17	44856641	rs199515	2012-04-20	22451204	Pankratz N	2012-03-01	Ann Neurol	www.ncbi.nlm.nih.gov/pubmed/22451204	Meta-analysis of Parkinson's disease: identification of a novel locus, RIT2.	Parkinson's disease	4,238 European ancestry cases, 4,239 European ancestry controls	3,738 European ancestry cases, 2,111 European ancestry controls	17q21.31	WNT3	WNT3, WNT3			ENSG00000108379, ENSG00000277641	NA	NA	rs199515-?	rs199515	0	199515	intron_variant	0	NR	3e-17	16.5229		1.32	[NR]	Illumina [2500000] (imputed)	N	Parkinson's Disease
Derived_OCT_measures	INL_RPE_thickness_inner_subfield_right	17:43933190_GTTTTTA_G	17	44859144	rs415430	2011-09-14	21812969	Liu X	2011-08-03	BMC Med Genet	www.ncbi.nlm.nih.gov/pubmed/21812969	Genome-wide association study identifies candidate genes for Parkinson's disease in an Ashkenazi Jewish population.	Parkinson's disease	268 Ashkenazi Jewish cases, 178 Ashkenazi Jewish controls	1,782 European ancestry cases, 1,658 European ancestry controls	17q21.31	WNT3	WNT3, WNT3			ENSG00000108379, ENSG00000277641	NA	NA	rs415430-T	rs415430	0	415430	intron_variant	0	0.786	7e-07	6.1549		NA		Illumina [525124]	N	Parkinson's Disease
Derived_OCT_measures	INL_RPE_thickness_inner_subfield_right	17:43933190_GTTTTTA_G	17	44865603	rs199498	2014-10-21	24511991	Hill-Burns EM	2014-02-10	BMC Genomics	www.ncbi.nlm.nih.gov/pubmed/24511991	Identification of a novel Parkinson's disease locus via stratified genome-wide association study.	Parkinson's disease	1,565 European ancestry sproadic Parkinson's disease cases, 435 European ancestry familial Parkinson's disease cases, 1,986 European ancestry controls	1,528 European ancestry sporadic Parkinson's disease cases, 707 European ancestry familial Parkinson's disease cases, 796 European ancestry controls	17q21.31	MAPT	WNT3, WNT3			ENSG00000108379, ENSG00000277641	NA	NA	rs199498-T	rs199498	0	199498	intron_variant	0	0.764	2e-06	5.69897		1.35	[1.25-1.45]	Illumina [811597]	N	Parkinson's Disease
Derived_OCT_measures	INL_RPE_thickness_inner_subfield_right	17:43933190_GTTTTTA_G	17	44865603	rs199498	2014-10-21	24511991	Hill-Burns EM	2014-02-10	BMC Genomics	www.ncbi.nlm.nih.gov/pubmed/24511991	Identification of a novel Parkinson's disease locus via stratified genome-wide association study.	Parkinson's disease	1,565 European ancestry sproadic Parkinson's disease cases, 435 European ancestry familial Parkinson's disease cases, 1,986 European ancestry controls	1,528 European ancestry sporadic Parkinson's disease cases, 707 European ancestry familial Parkinson's disease cases, 796 European ancestry controls	17q21.31	MAPT	WNT3, WNT3			ENSG00000108379, ENSG00000277641	NA	NA	rs199498-T	rs199498	0	199498	intron_variant	0	0.764	8e-07	6.09691	(Familial)	1.69	[1.57-1.81]	Illumina [811597]	N	Parkinson's Disease
Derived_OCT_measures	INL_RPE_thickness_outer_subfield_left	rs2390669	2	169110394	rs1474055	2019-12-19	31701892	Nalls MA	2019-12-01	Lancet Neurol	www.ncbi.nlm.nih.gov/pubmed/31701892	Identification of novel risk loci, causal insights, and heritable risk for Parkinson's disease: a meta-analysis of genome-wide association studies.	Parkinson's disease or first degree relation to individual with Parkinson's disease	15,056 European ancestry cases, 18,618 European ancestry proxy cases, 449,056 European ancestry controls	22,632 European ancestry cases, 968,735 European ancestry controls	2q24.3	STK39	STK39 - NA	ENSG00000198648			6289	NA	rs1474055-T	rs1474055	0	1474055	regulatory_region_variant	1	0.1312	3e-39	38.5229		0.1796	[0.15-0.21] unit increase	NR [7784415] (imputed)	N	Parkinson's Disease
Derived_OCT_measures	INL_RPE_thickness_outer_subfield_left	rs2390669	2	169110394	rs1474055	2015-05-09	25064009	Nalls MA	2014-07-27	Nat Genet	www.ncbi.nlm.nih.gov/pubmed/25064009	Large-scale meta-analysis of genome-wide association data identifies six new risk loci for Parkinson's disease.	Parkinson's disease	13,708 European ancestry cases, 95,282 European ancestry controls	5,353 European ancestry cases, 5,551 European ancestry controls	2q24.3	STK39	STK39 - NA	ENSG00000198648			6289	NA	rs1474055-T	rs1474055	0	1474055	regulatory_region_variant	1	0.128	1e-20	20		1.214	[1.17-1.26]	Illumina [7893274] (imputed)	N	Parkinson's Disease
Derived_OCT_measures	INL_RPE_thickness_outer_subfield_left	rs2390669	2	169110394	rs1474055	2017-10-24	28892059	Chang D	2017-09-11	Nat Genet	www.ncbi.nlm.nih.gov/pubmed/28892059	A meta-analysis of genome-wide association studies identifies 17 new Parkinson's disease risk loci.	Parkinson's disease	20,184 European ancestry cases, 397,324 European ancestry controls	5,851 European ancestry cases, 5,866 European ancestry controls	2q24.3	STK39	STK39 - NA	ENSG00000198648			6289	NA	rs1474055-T	rs1474055	0	1474055	regulatory_region_variant	1	0.126	6e-26	25.2218		1.20482	[1.16-1.25]	Illumina [11933700] (imputed)	N	Parkinson's Disease
Derived_OCT_measures	INL_RPE_thickness_outer_subfield_left	rs2390669	2	169117025	rs2102808	2015-04-20	21292315	Nalls MA	2011-02-01	Lancet	www.ncbi.nlm.nih.gov/pubmed/21292315	Imputation of sequence variants for identification of genetic risks for Parkinson's disease: a meta-analysis of genome-wide association studies.	Parkinson's disease	5,333 European ancestry cases, 12,019 European ancestry controls	7,053 cases, 9,007 controls	2q24.3	STK39	STK39 - NA	ENSG00000198648			12920	NA	rs2102808-C	rs2102808	0	2102808	intergenic_variant	1	0.12	4e-10	9.39794		1.18	[1.12-1.24]	Illumina [7689524] (imputed)	N	Parkinson's Disease
Derived_OCT_measures	INL_RPE_thickness_outer_subfield_left	2:169156086_AC_A	2	169143035	rs9917256	2012-04-20	22451204	Pankratz N	2012-03-01	Ann Neurol	www.ncbi.nlm.nih.gov/pubmed/22451204	Meta-analysis of Parkinson's disease: identification of a novel locus, RIT2.	Parkinson's disease	4,238 European ancestry cases, 4,239 European ancestry controls	3,738 European ancestry cases, 2,111 European ancestry controls	2q24.3	intergenic	STK39 - NA	ENSG00000198648			38930	NA	rs9917256-?	rs9917256	0	9917256	intergenic_variant	1	NR	3e-06	5.52288		1.19	[NR]	Illumina [2500000] (imputed)	N	Parkinson's Disease
Derived_OCT_measures	INL_RPE_thickness_outer_subfield_left	2:169156086_AC_A	2	169155595	rs13016703	2017-05-11	27182965	Pickrell JK	2016-05-16	Nat Genet	www.ncbi.nlm.nih.gov/pubmed/27182965	Detection and interpretation of shared genetic influences on 42 human traits.	Parkinson's disease	9,619 European ancestry cases, 324,522 European ancestry controls	NA	2q24.3	STK39, CERS6	STK39 - NA	ENSG00000198648			51490	NA	rs13016703-?	rs13016703	0	13016703	intergenic_variant	1	NR	3e-16	15.5229		1.20919	[1.16-1.26]	Illumina [12438219] (imputed)	N	Parkinson's Disease
Derived_OCT_measures	INL_RPE_thickness_outer_subfield_left	2:169156086_AC_A	2	169156000	rs4667572	2021-01-26	32201043	Smeland OB	2020-02-08	Biol Psychiatry	www.ncbi.nlm.nih.gov/pubmed/32201043	Genome-wide Association Analysis of Parkinson's Disease and Schizophrenia Reveals Shared Genetic Architecture and Identifies Novel Risk Loci.	Parkinson's disease	20,184 European ancestry cases, 397,324 European ancestry controls	NA	2q24.3	STK39	STK39 - NA	ENSG00000198648			51895	NA	rs4667572-A	rs4667572	0	4667572	intergenic_variant	1		4e-13	12.3979		0.1377	[0.1-0.17] unit increase	Illumina [NR]	N	Parkinson's Disease
Derived_OCT_measures	INL_RPE_thickness_outer_subfield_left	rs35524223	17	43705601	rs365825	2017-05-11	27182965	Pickrell JK	2016-05-16	Nat Genet	www.ncbi.nlm.nih.gov/pubmed/27182965	Detection and interpretation of shared genetic influences on 42 human traits.	Parkinson's disease	9,619 European ancestry cases, 324,522 European ancestry controls	NA	17q21.31	CRHR1, LRRC37A3	LINC02210, LINC02210, LINC02210-CRHR1, LINC02210-CRHR1			ENSG00000282171, ENSG00000204650, ENSG00000282456, ENSG00000263715	NA	NA	rs365825-?	rs365825	0	365825	intron_variant	0	NR	4e-32	31.3979		1.27226	[1.22-1.33]	Illumina [12438219] (imputed)	N	Parkinson's Disease
Derived_OCT_measures	INL_RPE_thickness_outer_subfield_left	rs35524223	17	43714850	rs2942168	2015-04-20	21292315	Nalls MA	2011-02-01	Lancet	www.ncbi.nlm.nih.gov/pubmed/21292315	Imputation of sequence variants for identification of genetic risks for Parkinson's disease: a meta-analysis of genome-wide association studies.	Parkinson's disease	5,333 European ancestry cases, 12,019 European ancestry controls	7,053 cases, 9,007 controls	17q21.31	MAPT	LINC02210, LINC02210, LINC02210-CRHR1, LINC02210-CRHR1			ENSG00000282171, ENSG00000204650, ENSG00000282456, ENSG00000263715	NA	NA	rs2942168-G	rs2942168	0	2942168	non_coding_transcript_exon_variant	0	0.78	1e-28	28		1.27	[1.23-1.31]	Illumina [7689524] (imputed)	N	Parkinson's Disease
Derived_OCT_measures	INL_RPE_thickness_outer_subfield_left	rs35524223	17	43719143	rs393152	2009-12-10	19915575	Simon-Sanchez J	2009-11-15	Nat Genet	www.ncbi.nlm.nih.gov/pubmed/19915575	Genome-wide association study reveals genetic risk underlying Parkinson's disease.	Parkinson's disease	1,713 European ancestry cases, 3,978 European ancestry controls	3,361 European ancestry cases, 4,573 European ancestry controls	17q21.31	MAPT, C17orf69, KIAA1267, LOC644246	LINC02210-CRHR1, LINC02210-CRHR1, LINC02210, LINC02210			ENSG00000282456, ENSG00000263715, ENSG00000282171, ENSG00000204650	NA	NA	rs393152-A	rs393152	0	393152	non_coding_transcript_exon_variant	0	0.82	2e-16	15.699		1.3	[NR]	Illumina [463185]	N	Parkinson's Disease
Derived_OCT_measures	INL_RPE_thickness_outer_subfield_left	rs35524223	17	43744203	rs62053943	2020-01-27	31660654	Bandres-Ciga S	2019-10-29	Mov Disord	www.ncbi.nlm.nih.gov/pubmed/31660654	The Genetic Architecture of Parkinson Disease in Spain: Characterizing Population-Specific Risk, Differential Haplotype Structures, and Providing Etiologic Insight.	Parkinson's disease	4,639 Spanish ancestry cases, 2,949 Spanish ancestry controls	NA	17q21.31	CRHR1	LINC02210-CRHR1, LINC02210-CRHR1			ENSG00000282456, ENSG00000263715	NA	NA	rs62053943-T	rs62053943	0	62053943	intron_variant	0	0.17489	8e-09	8.09691		0.2957	[0.2-0.4] unit decrease	Illumina [9911207] (imputed)	N	Parkinson's Disease
Derived_OCT_measures	INL_RPE_thickness_outer_subfield_left	rs35524223	17	43744203	rs62053943	2019-12-19	31701892	Nalls MA	2019-12-01	Lancet Neurol	www.ncbi.nlm.nih.gov/pubmed/31701892	Identification of novel risk loci, causal insights, and heritable risk for Parkinson's disease: a meta-analysis of genome-wide association studies.	Parkinson's disease or first degree relation to individual with Parkinson's disease	15,056 European ancestry cases, 18,618 European ancestry proxy cases, 449,056 European ancestry controls	22,632 European ancestry cases, 968,735 European ancestry controls	17q21.31	CRHR1	LINC02210-CRHR1, LINC02210-CRHR1			ENSG00000282456, ENSG00000263715	NA	NA	rs62053943-T	rs62053943	0	62053943	intron_variant	0	0.1552	4e-68	67.3979		0.27	[0.24-0.3] unit decrease	NR [7784415] (imputed)	N	Parkinson's Disease
Derived_OCT_measures	INL_RPE_thickness_outer_subfield_left	rs35524223	17	43923683	rs12185268	2011-07-20	21738487	Do CB	2011-06-23	PLoS Genet	www.ncbi.nlm.nih.gov/pubmed/21738487	Web-based genome-wide association study identifies two novel loci and a substantial genetic component for Parkinson's disease.	Parkinson's disease	3,426 European ancestry cases, 29,624 European ancestry controls	NA	17q21.31	MAPT	SPPL2C, SPPL2C, SPPL2C, MAPT-AS1, MAPT-AS1			ENSG00000277106, ENSG00000185294, ENSG00000278194, ENSG00000264589, ENSG00000281578	NA	NA	rs12185268-A	rs12185268	0	12185268	missense_variant	0	0.79	3e-14	13.5229		1.3	[1.22-1.39]	Illumina [522782]	N	Parkinson's Disease
Derived_OCT_measures	INL_RPE_thickness_outer_subfield_left	rs35524223	17	43994648	rs17649553	2015-05-09	25064009	Nalls MA	2014-07-27	Nat Genet	www.ncbi.nlm.nih.gov/pubmed/25064009	Large-scale meta-analysis of genome-wide association data identifies six new risk loci for Parkinson's disease.	Parkinson's disease	13,708 European ancestry cases, 95,282 European ancestry controls	5,353 European ancestry cases, 5,551 European ancestry controls	17q21.31	MAPT	MAPT, MAPT, MAPT			ENSG00000277956, ENSG00000276155, ENSG00000186868	NA	NA	rs17649553-C	rs17649553	0	17649553	intron_variant	0	0.774	2e-48	47.699		1.3	[1.27-1.34]	Illumina [7893274] (imputed)	N	Parkinson's Disease
Derived_OCT_measures	INL_RPE_thickness_outer_subfield_left	rs35524223	17	43994648	rs17649553	2017-10-24	28892059	Chang D	2017-09-11	Nat Genet	www.ncbi.nlm.nih.gov/pubmed/28892059	A meta-analysis of genome-wide association studies identifies 17 new Parkinson's disease risk loci.	Parkinson's disease	20,184 European ancestry cases, 397,324 European ancestry controls	5,851 European ancestry cases, 5,866 European ancestry controls	17q21.31	ARHGAP27, CRHR1, KANSL1, SPPL2C, MAPT, STH	MAPT, MAPT, MAPT			ENSG00000277956, ENSG00000276155, ENSG00000186868	NA	NA	rs17649553-C	rs17649553	0	17649553	intron_variant	0	0.779	1e-68	68		1.28205	[1.25-1.32]	Illumina [11933700] (imputed)	N	Parkinson's Disease
Derived_OCT_measures	INL_RPE_thickness_outer_subfield_left	rs35524223	17	44081064	rs8070723	2011-01-03	21044948	Spencer CC	2010-11-02	Hum Mol Genet	www.ncbi.nlm.nih.gov/pubmed/21044948	Dissection of the genetics of Parkinson's disease identifies an additional association 5' of SNCA and multiple associated haplotypes at 17q21.	Parkinson's disease	1,705 European ancestry cases, 5,175 European ancestry controls	1,039 European ancestry cases, 1,984 European ancestry controls	17q21.31	MAPT	MAPT, MAPT, MAPT			ENSG00000277956, ENSG00000276155, ENSG00000186868	NA	NA	rs8070723-?	rs8070723	0	8070723	intron_variant	0	0.76	7e-12	11.1549		1.3	[1.19-1.43]	Illumina [532616]	N	Parkinson's Disease
Derived_OCT_measures	INL_RPE_thickness_outer_subfield_left	rs35524223	17	44126765	rs113434679	2020-01-27	31660654	Bandres-Ciga S	2019-10-29	Mov Disord	www.ncbi.nlm.nih.gov/pubmed/31660654	The Genetic Architecture of Parkinson Disease in Spain: Characterizing Population-Specific Risk, Differential Haplotype Structures, and Providing Etiologic Insight.	Parkinson's disease	4,639 Spanish ancestry cases, 2,949 Spanish ancestry controls	NA	17q21.31	KANSL1, MAPT	KANSL1			ENSG00000120071	NA	NA	rs113434679-A	rs113434679	0	113434679	non_coding_transcript_exon_variant	0	0.22119	9e-13	12.0458		0.311323	[0.23-0.4] unit decrease	Illumina [9911207] (imputed)	N	Parkinson's Disease
Derived_OCT_measures	INL_RPE_thickness_outer_subfield_left	rs35524223	17	44187492	rs17577094	2014-12-05	24842889	Vacic V	2014-05-19	Hum Mol Genet	www.ncbi.nlm.nih.gov/pubmed/24842889	Genome-wide mapping of IBD segments in an Ashkenazi PD cohort identifies associated haplotypes.	Parkinson's disease	1,130 Ashkenazi Jewish cases, 2,611 Ashkenazi Jewish controls	306 Ashkenazi Jewish cases, 2,583 Ashkenazi Jewish controls	17q21.31	MAPT	KANSL1			ENSG00000120071	NA	NA	rs17577094-?	rs17577094	0	17577094	intron_variant	0	0.74	8e-09	8.09691		1.56	[1.39-1.79]	Affymetrix, Illumina [1069161] (imputed)	N	Parkinson's Disease
Derived_OCT_measures	INL_RPE_thickness_outer_subfield_left	rs56755526	17	44788310	rs183211	2011-09-14	21812969	Liu X	2011-08-03	BMC Med Genet	www.ncbi.nlm.nih.gov/pubmed/21812969	Genome-wide association study identifies candidate genes for Parkinson's disease in an Ashkenazi Jewish population.	Parkinson's disease	268 Ashkenazi Jewish cases, 178 Ashkenazi Jewish controls	1,782 European ancestry cases, 1,658 European ancestry controls	17q21.31	NSF	NSF, NSF, NSF			ENSG00000278174, ENSG00000276262, ENSG00000073969	NA	NA	rs183211-T	rs183211	0	183211	intron_variant	0	0.24	3e-07	6.52288		NA		Illumina [525124]	N	Parkinson's Disease
Derived_OCT_measures	INL_RPE_thickness_outer_subfield_left	rs35524223	17	44800946	rs199453	2019-12-19	31701892	Nalls MA	2019-12-01	Lancet Neurol	www.ncbi.nlm.nih.gov/pubmed/31701892	Identification of novel risk loci, causal insights, and heritable risk for Parkinson's disease: a meta-analysis of genome-wide association studies.	Parkinson's disease or first degree relation to individual with Parkinson's disease	15,056 European ancestry cases, 18,618 European ancestry proxy cases, 449,056 European ancestry controls	22,632 European ancestry cases, 968,735 European ancestry controls	17q21.31	NSF	NSF, NSF, NSF			ENSG00000278174, ENSG00000276262, ENSG00000073969	NA	NA	rs199453-T	rs199453	0	199453	intron_variant	0	0.231	9e-67	66.0458		0.2045	[0.18-0.23] unit decrease	NR [7784415] (imputed)	N	Parkinson's Disease
Derived_OCT_measures	INL_RPE_thickness_outer_subfield_left	rs35524223	17	44828931	rs199533	2009-12-10	19915575	Simon-Sanchez J	2009-11-15	Nat Genet	www.ncbi.nlm.nih.gov/pubmed/19915575	Genome-wide association study reveals genetic risk underlying Parkinson's disease.	Parkinson's disease	1,713 European ancestry cases, 3,978 European ancestry controls	3,361 European ancestry cases, 4,573 European ancestry controls	17q21.31	NSF	NSF, NSF, NSF			ENSG00000278174, ENSG00000276262, ENSG00000073969	NA	NA	rs199533-C	rs199533	0	199533	synonymous_variant	0	0.83	1e-14	14		1.28	[NR]	Illumina [463185]	N	Parkinson's Disease
Derived_OCT_measures	INL_RPE_thickness_outer_subfield_left	rs35524223	17	44828931	rs199533	2010-09-22	20711177	Hamza TH	2010-08-15	Nat Genet	www.ncbi.nlm.nih.gov/pubmed/20711177	Common genetic variation in the HLA region is associated with late-onset sporadic Parkinson's disease.	Parkinson's disease	2,000 European ancestry cases, 1,986 European ancestry controls	Up to 1,447 cases, 1,468 controls	17q21.31	MAPT	NSF, NSF, NSF			ENSG00000278174, ENSG00000276262, ENSG00000073969	NA	NA	rs199533-C	rs199533	0	199533	synonymous_variant	0	0.78	1e-06	6		1.35	[1.19-1.52]	Illumina [811597]	N	Parkinson's Disease
Derived_OCT_measures	INL_RPE_thickness_outer_subfield_left	rs35524223	17	44856641	rs199515	2012-04-20	22451204	Pankratz N	2012-03-01	Ann Neurol	www.ncbi.nlm.nih.gov/pubmed/22451204	Meta-analysis of Parkinson's disease: identification of a novel locus, RIT2.	Parkinson's disease	4,238 European ancestry cases, 4,239 European ancestry controls	3,738 European ancestry cases, 2,111 European ancestry controls	17q21.31	WNT3	WNT3, WNT3			ENSG00000108379, ENSG00000277641	NA	NA	rs199515-?	rs199515	0	199515	intron_variant	0	NR	3e-17	16.5229		1.32	[NR]	Illumina [2500000] (imputed)	N	Parkinson's Disease
Derived_OCT_measures	INL_RPE_thickness_outer_subfield_left	rs35524223	17	44859144	rs415430	2011-09-14	21812969	Liu X	2011-08-03	BMC Med Genet	www.ncbi.nlm.nih.gov/pubmed/21812969	Genome-wide association study identifies candidate genes for Parkinson's disease in an Ashkenazi Jewish population.	Parkinson's disease	268 Ashkenazi Jewish cases, 178 Ashkenazi Jewish controls	1,782 European ancestry cases, 1,658 European ancestry controls	17q21.31	WNT3	WNT3, WNT3			ENSG00000108379, ENSG00000277641	NA	NA	rs415430-T	rs415430	0	415430	intron_variant	0	0.786	7e-07	6.1549		NA		Illumina [525124]	N	Parkinson's Disease
Derived_OCT_measures	INL_RPE_thickness_outer_subfield_left	rs35524223	17	44865603	rs199498	2014-10-21	24511991	Hill-Burns EM	2014-02-10	BMC Genomics	www.ncbi.nlm.nih.gov/pubmed/24511991	Identification of a novel Parkinson's disease locus via stratified genome-wide association study.	Parkinson's disease	1,565 European ancestry sproadic Parkinson's disease cases, 435 European ancestry familial Parkinson's disease cases, 1,986 European ancestry controls	1,528 European ancestry sporadic Parkinson's disease cases, 707 European ancestry familial Parkinson's disease cases, 796 European ancestry controls	17q21.31	MAPT	WNT3, WNT3			ENSG00000108379, ENSG00000277641	NA	NA	rs199498-T	rs199498	0	199498	intron_variant	0	0.764	2e-06	5.69897		1.35	[1.25-1.45]	Illumina [811597]	N	Parkinson's Disease
Derived_OCT_measures	INL_RPE_thickness_outer_subfield_left	rs35524223	17	44865603	rs199498	2014-10-21	24511991	Hill-Burns EM	2014-02-10	BMC Genomics	www.ncbi.nlm.nih.gov/pubmed/24511991	Identification of a novel Parkinson's disease locus via stratified genome-wide association study.	Parkinson's disease	1,565 European ancestry sproadic Parkinson's disease cases, 435 European ancestry familial Parkinson's disease cases, 1,986 European ancestry controls	1,528 European ancestry sporadic Parkinson's disease cases, 707 European ancestry familial Parkinson's disease cases, 796 European ancestry controls	17q21.31	MAPT	WNT3, WNT3			ENSG00000108379, ENSG00000277641	NA	NA	rs199498-T	rs199498	0	199498	intron_variant	0	0.764	8e-07	6.09691	(Familial)	1.69	[1.57-1.81]	Illumina [811597]	N	Parkinson's Disease
Derived_OCT_measures	INL_RPE_thickness_outer_subfield_right	rs2390669	2	169110394	rs1474055	2019-12-19	31701892	Nalls MA	2019-12-01	Lancet Neurol	www.ncbi.nlm.nih.gov/pubmed/31701892	Identification of novel risk loci, causal insights, and heritable risk for Parkinson's disease: a meta-analysis of genome-wide association studies.	Parkinson's disease or first degree relation to individual with Parkinson's disease	15,056 European ancestry cases, 18,618 European ancestry proxy cases, 449,056 European ancestry controls	22,632 European ancestry cases, 968,735 European ancestry controls	2q24.3	STK39	STK39 - NA	ENSG00000198648			6289	NA	rs1474055-T	rs1474055	0	1474055	regulatory_region_variant	1	0.1312	3e-39	38.5229		0.1796	[0.15-0.21] unit increase	NR [7784415] (imputed)	N	Parkinson's Disease
Derived_OCT_measures	INL_RPE_thickness_outer_subfield_right	rs2390669	2	169110394	rs1474055	2015-05-09	25064009	Nalls MA	2014-07-27	Nat Genet	www.ncbi.nlm.nih.gov/pubmed/25064009	Large-scale meta-analysis of genome-wide association data identifies six new risk loci for Parkinson's disease.	Parkinson's disease	13,708 European ancestry cases, 95,282 European ancestry controls	5,353 European ancestry cases, 5,551 European ancestry controls	2q24.3	STK39	STK39 - NA	ENSG00000198648			6289	NA	rs1474055-T	rs1474055	0	1474055	regulatory_region_variant	1	0.128	1e-20	20		1.214	[1.17-1.26]	Illumina [7893274] (imputed)	N	Parkinson's Disease
Derived_OCT_measures	INL_RPE_thickness_outer_subfield_right	rs2390669	2	169110394	rs1474055	2017-10-24	28892059	Chang D	2017-09-11	Nat Genet	www.ncbi.nlm.nih.gov/pubmed/28892059	A meta-analysis of genome-wide association studies identifies 17 new Parkinson's disease risk loci.	Parkinson's disease	20,184 European ancestry cases, 397,324 European ancestry controls	5,851 European ancestry cases, 5,866 European ancestry controls	2q24.3	STK39	STK39 - NA	ENSG00000198648			6289	NA	rs1474055-T	rs1474055	0	1474055	regulatory_region_variant	1	0.126	6e-26	25.2218		1.20482	[1.16-1.25]	Illumina [11933700] (imputed)	N	Parkinson's Disease
Derived_OCT_measures	INL_RPE_thickness_outer_subfield_right	rs2390669	2	169117025	rs2102808	2015-04-20	21292315	Nalls MA	2011-02-01	Lancet	www.ncbi.nlm.nih.gov/pubmed/21292315	Imputation of sequence variants for identification of genetic risks for Parkinson's disease: a meta-analysis of genome-wide association studies.	Parkinson's disease	5,333 European ancestry cases, 12,019 European ancestry controls	7,053 cases, 9,007 controls	2q24.3	STK39	STK39 - NA	ENSG00000198648			12920	NA	rs2102808-C	rs2102808	0	2102808	intergenic_variant	1	0.12	4e-10	9.39794		1.18	[1.12-1.24]	Illumina [7689524] (imputed)	N	Parkinson's Disease
Derived_OCT_measures	INL_RPE_thickness_outer_subfield_right	rs62054372	17	43705601	rs365825	2017-05-11	27182965	Pickrell JK	2016-05-16	Nat Genet	www.ncbi.nlm.nih.gov/pubmed/27182965	Detection and interpretation of shared genetic influences on 42 human traits.	Parkinson's disease	9,619 European ancestry cases, 324,522 European ancestry controls	NA	17q21.31	CRHR1, LRRC37A3	LINC02210, LINC02210, LINC02210-CRHR1, LINC02210-CRHR1			ENSG00000282171, ENSG00000204650, ENSG00000282456, ENSG00000263715	NA	NA	rs365825-?	rs365825	0	365825	intron_variant	0	NR	4e-32	31.3979		1.27226	[1.22-1.33]	Illumina [12438219] (imputed)	N	Parkinson's Disease
Derived_OCT_measures	INL_RPE_thickness_outer_subfield_right	rs62054372	17	43714850	rs2942168	2015-04-20	21292315	Nalls MA	2011-02-01	Lancet	www.ncbi.nlm.nih.gov/pubmed/21292315	Imputation of sequence variants for identification of genetic risks for Parkinson's disease: a meta-analysis of genome-wide association studies.	Parkinson's disease	5,333 European ancestry cases, 12,019 European ancestry controls	7,053 cases, 9,007 controls	17q21.31	MAPT	LINC02210, LINC02210, LINC02210-CRHR1, LINC02210-CRHR1			ENSG00000282171, ENSG00000204650, ENSG00000282456, ENSG00000263715	NA	NA	rs2942168-G	rs2942168	0	2942168	non_coding_transcript_exon_variant	0	0.78	1e-28	28		1.27	[1.23-1.31]	Illumina [7689524] (imputed)	N	Parkinson's Disease
Derived_OCT_measures	INL_RPE_thickness_outer_subfield_right	rs62054372	17	43719143	rs393152	2009-12-10	19915575	Simon-Sanchez J	2009-11-15	Nat Genet	www.ncbi.nlm.nih.gov/pubmed/19915575	Genome-wide association study reveals genetic risk underlying Parkinson's disease.	Parkinson's disease	1,713 European ancestry cases, 3,978 European ancestry controls	3,361 European ancestry cases, 4,573 European ancestry controls	17q21.31	MAPT, C17orf69, KIAA1267, LOC644246	LINC02210-CRHR1, LINC02210-CRHR1, LINC02210, LINC02210			ENSG00000282456, ENSG00000263715, ENSG00000282171, ENSG00000204650	NA	NA	rs393152-A	rs393152	0	393152	non_coding_transcript_exon_variant	0	0.82	2e-16	15.699		1.3	[NR]	Illumina [463185]	N	Parkinson's Disease
Derived_OCT_measures	INL_RPE_thickness_outer_subfield_right	rs62054372	17	43744203	rs62053943	2020-01-27	31660654	Bandres-Ciga S	2019-10-29	Mov Disord	www.ncbi.nlm.nih.gov/pubmed/31660654	The Genetic Architecture of Parkinson Disease in Spain: Characterizing Population-Specific Risk, Differential Haplotype Structures, and Providing Etiologic Insight.	Parkinson's disease	4,639 Spanish ancestry cases, 2,949 Spanish ancestry controls	NA	17q21.31	CRHR1	LINC02210-CRHR1, LINC02210-CRHR1			ENSG00000282456, ENSG00000263715	NA	NA	rs62053943-T	rs62053943	0	62053943	intron_variant	0	0.17489	8e-09	8.09691		0.2957	[0.2-0.4] unit decrease	Illumina [9911207] (imputed)	N	Parkinson's Disease
Derived_OCT_measures	INL_RPE_thickness_outer_subfield_right	rs62054372	17	43744203	rs62053943	2019-12-19	31701892	Nalls MA	2019-12-01	Lancet Neurol	www.ncbi.nlm.nih.gov/pubmed/31701892	Identification of novel risk loci, causal insights, and heritable risk for Parkinson's disease: a meta-analysis of genome-wide association studies.	Parkinson's disease or first degree relation to individual with Parkinson's disease	15,056 European ancestry cases, 18,618 European ancestry proxy cases, 449,056 European ancestry controls	22,632 European ancestry cases, 968,735 European ancestry controls	17q21.31	CRHR1	LINC02210-CRHR1, LINC02210-CRHR1			ENSG00000282456, ENSG00000263715	NA	NA	rs62053943-T	rs62053943	0	62053943	intron_variant	0	0.1552	4e-68	67.3979		0.27	[0.24-0.3] unit decrease	NR [7784415] (imputed)	N	Parkinson's Disease
Derived_OCT_measures	INL_RPE_thickness_outer_subfield_right	rs62054372	17	43923683	rs12185268	2011-07-20	21738487	Do CB	2011-06-23	PLoS Genet	www.ncbi.nlm.nih.gov/pubmed/21738487	Web-based genome-wide association study identifies two novel loci and a substantial genetic component for Parkinson's disease.	Parkinson's disease	3,426 European ancestry cases, 29,624 European ancestry controls	NA	17q21.31	MAPT	SPPL2C, SPPL2C, SPPL2C, MAPT-AS1, MAPT-AS1			ENSG00000277106, ENSG00000185294, ENSG00000278194, ENSG00000264589, ENSG00000281578	NA	NA	rs12185268-A	rs12185268	0	12185268	missense_variant	0	0.79	3e-14	13.5229		1.3	[1.22-1.39]	Illumina [522782]	N	Parkinson's Disease
Derived_OCT_measures	INL_RPE_thickness_outer_subfield_right	rs62054372	17	43994648	rs17649553	2015-05-09	25064009	Nalls MA	2014-07-27	Nat Genet	www.ncbi.nlm.nih.gov/pubmed/25064009	Large-scale meta-analysis of genome-wide association data identifies six new risk loci for Parkinson's disease.	Parkinson's disease	13,708 European ancestry cases, 95,282 European ancestry controls	5,353 European ancestry cases, 5,551 European ancestry controls	17q21.31	MAPT	MAPT, MAPT, MAPT			ENSG00000277956, ENSG00000276155, ENSG00000186868	NA	NA	rs17649553-C	rs17649553	0	17649553	intron_variant	0	0.774	2e-48	47.699		1.3	[1.27-1.34]	Illumina [7893274] (imputed)	N	Parkinson's Disease
Derived_OCT_measures	INL_RPE_thickness_outer_subfield_right	rs62054372	17	43994648	rs17649553	2017-10-24	28892059	Chang D	2017-09-11	Nat Genet	www.ncbi.nlm.nih.gov/pubmed/28892059	A meta-analysis of genome-wide association studies identifies 17 new Parkinson's disease risk loci.	Parkinson's disease	20,184 European ancestry cases, 397,324 European ancestry controls	5,851 European ancestry cases, 5,866 European ancestry controls	17q21.31	ARHGAP27, CRHR1, KANSL1, SPPL2C, MAPT, STH	MAPT, MAPT, MAPT			ENSG00000277956, ENSG00000276155, ENSG00000186868	NA	NA	rs17649553-C	rs17649553	0	17649553	intron_variant	0	0.779	1e-68	68		1.28205	[1.25-1.32]	Illumina [11933700] (imputed)	N	Parkinson's Disease
Derived_OCT_measures	INL_RPE_thickness_outer_subfield_right	rs62054372	17	44081064	rs8070723	2011-01-03	21044948	Spencer CC	2010-11-02	Hum Mol Genet	www.ncbi.nlm.nih.gov/pubmed/21044948	Dissection of the genetics of Parkinson's disease identifies an additional association 5' of SNCA and multiple associated haplotypes at 17q21.	Parkinson's disease	1,705 European ancestry cases, 5,175 European ancestry controls	1,039 European ancestry cases, 1,984 European ancestry controls	17q21.31	MAPT	MAPT, MAPT, MAPT			ENSG00000277956, ENSG00000276155, ENSG00000186868	NA	NA	rs8070723-?	rs8070723	0	8070723	intron_variant	0	0.76	7e-12	11.1549		1.3	[1.19-1.43]	Illumina [532616]	N	Parkinson's Disease
Derived_OCT_measures	INL_RPE_thickness_outer_subfield_right	rs62054372	17	44126765	rs113434679	2020-01-27	31660654	Bandres-Ciga S	2019-10-29	Mov Disord	www.ncbi.nlm.nih.gov/pubmed/31660654	The Genetic Architecture of Parkinson Disease in Spain: Characterizing Population-Specific Risk, Differential Haplotype Structures, and Providing Etiologic Insight.	Parkinson's disease	4,639 Spanish ancestry cases, 2,949 Spanish ancestry controls	NA	17q21.31	KANSL1, MAPT	KANSL1			ENSG00000120071	NA	NA	rs113434679-A	rs113434679	0	113434679	non_coding_transcript_exon_variant	0	0.22119	9e-13	12.0458		0.311323	[0.23-0.4] unit decrease	Illumina [9911207] (imputed)	N	Parkinson's Disease
Derived_OCT_measures	INL_RPE_thickness_outer_subfield_right	rs62054372	17	44187492	rs17577094	2014-12-05	24842889	Vacic V	2014-05-19	Hum Mol Genet	www.ncbi.nlm.nih.gov/pubmed/24842889	Genome-wide mapping of IBD segments in an Ashkenazi PD cohort identifies associated haplotypes.	Parkinson's disease	1,130 Ashkenazi Jewish cases, 2,611 Ashkenazi Jewish controls	306 Ashkenazi Jewish cases, 2,583 Ashkenazi Jewish controls	17q21.31	MAPT	KANSL1			ENSG00000120071	NA	NA	rs17577094-?	rs17577094	0	17577094	intron_variant	0	0.74	8e-09	8.09691		1.56	[1.39-1.79]	Affymetrix, Illumina [1069161] (imputed)	N	Parkinson's Disease
Derived_OCT_measures	INL_RPE_thickness_outer_subfield_right	rs111404933	17	44788310	rs183211	2011-09-14	21812969	Liu X	2011-08-03	BMC Med Genet	www.ncbi.nlm.nih.gov/pubmed/21812969	Genome-wide association study identifies candidate genes for Parkinson's disease in an Ashkenazi Jewish population.	Parkinson's disease	268 Ashkenazi Jewish cases, 178 Ashkenazi Jewish controls	1,782 European ancestry cases, 1,658 European ancestry controls	17q21.31	NSF	NSF, NSF, NSF			ENSG00000278174, ENSG00000276262, ENSG00000073969	NA	NA	rs183211-T	rs183211	0	183211	intron_variant	0	0.24	3e-07	6.52288		NA		Illumina [525124]	N	Parkinson's Disease
Derived_OCT_measures	INL_RPE_thickness_outer_subfield_right	rs111404933	17	44800946	rs199453	2019-12-19	31701892	Nalls MA	2019-12-01	Lancet Neurol	www.ncbi.nlm.nih.gov/pubmed/31701892	Identification of novel risk loci, causal insights, and heritable risk for Parkinson's disease: a meta-analysis of genome-wide association studies.	Parkinson's disease or first degree relation to individual with Parkinson's disease	15,056 European ancestry cases, 18,618 European ancestry proxy cases, 449,056 European ancestry controls	22,632 European ancestry cases, 968,735 European ancestry controls	17q21.31	NSF	NSF, NSF, NSF			ENSG00000278174, ENSG00000276262, ENSG00000073969	NA	NA	rs199453-T	rs199453	0	199453	intron_variant	0	0.231	9e-67	66.0458		0.2045	[0.18-0.23] unit decrease	NR [7784415] (imputed)	N	Parkinson's Disease
Derived_OCT_measures	INL_RPE_thickness_outer_subfield_right	rs111404933	17	44828931	rs199533	2009-12-10	19915575	Simon-Sanchez J	2009-11-15	Nat Genet	www.ncbi.nlm.nih.gov/pubmed/19915575	Genome-wide association study reveals genetic risk underlying Parkinson's disease.	Parkinson's disease	1,713 European ancestry cases, 3,978 European ancestry controls	3,361 European ancestry cases, 4,573 European ancestry controls	17q21.31	NSF	NSF, NSF, NSF			ENSG00000278174, ENSG00000276262, ENSG00000073969	NA	NA	rs199533-C	rs199533	0	199533	synonymous_variant	0	0.83	1e-14	14		1.28	[NR]	Illumina [463185]	N	Parkinson's Disease
Derived_OCT_measures	INL_RPE_thickness_outer_subfield_right	rs111404933	17	44828931	rs199533	2010-09-22	20711177	Hamza TH	2010-08-15	Nat Genet	www.ncbi.nlm.nih.gov/pubmed/20711177	Common genetic variation in the HLA region is associated with late-onset sporadic Parkinson's disease.	Parkinson's disease	2,000 European ancestry cases, 1,986 European ancestry controls	Up to 1,447 cases, 1,468 controls	17q21.31	MAPT	NSF, NSF, NSF			ENSG00000278174, ENSG00000276262, ENSG00000073969	NA	NA	rs199533-C	rs199533	0	199533	synonymous_variant	0	0.78	1e-06	6		1.35	[1.19-1.52]	Illumina [811597]	N	Parkinson's Disease
Derived_OCT_measures	INL_RPE_thickness_outer_subfield_right	rs111404933	17	44856641	rs199515	2012-04-20	22451204	Pankratz N	2012-03-01	Ann Neurol	www.ncbi.nlm.nih.gov/pubmed/22451204	Meta-analysis of Parkinson's disease: identification of a novel locus, RIT2.	Parkinson's disease	4,238 European ancestry cases, 4,239 European ancestry controls	3,738 European ancestry cases, 2,111 European ancestry controls	17q21.31	WNT3	WNT3, WNT3			ENSG00000108379, ENSG00000277641	NA	NA	rs199515-?	rs199515	0	199515	intron_variant	0	NR	3e-17	16.5229		1.32	[NR]	Illumina [2500000] (imputed)	N	Parkinson's Disease
Derived_OCT_measures	INL_RPE_thickness_outer_subfield_right	rs111404933	17	44859144	rs415430	2011-09-14	21812969	Liu X	2011-08-03	BMC Med Genet	www.ncbi.nlm.nih.gov/pubmed/21812969	Genome-wide association study identifies candidate genes for Parkinson's disease in an Ashkenazi Jewish population.	Parkinson's disease	268 Ashkenazi Jewish cases, 178 Ashkenazi Jewish controls	1,782 European ancestry cases, 1,658 European ancestry controls	17q21.31	WNT3	WNT3, WNT3			ENSG00000108379, ENSG00000277641	NA	NA	rs415430-T	rs415430	0	415430	intron_variant	0	0.786	7e-07	6.1549		NA		Illumina [525124]	N	Parkinson's Disease
Derived_OCT_measures	INL_RPE_thickness_outer_subfield_right	rs111404933	17	44865603	rs199498	2014-10-21	24511991	Hill-Burns EM	2014-02-10	BMC Genomics	www.ncbi.nlm.nih.gov/pubmed/24511991	Identification of a novel Parkinson's disease locus via stratified genome-wide association study.	Parkinson's disease	1,565 European ancestry sproadic Parkinson's disease cases, 435 European ancestry familial Parkinson's disease cases, 1,986 European ancestry controls	1,528 European ancestry sporadic Parkinson's disease cases, 707 European ancestry familial Parkinson's disease cases, 796 European ancestry controls	17q21.31	MAPT	WNT3, WNT3			ENSG00000108379, ENSG00000277641	NA	NA	rs199498-T	rs199498	0	199498	intron_variant	0	0.764	2e-06	5.69897		1.35	[1.25-1.45]	Illumina [811597]	N	Parkinson's Disease
Derived_OCT_measures	INL_RPE_thickness_outer_subfield_right	rs111404933	17	44865603	rs199498	2014-10-21	24511991	Hill-Burns EM	2014-02-10	BMC Genomics	www.ncbi.nlm.nih.gov/pubmed/24511991	Identification of a novel Parkinson's disease locus via stratified genome-wide association study.	Parkinson's disease	1,565 European ancestry sproadic Parkinson's disease cases, 435 European ancestry familial Parkinson's disease cases, 1,986 European ancestry controls	1,528 European ancestry sporadic Parkinson's disease cases, 707 European ancestry familial Parkinson's disease cases, 796 European ancestry controls	17q21.31	MAPT	WNT3, WNT3			ENSG00000108379, ENSG00000277641	NA	NA	rs199498-T	rs199498	0	199498	intron_variant	0	0.764	8e-07	6.09691	(Familial)	1.69	[1.57-1.81]	Illumina [811597]	N	Parkinson's Disease
Derived_OCT_measures	INL_ELM_thickness_left	17:43511281_TGGCTAACACGGTGAAACCCC_T	17	43513441	rs11012	2010-02-05	20070850	Edwards TL	2010-01-13	Ann Hum Genet	www.ncbi.nlm.nih.gov/pubmed/20070850	Genome-wide association study confirms SNPs in SNCA and the MAPT region as common risk factors for Parkinson disease.	Parkinson's disease	1,752 European ancestry cases, 1,745 European ancestry controls	NA	17q21.31	MAPT, PLEKHM1, IMP5	PLEKHM1, PLEKHM1, PLEKHM1			ENSG00000276358, ENSG00000225190, ENSG00000277111	NA	NA	rs11012-T	rs11012	0	11012	3_prime_UTR_variant	0	NR	6e-08	7.22185		1.43	[1.27-1.61]	Illumina [495715] (imputed)	N	Parkinson's Disease
Derived_OCT_measures	INL_ELM_thickness_left	rs62054372	17	43705601	rs365825	2017-05-11	27182965	Pickrell JK	2016-05-16	Nat Genet	www.ncbi.nlm.nih.gov/pubmed/27182965	Detection and interpretation of shared genetic influences on 42 human traits.	Parkinson's disease	9,619 European ancestry cases, 324,522 European ancestry controls	NA	17q21.31	CRHR1, LRRC37A3	LINC02210, LINC02210, LINC02210-CRHR1, LINC02210-CRHR1			ENSG00000282171, ENSG00000204650, ENSG00000282456, ENSG00000263715	NA	NA	rs365825-?	rs365825	0	365825	intron_variant	0	NR	4e-32	31.3979		1.27226	[1.22-1.33]	Illumina [12438219] (imputed)	N	Parkinson's Disease
Derived_OCT_measures	INL_ELM_thickness_left	rs62054372	17	43714850	rs2942168	2015-04-20	21292315	Nalls MA	2011-02-01	Lancet	www.ncbi.nlm.nih.gov/pubmed/21292315	Imputation of sequence variants for identification of genetic risks for Parkinson's disease: a meta-analysis of genome-wide association studies.	Parkinson's disease	5,333 European ancestry cases, 12,019 European ancestry controls	7,053 cases, 9,007 controls	17q21.31	MAPT	LINC02210, LINC02210, LINC02210-CRHR1, LINC02210-CRHR1			ENSG00000282171, ENSG00000204650, ENSG00000282456, ENSG00000263715	NA	NA	rs2942168-G	rs2942168	0	2942168	non_coding_transcript_exon_variant	0	0.78	1e-28	28		1.27	[1.23-1.31]	Illumina [7689524] (imputed)	N	Parkinson's Disease
Derived_OCT_measures	INL_ELM_thickness_left	rs62054372	17	43719143	rs393152	2009-12-10	19915575	Simon-Sanchez J	2009-11-15	Nat Genet	www.ncbi.nlm.nih.gov/pubmed/19915575	Genome-wide association study reveals genetic risk underlying Parkinson's disease.	Parkinson's disease	1,713 European ancestry cases, 3,978 European ancestry controls	3,361 European ancestry cases, 4,573 European ancestry controls	17q21.31	MAPT, C17orf69, KIAA1267, LOC644246	LINC02210-CRHR1, LINC02210-CRHR1, LINC02210, LINC02210			ENSG00000282456, ENSG00000263715, ENSG00000282171, ENSG00000204650	NA	NA	rs393152-A	rs393152	0	393152	non_coding_transcript_exon_variant	0	0.82	2e-16	15.699		1.3	[NR]	Illumina [463185]	N	Parkinson's Disease
Derived_OCT_measures	INL_ELM_thickness_left	rs62054372	17	43744203	rs62053943	2020-01-27	31660654	Bandres-Ciga S	2019-10-29	Mov Disord	www.ncbi.nlm.nih.gov/pubmed/31660654	The Genetic Architecture of Parkinson Disease in Spain: Characterizing Population-Specific Risk, Differential Haplotype Structures, and Providing Etiologic Insight.	Parkinson's disease	4,639 Spanish ancestry cases, 2,949 Spanish ancestry controls	NA	17q21.31	CRHR1	LINC02210-CRHR1, LINC02210-CRHR1			ENSG00000282456, ENSG00000263715	NA	NA	rs62053943-T	rs62053943	0	62053943	intron_variant	0	0.17489	8e-09	8.09691		0.2957	[0.2-0.4] unit decrease	Illumina [9911207] (imputed)	N	Parkinson's Disease
Derived_OCT_measures	INL_ELM_thickness_left	rs62054372	17	43744203	rs62053943	2019-12-19	31701892	Nalls MA	2019-12-01	Lancet Neurol	www.ncbi.nlm.nih.gov/pubmed/31701892	Identification of novel risk loci, causal insights, and heritable risk for Parkinson's disease: a meta-analysis of genome-wide association studies.	Parkinson's disease or first degree relation to individual with Parkinson's disease	15,056 European ancestry cases, 18,618 European ancestry proxy cases, 449,056 European ancestry controls	22,632 European ancestry cases, 968,735 European ancestry controls	17q21.31	CRHR1	LINC02210-CRHR1, LINC02210-CRHR1			ENSG00000282456, ENSG00000263715	NA	NA	rs62053943-T	rs62053943	0	62053943	intron_variant	0	0.1552	4e-68	67.3979		0.27	[0.24-0.3] unit decrease	NR [7784415] (imputed)	N	Parkinson's Disease
Derived_OCT_measures	INL_ELM_thickness_left	rs62054372	17	43923683	rs12185268	2011-07-20	21738487	Do CB	2011-06-23	PLoS Genet	www.ncbi.nlm.nih.gov/pubmed/21738487	Web-based genome-wide association study identifies two novel loci and a substantial genetic component for Parkinson's disease.	Parkinson's disease	3,426 European ancestry cases, 29,624 European ancestry controls	NA	17q21.31	MAPT	SPPL2C, SPPL2C, SPPL2C, MAPT-AS1, MAPT-AS1			ENSG00000277106, ENSG00000185294, ENSG00000278194, ENSG00000264589, ENSG00000281578	NA	NA	rs12185268-A	rs12185268	0	12185268	missense_variant	0	0.79	3e-14	13.5229		1.3	[1.22-1.39]	Illumina [522782]	N	Parkinson's Disease
Derived_OCT_measures	INL_ELM_thickness_left	rs62054372	17	43994648	rs17649553	2015-05-09	25064009	Nalls MA	2014-07-27	Nat Genet	www.ncbi.nlm.nih.gov/pubmed/25064009	Large-scale meta-analysis of genome-wide association data identifies six new risk loci for Parkinson's disease.	Parkinson's disease	13,708 European ancestry cases, 95,282 European ancestry controls	5,353 European ancestry cases, 5,551 European ancestry controls	17q21.31	MAPT	MAPT, MAPT, MAPT			ENSG00000277956, ENSG00000276155, ENSG00000186868	NA	NA	rs17649553-C	rs17649553	0	17649553	intron_variant	0	0.774	2e-48	47.699		1.3	[1.27-1.34]	Illumina [7893274] (imputed)	N	Parkinson's Disease
Derived_OCT_measures	INL_ELM_thickness_left	rs62054372	17	43994648	rs17649553	2017-10-24	28892059	Chang D	2017-09-11	Nat Genet	www.ncbi.nlm.nih.gov/pubmed/28892059	A meta-analysis of genome-wide association studies identifies 17 new Parkinson's disease risk loci.	Parkinson's disease	20,184 European ancestry cases, 397,324 European ancestry controls	5,851 European ancestry cases, 5,866 European ancestry controls	17q21.31	ARHGAP27, CRHR1, KANSL1, SPPL2C, MAPT, STH	MAPT, MAPT, MAPT			ENSG00000277956, ENSG00000276155, ENSG00000186868	NA	NA	rs17649553-C	rs17649553	0	17649553	intron_variant	0	0.779	1e-68	68		1.28205	[1.25-1.32]	Illumina [11933700] (imputed)	N	Parkinson's Disease
Derived_OCT_measures	INL_ELM_thickness_left	rs62054372	17	44081064	rs8070723	2011-01-03	21044948	Spencer CC	2010-11-02	Hum Mol Genet	www.ncbi.nlm.nih.gov/pubmed/21044948	Dissection of the genetics of Parkinson's disease identifies an additional association 5' of SNCA and multiple associated haplotypes at 17q21.	Parkinson's disease	1,705 European ancestry cases, 5,175 European ancestry controls	1,039 European ancestry cases, 1,984 European ancestry controls	17q21.31	MAPT	MAPT, MAPT, MAPT			ENSG00000277956, ENSG00000276155, ENSG00000186868	NA	NA	rs8070723-?	rs8070723	0	8070723	intron_variant	0	0.76	7e-12	11.1549		1.3	[1.19-1.43]	Illumina [532616]	N	Parkinson's Disease
Derived_OCT_measures	INL_ELM_thickness_left	rs62054372	17	44126765	rs113434679	2020-01-27	31660654	Bandres-Ciga S	2019-10-29	Mov Disord	www.ncbi.nlm.nih.gov/pubmed/31660654	The Genetic Architecture of Parkinson Disease in Spain: Characterizing Population-Specific Risk, Differential Haplotype Structures, and Providing Etiologic Insight.	Parkinson's disease	4,639 Spanish ancestry cases, 2,949 Spanish ancestry controls	NA	17q21.31	KANSL1, MAPT	KANSL1			ENSG00000120071	NA	NA	rs113434679-A	rs113434679	0	113434679	non_coding_transcript_exon_variant	0	0.22119	9e-13	12.0458		0.311323	[0.23-0.4] unit decrease	Illumina [9911207] (imputed)	N	Parkinson's Disease
Derived_OCT_measures	INL_ELM_thickness_left	rs62054372	17	44187492	rs17577094	2014-12-05	24842889	Vacic V	2014-05-19	Hum Mol Genet	www.ncbi.nlm.nih.gov/pubmed/24842889	Genome-wide mapping of IBD segments in an Ashkenazi PD cohort identifies associated haplotypes.	Parkinson's disease	1,130 Ashkenazi Jewish cases, 2,611 Ashkenazi Jewish controls	306 Ashkenazi Jewish cases, 2,583 Ashkenazi Jewish controls	17q21.31	MAPT	KANSL1			ENSG00000120071	NA	NA	rs17577094-?	rs17577094	0	17577094	intron_variant	0	0.74	8e-09	8.09691		1.56	[1.39-1.79]	Affymetrix, Illumina [1069161] (imputed)	N	Parkinson's Disease
Derived_OCT_measures	INL_ELM_thickness_left	rs111404933	17	44788310	rs183211	2011-09-14	21812969	Liu X	2011-08-03	BMC Med Genet	www.ncbi.nlm.nih.gov/pubmed/21812969	Genome-wide association study identifies candidate genes for Parkinson's disease in an Ashkenazi Jewish population.	Parkinson's disease	268 Ashkenazi Jewish cases, 178 Ashkenazi Jewish controls	1,782 European ancestry cases, 1,658 European ancestry controls	17q21.31	NSF	NSF, NSF, NSF			ENSG00000278174, ENSG00000276262, ENSG00000073969	NA	NA	rs183211-T	rs183211	0	183211	intron_variant	0	0.24	3e-07	6.52288		NA		Illumina [525124]	N	Parkinson's Disease
Derived_OCT_measures	INL_ELM_thickness_left	rs111404933	17	44800946	rs199453	2019-12-19	31701892	Nalls MA	2019-12-01	Lancet Neurol	www.ncbi.nlm.nih.gov/pubmed/31701892	Identification of novel risk loci, causal insights, and heritable risk for Parkinson's disease: a meta-analysis of genome-wide association studies.	Parkinson's disease or first degree relation to individual with Parkinson's disease	15,056 European ancestry cases, 18,618 European ancestry proxy cases, 449,056 European ancestry controls	22,632 European ancestry cases, 968,735 European ancestry controls	17q21.31	NSF	NSF, NSF, NSF			ENSG00000278174, ENSG00000276262, ENSG00000073969	NA	NA	rs199453-T	rs199453	0	199453	intron_variant	0	0.231	9e-67	66.0458		0.2045	[0.18-0.23] unit decrease	NR [7784415] (imputed)	N	Parkinson's Disease
Derived_OCT_measures	INL_ELM_thickness_left	rs111404933	17	44828931	rs199533	2009-12-10	19915575	Simon-Sanchez J	2009-11-15	Nat Genet	www.ncbi.nlm.nih.gov/pubmed/19915575	Genome-wide association study reveals genetic risk underlying Parkinson's disease.	Parkinson's disease	1,713 European ancestry cases, 3,978 European ancestry controls	3,361 European ancestry cases, 4,573 European ancestry controls	17q21.31	NSF	NSF, NSF, NSF			ENSG00000278174, ENSG00000276262, ENSG00000073969	NA	NA	rs199533-C	rs199533	0	199533	synonymous_variant	0	0.83	1e-14	14		1.28	[NR]	Illumina [463185]	N	Parkinson's Disease
Derived_OCT_measures	INL_ELM_thickness_left	rs111404933	17	44828931	rs199533	2010-09-22	20711177	Hamza TH	2010-08-15	Nat Genet	www.ncbi.nlm.nih.gov/pubmed/20711177	Common genetic variation in the HLA region is associated with late-onset sporadic Parkinson's disease.	Parkinson's disease	2,000 European ancestry cases, 1,986 European ancestry controls	Up to 1,447 cases, 1,468 controls	17q21.31	MAPT	NSF, NSF, NSF			ENSG00000278174, ENSG00000276262, ENSG00000073969	NA	NA	rs199533-C	rs199533	0	199533	synonymous_variant	0	0.78	1e-06	6		1.35	[1.19-1.52]	Illumina [811597]	N	Parkinson's Disease
Derived_OCT_measures	INL_ELM_thickness_left	rs111404933	17	44856641	rs199515	2012-04-20	22451204	Pankratz N	2012-03-01	Ann Neurol	www.ncbi.nlm.nih.gov/pubmed/22451204	Meta-analysis of Parkinson's disease: identification of a novel locus, RIT2.	Parkinson's disease	4,238 European ancestry cases, 4,239 European ancestry controls	3,738 European ancestry cases, 2,111 European ancestry controls	17q21.31	WNT3	WNT3, WNT3			ENSG00000108379, ENSG00000277641	NA	NA	rs199515-?	rs199515	0	199515	intron_variant	0	NR	3e-17	16.5229		1.32	[NR]	Illumina [2500000] (imputed)	N	Parkinson's Disease
Derived_OCT_measures	INL_ELM_thickness_left	rs111404933	17	44859144	rs415430	2011-09-14	21812969	Liu X	2011-08-03	BMC Med Genet	www.ncbi.nlm.nih.gov/pubmed/21812969	Genome-wide association study identifies candidate genes for Parkinson's disease in an Ashkenazi Jewish population.	Parkinson's disease	268 Ashkenazi Jewish cases, 178 Ashkenazi Jewish controls	1,782 European ancestry cases, 1,658 European ancestry controls	17q21.31	WNT3	WNT3, WNT3			ENSG00000108379, ENSG00000277641	NA	NA	rs415430-T	rs415430	0	415430	intron_variant	0	0.786	7e-07	6.1549		NA		Illumina [525124]	N	Parkinson's Disease
Derived_OCT_measures	INL_ELM_thickness_left	rs111404933	17	44865603	rs199498	2014-10-21	24511991	Hill-Burns EM	2014-02-10	BMC Genomics	www.ncbi.nlm.nih.gov/pubmed/24511991	Identification of a novel Parkinson's disease locus via stratified genome-wide association study.	Parkinson's disease	1,565 European ancestry sproadic Parkinson's disease cases, 435 European ancestry familial Parkinson's disease cases, 1,986 European ancestry controls	1,528 European ancestry sporadic Parkinson's disease cases, 707 European ancestry familial Parkinson's disease cases, 796 European ancestry controls	17q21.31	MAPT	WNT3, WNT3			ENSG00000108379, ENSG00000277641	NA	NA	rs199498-T	rs199498	0	199498	intron_variant	0	0.764	2e-06	5.69897		1.35	[1.25-1.45]	Illumina [811597]	N	Parkinson's Disease
Derived_OCT_measures	INL_ELM_thickness_left	rs111404933	17	44865603	rs199498	2014-10-21	24511991	Hill-Burns EM	2014-02-10	BMC Genomics	www.ncbi.nlm.nih.gov/pubmed/24511991	Identification of a novel Parkinson's disease locus via stratified genome-wide association study.	Parkinson's disease	1,565 European ancestry sproadic Parkinson's disease cases, 435 European ancestry familial Parkinson's disease cases, 1,986 European ancestry controls	1,528 European ancestry sporadic Parkinson's disease cases, 707 European ancestry familial Parkinson's disease cases, 796 European ancestry controls	17q21.31	MAPT	WNT3, WNT3			ENSG00000108379, ENSG00000277641	NA	NA	rs199498-T	rs199498	0	199498	intron_variant	0	0.764	8e-07	6.09691	(Familial)	1.69	[1.57-1.81]	Illumina [811597]	N	Parkinson's Disease
Derived_OCT_measures	overall_macular_thickness_left	rs2732631	17	43705601	rs365825	2017-05-11	27182965	Pickrell JK	2016-05-16	Nat Genet	www.ncbi.nlm.nih.gov/pubmed/27182965	Detection and interpretation of shared genetic influences on 42 human traits.	Parkinson's disease	9,619 European ancestry cases, 324,522 European ancestry controls	NA	17q21.31	CRHR1, LRRC37A3	LINC02210, LINC02210, LINC02210-CRHR1, LINC02210-CRHR1			ENSG00000282171, ENSG00000204650, ENSG00000282456, ENSG00000263715	NA	NA	rs365825-?	rs365825	0	365825	intron_variant	0	NR	4e-32	31.3979		1.27226	[1.22-1.33]	Illumina [12438219] (imputed)	N	Parkinson's Disease
Derived_OCT_measures	overall_macular_thickness_left	rs2732631	17	43714850	rs2942168	2015-04-20	21292315	Nalls MA	2011-02-01	Lancet	www.ncbi.nlm.nih.gov/pubmed/21292315	Imputation of sequence variants for identification of genetic risks for Parkinson's disease: a meta-analysis of genome-wide association studies.	Parkinson's disease	5,333 European ancestry cases, 12,019 European ancestry controls	7,053 cases, 9,007 controls	17q21.31	MAPT	LINC02210, LINC02210, LINC02210-CRHR1, LINC02210-CRHR1			ENSG00000282171, ENSG00000204650, ENSG00000282456, ENSG00000263715	NA	NA	rs2942168-G	rs2942168	0	2942168	non_coding_transcript_exon_variant	0	0.78	1e-28	28		1.27	[1.23-1.31]	Illumina [7689524] (imputed)	N	Parkinson's Disease
Derived_OCT_measures	overall_macular_thickness_left	rs2732631	17	43719143	rs393152	2009-12-10	19915575	Simon-Sanchez J	2009-11-15	Nat Genet	www.ncbi.nlm.nih.gov/pubmed/19915575	Genome-wide association study reveals genetic risk underlying Parkinson's disease.	Parkinson's disease	1,713 European ancestry cases, 3,978 European ancestry controls	3,361 European ancestry cases, 4,573 European ancestry controls	17q21.31	MAPT, C17orf69, KIAA1267, LOC644246	LINC02210-CRHR1, LINC02210-CRHR1, LINC02210, LINC02210			ENSG00000282456, ENSG00000263715, ENSG00000282171, ENSG00000204650	NA	NA	rs393152-A	rs393152	0	393152	non_coding_transcript_exon_variant	0	0.82	2e-16	15.699		1.3	[NR]	Illumina [463185]	N	Parkinson's Disease
Derived_OCT_measures	overall_macular_thickness_left	rs2732631	17	43744203	rs62053943	2020-01-27	31660654	Bandres-Ciga S	2019-10-29	Mov Disord	www.ncbi.nlm.nih.gov/pubmed/31660654	The Genetic Architecture of Parkinson Disease in Spain: Characterizing Population-Specific Risk, Differential Haplotype Structures, and Providing Etiologic Insight.	Parkinson's disease	4,639 Spanish ancestry cases, 2,949 Spanish ancestry controls	NA	17q21.31	CRHR1	LINC02210-CRHR1, LINC02210-CRHR1			ENSG00000282456, ENSG00000263715	NA	NA	rs62053943-T	rs62053943	0	62053943	intron_variant	0	0.17489	8e-09	8.09691		0.2957	[0.2-0.4] unit decrease	Illumina [9911207] (imputed)	N	Parkinson's Disease
Derived_OCT_measures	overall_macular_thickness_left	rs2732631	17	43744203	rs62053943	2019-12-19	31701892	Nalls MA	2019-12-01	Lancet Neurol	www.ncbi.nlm.nih.gov/pubmed/31701892	Identification of novel risk loci, causal insights, and heritable risk for Parkinson's disease: a meta-analysis of genome-wide association studies.	Parkinson's disease or first degree relation to individual with Parkinson's disease	15,056 European ancestry cases, 18,618 European ancestry proxy cases, 449,056 European ancestry controls	22,632 European ancestry cases, 968,735 European ancestry controls	17q21.31	CRHR1	LINC02210-CRHR1, LINC02210-CRHR1			ENSG00000282456, ENSG00000263715	NA	NA	rs62053943-T	rs62053943	0	62053943	intron_variant	0	0.1552	4e-68	67.3979		0.27	[0.24-0.3] unit decrease	NR [7784415] (imputed)	N	Parkinson's Disease
Derived_OCT_measures	overall_macular_thickness_left	rs2732631	17	43923683	rs12185268	2011-07-20	21738487	Do CB	2011-06-23	PLoS Genet	www.ncbi.nlm.nih.gov/pubmed/21738487	Web-based genome-wide association study identifies two novel loci and a substantial genetic component for Parkinson's disease.	Parkinson's disease	3,426 European ancestry cases, 29,624 European ancestry controls	NA	17q21.31	MAPT	SPPL2C, SPPL2C, SPPL2C, MAPT-AS1, MAPT-AS1			ENSG00000277106, ENSG00000185294, ENSG00000278194, ENSG00000264589, ENSG00000281578	NA	NA	rs12185268-A	rs12185268	0	12185268	missense_variant	0	0.79	3e-14	13.5229		1.3	[1.22-1.39]	Illumina [522782]	N	Parkinson's Disease
Derived_OCT_measures	overall_macular_thickness_left	rs2732631	17	43994648	rs17649553	2015-05-09	25064009	Nalls MA	2014-07-27	Nat Genet	www.ncbi.nlm.nih.gov/pubmed/25064009	Large-scale meta-analysis of genome-wide association data identifies six new risk loci for Parkinson's disease.	Parkinson's disease	13,708 European ancestry cases, 95,282 European ancestry controls	5,353 European ancestry cases, 5,551 European ancestry controls	17q21.31	MAPT	MAPT, MAPT, MAPT			ENSG00000277956, ENSG00000276155, ENSG00000186868	NA	NA	rs17649553-C	rs17649553	0	17649553	intron_variant	0	0.774	2e-48	47.699		1.3	[1.27-1.34]	Illumina [7893274] (imputed)	N	Parkinson's Disease
Derived_OCT_measures	overall_macular_thickness_left	rs2732631	17	43994648	rs17649553	2017-10-24	28892059	Chang D	2017-09-11	Nat Genet	www.ncbi.nlm.nih.gov/pubmed/28892059	A meta-analysis of genome-wide association studies identifies 17 new Parkinson's disease risk loci.	Parkinson's disease	20,184 European ancestry cases, 397,324 European ancestry controls	5,851 European ancestry cases, 5,866 European ancestry controls	17q21.31	ARHGAP27, CRHR1, KANSL1, SPPL2C, MAPT, STH	MAPT, MAPT, MAPT			ENSG00000277956, ENSG00000276155, ENSG00000186868	NA	NA	rs17649553-C	rs17649553	0	17649553	intron_variant	0	0.779	1e-68	68		1.28205	[1.25-1.32]	Illumina [11933700] (imputed)	N	Parkinson's Disease
Derived_OCT_measures	overall_macular_thickness_left	rs2732631	17	44081064	rs8070723	2011-01-03	21044948	Spencer CC	2010-11-02	Hum Mol Genet	www.ncbi.nlm.nih.gov/pubmed/21044948	Dissection of the genetics of Parkinson's disease identifies an additional association 5' of SNCA and multiple associated haplotypes at 17q21.	Parkinson's disease	1,705 European ancestry cases, 5,175 European ancestry controls	1,039 European ancestry cases, 1,984 European ancestry controls	17q21.31	MAPT	MAPT, MAPT, MAPT			ENSG00000277956, ENSG00000276155, ENSG00000186868	NA	NA	rs8070723-?	rs8070723	0	8070723	intron_variant	0	0.76	7e-12	11.1549		1.3	[1.19-1.43]	Illumina [532616]	N	Parkinson's Disease
Derived_OCT_measures	overall_macular_thickness_left	rs2732631	17	44126765	rs113434679	2020-01-27	31660654	Bandres-Ciga S	2019-10-29	Mov Disord	www.ncbi.nlm.nih.gov/pubmed/31660654	The Genetic Architecture of Parkinson Disease in Spain: Characterizing Population-Specific Risk, Differential Haplotype Structures, and Providing Etiologic Insight.	Parkinson's disease	4,639 Spanish ancestry cases, 2,949 Spanish ancestry controls	NA	17q21.31	KANSL1, MAPT	KANSL1			ENSG00000120071	NA	NA	rs113434679-A	rs113434679	0	113434679	non_coding_transcript_exon_variant	0	0.22119	9e-13	12.0458		0.311323	[0.23-0.4] unit decrease	Illumina [9911207] (imputed)	N	Parkinson's Disease
Derived_OCT_measures	overall_macular_thickness_left	rs2732631	17	44187492	rs17577094	2014-12-05	24842889	Vacic V	2014-05-19	Hum Mol Genet	www.ncbi.nlm.nih.gov/pubmed/24842889	Genome-wide mapping of IBD segments in an Ashkenazi PD cohort identifies associated haplotypes.	Parkinson's disease	1,130 Ashkenazi Jewish cases, 2,611 Ashkenazi Jewish controls	306 Ashkenazi Jewish cases, 2,583 Ashkenazi Jewish controls	17q21.31	MAPT	KANSL1			ENSG00000120071	NA	NA	rs17577094-?	rs17577094	0	17577094	intron_variant	0	0.74	8e-09	8.09691		1.56	[1.39-1.79]	Affymetrix, Illumina [1069161] (imputed)	N	Parkinson's Disease
Derived_OCT_measures	overall_macular_thickness_left	rs7225002	17	44189067	rs7225002	2019-12-19	31701892	Nalls MA	2019-12-01	Lancet Neurol	www.ncbi.nlm.nih.gov/pubmed/31701892	Identification of novel risk loci, causal insights, and heritable risk for Parkinson's disease: a meta-analysis of genome-wide association studies.	Parkinson's disease or first degree relation to individual with Parkinson's disease	15,056 European ancestry cases, 18,618 European ancestry proxy cases, 449,056 European ancestry controls	22,632 European ancestry cases, 968,735 European ancestry controls	17q21.31	KANSL1	KANSL1			ENSG00000120071	NA	NA	rs7225002-A	rs7225002	0	7225002	intron_variant	0	0.6094	2e-40	39.699		0.1351	[0.12-0.15] unit increase	NR [7784415] (imputed)	N	Parkinson's Disease
Derived_OCT_measures	overall_macular_thickness_left	rs56755526	17	44788310	rs183211	2011-09-14	21812969	Liu X	2011-08-03	BMC Med Genet	www.ncbi.nlm.nih.gov/pubmed/21812969	Genome-wide association study identifies candidate genes for Parkinson's disease in an Ashkenazi Jewish population.	Parkinson's disease	268 Ashkenazi Jewish cases, 178 Ashkenazi Jewish controls	1,782 European ancestry cases, 1,658 European ancestry controls	17q21.31	NSF	NSF, NSF, NSF			ENSG00000278174, ENSG00000276262, ENSG00000073969	NA	NA	rs183211-T	rs183211	0	183211	intron_variant	0	0.24	3e-07	6.52288		NA		Illumina [525124]	N	Parkinson's Disease
Derived_OCT_measures	overall_macular_thickness_left	rs56755526	17	44800946	rs199453	2019-12-19	31701892	Nalls MA	2019-12-01	Lancet Neurol	www.ncbi.nlm.nih.gov/pubmed/31701892	Identification of novel risk loci, causal insights, and heritable risk for Parkinson's disease: a meta-analysis of genome-wide association studies.	Parkinson's disease or first degree relation to individual with Parkinson's disease	15,056 European ancestry cases, 18,618 European ancestry proxy cases, 449,056 European ancestry controls	22,632 European ancestry cases, 968,735 European ancestry controls	17q21.31	NSF	NSF, NSF, NSF			ENSG00000278174, ENSG00000276262, ENSG00000073969	NA	NA	rs199453-T	rs199453	0	199453	intron_variant	0	0.231	9e-67	66.0458		0.2045	[0.18-0.23] unit decrease	NR [7784415] (imputed)	N	Parkinson's Disease
Derived_OCT_measures	overall_macular_thickness_left	rs2732631	17	44828931	rs199533	2009-12-10	19915575	Simon-Sanchez J	2009-11-15	Nat Genet	www.ncbi.nlm.nih.gov/pubmed/19915575	Genome-wide association study reveals genetic risk underlying Parkinson's disease.	Parkinson's disease	1,713 European ancestry cases, 3,978 European ancestry controls	3,361 European ancestry cases, 4,573 European ancestry controls	17q21.31	NSF	NSF, NSF, NSF			ENSG00000278174, ENSG00000276262, ENSG00000073969	NA	NA	rs199533-C	rs199533	0	199533	synonymous_variant	0	0.83	1e-14	14		1.28	[NR]	Illumina [463185]	N	Parkinson's Disease
Derived_OCT_measures	overall_macular_thickness_left	rs2732631	17	44828931	rs199533	2010-09-22	20711177	Hamza TH	2010-08-15	Nat Genet	www.ncbi.nlm.nih.gov/pubmed/20711177	Common genetic variation in the HLA region is associated with late-onset sporadic Parkinson's disease.	Parkinson's disease	2,000 European ancestry cases, 1,986 European ancestry controls	Up to 1,447 cases, 1,468 controls	17q21.31	MAPT	NSF, NSF, NSF			ENSG00000278174, ENSG00000276262, ENSG00000073969	NA	NA	rs199533-C	rs199533	0	199533	synonymous_variant	0	0.78	1e-06	6		1.35	[1.19-1.52]	Illumina [811597]	N	Parkinson's Disease
Derived_OCT_measures	overall_macular_thickness_left	rs2732631	17	44856641	rs199515	2012-04-20	22451204	Pankratz N	2012-03-01	Ann Neurol	www.ncbi.nlm.nih.gov/pubmed/22451204	Meta-analysis of Parkinson's disease: identification of a novel locus, RIT2.	Parkinson's disease	4,238 European ancestry cases, 4,239 European ancestry controls	3,738 European ancestry cases, 2,111 European ancestry controls	17q21.31	WNT3	WNT3, WNT3			ENSG00000108379, ENSG00000277641	NA	NA	rs199515-?	rs199515	0	199515	intron_variant	0	NR	3e-17	16.5229		1.32	[NR]	Illumina [2500000] (imputed)	N	Parkinson's Disease
Derived_OCT_measures	overall_macular_thickness_left	rs2732631	17	44859144	rs415430	2011-09-14	21812969	Liu X	2011-08-03	BMC Med Genet	www.ncbi.nlm.nih.gov/pubmed/21812969	Genome-wide association study identifies candidate genes for Parkinson's disease in an Ashkenazi Jewish population.	Parkinson's disease	268 Ashkenazi Jewish cases, 178 Ashkenazi Jewish controls	1,782 European ancestry cases, 1,658 European ancestry controls	17q21.31	WNT3	WNT3, WNT3			ENSG00000108379, ENSG00000277641	NA	NA	rs415430-T	rs415430	0	415430	intron_variant	0	0.786	7e-07	6.1549		NA		Illumina [525124]	N	Parkinson's Disease
Derived_OCT_measures	overall_macular_thickness_left	rs2732631	17	44865603	rs199498	2014-10-21	24511991	Hill-Burns EM	2014-02-10	BMC Genomics	www.ncbi.nlm.nih.gov/pubmed/24511991	Identification of a novel Parkinson's disease locus via stratified genome-wide association study.	Parkinson's disease	1,565 European ancestry sproadic Parkinson's disease cases, 435 European ancestry familial Parkinson's disease cases, 1,986 European ancestry controls	1,528 European ancestry sporadic Parkinson's disease cases, 707 European ancestry familial Parkinson's disease cases, 796 European ancestry controls	17q21.31	MAPT	WNT3, WNT3			ENSG00000108379, ENSG00000277641	NA	NA	rs199498-T	rs199498	0	199498	intron_variant	0	0.764	2e-06	5.69897		1.35	[1.25-1.45]	Illumina [811597]	N	Parkinson's Disease
Derived_OCT_measures	overall_macular_thickness_left	rs2732631	17	44865603	rs199498	2014-10-21	24511991	Hill-Burns EM	2014-02-10	BMC Genomics	www.ncbi.nlm.nih.gov/pubmed/24511991	Identification of a novel Parkinson's disease locus via stratified genome-wide association study.	Parkinson's disease	1,565 European ancestry sproadic Parkinson's disease cases, 435 European ancestry familial Parkinson's disease cases, 1,986 European ancestry controls	1,528 European ancestry sporadic Parkinson's disease cases, 707 European ancestry familial Parkinson's disease cases, 796 European ancestry controls	17q21.31	MAPT	WNT3, WNT3			ENSG00000108379, ENSG00000277641	NA	NA	rs199498-T	rs199498	0	199498	intron_variant	0	0.764	8e-07	6.09691	(Familial)	1.69	[1.57-1.81]	Illumina [811597]	N	Parkinson's Disease
Derived_OCT_measures	overall_macular_thickness_right	17:43511281_TGGCTAACACGGTGAAACCCC_T	17	43513441	rs11012	2010-02-05	20070850	Edwards TL	2010-01-13	Ann Hum Genet	www.ncbi.nlm.nih.gov/pubmed/20070850	Genome-wide association study confirms SNPs in SNCA and the MAPT region as common risk factors for Parkinson disease.	Parkinson's disease	1,752 European ancestry cases, 1,745 European ancestry controls	NA	17q21.31	MAPT, PLEKHM1, IMP5	PLEKHM1, PLEKHM1, PLEKHM1			ENSG00000276358, ENSG00000225190, ENSG00000277111	NA	NA	rs11012-T	rs11012	0	11012	3_prime_UTR_variant	0	NR	6e-08	7.22185		1.43	[1.27-1.61]	Illumina [495715] (imputed)	N	Parkinson's Disease
Derived_OCT_measures	overall_macular_thickness_right	17:43933190_GTTTTTA_G	17	43705601	rs365825	2017-05-11	27182965	Pickrell JK	2016-05-16	Nat Genet	www.ncbi.nlm.nih.gov/pubmed/27182965	Detection and interpretation of shared genetic influences on 42 human traits.	Parkinson's disease	9,619 European ancestry cases, 324,522 European ancestry controls	NA	17q21.31	CRHR1, LRRC37A3	LINC02210, LINC02210, LINC02210-CRHR1, LINC02210-CRHR1			ENSG00000282171, ENSG00000204650, ENSG00000282456, ENSG00000263715	NA	NA	rs365825-?	rs365825	0	365825	intron_variant	0	NR	4e-32	31.3979		1.27226	[1.22-1.33]	Illumina [12438219] (imputed)	N	Parkinson's Disease
Derived_OCT_measures	overall_macular_thickness_right	17:43933190_GTTTTTA_G	17	43714850	rs2942168	2015-04-20	21292315	Nalls MA	2011-02-01	Lancet	www.ncbi.nlm.nih.gov/pubmed/21292315	Imputation of sequence variants for identification of genetic risks for Parkinson's disease: a meta-analysis of genome-wide association studies.	Parkinson's disease	5,333 European ancestry cases, 12,019 European ancestry controls	7,053 cases, 9,007 controls	17q21.31	MAPT	LINC02210, LINC02210, LINC02210-CRHR1, LINC02210-CRHR1			ENSG00000282171, ENSG00000204650, ENSG00000282456, ENSG00000263715	NA	NA	rs2942168-G	rs2942168	0	2942168	non_coding_transcript_exon_variant	0	0.78	1e-28	28		1.27	[1.23-1.31]	Illumina [7689524] (imputed)	N	Parkinson's Disease
Derived_OCT_measures	overall_macular_thickness_right	17:43933190_GTTTTTA_G	17	43719143	rs393152	2009-12-10	19915575	Simon-Sanchez J	2009-11-15	Nat Genet	www.ncbi.nlm.nih.gov/pubmed/19915575	Genome-wide association study reveals genetic risk underlying Parkinson's disease.	Parkinson's disease	1,713 European ancestry cases, 3,978 European ancestry controls	3,361 European ancestry cases, 4,573 European ancestry controls	17q21.31	MAPT, C17orf69, KIAA1267, LOC644246	LINC02210-CRHR1, LINC02210-CRHR1, LINC02210, LINC02210			ENSG00000282456, ENSG00000263715, ENSG00000282171, ENSG00000204650	NA	NA	rs393152-A	rs393152	0	393152	non_coding_transcript_exon_variant	0	0.82	2e-16	15.699		1.3	[NR]	Illumina [463185]	N	Parkinson's Disease
Derived_OCT_measures	overall_macular_thickness_right	17:43933190_GTTTTTA_G	17	43744203	rs62053943	2020-01-27	31660654	Bandres-Ciga S	2019-10-29	Mov Disord	www.ncbi.nlm.nih.gov/pubmed/31660654	The Genetic Architecture of Parkinson Disease in Spain: Characterizing Population-Specific Risk, Differential Haplotype Structures, and Providing Etiologic Insight.	Parkinson's disease	4,639 Spanish ancestry cases, 2,949 Spanish ancestry controls	NA	17q21.31	CRHR1	LINC02210-CRHR1, LINC02210-CRHR1			ENSG00000282456, ENSG00000263715	NA	NA	rs62053943-T	rs62053943	0	62053943	intron_variant	0	0.17489	8e-09	8.09691		0.2957	[0.2-0.4] unit decrease	Illumina [9911207] (imputed)	N	Parkinson's Disease
Derived_OCT_measures	overall_macular_thickness_right	17:43933190_GTTTTTA_G	17	43744203	rs62053943	2019-12-19	31701892	Nalls MA	2019-12-01	Lancet Neurol	www.ncbi.nlm.nih.gov/pubmed/31701892	Identification of novel risk loci, causal insights, and heritable risk for Parkinson's disease: a meta-analysis of genome-wide association studies.	Parkinson's disease or first degree relation to individual with Parkinson's disease	15,056 European ancestry cases, 18,618 European ancestry proxy cases, 449,056 European ancestry controls	22,632 European ancestry cases, 968,735 European ancestry controls	17q21.31	CRHR1	LINC02210-CRHR1, LINC02210-CRHR1			ENSG00000282456, ENSG00000263715	NA	NA	rs62053943-T	rs62053943	0	62053943	intron_variant	0	0.1552	4e-68	67.3979		0.27	[0.24-0.3] unit decrease	NR [7784415] (imputed)	N	Parkinson's Disease
Derived_OCT_measures	overall_macular_thickness_right	17:43933190_GTTTTTA_G	17	43923683	rs12185268	2011-07-20	21738487	Do CB	2011-06-23	PLoS Genet	www.ncbi.nlm.nih.gov/pubmed/21738487	Web-based genome-wide association study identifies two novel loci and a substantial genetic component for Parkinson's disease.	Parkinson's disease	3,426 European ancestry cases, 29,624 European ancestry controls	NA	17q21.31	MAPT	SPPL2C, SPPL2C, SPPL2C, MAPT-AS1, MAPT-AS1			ENSG00000277106, ENSG00000185294, ENSG00000278194, ENSG00000264589, ENSG00000281578	NA	NA	rs12185268-A	rs12185268	0	12185268	missense_variant	0	0.79	3e-14	13.5229		1.3	[1.22-1.39]	Illumina [522782]	N	Parkinson's Disease
Derived_OCT_measures	overall_macular_thickness_right	17:43933190_GTTTTTA_G	17	43994648	rs17649553	2015-05-09	25064009	Nalls MA	2014-07-27	Nat Genet	www.ncbi.nlm.nih.gov/pubmed/25064009	Large-scale meta-analysis of genome-wide association data identifies six new risk loci for Parkinson's disease.	Parkinson's disease	13,708 European ancestry cases, 95,282 European ancestry controls	5,353 European ancestry cases, 5,551 European ancestry controls	17q21.31	MAPT	MAPT, MAPT, MAPT			ENSG00000277956, ENSG00000276155, ENSG00000186868	NA	NA	rs17649553-C	rs17649553	0	17649553	intron_variant	0	0.774	2e-48	47.699		1.3	[1.27-1.34]	Illumina [7893274] (imputed)	N	Parkinson's Disease
Derived_OCT_measures	overall_macular_thickness_right	17:43933190_GTTTTTA_G	17	43994648	rs17649553	2017-10-24	28892059	Chang D	2017-09-11	Nat Genet	www.ncbi.nlm.nih.gov/pubmed/28892059	A meta-analysis of genome-wide association studies identifies 17 new Parkinson's disease risk loci.	Parkinson's disease	20,184 European ancestry cases, 397,324 European ancestry controls	5,851 European ancestry cases, 5,866 European ancestry controls	17q21.31	ARHGAP27, CRHR1, KANSL1, SPPL2C, MAPT, STH	MAPT, MAPT, MAPT			ENSG00000277956, ENSG00000276155, ENSG00000186868	NA	NA	rs17649553-C	rs17649553	0	17649553	intron_variant	0	0.779	1e-68	68		1.28205	[1.25-1.32]	Illumina [11933700] (imputed)	N	Parkinson's Disease
Derived_OCT_measures	overall_macular_thickness_right	17:43933190_GTTTTTA_G	17	44081064	rs8070723	2011-01-03	21044948	Spencer CC	2010-11-02	Hum Mol Genet	www.ncbi.nlm.nih.gov/pubmed/21044948	Dissection of the genetics of Parkinson's disease identifies an additional association 5' of SNCA and multiple associated haplotypes at 17q21.	Parkinson's disease	1,705 European ancestry cases, 5,175 European ancestry controls	1,039 European ancestry cases, 1,984 European ancestry controls	17q21.31	MAPT	MAPT, MAPT, MAPT			ENSG00000277956, ENSG00000276155, ENSG00000186868	NA	NA	rs8070723-?	rs8070723	0	8070723	intron_variant	0	0.76	7e-12	11.1549		1.3	[1.19-1.43]	Illumina [532616]	N	Parkinson's Disease
Derived_OCT_measures	overall_macular_thickness_right	17:43933190_GTTTTTA_G	17	44126765	rs113434679	2020-01-27	31660654	Bandres-Ciga S	2019-10-29	Mov Disord	www.ncbi.nlm.nih.gov/pubmed/31660654	The Genetic Architecture of Parkinson Disease in Spain: Characterizing Population-Specific Risk, Differential Haplotype Structures, and Providing Etiologic Insight.	Parkinson's disease	4,639 Spanish ancestry cases, 2,949 Spanish ancestry controls	NA	17q21.31	KANSL1, MAPT	KANSL1			ENSG00000120071	NA	NA	rs113434679-A	rs113434679	0	113434679	non_coding_transcript_exon_variant	0	0.22119	9e-13	12.0458		0.311323	[0.23-0.4] unit decrease	Illumina [9911207] (imputed)	N	Parkinson's Disease
Derived_OCT_measures	overall_macular_thickness_right	rs2732634	17	44179095	rs113564729	2021-01-26	32201043	Smeland OB	2020-02-08	Biol Psychiatry	www.ncbi.nlm.nih.gov/pubmed/32201043	Genome-wide Association Analysis of Parkinson's Disease and Schizophrenia Reveals Shared Genetic Architecture and Identifies Novel Risk Loci.	Parkinson's disease	20,184 European ancestry cases, 397,324 European ancestry controls	NA	17q21.31	KANSL1	KANSL1			ENSG00000120071	NA	NA	rs113564729-A	rs113564729	0	113564729	intron_variant	0		2e-11	10.699		0.0994	[0.07-0.129] unit increase	Illumina [NR]	N	Parkinson's Disease
Derived_OCT_measures	overall_macular_thickness_right	17:43933190_GTTTTTA_G	17	44187492	rs17577094	2014-12-05	24842889	Vacic V	2014-05-19	Hum Mol Genet	www.ncbi.nlm.nih.gov/pubmed/24842889	Genome-wide mapping of IBD segments in an Ashkenazi PD cohort identifies associated haplotypes.	Parkinson's disease	1,130 Ashkenazi Jewish cases, 2,611 Ashkenazi Jewish controls	306 Ashkenazi Jewish cases, 2,583 Ashkenazi Jewish controls	17q21.31	MAPT	KANSL1			ENSG00000120071	NA	NA	rs17577094-?	rs17577094	0	17577094	intron_variant	0	0.74	8e-09	8.09691		1.56	[1.39-1.79]	Affymetrix, Illumina [1069161] (imputed)	N	Parkinson's Disease
Derived_OCT_measures	overall_macular_thickness_right	rs7225002	17	44189067	rs7225002	2019-12-19	31701892	Nalls MA	2019-12-01	Lancet Neurol	www.ncbi.nlm.nih.gov/pubmed/31701892	Identification of novel risk loci, causal insights, and heritable risk for Parkinson's disease: a meta-analysis of genome-wide association studies.	Parkinson's disease or first degree relation to individual with Parkinson's disease	15,056 European ancestry cases, 18,618 European ancestry proxy cases, 449,056 European ancestry controls	22,632 European ancestry cases, 968,735 European ancestry controls	17q21.31	KANSL1	KANSL1			ENSG00000120071	NA	NA	rs7225002-A	rs7225002	0	7225002	intron_variant	0	0.6094	2e-40	39.699		0.1351	[0.12-0.15] unit increase	NR [7784415] (imputed)	N	Parkinson's Disease
Derived_OCT_measures	overall_macular_thickness_right	rs56755526	17	44788310	rs183211	2011-09-14	21812969	Liu X	2011-08-03	BMC Med Genet	www.ncbi.nlm.nih.gov/pubmed/21812969	Genome-wide association study identifies candidate genes for Parkinson's disease in an Ashkenazi Jewish population.	Parkinson's disease	268 Ashkenazi Jewish cases, 178 Ashkenazi Jewish controls	1,782 European ancestry cases, 1,658 European ancestry controls	17q21.31	NSF	NSF, NSF, NSF			ENSG00000278174, ENSG00000276262, ENSG00000073969	NA	NA	rs183211-T	rs183211	0	183211	intron_variant	0	0.24	3e-07	6.52288		NA		Illumina [525124]	N	Parkinson's Disease
Derived_OCT_measures	overall_macular_thickness_right	rs56755526	17	44800946	rs199453	2019-12-19	31701892	Nalls MA	2019-12-01	Lancet Neurol	www.ncbi.nlm.nih.gov/pubmed/31701892	Identification of novel risk loci, causal insights, and heritable risk for Parkinson's disease: a meta-analysis of genome-wide association studies.	Parkinson's disease or first degree relation to individual with Parkinson's disease	15,056 European ancestry cases, 18,618 European ancestry proxy cases, 449,056 European ancestry controls	22,632 European ancestry cases, 968,735 European ancestry controls	17q21.31	NSF	NSF, NSF, NSF			ENSG00000278174, ENSG00000276262, ENSG00000073969	NA	NA	rs199453-T	rs199453	0	199453	intron_variant	0	0.231	9e-67	66.0458		0.2045	[0.18-0.23] unit decrease	NR [7784415] (imputed)	N	Parkinson's Disease
Derived_OCT_measures	overall_macular_thickness_right	17:43933190_GTTTTTA_G	17	44828931	rs199533	2009-12-10	19915575	Simon-Sanchez J	2009-11-15	Nat Genet	www.ncbi.nlm.nih.gov/pubmed/19915575	Genome-wide association study reveals genetic risk underlying Parkinson's disease.	Parkinson's disease	1,713 European ancestry cases, 3,978 European ancestry controls	3,361 European ancestry cases, 4,573 European ancestry controls	17q21.31	NSF	NSF, NSF, NSF			ENSG00000278174, ENSG00000276262, ENSG00000073969	NA	NA	rs199533-C	rs199533	0	199533	synonymous_variant	0	0.83	1e-14	14		1.28	[NR]	Illumina [463185]	N	Parkinson's Disease
Derived_OCT_measures	overall_macular_thickness_right	17:43933190_GTTTTTA_G	17	44828931	rs199533	2010-09-22	20711177	Hamza TH	2010-08-15	Nat Genet	www.ncbi.nlm.nih.gov/pubmed/20711177	Common genetic variation in the HLA region is associated with late-onset sporadic Parkinson's disease.	Parkinson's disease	2,000 European ancestry cases, 1,986 European ancestry controls	Up to 1,447 cases, 1,468 controls	17q21.31	MAPT	NSF, NSF, NSF			ENSG00000278174, ENSG00000276262, ENSG00000073969	NA	NA	rs199533-C	rs199533	0	199533	synonymous_variant	0	0.78	1e-06	6		1.35	[1.19-1.52]	Illumina [811597]	N	Parkinson's Disease
Derived_OCT_measures	overall_macular_thickness_right	17:43933190_GTTTTTA_G	17	44856641	rs199515	2012-04-20	22451204	Pankratz N	2012-03-01	Ann Neurol	www.ncbi.nlm.nih.gov/pubmed/22451204	Meta-analysis of Parkinson's disease: identification of a novel locus, RIT2.	Parkinson's disease	4,238 European ancestry cases, 4,239 European ancestry controls	3,738 European ancestry cases, 2,111 European ancestry controls	17q21.31	WNT3	WNT3, WNT3			ENSG00000108379, ENSG00000277641	NA	NA	rs199515-?	rs199515	0	199515	intron_variant	0	NR	3e-17	16.5229		1.32	[NR]	Illumina [2500000] (imputed)	N	Parkinson's Disease
Derived_OCT_measures	overall_macular_thickness_right	17:43933190_GTTTTTA_G	17	44859144	rs415430	2011-09-14	21812969	Liu X	2011-08-03	BMC Med Genet	www.ncbi.nlm.nih.gov/pubmed/21812969	Genome-wide association study identifies candidate genes for Parkinson's disease in an Ashkenazi Jewish population.	Parkinson's disease	268 Ashkenazi Jewish cases, 178 Ashkenazi Jewish controls	1,782 European ancestry cases, 1,658 European ancestry controls	17q21.31	WNT3	WNT3, WNT3			ENSG00000108379, ENSG00000277641	NA	NA	rs415430-T	rs415430	0	415430	intron_variant	0	0.786	7e-07	6.1549		NA		Illumina [525124]	N	Parkinson's Disease
Derived_OCT_measures	overall_macular_thickness_right	17:43933190_GTTTTTA_G	17	44865603	rs199498	2014-10-21	24511991	Hill-Burns EM	2014-02-10	BMC Genomics	www.ncbi.nlm.nih.gov/pubmed/24511991	Identification of a novel Parkinson's disease locus via stratified genome-wide association study.	Parkinson's disease	1,565 European ancestry sproadic Parkinson's disease cases, 435 European ancestry familial Parkinson's disease cases, 1,986 European ancestry controls	1,528 European ancestry sporadic Parkinson's disease cases, 707 European ancestry familial Parkinson's disease cases, 796 European ancestry controls	17q21.31	MAPT	WNT3, WNT3			ENSG00000108379, ENSG00000277641	NA	NA	rs199498-T	rs199498	0	199498	intron_variant	0	0.764	2e-06	5.69897		1.35	[1.25-1.45]	Illumina [811597]	N	Parkinson's Disease
Derived_OCT_measures	overall_macular_thickness_right	17:43933190_GTTTTTA_G	17	44865603	rs199498	2014-10-21	24511991	Hill-Burns EM	2014-02-10	BMC Genomics	www.ncbi.nlm.nih.gov/pubmed/24511991	Identification of a novel Parkinson's disease locus via stratified genome-wide association study.	Parkinson's disease	1,565 European ancestry sproadic Parkinson's disease cases, 435 European ancestry familial Parkinson's disease cases, 1,986 European ancestry controls	1,528 European ancestry sporadic Parkinson's disease cases, 707 European ancestry familial Parkinson's disease cases, 796 European ancestry controls	17q21.31	MAPT	WNT3, WNT3			ENSG00000108379, ENSG00000277641	NA	NA	rs199498-T	rs199498	0	199498	intron_variant	0	0.764	8e-07	6.09691	(Familial)	1.69	[1.57-1.81]	Illumina [811597]	N	Parkinson's Disease
Derived_OCT_measures	INL_ELM_thickness_right	17:43511281_TGGCTAACACGGTGAAACCCC_T	17	43513441	rs11012	2010-02-05	20070850	Edwards TL	2010-01-13	Ann Hum Genet	www.ncbi.nlm.nih.gov/pubmed/20070850	Genome-wide association study confirms SNPs in SNCA and the MAPT region as common risk factors for Parkinson disease.	Parkinson's disease	1,752 European ancestry cases, 1,745 European ancestry controls	NA	17q21.31	MAPT, PLEKHM1, IMP5	PLEKHM1, PLEKHM1, PLEKHM1			ENSG00000276358, ENSG00000225190, ENSG00000277111	NA	NA	rs11012-T	rs11012	0	11012	3_prime_UTR_variant	0	NR	6e-08	7.22185		1.43	[1.27-1.61]	Illumina [495715] (imputed)	N	Parkinson's Disease
Derived_OCT_measures	INL_ELM_thickness_right	rs62054372	17	43705601	rs365825	2017-05-11	27182965	Pickrell JK	2016-05-16	Nat Genet	www.ncbi.nlm.nih.gov/pubmed/27182965	Detection and interpretation of shared genetic influences on 42 human traits.	Parkinson's disease	9,619 European ancestry cases, 324,522 European ancestry controls	NA	17q21.31	CRHR1, LRRC37A3	LINC02210, LINC02210, LINC02210-CRHR1, LINC02210-CRHR1			ENSG00000282171, ENSG00000204650, ENSG00000282456, ENSG00000263715	NA	NA	rs365825-?	rs365825	0	365825	intron_variant	0	NR	4e-32	31.3979		1.27226	[1.22-1.33]	Illumina [12438219] (imputed)	N	Parkinson's Disease
Derived_OCT_measures	INL_ELM_thickness_right	rs62054372	17	43714850	rs2942168	2015-04-20	21292315	Nalls MA	2011-02-01	Lancet	www.ncbi.nlm.nih.gov/pubmed/21292315	Imputation of sequence variants for identification of genetic risks for Parkinson's disease: a meta-analysis of genome-wide association studies.	Parkinson's disease	5,333 European ancestry cases, 12,019 European ancestry controls	7,053 cases, 9,007 controls	17q21.31	MAPT	LINC02210, LINC02210, LINC02210-CRHR1, LINC02210-CRHR1			ENSG00000282171, ENSG00000204650, ENSG00000282456, ENSG00000263715	NA	NA	rs2942168-G	rs2942168	0	2942168	non_coding_transcript_exon_variant	0	0.78	1e-28	28		1.27	[1.23-1.31]	Illumina [7689524] (imputed)	N	Parkinson's Disease
Derived_OCT_measures	INL_ELM_thickness_right	rs62054372	17	43719143	rs393152	2009-12-10	19915575	Simon-Sanchez J	2009-11-15	Nat Genet	www.ncbi.nlm.nih.gov/pubmed/19915575	Genome-wide association study reveals genetic risk underlying Parkinson's disease.	Parkinson's disease	1,713 European ancestry cases, 3,978 European ancestry controls	3,361 European ancestry cases, 4,573 European ancestry controls	17q21.31	MAPT, C17orf69, KIAA1267, LOC644246	LINC02210-CRHR1, LINC02210-CRHR1, LINC02210, LINC02210			ENSG00000282456, ENSG00000263715, ENSG00000282171, ENSG00000204650	NA	NA	rs393152-A	rs393152	0	393152	non_coding_transcript_exon_variant	0	0.82	2e-16	15.699		1.3	[NR]	Illumina [463185]	N	Parkinson's Disease
Derived_OCT_measures	INL_ELM_thickness_right	rs62054372	17	43744203	rs62053943	2020-01-27	31660654	Bandres-Ciga S	2019-10-29	Mov Disord	www.ncbi.nlm.nih.gov/pubmed/31660654	The Genetic Architecture of Parkinson Disease in Spain: Characterizing Population-Specific Risk, Differential Haplotype Structures, and Providing Etiologic Insight.	Parkinson's disease	4,639 Spanish ancestry cases, 2,949 Spanish ancestry controls	NA	17q21.31	CRHR1	LINC02210-CRHR1, LINC02210-CRHR1			ENSG00000282456, ENSG00000263715	NA	NA	rs62053943-T	rs62053943	0	62053943	intron_variant	0	0.17489	8e-09	8.09691		0.2957	[0.2-0.4] unit decrease	Illumina [9911207] (imputed)	N	Parkinson's Disease
Derived_OCT_measures	INL_ELM_thickness_right	rs62054372	17	43744203	rs62053943	2019-12-19	31701892	Nalls MA	2019-12-01	Lancet Neurol	www.ncbi.nlm.nih.gov/pubmed/31701892	Identification of novel risk loci, causal insights, and heritable risk for Parkinson's disease: a meta-analysis of genome-wide association studies.	Parkinson's disease or first degree relation to individual with Parkinson's disease	15,056 European ancestry cases, 18,618 European ancestry proxy cases, 449,056 European ancestry controls	22,632 European ancestry cases, 968,735 European ancestry controls	17q21.31	CRHR1	LINC02210-CRHR1, LINC02210-CRHR1			ENSG00000282456, ENSG00000263715	NA	NA	rs62053943-T	rs62053943	0	62053943	intron_variant	0	0.1552	4e-68	67.3979		0.27	[0.24-0.3] unit decrease	NR [7784415] (imputed)	N	Parkinson's Disease
Derived_OCT_measures	INL_ELM_thickness_right	rs62054372	17	43923683	rs12185268	2011-07-20	21738487	Do CB	2011-06-23	PLoS Genet	www.ncbi.nlm.nih.gov/pubmed/21738487	Web-based genome-wide association study identifies two novel loci and a substantial genetic component for Parkinson's disease.	Parkinson's disease	3,426 European ancestry cases, 29,624 European ancestry controls	NA	17q21.31	MAPT	SPPL2C, SPPL2C, SPPL2C, MAPT-AS1, MAPT-AS1			ENSG00000277106, ENSG00000185294, ENSG00000278194, ENSG00000264589, ENSG00000281578	NA	NA	rs12185268-A	rs12185268	0	12185268	missense_variant	0	0.79	3e-14	13.5229		1.3	[1.22-1.39]	Illumina [522782]	N	Parkinson's Disease
Derived_OCT_measures	INL_ELM_thickness_right	rs62054372	17	43994648	rs17649553	2015-05-09	25064009	Nalls MA	2014-07-27	Nat Genet	www.ncbi.nlm.nih.gov/pubmed/25064009	Large-scale meta-analysis of genome-wide association data identifies six new risk loci for Parkinson's disease.	Parkinson's disease	13,708 European ancestry cases, 95,282 European ancestry controls	5,353 European ancestry cases, 5,551 European ancestry controls	17q21.31	MAPT	MAPT, MAPT, MAPT			ENSG00000277956, ENSG00000276155, ENSG00000186868	NA	NA	rs17649553-C	rs17649553	0	17649553	intron_variant	0	0.774	2e-48	47.699		1.3	[1.27-1.34]	Illumina [7893274] (imputed)	N	Parkinson's Disease
Derived_OCT_measures	INL_ELM_thickness_right	rs62054372	17	43994648	rs17649553	2017-10-24	28892059	Chang D	2017-09-11	Nat Genet	www.ncbi.nlm.nih.gov/pubmed/28892059	A meta-analysis of genome-wide association studies identifies 17 new Parkinson's disease risk loci.	Parkinson's disease	20,184 European ancestry cases, 397,324 European ancestry controls	5,851 European ancestry cases, 5,866 European ancestry controls	17q21.31	ARHGAP27, CRHR1, KANSL1, SPPL2C, MAPT, STH	MAPT, MAPT, MAPT			ENSG00000277956, ENSG00000276155, ENSG00000186868	NA	NA	rs17649553-C	rs17649553	0	17649553	intron_variant	0	0.779	1e-68	68		1.28205	[1.25-1.32]	Illumina [11933700] (imputed)	N	Parkinson's Disease
Derived_OCT_measures	INL_ELM_thickness_right	rs62054372	17	44081064	rs8070723	2011-01-03	21044948	Spencer CC	2010-11-02	Hum Mol Genet	www.ncbi.nlm.nih.gov/pubmed/21044948	Dissection of the genetics of Parkinson's disease identifies an additional association 5' of SNCA and multiple associated haplotypes at 17q21.	Parkinson's disease	1,705 European ancestry cases, 5,175 European ancestry controls	1,039 European ancestry cases, 1,984 European ancestry controls	17q21.31	MAPT	MAPT, MAPT, MAPT			ENSG00000277956, ENSG00000276155, ENSG00000186868	NA	NA	rs8070723-?	rs8070723	0	8070723	intron_variant	0	0.76	7e-12	11.1549		1.3	[1.19-1.43]	Illumina [532616]	N	Parkinson's Disease
Derived_OCT_measures	INL_ELM_thickness_right	rs62054372	17	44126765	rs113434679	2020-01-27	31660654	Bandres-Ciga S	2019-10-29	Mov Disord	www.ncbi.nlm.nih.gov/pubmed/31660654	The Genetic Architecture of Parkinson Disease in Spain: Characterizing Population-Specific Risk, Differential Haplotype Structures, and Providing Etiologic Insight.	Parkinson's disease	4,639 Spanish ancestry cases, 2,949 Spanish ancestry controls	NA	17q21.31	KANSL1, MAPT	KANSL1			ENSG00000120071	NA	NA	rs113434679-A	rs113434679	0	113434679	non_coding_transcript_exon_variant	0	0.22119	9e-13	12.0458		0.311323	[0.23-0.4] unit decrease	Illumina [9911207] (imputed)	N	Parkinson's Disease
Derived_OCT_measures	INL_ELM_thickness_right	rs62054372	17	44187492	rs17577094	2014-12-05	24842889	Vacic V	2014-05-19	Hum Mol Genet	www.ncbi.nlm.nih.gov/pubmed/24842889	Genome-wide mapping of IBD segments in an Ashkenazi PD cohort identifies associated haplotypes.	Parkinson's disease	1,130 Ashkenazi Jewish cases, 2,611 Ashkenazi Jewish controls	306 Ashkenazi Jewish cases, 2,583 Ashkenazi Jewish controls	17q21.31	MAPT	KANSL1			ENSG00000120071	NA	NA	rs17577094-?	rs17577094	0	17577094	intron_variant	0	0.74	8e-09	8.09691		1.56	[1.39-1.79]	Affymetrix, Illumina [1069161] (imputed)	N	Parkinson's Disease
Derived_OCT_measures	INL_ELM_thickness_right	rs111404933	17	44788310	rs183211	2011-09-14	21812969	Liu X	2011-08-03	BMC Med Genet	www.ncbi.nlm.nih.gov/pubmed/21812969	Genome-wide association study identifies candidate genes for Parkinson's disease in an Ashkenazi Jewish population.	Parkinson's disease	268 Ashkenazi Jewish cases, 178 Ashkenazi Jewish controls	1,782 European ancestry cases, 1,658 European ancestry controls	17q21.31	NSF	NSF, NSF, NSF			ENSG00000278174, ENSG00000276262, ENSG00000073969	NA	NA	rs183211-T	rs183211	0	183211	intron_variant	0	0.24	3e-07	6.52288		NA		Illumina [525124]	N	Parkinson's Disease
Derived_OCT_measures	INL_ELM_thickness_right	rs111404933	17	44800946	rs199453	2019-12-19	31701892	Nalls MA	2019-12-01	Lancet Neurol	www.ncbi.nlm.nih.gov/pubmed/31701892	Identification of novel risk loci, causal insights, and heritable risk for Parkinson's disease: a meta-analysis of genome-wide association studies.	Parkinson's disease or first degree relation to individual with Parkinson's disease	15,056 European ancestry cases, 18,618 European ancestry proxy cases, 449,056 European ancestry controls	22,632 European ancestry cases, 968,735 European ancestry controls	17q21.31	NSF	NSF, NSF, NSF			ENSG00000278174, ENSG00000276262, ENSG00000073969	NA	NA	rs199453-T	rs199453	0	199453	intron_variant	0	0.231	9e-67	66.0458		0.2045	[0.18-0.23] unit decrease	NR [7784415] (imputed)	N	Parkinson's Disease
Derived_OCT_measures	INL_ELM_thickness_right	rs111404933	17	44828931	rs199533	2009-12-10	19915575	Simon-Sanchez J	2009-11-15	Nat Genet	www.ncbi.nlm.nih.gov/pubmed/19915575	Genome-wide association study reveals genetic risk underlying Parkinson's disease.	Parkinson's disease	1,713 European ancestry cases, 3,978 European ancestry controls	3,361 European ancestry cases, 4,573 European ancestry controls	17q21.31	NSF	NSF, NSF, NSF			ENSG00000278174, ENSG00000276262, ENSG00000073969	NA	NA	rs199533-C	rs199533	0	199533	synonymous_variant	0	0.83	1e-14	14		1.28	[NR]	Illumina [463185]	N	Parkinson's Disease
Derived_OCT_measures	INL_ELM_thickness_right	rs111404933	17	44828931	rs199533	2010-09-22	20711177	Hamza TH	2010-08-15	Nat Genet	www.ncbi.nlm.nih.gov/pubmed/20711177	Common genetic variation in the HLA region is associated with late-onset sporadic Parkinson's disease.	Parkinson's disease	2,000 European ancestry cases, 1,986 European ancestry controls	Up to 1,447 cases, 1,468 controls	17q21.31	MAPT	NSF, NSF, NSF			ENSG00000278174, ENSG00000276262, ENSG00000073969	NA	NA	rs199533-C	rs199533	0	199533	synonymous_variant	0	0.78	1e-06	6		1.35	[1.19-1.52]	Illumina [811597]	N	Parkinson's Disease
Derived_OCT_measures	INL_ELM_thickness_right	rs111404933	17	44856641	rs199515	2012-04-20	22451204	Pankratz N	2012-03-01	Ann Neurol	www.ncbi.nlm.nih.gov/pubmed/22451204	Meta-analysis of Parkinson's disease: identification of a novel locus, RIT2.	Parkinson's disease	4,238 European ancestry cases, 4,239 European ancestry controls	3,738 European ancestry cases, 2,111 European ancestry controls	17q21.31	WNT3	WNT3, WNT3			ENSG00000108379, ENSG00000277641	NA	NA	rs199515-?	rs199515	0	199515	intron_variant	0	NR	3e-17	16.5229		1.32	[NR]	Illumina [2500000] (imputed)	N	Parkinson's Disease
Derived_OCT_measures	INL_ELM_thickness_right	rs111404933	17	44859144	rs415430	2011-09-14	21812969	Liu X	2011-08-03	BMC Med Genet	www.ncbi.nlm.nih.gov/pubmed/21812969	Genome-wide association study identifies candidate genes for Parkinson's disease in an Ashkenazi Jewish population.	Parkinson's disease	268 Ashkenazi Jewish cases, 178 Ashkenazi Jewish controls	1,782 European ancestry cases, 1,658 European ancestry controls	17q21.31	WNT3	WNT3, WNT3			ENSG00000108379, ENSG00000277641	NA	NA	rs415430-T	rs415430	0	415430	intron_variant	0	0.786	7e-07	6.1549		NA		Illumina [525124]	N	Parkinson's Disease
Derived_OCT_measures	INL_ELM_thickness_right	rs111404933	17	44865603	rs199498	2014-10-21	24511991	Hill-Burns EM	2014-02-10	BMC Genomics	www.ncbi.nlm.nih.gov/pubmed/24511991	Identification of a novel Parkinson's disease locus via stratified genome-wide association study.	Parkinson's disease	1,565 European ancestry sproadic Parkinson's disease cases, 435 European ancestry familial Parkinson's disease cases, 1,986 European ancestry controls	1,528 European ancestry sporadic Parkinson's disease cases, 707 European ancestry familial Parkinson's disease cases, 796 European ancestry controls	17q21.31	MAPT	WNT3, WNT3			ENSG00000108379, ENSG00000277641	NA	NA	rs199498-T	rs199498	0	199498	intron_variant	0	0.764	2e-06	5.69897		1.35	[1.25-1.45]	Illumina [811597]	N	Parkinson's Disease
Derived_OCT_measures	INL_ELM_thickness_right	rs111404933	17	44865603	rs199498	2014-10-21	24511991	Hill-Burns EM	2014-02-10	BMC Genomics	www.ncbi.nlm.nih.gov/pubmed/24511991	Identification of a novel Parkinson's disease locus via stratified genome-wide association study.	Parkinson's disease	1,565 European ancestry sproadic Parkinson's disease cases, 435 European ancestry familial Parkinson's disease cases, 1,986 European ancestry controls	1,528 European ancestry sporadic Parkinson's disease cases, 707 European ancestry familial Parkinson's disease cases, 796 European ancestry controls	17q21.31	MAPT	WNT3, WNT3			ENSG00000108379, ENSG00000277641	NA	NA	rs199498-T	rs199498	0	199498	intron_variant	0	0.764	8e-07	6.09691	(Familial)	1.69	[1.57-1.81]	Illumina [811597]	N	Parkinson's Disease
Derived_OCT_measures	INL_RPE_thickness_left	rs2390669	2	169110394	rs1474055	2019-12-19	31701892	Nalls MA	2019-12-01	Lancet Neurol	www.ncbi.nlm.nih.gov/pubmed/31701892	Identification of novel risk loci, causal insights, and heritable risk for Parkinson's disease: a meta-analysis of genome-wide association studies.	Parkinson's disease or first degree relation to individual with Parkinson's disease	15,056 European ancestry cases, 18,618 European ancestry proxy cases, 449,056 European ancestry controls	22,632 European ancestry cases, 968,735 European ancestry controls	2q24.3	STK39	STK39 - NA	ENSG00000198648			6289	NA	rs1474055-T	rs1474055	0	1474055	regulatory_region_variant	1	0.1312	3e-39	38.5229		0.1796	[0.15-0.21] unit increase	NR [7784415] (imputed)	N	Parkinson's Disease
Derived_OCT_measures	INL_RPE_thickness_left	rs2390669	2	169110394	rs1474055	2015-05-09	25064009	Nalls MA	2014-07-27	Nat Genet	www.ncbi.nlm.nih.gov/pubmed/25064009	Large-scale meta-analysis of genome-wide association data identifies six new risk loci for Parkinson's disease.	Parkinson's disease	13,708 European ancestry cases, 95,282 European ancestry controls	5,353 European ancestry cases, 5,551 European ancestry controls	2q24.3	STK39	STK39 - NA	ENSG00000198648			6289	NA	rs1474055-T	rs1474055	0	1474055	regulatory_region_variant	1	0.128	1e-20	20		1.214	[1.17-1.26]	Illumina [7893274] (imputed)	N	Parkinson's Disease
Derived_OCT_measures	INL_RPE_thickness_left	rs2390669	2	169110394	rs1474055	2017-10-24	28892059	Chang D	2017-09-11	Nat Genet	www.ncbi.nlm.nih.gov/pubmed/28892059	A meta-analysis of genome-wide association studies identifies 17 new Parkinson's disease risk loci.	Parkinson's disease	20,184 European ancestry cases, 397,324 European ancestry controls	5,851 European ancestry cases, 5,866 European ancestry controls	2q24.3	STK39	STK39 - NA	ENSG00000198648			6289	NA	rs1474055-T	rs1474055	0	1474055	regulatory_region_variant	1	0.126	6e-26	25.2218		1.20482	[1.16-1.25]	Illumina [11933700] (imputed)	N	Parkinson's Disease
Derived_OCT_measures	INL_RPE_thickness_left	rs2390669	2	169117025	rs2102808	2015-04-20	21292315	Nalls MA	2011-02-01	Lancet	www.ncbi.nlm.nih.gov/pubmed/21292315	Imputation of sequence variants for identification of genetic risks for Parkinson's disease: a meta-analysis of genome-wide association studies.	Parkinson's disease	5,333 European ancestry cases, 12,019 European ancestry controls	7,053 cases, 9,007 controls	2q24.3	STK39	STK39 - NA	ENSG00000198648			12920	NA	rs2102808-C	rs2102808	0	2102808	intergenic_variant	1	0.12	4e-10	9.39794		1.18	[1.12-1.24]	Illumina [7689524] (imputed)	N	Parkinson's Disease
Derived_OCT_measures	INL_RPE_thickness_left	17:43511281_TGGCTAACACGGTGAAACCCC_T	17	43513441	rs11012	2010-02-05	20070850	Edwards TL	2010-01-13	Ann Hum Genet	www.ncbi.nlm.nih.gov/pubmed/20070850	Genome-wide association study confirms SNPs in SNCA and the MAPT region as common risk factors for Parkinson disease.	Parkinson's disease	1,752 European ancestry cases, 1,745 European ancestry controls	NA	17q21.31	MAPT, PLEKHM1, IMP5	PLEKHM1, PLEKHM1, PLEKHM1			ENSG00000276358, ENSG00000225190, ENSG00000277111	NA	NA	rs11012-T	rs11012	0	11012	3_prime_UTR_variant	0	NR	6e-08	7.22185		1.43	[1.27-1.61]	Illumina [495715] (imputed)	N	Parkinson's Disease
Derived_OCT_measures	INL_RPE_thickness_left	rs35524223	17	43705601	rs365825	2017-05-11	27182965	Pickrell JK	2016-05-16	Nat Genet	www.ncbi.nlm.nih.gov/pubmed/27182965	Detection and interpretation of shared genetic influences on 42 human traits.	Parkinson's disease	9,619 European ancestry cases, 324,522 European ancestry controls	NA	17q21.31	CRHR1, LRRC37A3	LINC02210, LINC02210, LINC02210-CRHR1, LINC02210-CRHR1			ENSG00000282171, ENSG00000204650, ENSG00000282456, ENSG00000263715	NA	NA	rs365825-?	rs365825	0	365825	intron_variant	0	NR	4e-32	31.3979		1.27226	[1.22-1.33]	Illumina [12438219] (imputed)	N	Parkinson's Disease
Derived_OCT_measures	INL_RPE_thickness_left	rs35524223	17	43714850	rs2942168	2015-04-20	21292315	Nalls MA	2011-02-01	Lancet	www.ncbi.nlm.nih.gov/pubmed/21292315	Imputation of sequence variants for identification of genetic risks for Parkinson's disease: a meta-analysis of genome-wide association studies.	Parkinson's disease	5,333 European ancestry cases, 12,019 European ancestry controls	7,053 cases, 9,007 controls	17q21.31	MAPT	LINC02210, LINC02210, LINC02210-CRHR1, LINC02210-CRHR1			ENSG00000282171, ENSG00000204650, ENSG00000282456, ENSG00000263715	NA	NA	rs2942168-G	rs2942168	0	2942168	non_coding_transcript_exon_variant	0	0.78	1e-28	28		1.27	[1.23-1.31]	Illumina [7689524] (imputed)	N	Parkinson's Disease
Derived_OCT_measures	INL_RPE_thickness_left	rs35524223	17	43719143	rs393152	2009-12-10	19915575	Simon-Sanchez J	2009-11-15	Nat Genet	www.ncbi.nlm.nih.gov/pubmed/19915575	Genome-wide association study reveals genetic risk underlying Parkinson's disease.	Parkinson's disease	1,713 European ancestry cases, 3,978 European ancestry controls	3,361 European ancestry cases, 4,573 European ancestry controls	17q21.31	MAPT, C17orf69, KIAA1267, LOC644246	LINC02210-CRHR1, LINC02210-CRHR1, LINC02210, LINC02210			ENSG00000282456, ENSG00000263715, ENSG00000282171, ENSG00000204650	NA	NA	rs393152-A	rs393152	0	393152	non_coding_transcript_exon_variant	0	0.82	2e-16	15.699		1.3	[NR]	Illumina [463185]	N	Parkinson's Disease
Derived_OCT_measures	INL_RPE_thickness_left	rs35524223	17	43744203	rs62053943	2020-01-27	31660654	Bandres-Ciga S	2019-10-29	Mov Disord	www.ncbi.nlm.nih.gov/pubmed/31660654	The Genetic Architecture of Parkinson Disease in Spain: Characterizing Population-Specific Risk, Differential Haplotype Structures, and Providing Etiologic Insight.	Parkinson's disease	4,639 Spanish ancestry cases, 2,949 Spanish ancestry controls	NA	17q21.31	CRHR1	LINC02210-CRHR1, LINC02210-CRHR1			ENSG00000282456, ENSG00000263715	NA	NA	rs62053943-T	rs62053943	0	62053943	intron_variant	0	0.17489	8e-09	8.09691		0.2957	[0.2-0.4] unit decrease	Illumina [9911207] (imputed)	N	Parkinson's Disease
Derived_OCT_measures	INL_RPE_thickness_left	rs35524223	17	43744203	rs62053943	2019-12-19	31701892	Nalls MA	2019-12-01	Lancet Neurol	www.ncbi.nlm.nih.gov/pubmed/31701892	Identification of novel risk loci, causal insights, and heritable risk for Parkinson's disease: a meta-analysis of genome-wide association studies.	Parkinson's disease or first degree relation to individual with Parkinson's disease	15,056 European ancestry cases, 18,618 European ancestry proxy cases, 449,056 European ancestry controls	22,632 European ancestry cases, 968,735 European ancestry controls	17q21.31	CRHR1	LINC02210-CRHR1, LINC02210-CRHR1			ENSG00000282456, ENSG00000263715	NA	NA	rs62053943-T	rs62053943	0	62053943	intron_variant	0	0.1552	4e-68	67.3979		0.27	[0.24-0.3] unit decrease	NR [7784415] (imputed)	N	Parkinson's Disease
Derived_OCT_measures	INL_RPE_thickness_left	rs35524223	17	43923683	rs12185268	2011-07-20	21738487	Do CB	2011-06-23	PLoS Genet	www.ncbi.nlm.nih.gov/pubmed/21738487	Web-based genome-wide association study identifies two novel loci and a substantial genetic component for Parkinson's disease.	Parkinson's disease	3,426 European ancestry cases, 29,624 European ancestry controls	NA	17q21.31	MAPT	SPPL2C, SPPL2C, SPPL2C, MAPT-AS1, MAPT-AS1			ENSG00000277106, ENSG00000185294, ENSG00000278194, ENSG00000264589, ENSG00000281578	NA	NA	rs12185268-A	rs12185268	0	12185268	missense_variant	0	0.79	3e-14	13.5229		1.3	[1.22-1.39]	Illumina [522782]	N	Parkinson's Disease
Derived_OCT_measures	INL_RPE_thickness_left	rs35524223	17	43994648	rs17649553	2015-05-09	25064009	Nalls MA	2014-07-27	Nat Genet	www.ncbi.nlm.nih.gov/pubmed/25064009	Large-scale meta-analysis of genome-wide association data identifies six new risk loci for Parkinson's disease.	Parkinson's disease	13,708 European ancestry cases, 95,282 European ancestry controls	5,353 European ancestry cases, 5,551 European ancestry controls	17q21.31	MAPT	MAPT, MAPT, MAPT			ENSG00000277956, ENSG00000276155, ENSG00000186868	NA	NA	rs17649553-C	rs17649553	0	17649553	intron_variant	0	0.774	2e-48	47.699		1.3	[1.27-1.34]	Illumina [7893274] (imputed)	N	Parkinson's Disease
Derived_OCT_measures	INL_RPE_thickness_left	rs35524223	17	43994648	rs17649553	2017-10-24	28892059	Chang D	2017-09-11	Nat Genet	www.ncbi.nlm.nih.gov/pubmed/28892059	A meta-analysis of genome-wide association studies identifies 17 new Parkinson's disease risk loci.	Parkinson's disease	20,184 European ancestry cases, 397,324 European ancestry controls	5,851 European ancestry cases, 5,866 European ancestry controls	17q21.31	ARHGAP27, CRHR1, KANSL1, SPPL2C, MAPT, STH	MAPT, MAPT, MAPT			ENSG00000277956, ENSG00000276155, ENSG00000186868	NA	NA	rs17649553-C	rs17649553	0	17649553	intron_variant	0	0.779	1e-68	68		1.28205	[1.25-1.32]	Illumina [11933700] (imputed)	N	Parkinson's Disease
Derived_OCT_measures	INL_RPE_thickness_left	rs35524223	17	44081064	rs8070723	2011-01-03	21044948	Spencer CC	2010-11-02	Hum Mol Genet	www.ncbi.nlm.nih.gov/pubmed/21044948	Dissection of the genetics of Parkinson's disease identifies an additional association 5' of SNCA and multiple associated haplotypes at 17q21.	Parkinson's disease	1,705 European ancestry cases, 5,175 European ancestry controls	1,039 European ancestry cases, 1,984 European ancestry controls	17q21.31	MAPT	MAPT, MAPT, MAPT			ENSG00000277956, ENSG00000276155, ENSG00000186868	NA	NA	rs8070723-?	rs8070723	0	8070723	intron_variant	0	0.76	7e-12	11.1549		1.3	[1.19-1.43]	Illumina [532616]	N	Parkinson's Disease
Derived_OCT_measures	INL_RPE_thickness_left	rs35524223	17	44126765	rs113434679	2020-01-27	31660654	Bandres-Ciga S	2019-10-29	Mov Disord	www.ncbi.nlm.nih.gov/pubmed/31660654	The Genetic Architecture of Parkinson Disease in Spain: Characterizing Population-Specific Risk, Differential Haplotype Structures, and Providing Etiologic Insight.	Parkinson's disease	4,639 Spanish ancestry cases, 2,949 Spanish ancestry controls	NA	17q21.31	KANSL1, MAPT	KANSL1			ENSG00000120071	NA	NA	rs113434679-A	rs113434679	0	113434679	non_coding_transcript_exon_variant	0	0.22119	9e-13	12.0458		0.311323	[0.23-0.4] unit decrease	Illumina [9911207] (imputed)	N	Parkinson's Disease
Derived_OCT_measures	INL_RPE_thickness_left	rs35524223	17	44187492	rs17577094	2014-12-05	24842889	Vacic V	2014-05-19	Hum Mol Genet	www.ncbi.nlm.nih.gov/pubmed/24842889	Genome-wide mapping of IBD segments in an Ashkenazi PD cohort identifies associated haplotypes.	Parkinson's disease	1,130 Ashkenazi Jewish cases, 2,611 Ashkenazi Jewish controls	306 Ashkenazi Jewish cases, 2,583 Ashkenazi Jewish controls	17q21.31	MAPT	KANSL1			ENSG00000120071	NA	NA	rs17577094-?	rs17577094	0	17577094	intron_variant	0	0.74	8e-09	8.09691		1.56	[1.39-1.79]	Affymetrix, Illumina [1069161] (imputed)	N	Parkinson's Disease
Derived_OCT_measures	INL_RPE_thickness_left	rs56755526	17	44788310	rs183211	2011-09-14	21812969	Liu X	2011-08-03	BMC Med Genet	www.ncbi.nlm.nih.gov/pubmed/21812969	Genome-wide association study identifies candidate genes for Parkinson's disease in an Ashkenazi Jewish population.	Parkinson's disease	268 Ashkenazi Jewish cases, 178 Ashkenazi Jewish controls	1,782 European ancestry cases, 1,658 European ancestry controls	17q21.31	NSF	NSF, NSF, NSF			ENSG00000278174, ENSG00000276262, ENSG00000073969	NA	NA	rs183211-T	rs183211	0	183211	intron_variant	0	0.24	3e-07	6.52288		NA		Illumina [525124]	N	Parkinson's Disease
Derived_OCT_measures	INL_RPE_thickness_left	rs35524223	17	44800946	rs199453	2019-12-19	31701892	Nalls MA	2019-12-01	Lancet Neurol	www.ncbi.nlm.nih.gov/pubmed/31701892	Identification of novel risk loci, causal insights, and heritable risk for Parkinson's disease: a meta-analysis of genome-wide association studies.	Parkinson's disease or first degree relation to individual with Parkinson's disease	15,056 European ancestry cases, 18,618 European ancestry proxy cases, 449,056 European ancestry controls	22,632 European ancestry cases, 968,735 European ancestry controls	17q21.31	NSF	NSF, NSF, NSF			ENSG00000278174, ENSG00000276262, ENSG00000073969	NA	NA	rs199453-T	rs199453	0	199453	intron_variant	0	0.231	9e-67	66.0458		0.2045	[0.18-0.23] unit decrease	NR [7784415] (imputed)	N	Parkinson's Disease
Derived_OCT_measures	INL_RPE_thickness_left	rs35524223	17	44828931	rs199533	2009-12-10	19915575	Simon-Sanchez J	2009-11-15	Nat Genet	www.ncbi.nlm.nih.gov/pubmed/19915575	Genome-wide association study reveals genetic risk underlying Parkinson's disease.	Parkinson's disease	1,713 European ancestry cases, 3,978 European ancestry controls	3,361 European ancestry cases, 4,573 European ancestry controls	17q21.31	NSF	NSF, NSF, NSF			ENSG00000278174, ENSG00000276262, ENSG00000073969	NA	NA	rs199533-C	rs199533	0	199533	synonymous_variant	0	0.83	1e-14	14		1.28	[NR]	Illumina [463185]	N	Parkinson's Disease
Derived_OCT_measures	INL_RPE_thickness_left	rs35524223	17	44828931	rs199533	2010-09-22	20711177	Hamza TH	2010-08-15	Nat Genet	www.ncbi.nlm.nih.gov/pubmed/20711177	Common genetic variation in the HLA region is associated with late-onset sporadic Parkinson's disease.	Parkinson's disease	2,000 European ancestry cases, 1,986 European ancestry controls	Up to 1,447 cases, 1,468 controls	17q21.31	MAPT	NSF, NSF, NSF			ENSG00000278174, ENSG00000276262, ENSG00000073969	NA	NA	rs199533-C	rs199533	0	199533	synonymous_variant	0	0.78	1e-06	6		1.35	[1.19-1.52]	Illumina [811597]	N	Parkinson's Disease
Derived_OCT_measures	INL_RPE_thickness_left	rs35524223	17	44856641	rs199515	2012-04-20	22451204	Pankratz N	2012-03-01	Ann Neurol	www.ncbi.nlm.nih.gov/pubmed/22451204	Meta-analysis of Parkinson's disease: identification of a novel locus, RIT2.	Parkinson's disease	4,238 European ancestry cases, 4,239 European ancestry controls	3,738 European ancestry cases, 2,111 European ancestry controls	17q21.31	WNT3	WNT3, WNT3			ENSG00000108379, ENSG00000277641	NA	NA	rs199515-?	rs199515	0	199515	intron_variant	0	NR	3e-17	16.5229		1.32	[NR]	Illumina [2500000] (imputed)	N	Parkinson's Disease
Derived_OCT_measures	INL_RPE_thickness_left	rs35524223	17	44859144	rs415430	2011-09-14	21812969	Liu X	2011-08-03	BMC Med Genet	www.ncbi.nlm.nih.gov/pubmed/21812969	Genome-wide association study identifies candidate genes for Parkinson's disease in an Ashkenazi Jewish population.	Parkinson's disease	268 Ashkenazi Jewish cases, 178 Ashkenazi Jewish controls	1,782 European ancestry cases, 1,658 European ancestry controls	17q21.31	WNT3	WNT3, WNT3			ENSG00000108379, ENSG00000277641	NA	NA	rs415430-T	rs415430	0	415430	intron_variant	0	0.786	7e-07	6.1549		NA		Illumina [525124]	N	Parkinson's Disease
Derived_OCT_measures	INL_RPE_thickness_left	rs35524223	17	44865603	rs199498	2014-10-21	24511991	Hill-Burns EM	2014-02-10	BMC Genomics	www.ncbi.nlm.nih.gov/pubmed/24511991	Identification of a novel Parkinson's disease locus via stratified genome-wide association study.	Parkinson's disease	1,565 European ancestry sproadic Parkinson's disease cases, 435 European ancestry familial Parkinson's disease cases, 1,986 European ancestry controls	1,528 European ancestry sporadic Parkinson's disease cases, 707 European ancestry familial Parkinson's disease cases, 796 European ancestry controls	17q21.31	MAPT	WNT3, WNT3			ENSG00000108379, ENSG00000277641	NA	NA	rs199498-T	rs199498	0	199498	intron_variant	0	0.764	2e-06	5.69897		1.35	[1.25-1.45]	Illumina [811597]	N	Parkinson's Disease
Derived_OCT_measures	INL_RPE_thickness_left	rs35524223	17	44865603	rs199498	2014-10-21	24511991	Hill-Burns EM	2014-02-10	BMC Genomics	www.ncbi.nlm.nih.gov/pubmed/24511991	Identification of a novel Parkinson's disease locus via stratified genome-wide association study.	Parkinson's disease	1,565 European ancestry sproadic Parkinson's disease cases, 435 European ancestry familial Parkinson's disease cases, 1,986 European ancestry controls	1,528 European ancestry sporadic Parkinson's disease cases, 707 European ancestry familial Parkinson's disease cases, 796 European ancestry controls	17q21.31	MAPT	WNT3, WNT3			ENSG00000108379, ENSG00000277641	NA	NA	rs199498-T	rs199498	0	199498	intron_variant	0	0.764	8e-07	6.09691	(Familial)	1.69	[1.57-1.81]	Illumina [811597]	N	Parkinson's Disease
Derived_OCT_measures	INL_RPE_thickness_right	rs2390669	2	169110394	rs1474055	2019-12-19	31701892	Nalls MA	2019-12-01	Lancet Neurol	www.ncbi.nlm.nih.gov/pubmed/31701892	Identification of novel risk loci, causal insights, and heritable risk for Parkinson's disease: a meta-analysis of genome-wide association studies.	Parkinson's disease or first degree relation to individual with Parkinson's disease	15,056 European ancestry cases, 18,618 European ancestry proxy cases, 449,056 European ancestry controls	22,632 European ancestry cases, 968,735 European ancestry controls	2q24.3	STK39	STK39 - NA	ENSG00000198648			6289	NA	rs1474055-T	rs1474055	0	1474055	regulatory_region_variant	1	0.1312	3e-39	38.5229		0.1796	[0.15-0.21] unit increase	NR [7784415] (imputed)	N	Parkinson's Disease
Derived_OCT_measures	INL_RPE_thickness_right	rs2390669	2	169110394	rs1474055	2015-05-09	25064009	Nalls MA	2014-07-27	Nat Genet	www.ncbi.nlm.nih.gov/pubmed/25064009	Large-scale meta-analysis of genome-wide association data identifies six new risk loci for Parkinson's disease.	Parkinson's disease	13,708 European ancestry cases, 95,282 European ancestry controls	5,353 European ancestry cases, 5,551 European ancestry controls	2q24.3	STK39	STK39 - NA	ENSG00000198648			6289	NA	rs1474055-T	rs1474055	0	1474055	regulatory_region_variant	1	0.128	1e-20	20		1.214	[1.17-1.26]	Illumina [7893274] (imputed)	N	Parkinson's Disease
Derived_OCT_measures	INL_RPE_thickness_right	rs2390669	2	169110394	rs1474055	2017-10-24	28892059	Chang D	2017-09-11	Nat Genet	www.ncbi.nlm.nih.gov/pubmed/28892059	A meta-analysis of genome-wide association studies identifies 17 new Parkinson's disease risk loci.	Parkinson's disease	20,184 European ancestry cases, 397,324 European ancestry controls	5,851 European ancestry cases, 5,866 European ancestry controls	2q24.3	STK39	STK39 - NA	ENSG00000198648			6289	NA	rs1474055-T	rs1474055	0	1474055	regulatory_region_variant	1	0.126	6e-26	25.2218		1.20482	[1.16-1.25]	Illumina [11933700] (imputed)	N	Parkinson's Disease
Derived_OCT_measures	INL_RPE_thickness_right	rs2390669	2	169117025	rs2102808	2015-04-20	21292315	Nalls MA	2011-02-01	Lancet	www.ncbi.nlm.nih.gov/pubmed/21292315	Imputation of sequence variants for identification of genetic risks for Parkinson's disease: a meta-analysis of genome-wide association studies.	Parkinson's disease	5,333 European ancestry cases, 12,019 European ancestry controls	7,053 cases, 9,007 controls	2q24.3	STK39	STK39 - NA	ENSG00000198648			12920	NA	rs2102808-C	rs2102808	0	2102808	intergenic_variant	1	0.12	4e-10	9.39794		1.18	[1.12-1.24]	Illumina [7689524] (imputed)	N	Parkinson's Disease
Derived_OCT_measures	INL_RPE_thickness_right	rs2390669	2	169143035	rs9917256	2012-04-20	22451204	Pankratz N	2012-03-01	Ann Neurol	www.ncbi.nlm.nih.gov/pubmed/22451204	Meta-analysis of Parkinson's disease: identification of a novel locus, RIT2.	Parkinson's disease	4,238 European ancestry cases, 4,239 European ancestry controls	3,738 European ancestry cases, 2,111 European ancestry controls	2q24.3	intergenic	STK39 - NA	ENSG00000198648			38930	NA	rs9917256-?	rs9917256	0	9917256	intergenic_variant	1	NR	3e-06	5.52288		1.19	[NR]	Illumina [2500000] (imputed)	N	Parkinson's Disease
Derived_OCT_measures	INL_RPE_thickness_right	rs2390669	2	169155595	rs13016703	2017-05-11	27182965	Pickrell JK	2016-05-16	Nat Genet	www.ncbi.nlm.nih.gov/pubmed/27182965	Detection and interpretation of shared genetic influences on 42 human traits.	Parkinson's disease	9,619 European ancestry cases, 324,522 European ancestry controls	NA	2q24.3	STK39, CERS6	STK39 - NA	ENSG00000198648			51490	NA	rs13016703-?	rs13016703	0	13016703	intergenic_variant	1	NR	3e-16	15.5229		1.20919	[1.16-1.26]	Illumina [12438219] (imputed)	N	Parkinson's Disease
Derived_OCT_measures	INL_RPE_thickness_right	17:43511281_TGGCTAACACGGTGAAACCCC_T	17	43513441	rs11012	2010-02-05	20070850	Edwards TL	2010-01-13	Ann Hum Genet	www.ncbi.nlm.nih.gov/pubmed/20070850	Genome-wide association study confirms SNPs in SNCA and the MAPT region as common risk factors for Parkinson disease.	Parkinson's disease	1,752 European ancestry cases, 1,745 European ancestry controls	NA	17q21.31	MAPT, PLEKHM1, IMP5	PLEKHM1, PLEKHM1, PLEKHM1			ENSG00000276358, ENSG00000225190, ENSG00000277111	NA	NA	rs11012-T	rs11012	0	11012	3_prime_UTR_variant	0	NR	6e-08	7.22185		1.43	[1.27-1.61]	Illumina [495715] (imputed)	N	Parkinson's Disease
Derived_OCT_measures	INL_RPE_thickness_right	rs62054372	17	43705601	rs365825	2017-05-11	27182965	Pickrell JK	2016-05-16	Nat Genet	www.ncbi.nlm.nih.gov/pubmed/27182965	Detection and interpretation of shared genetic influences on 42 human traits.	Parkinson's disease	9,619 European ancestry cases, 324,522 European ancestry controls	NA	17q21.31	CRHR1, LRRC37A3	LINC02210, LINC02210, LINC02210-CRHR1, LINC02210-CRHR1			ENSG00000282171, ENSG00000204650, ENSG00000282456, ENSG00000263715	NA	NA	rs365825-?	rs365825	0	365825	intron_variant	0	NR	4e-32	31.3979		1.27226	[1.22-1.33]	Illumina [12438219] (imputed)	N	Parkinson's Disease
Derived_OCT_measures	INL_RPE_thickness_right	rs62054372	17	43714850	rs2942168	2015-04-20	21292315	Nalls MA	2011-02-01	Lancet	www.ncbi.nlm.nih.gov/pubmed/21292315	Imputation of sequence variants for identification of genetic risks for Parkinson's disease: a meta-analysis of genome-wide association studies.	Parkinson's disease	5,333 European ancestry cases, 12,019 European ancestry controls	7,053 cases, 9,007 controls	17q21.31	MAPT	LINC02210, LINC02210, LINC02210-CRHR1, LINC02210-CRHR1			ENSG00000282171, ENSG00000204650, ENSG00000282456, ENSG00000263715	NA	NA	rs2942168-G	rs2942168	0	2942168	non_coding_transcript_exon_variant	0	0.78	1e-28	28		1.27	[1.23-1.31]	Illumina [7689524] (imputed)	N	Parkinson's Disease
Derived_OCT_measures	INL_RPE_thickness_right	rs62054372	17	43719143	rs393152	2009-12-10	19915575	Simon-Sanchez J	2009-11-15	Nat Genet	www.ncbi.nlm.nih.gov/pubmed/19915575	Genome-wide association study reveals genetic risk underlying Parkinson's disease.	Parkinson's disease	1,713 European ancestry cases, 3,978 European ancestry controls	3,361 European ancestry cases, 4,573 European ancestry controls	17q21.31	MAPT, C17orf69, KIAA1267, LOC644246	LINC02210-CRHR1, LINC02210-CRHR1, LINC02210, LINC02210			ENSG00000282456, ENSG00000263715, ENSG00000282171, ENSG00000204650	NA	NA	rs393152-A	rs393152	0	393152	non_coding_transcript_exon_variant	0	0.82	2e-16	15.699		1.3	[NR]	Illumina [463185]	N	Parkinson's Disease
Derived_OCT_measures	INL_RPE_thickness_right	rs62054372	17	43744203	rs62053943	2020-01-27	31660654	Bandres-Ciga S	2019-10-29	Mov Disord	www.ncbi.nlm.nih.gov/pubmed/31660654	The Genetic Architecture of Parkinson Disease in Spain: Characterizing Population-Specific Risk, Differential Haplotype Structures, and Providing Etiologic Insight.	Parkinson's disease	4,639 Spanish ancestry cases, 2,949 Spanish ancestry controls	NA	17q21.31	CRHR1	LINC02210-CRHR1, LINC02210-CRHR1			ENSG00000282456, ENSG00000263715	NA	NA	rs62053943-T	rs62053943	0	62053943	intron_variant	0	0.17489	8e-09	8.09691		0.2957	[0.2-0.4] unit decrease	Illumina [9911207] (imputed)	N	Parkinson's Disease
Derived_OCT_measures	INL_RPE_thickness_right	rs62054372	17	43744203	rs62053943	2019-12-19	31701892	Nalls MA	2019-12-01	Lancet Neurol	www.ncbi.nlm.nih.gov/pubmed/31701892	Identification of novel risk loci, causal insights, and heritable risk for Parkinson's disease: a meta-analysis of genome-wide association studies.	Parkinson's disease or first degree relation to individual with Parkinson's disease	15,056 European ancestry cases, 18,618 European ancestry proxy cases, 449,056 European ancestry controls	22,632 European ancestry cases, 968,735 European ancestry controls	17q21.31	CRHR1	LINC02210-CRHR1, LINC02210-CRHR1			ENSG00000282456, ENSG00000263715	NA	NA	rs62053943-T	rs62053943	0	62053943	intron_variant	0	0.1552	4e-68	67.3979		0.27	[0.24-0.3] unit decrease	NR [7784415] (imputed)	N	Parkinson's Disease
Derived_OCT_measures	INL_RPE_thickness_right	rs62054372	17	43923683	rs12185268	2011-07-20	21738487	Do CB	2011-06-23	PLoS Genet	www.ncbi.nlm.nih.gov/pubmed/21738487	Web-based genome-wide association study identifies two novel loci and a substantial genetic component for Parkinson's disease.	Parkinson's disease	3,426 European ancestry cases, 29,624 European ancestry controls	NA	17q21.31	MAPT	SPPL2C, SPPL2C, SPPL2C, MAPT-AS1, MAPT-AS1			ENSG00000277106, ENSG00000185294, ENSG00000278194, ENSG00000264589, ENSG00000281578	NA	NA	rs12185268-A	rs12185268	0	12185268	missense_variant	0	0.79	3e-14	13.5229		1.3	[1.22-1.39]	Illumina [522782]	N	Parkinson's Disease
Derived_OCT_measures	INL_RPE_thickness_right	rs62054372	17	43994648	rs17649553	2015-05-09	25064009	Nalls MA	2014-07-27	Nat Genet	www.ncbi.nlm.nih.gov/pubmed/25064009	Large-scale meta-analysis of genome-wide association data identifies six new risk loci for Parkinson's disease.	Parkinson's disease	13,708 European ancestry cases, 95,282 European ancestry controls	5,353 European ancestry cases, 5,551 European ancestry controls	17q21.31	MAPT	MAPT, MAPT, MAPT			ENSG00000277956, ENSG00000276155, ENSG00000186868	NA	NA	rs17649553-C	rs17649553	0	17649553	intron_variant	0	0.774	2e-48	47.699		1.3	[1.27-1.34]	Illumina [7893274] (imputed)	N	Parkinson's Disease
Derived_OCT_measures	INL_RPE_thickness_right	rs62054372	17	43994648	rs17649553	2017-10-24	28892059	Chang D	2017-09-11	Nat Genet	www.ncbi.nlm.nih.gov/pubmed/28892059	A meta-analysis of genome-wide association studies identifies 17 new Parkinson's disease risk loci.	Parkinson's disease	20,184 European ancestry cases, 397,324 European ancestry controls	5,851 European ancestry cases, 5,866 European ancestry controls	17q21.31	ARHGAP27, CRHR1, KANSL1, SPPL2C, MAPT, STH	MAPT, MAPT, MAPT			ENSG00000277956, ENSG00000276155, ENSG00000186868	NA	NA	rs17649553-C	rs17649553	0	17649553	intron_variant	0	0.779	1e-68	68		1.28205	[1.25-1.32]	Illumina [11933700] (imputed)	N	Parkinson's Disease
Derived_OCT_measures	INL_RPE_thickness_right	rs62054372	17	44081064	rs8070723	2011-01-03	21044948	Spencer CC	2010-11-02	Hum Mol Genet	www.ncbi.nlm.nih.gov/pubmed/21044948	Dissection of the genetics of Parkinson's disease identifies an additional association 5' of SNCA and multiple associated haplotypes at 17q21.	Parkinson's disease	1,705 European ancestry cases, 5,175 European ancestry controls	1,039 European ancestry cases, 1,984 European ancestry controls	17q21.31	MAPT	MAPT, MAPT, MAPT			ENSG00000277956, ENSG00000276155, ENSG00000186868	NA	NA	rs8070723-?	rs8070723	0	8070723	intron_variant	0	0.76	7e-12	11.1549		1.3	[1.19-1.43]	Illumina [532616]	N	Parkinson's Disease
Derived_OCT_measures	INL_RPE_thickness_right	rs62054372	17	44126765	rs113434679	2020-01-27	31660654	Bandres-Ciga S	2019-10-29	Mov Disord	www.ncbi.nlm.nih.gov/pubmed/31660654	The Genetic Architecture of Parkinson Disease in Spain: Characterizing Population-Specific Risk, Differential Haplotype Structures, and Providing Etiologic Insight.	Parkinson's disease	4,639 Spanish ancestry cases, 2,949 Spanish ancestry controls	NA	17q21.31	KANSL1, MAPT	KANSL1			ENSG00000120071	NA	NA	rs113434679-A	rs113434679	0	113434679	non_coding_transcript_exon_variant	0	0.22119	9e-13	12.0458		0.311323	[0.23-0.4] unit decrease	Illumina [9911207] (imputed)	N	Parkinson's Disease
Derived_OCT_measures	INL_RPE_thickness_right	rs62054372	17	44187492	rs17577094	2014-12-05	24842889	Vacic V	2014-05-19	Hum Mol Genet	www.ncbi.nlm.nih.gov/pubmed/24842889	Genome-wide mapping of IBD segments in an Ashkenazi PD cohort identifies associated haplotypes.	Parkinson's disease	1,130 Ashkenazi Jewish cases, 2,611 Ashkenazi Jewish controls	306 Ashkenazi Jewish cases, 2,583 Ashkenazi Jewish controls	17q21.31	MAPT	KANSL1			ENSG00000120071	NA	NA	rs17577094-?	rs17577094	0	17577094	intron_variant	0	0.74	8e-09	8.09691		1.56	[1.39-1.79]	Affymetrix, Illumina [1069161] (imputed)	N	Parkinson's Disease
Derived_OCT_measures	INL_RPE_thickness_right	rs111404933	17	44788310	rs183211	2011-09-14	21812969	Liu X	2011-08-03	BMC Med Genet	www.ncbi.nlm.nih.gov/pubmed/21812969	Genome-wide association study identifies candidate genes for Parkinson's disease in an Ashkenazi Jewish population.	Parkinson's disease	268 Ashkenazi Jewish cases, 178 Ashkenazi Jewish controls	1,782 European ancestry cases, 1,658 European ancestry controls	17q21.31	NSF	NSF, NSF, NSF			ENSG00000278174, ENSG00000276262, ENSG00000073969	NA	NA	rs183211-T	rs183211	0	183211	intron_variant	0	0.24	3e-07	6.52288		NA		Illumina [525124]	N	Parkinson's Disease
Derived_OCT_measures	INL_RPE_thickness_right	rs111404933	17	44800946	rs199453	2019-12-19	31701892	Nalls MA	2019-12-01	Lancet Neurol	www.ncbi.nlm.nih.gov/pubmed/31701892	Identification of novel risk loci, causal insights, and heritable risk for Parkinson's disease: a meta-analysis of genome-wide association studies.	Parkinson's disease or first degree relation to individual with Parkinson's disease	15,056 European ancestry cases, 18,618 European ancestry proxy cases, 449,056 European ancestry controls	22,632 European ancestry cases, 968,735 European ancestry controls	17q21.31	NSF	NSF, NSF, NSF			ENSG00000278174, ENSG00000276262, ENSG00000073969	NA	NA	rs199453-T	rs199453	0	199453	intron_variant	0	0.231	9e-67	66.0458		0.2045	[0.18-0.23] unit decrease	NR [7784415] (imputed)	N	Parkinson's Disease
Derived_OCT_measures	INL_RPE_thickness_right	rs111404933	17	44828931	rs199533	2009-12-10	19915575	Simon-Sanchez J	2009-11-15	Nat Genet	www.ncbi.nlm.nih.gov/pubmed/19915575	Genome-wide association study reveals genetic risk underlying Parkinson's disease.	Parkinson's disease	1,713 European ancestry cases, 3,978 European ancestry controls	3,361 European ancestry cases, 4,573 European ancestry controls	17q21.31	NSF	NSF, NSF, NSF			ENSG00000278174, ENSG00000276262, ENSG00000073969	NA	NA	rs199533-C	rs199533	0	199533	synonymous_variant	0	0.83	1e-14	14		1.28	[NR]	Illumina [463185]	N	Parkinson's Disease
Derived_OCT_measures	INL_RPE_thickness_right	rs111404933	17	44828931	rs199533	2010-09-22	20711177	Hamza TH	2010-08-15	Nat Genet	www.ncbi.nlm.nih.gov/pubmed/20711177	Common genetic variation in the HLA region is associated with late-onset sporadic Parkinson's disease.	Parkinson's disease	2,000 European ancestry cases, 1,986 European ancestry controls	Up to 1,447 cases, 1,468 controls	17q21.31	MAPT	NSF, NSF, NSF			ENSG00000278174, ENSG00000276262, ENSG00000073969	NA	NA	rs199533-C	rs199533	0	199533	synonymous_variant	0	0.78	1e-06	6		1.35	[1.19-1.52]	Illumina [811597]	N	Parkinson's Disease
Derived_OCT_measures	INL_RPE_thickness_right	rs111404933	17	44856641	rs199515	2012-04-20	22451204	Pankratz N	2012-03-01	Ann Neurol	www.ncbi.nlm.nih.gov/pubmed/22451204	Meta-analysis of Parkinson's disease: identification of a novel locus, RIT2.	Parkinson's disease	4,238 European ancestry cases, 4,239 European ancestry controls	3,738 European ancestry cases, 2,111 European ancestry controls	17q21.31	WNT3	WNT3, WNT3			ENSG00000108379, ENSG00000277641	NA	NA	rs199515-?	rs199515	0	199515	intron_variant	0	NR	3e-17	16.5229		1.32	[NR]	Illumina [2500000] (imputed)	N	Parkinson's Disease
Derived_OCT_measures	INL_RPE_thickness_right	rs111404933	17	44859144	rs415430	2011-09-14	21812969	Liu X	2011-08-03	BMC Med Genet	www.ncbi.nlm.nih.gov/pubmed/21812969	Genome-wide association study identifies candidate genes for Parkinson's disease in an Ashkenazi Jewish population.	Parkinson's disease	268 Ashkenazi Jewish cases, 178 Ashkenazi Jewish controls	1,782 European ancestry cases, 1,658 European ancestry controls	17q21.31	WNT3	WNT3, WNT3			ENSG00000108379, ENSG00000277641	NA	NA	rs415430-T	rs415430	0	415430	intron_variant	0	0.786	7e-07	6.1549		NA		Illumina [525124]	N	Parkinson's Disease
Derived_OCT_measures	INL_RPE_thickness_right	rs111404933	17	44865603	rs199498	2014-10-21	24511991	Hill-Burns EM	2014-02-10	BMC Genomics	www.ncbi.nlm.nih.gov/pubmed/24511991	Identification of a novel Parkinson's disease locus via stratified genome-wide association study.	Parkinson's disease	1,565 European ancestry sproadic Parkinson's disease cases, 435 European ancestry familial Parkinson's disease cases, 1,986 European ancestry controls	1,528 European ancestry sporadic Parkinson's disease cases, 707 European ancestry familial Parkinson's disease cases, 796 European ancestry controls	17q21.31	MAPT	WNT3, WNT3			ENSG00000108379, ENSG00000277641	NA	NA	rs199498-T	rs199498	0	199498	intron_variant	0	0.764	2e-06	5.69897		1.35	[1.25-1.45]	Illumina [811597]	N	Parkinson's Disease
Derived_OCT_measures	INL_RPE_thickness_right	rs111404933	17	44865603	rs199498	2014-10-21	24511991	Hill-Burns EM	2014-02-10	BMC Genomics	www.ncbi.nlm.nih.gov/pubmed/24511991	Identification of a novel Parkinson's disease locus via stratified genome-wide association study.	Parkinson's disease	1,565 European ancestry sproadic Parkinson's disease cases, 435 European ancestry familial Parkinson's disease cases, 1,986 European ancestry controls	1,528 European ancestry sporadic Parkinson's disease cases, 707 European ancestry familial Parkinson's disease cases, 796 European ancestry controls	17q21.31	MAPT	WNT3, WNT3			ENSG00000108379, ENSG00000277641	NA	NA	rs199498-T	rs199498	0	199498	intron_variant	0	0.764	8e-07	6.09691	(Familial)	1.69	[1.57-1.81]	Illumina [811597]	N	Parkinson's Disease
Derived_OCT_measures	GCIPL_thickness_right	rs304132	5	88223420	rs190982	2014-04-16	24162737	Lambert JC	2013-10-27	Nat Genet	www.ncbi.nlm.nih.gov/pubmed/24162737	Meta-analysis of 74,046 individuals identifies 11 new susceptibility loci for Alzheimer's disease.	Alzheimer's disease (late onset)	17,008 European ancestry cases, 37,154 European ancestry controls	8,572 European ancestry cases, 11,312 European ancestry controls	5q14.3	MEF2C	MEF2C-AS1			ENSG00000248309	NA	NA	rs190982-A	rs190982	0	190982	intron_variant	0	0.592	3e-08	7.52288		1.0753	[1.05-1.11]	Illumina [7055881] (imputed)	N	Alzheimer's Disease
Derived_OCT_measures	GCIPL_thickness_right	rs304132	5	88223420	rs190982	2019-11-13	31473137	Moreno-Grau S	2019-08-13	Alzheimers Dement	www.ncbi.nlm.nih.gov/pubmed/31473137	Genome-wide association analysis of dementia and its clinical endophenotypes reveal novel loci associated with Alzheimer's disease and three causality networks: The GR@ACE project.	Alzheimer's disease	4,120 Spanish ancestry cases, 17,008 cases, 3,289 Spanish ancestry controls, 37,154 controls	1,943 Spanish ancestry cases, 8,572 cases, 3,016 Spanish ancestry controls, 11,312 controls	5q14.3	MEF2C	MEF2C-AS1			ENSG00000248309	NA	NA	rs190982-?	rs190982	0	190982	intron_variant	0	NR	4e-06	5.39794		1.07527	[1.11-1.04]	Affymetrix [up to 7055881] (imputed)	N	Alzheimer's Disease
Derived_OCT_measures	GCIPL_thickness_right	rs113620380	17	43824360	rs7207400	2016-02-03	25778476	Jun G	2015-03-17	Mol Psychiatry	www.ncbi.nlm.nih.gov/pubmed/25778476	A novel Alzheimer disease locus located near the gene encoding tau protein.	Alzheimer's disease in APOE e4- carriers	7,184 cases, 26,968 controls	718 European ancestry cases, 1,699 European ancestry controls	17q21.31	CRHR1	LINC02210-CRHR1, LINC02210-CRHR1			ENSG00000282456, ENSG00000263715	NA	NA	rs7207400-T	rs7207400	0	7207400	intron_variant	0	0.75	5e-06	5.30103		1.13636	[1.08-1.2]	NR [NR]	N	Alzheimer's Disease
Derived_OCT_measures	INL_thickness_left	rs304132	5	88223420	rs190982	2014-04-16	24162737	Lambert JC	2013-10-27	Nat Genet	www.ncbi.nlm.nih.gov/pubmed/24162737	Meta-analysis of 74,046 individuals identifies 11 new susceptibility loci for Alzheimer's disease.	Alzheimer's disease (late onset)	17,008 European ancestry cases, 37,154 European ancestry controls	8,572 European ancestry cases, 11,312 European ancestry controls	5q14.3	MEF2C	MEF2C-AS1			ENSG00000248309	NA	NA	rs190982-A	rs190982	0	190982	intron_variant	0	0.592	3e-08	7.52288		1.0753	[1.05-1.11]	Illumina [7055881] (imputed)	N	Alzheimer's Disease
Derived_OCT_measures	INL_thickness_left	rs304132	5	88223420	rs190982	2019-11-13	31473137	Moreno-Grau S	2019-08-13	Alzheimers Dement	www.ncbi.nlm.nih.gov/pubmed/31473137	Genome-wide association analysis of dementia and its clinical endophenotypes reveal novel loci associated with Alzheimer's disease and three causality networks: The GR@ACE project.	Alzheimer's disease	4,120 Spanish ancestry cases, 17,008 cases, 3,289 Spanish ancestry controls, 37,154 controls	1,943 Spanish ancestry cases, 8,572 cases, 3,016 Spanish ancestry controls, 11,312 controls	5q14.3	MEF2C	MEF2C-AS1			ENSG00000248309	NA	NA	rs190982-?	rs190982	0	190982	intron_variant	0	NR	4e-06	5.39794		1.07527	[1.11-1.04]	Affymetrix [up to 7055881] (imputed)	N	Alzheimer's Disease
Derived_OCT_measures	INL_thickness_right	rs304132	5	88223420	rs190982	2014-04-16	24162737	Lambert JC	2013-10-27	Nat Genet	www.ncbi.nlm.nih.gov/pubmed/24162737	Meta-analysis of 74,046 individuals identifies 11 new susceptibility loci for Alzheimer's disease.	Alzheimer's disease (late onset)	17,008 European ancestry cases, 37,154 European ancestry controls	8,572 European ancestry cases, 11,312 European ancestry controls	5q14.3	MEF2C	MEF2C-AS1			ENSG00000248309	NA	NA	rs190982-A	rs190982	0	190982	intron_variant	0	0.592	3e-08	7.52288		1.0753	[1.05-1.11]	Illumina [7055881] (imputed)	N	Alzheimer's Disease
Derived_OCT_measures	INL_thickness_right	rs304132	5	88223420	rs190982	2019-11-13	31473137	Moreno-Grau S	2019-08-13	Alzheimers Dement	www.ncbi.nlm.nih.gov/pubmed/31473137	Genome-wide association analysis of dementia and its clinical endophenotypes reveal novel loci associated with Alzheimer's disease and three causality networks: The GR@ACE project.	Alzheimer's disease	4,120 Spanish ancestry cases, 17,008 cases, 3,289 Spanish ancestry controls, 37,154 controls	1,943 Spanish ancestry cases, 8,572 cases, 3,016 Spanish ancestry controls, 11,312 controls	5q14.3	MEF2C	MEF2C-AS1			ENSG00000248309	NA	NA	rs190982-?	rs190982	0	190982	intron_variant	0	NR	4e-06	5.39794		1.07527	[1.11-1.04]	Affymetrix [up to 7055881] (imputed)	N	Alzheimer's Disease
Derived_OCT_measures	ELM_ISOS_thickness_left	rs34729634	6	56708510	rs185968827	2016-12-08	26830138	Herold C	2016-02-02	Mol Psychiatry	www.ncbi.nlm.nih.gov/pubmed/26830138	Family-based association analyses of imputed genotypes reveal genome-wide significant association of Alzheimer's disease with OSBPL6, PTPRG, and PDCL3.	Alzheimer disease and age of onset	2,478 European ancestry cases, 979 ancestry controls both from the same 1,070 families	NA	6p12.1	DST	DST			ENSG00000151914	NA	NA	rs185968827-A	rs185968827	0	185968827	intron_variant	0	NR	2e-07	6.69897	(between families)	5.158	unit increase	Affymetrix [up to 15107142] (imputed)	N	Alzheimer's Disease
Derived_OCT_measures	ELM_ISOS_thickness_outer_subfield_left	rs34729634	6	56708510	rs185968827	2016-12-08	26830138	Herold C	2016-02-02	Mol Psychiatry	www.ncbi.nlm.nih.gov/pubmed/26830138	Family-based association analyses of imputed genotypes reveal genome-wide significant association of Alzheimer's disease with OSBPL6, PTPRG, and PDCL3.	Alzheimer disease and age of onset	2,478 European ancestry cases, 979 ancestry controls both from the same 1,070 families	NA	6p12.1	DST	DST			ENSG00000151914	NA	NA	rs185968827-A	rs185968827	0	185968827	intron_variant	0	NR	2e-07	6.69897	(between families)	5.158	unit increase	Affymetrix [up to 15107142] (imputed)	N	Alzheimer's Disease
Derived_OCT_measures	INL_ELM_thickness_central_subfield_left	rs1991556	17	43824360	rs7207400	2016-02-03	25778476	Jun G	2015-03-17	Mol Psychiatry	www.ncbi.nlm.nih.gov/pubmed/25778476	A novel Alzheimer disease locus located near the gene encoding tau protein.	Alzheimer's disease in APOE e4- carriers	7,184 cases, 26,968 controls	718 European ancestry cases, 1,699 European ancestry controls	17q21.31	CRHR1	LINC02210-CRHR1, LINC02210-CRHR1			ENSG00000282456, ENSG00000263715	NA	NA	rs7207400-T	rs7207400	0	7207400	intron_variant	0	0.75	5e-06	5.30103		1.13636	[1.08-1.2]	NR [NR]	N	Alzheimer's Disease
Derived_OCT_measures	INL_ELM_thickness_central_subfield_left	rs1991556	17	44865498	rs199499	2016-02-03	25778476	Jun G	2015-03-17	Mol Psychiatry	www.ncbi.nlm.nih.gov/pubmed/25778476	A novel Alzheimer disease locus located near the gene encoding tau protein.	Alzheimer's disease in APOE e4- carriers	7,184 cases, 26,968 controls	718 European ancestry cases, 1,699 European ancestry controls	17q21.31	WNT3	WNT3, WNT3			ENSG00000108379, ENSG00000277641	NA	NA	rs199499-C	rs199499	0	199499	intron_variant	0	0.81	6e-06	5.22185		1.16279	[1.09-1.23]	NR [NR]	N	Alzheimer's Disease
Derived_OCT_measures	INL_ELM_thickness_central_subfield_right	rs17769552	17	43824360	rs7207400	2016-02-03	25778476	Jun G	2015-03-17	Mol Psychiatry	www.ncbi.nlm.nih.gov/pubmed/25778476	A novel Alzheimer disease locus located near the gene encoding tau protein.	Alzheimer's disease in APOE e4- carriers	7,184 cases, 26,968 controls	718 European ancestry cases, 1,699 European ancestry controls	17q21.31	CRHR1	LINC02210-CRHR1, LINC02210-CRHR1			ENSG00000282456, ENSG00000263715	NA	NA	rs7207400-T	rs7207400	0	7207400	intron_variant	0	0.75	5e-06	5.30103		1.13636	[1.08-1.2]	NR [NR]	N	Alzheimer's Disease
Derived_OCT_measures	INL_ELM_thickness_central_subfield_right	rs17769552	17	44865498	rs199499	2016-02-03	25778476	Jun G	2015-03-17	Mol Psychiatry	www.ncbi.nlm.nih.gov/pubmed/25778476	A novel Alzheimer disease locus located near the gene encoding tau protein.	Alzheimer's disease in APOE e4- carriers	7,184 cases, 26,968 controls	718 European ancestry cases, 1,699 European ancestry controls	17q21.31	WNT3	WNT3, WNT3			ENSG00000108379, ENSG00000277641	NA	NA	rs199499-C	rs199499	0	199499	intron_variant	0	0.81	6e-06	5.22185		1.16279	[1.09-1.23]	NR [NR]	N	Alzheimer's Disease
Derived_OCT_measures	INL_ELM_thickness_inner_subfield_left	rs1991556	17	43824360	rs7207400	2016-02-03	25778476	Jun G	2015-03-17	Mol Psychiatry	www.ncbi.nlm.nih.gov/pubmed/25778476	A novel Alzheimer disease locus located near the gene encoding tau protein.	Alzheimer's disease in APOE e4- carriers	7,184 cases, 26,968 controls	718 European ancestry cases, 1,699 European ancestry controls	17q21.31	CRHR1	LINC02210-CRHR1, LINC02210-CRHR1			ENSG00000282456, ENSG00000263715	NA	NA	rs7207400-T	rs7207400	0	7207400	intron_variant	0	0.75	5e-06	5.30103		1.13636	[1.08-1.2]	NR [NR]	N	Alzheimer's Disease
Derived_OCT_measures	INL_ELM_thickness_inner_subfield_left	rs1991556	17	44865498	rs199499	2016-02-03	25778476	Jun G	2015-03-17	Mol Psychiatry	www.ncbi.nlm.nih.gov/pubmed/25778476	A novel Alzheimer disease locus located near the gene encoding tau protein.	Alzheimer's disease in APOE e4- carriers	7,184 cases, 26,968 controls	718 European ancestry cases, 1,699 European ancestry controls	17q21.31	WNT3	WNT3, WNT3			ENSG00000108379, ENSG00000277641	NA	NA	rs199499-C	rs199499	0	199499	intron_variant	0	0.81	6e-06	5.22185		1.16279	[1.09-1.23]	NR [NR]	N	Alzheimer's Disease
Derived_OCT_measures	INL_ELM_thickness_inner_subfield_right	17:43798790_TTTC_T	17	43824360	rs7207400	2016-02-03	25778476	Jun G	2015-03-17	Mol Psychiatry	www.ncbi.nlm.nih.gov/pubmed/25778476	A novel Alzheimer disease locus located near the gene encoding tau protein.	Alzheimer's disease in APOE e4- carriers	7,184 cases, 26,968 controls	718 European ancestry cases, 1,699 European ancestry controls	17q21.31	CRHR1	LINC02210-CRHR1, LINC02210-CRHR1			ENSG00000282456, ENSG00000263715	NA	NA	rs7207400-T	rs7207400	0	7207400	intron_variant	0	0.75	5e-06	5.30103		1.13636	[1.08-1.2]	NR [NR]	N	Alzheimer's Disease
Derived_OCT_measures	INL_ELM_thickness_inner_subfield_right	rs111404933	17	44865498	rs199499	2016-02-03	25778476	Jun G	2015-03-17	Mol Psychiatry	www.ncbi.nlm.nih.gov/pubmed/25778476	A novel Alzheimer disease locus located near the gene encoding tau protein.	Alzheimer's disease in APOE e4- carriers	7,184 cases, 26,968 controls	718 European ancestry cases, 1,699 European ancestry controls	17q21.31	WNT3	WNT3, WNT3			ENSG00000108379, ENSG00000277641	NA	NA	rs199499-C	rs199499	0	199499	intron_variant	0	0.81	6e-06	5.22185		1.16279	[1.09-1.23]	NR [NR]	N	Alzheimer's Disease
Derived_OCT_measures	INL_ELM_thickness_outer_subfield_left	rs62054372	17	43824360	rs7207400	2016-02-03	25778476	Jun G	2015-03-17	Mol Psychiatry	www.ncbi.nlm.nih.gov/pubmed/25778476	A novel Alzheimer disease locus located near the gene encoding tau protein.	Alzheimer's disease in APOE e4- carriers	7,184 cases, 26,968 controls	718 European ancestry cases, 1,699 European ancestry controls	17q21.31	CRHR1	LINC02210-CRHR1, LINC02210-CRHR1			ENSG00000282456, ENSG00000263715	NA	NA	rs7207400-T	rs7207400	0	7207400	intron_variant	0	0.75	5e-06	5.30103		1.13636	[1.08-1.2]	NR [NR]	N	Alzheimer's Disease
Derived_OCT_measures	INL_ELM_thickness_outer_subfield_left	rs111404933	17	44865498	rs199499	2016-02-03	25778476	Jun G	2015-03-17	Mol Psychiatry	www.ncbi.nlm.nih.gov/pubmed/25778476	A novel Alzheimer disease locus located near the gene encoding tau protein.	Alzheimer's disease in APOE e4- carriers	7,184 cases, 26,968 controls	718 European ancestry cases, 1,699 European ancestry controls	17q21.31	WNT3	WNT3, WNT3			ENSG00000108379, ENSG00000277641	NA	NA	rs199499-C	rs199499	0	199499	intron_variant	0	0.81	6e-06	5.22185		1.16279	[1.09-1.23]	NR [NR]	N	Alzheimer's Disease
Derived_OCT_measures	INL_ELM_thickness_outer_subfield_right	rs62054372	17	43824360	rs7207400	2016-02-03	25778476	Jun G	2015-03-17	Mol Psychiatry	www.ncbi.nlm.nih.gov/pubmed/25778476	A novel Alzheimer disease locus located near the gene encoding tau protein.	Alzheimer's disease in APOE e4- carriers	7,184 cases, 26,968 controls	718 European ancestry cases, 1,699 European ancestry controls	17q21.31	CRHR1	LINC02210-CRHR1, LINC02210-CRHR1			ENSG00000282456, ENSG00000263715	NA	NA	rs7207400-T	rs7207400	0	7207400	intron_variant	0	0.75	5e-06	5.30103		1.13636	[1.08-1.2]	NR [NR]	N	Alzheimer's Disease
Derived_OCT_measures	INL_RPE_thickness_central_subfield_left	rs62065453	17	43824360	rs7207400	2016-02-03	25778476	Jun G	2015-03-17	Mol Psychiatry	www.ncbi.nlm.nih.gov/pubmed/25778476	A novel Alzheimer disease locus located near the gene encoding tau protein.	Alzheimer's disease in APOE e4- carriers	7,184 cases, 26,968 controls	718 European ancestry cases, 1,699 European ancestry controls	17q21.31	CRHR1	LINC02210-CRHR1, LINC02210-CRHR1			ENSG00000282456, ENSG00000263715	NA	NA	rs7207400-T	rs7207400	0	7207400	intron_variant	0	0.75	5e-06	5.30103		1.13636	[1.08-1.2]	NR [NR]	N	Alzheimer's Disease
Derived_OCT_measures	INL_RPE_thickness_central_subfield_left	rs141783865	17	44865498	rs199499	2016-02-03	25778476	Jun G	2015-03-17	Mol Psychiatry	www.ncbi.nlm.nih.gov/pubmed/25778476	A novel Alzheimer disease locus located near the gene encoding tau protein.	Alzheimer's disease in APOE e4- carriers	7,184 cases, 26,968 controls	718 European ancestry cases, 1,699 European ancestry controls	17q21.31	WNT3	WNT3, WNT3			ENSG00000108379, ENSG00000277641	NA	NA	rs199499-C	rs199499	0	199499	intron_variant	0	0.81	6e-06	5.22185		1.16279	[1.09-1.23]	NR [NR]	N	Alzheimer's Disease
Derived_OCT_measures	INL_RPE_thickness_central_subfield_right	rs62063300	17	43824360	rs7207400	2016-02-03	25778476	Jun G	2015-03-17	Mol Psychiatry	www.ncbi.nlm.nih.gov/pubmed/25778476	A novel Alzheimer disease locus located near the gene encoding tau protein.	Alzheimer's disease in APOE e4- carriers	7,184 cases, 26,968 controls	718 European ancestry cases, 1,699 European ancestry controls	17q21.31	CRHR1	LINC02210-CRHR1, LINC02210-CRHR1			ENSG00000282456, ENSG00000263715	NA	NA	rs7207400-T	rs7207400	0	7207400	intron_variant	0	0.75	5e-06	5.30103		1.13636	[1.08-1.2]	NR [NR]	N	Alzheimer's Disease
Derived_OCT_measures	INL_RPE_thickness_central_subfield_right	rs62063300	17	44865498	rs199499	2016-02-03	25778476	Jun G	2015-03-17	Mol Psychiatry	www.ncbi.nlm.nih.gov/pubmed/25778476	A novel Alzheimer disease locus located near the gene encoding tau protein.	Alzheimer's disease in APOE e4- carriers	7,184 cases, 26,968 controls	718 European ancestry cases, 1,699 European ancestry controls	17q21.31	WNT3	WNT3, WNT3			ENSG00000108379, ENSG00000277641	NA	NA	rs199499-C	rs199499	0	199499	intron_variant	0	0.81	6e-06	5.22185		1.16279	[1.09-1.23]	NR [NR]	N	Alzheimer's Disease
Derived_OCT_measures	INL_RPE_thickness_inner_subfield_left	rs1991556	17	43824360	rs7207400	2016-02-03	25778476	Jun G	2015-03-17	Mol Psychiatry	www.ncbi.nlm.nih.gov/pubmed/25778476	A novel Alzheimer disease locus located near the gene encoding tau protein.	Alzheimer's disease in APOE e4- carriers	7,184 cases, 26,968 controls	718 European ancestry cases, 1,699 European ancestry controls	17q21.31	CRHR1	LINC02210-CRHR1, LINC02210-CRHR1			ENSG00000282456, ENSG00000263715	NA	NA	rs7207400-T	rs7207400	0	7207400	intron_variant	0	0.75	5e-06	5.30103		1.13636	[1.08-1.2]	NR [NR]	N	Alzheimer's Disease
Derived_OCT_measures	INL_RPE_thickness_inner_subfield_left	rs1991556	17	44865498	rs199499	2016-02-03	25778476	Jun G	2015-03-17	Mol Psychiatry	www.ncbi.nlm.nih.gov/pubmed/25778476	A novel Alzheimer disease locus located near the gene encoding tau protein.	Alzheimer's disease in APOE e4- carriers	7,184 cases, 26,968 controls	718 European ancestry cases, 1,699 European ancestry controls	17q21.31	WNT3	WNT3, WNT3			ENSG00000108379, ENSG00000277641	NA	NA	rs199499-C	rs199499	0	199499	intron_variant	0	0.81	6e-06	5.22185		1.16279	[1.09-1.23]	NR [NR]	N	Alzheimer's Disease
Derived_OCT_measures	INL_RPE_thickness_inner_subfield_right	17:43933190_GTTTTTA_G	17	43824360	rs7207400	2016-02-03	25778476	Jun G	2015-03-17	Mol Psychiatry	www.ncbi.nlm.nih.gov/pubmed/25778476	A novel Alzheimer disease locus located near the gene encoding tau protein.	Alzheimer's disease in APOE e4- carriers	7,184 cases, 26,968 controls	718 European ancestry cases, 1,699 European ancestry controls	17q21.31	CRHR1	LINC02210-CRHR1, LINC02210-CRHR1			ENSG00000282456, ENSG00000263715	NA	NA	rs7207400-T	rs7207400	0	7207400	intron_variant	0	0.75	5e-06	5.30103		1.13636	[1.08-1.2]	NR [NR]	N	Alzheimer's Disease
Derived_OCT_measures	INL_RPE_thickness_inner_subfield_right	17:43933190_GTTTTTA_G	17	44865498	rs199499	2016-02-03	25778476	Jun G	2015-03-17	Mol Psychiatry	www.ncbi.nlm.nih.gov/pubmed/25778476	A novel Alzheimer disease locus located near the gene encoding tau protein.	Alzheimer's disease in APOE e4- carriers	7,184 cases, 26,968 controls	718 European ancestry cases, 1,699 European ancestry controls	17q21.31	WNT3	WNT3, WNT3			ENSG00000108379, ENSG00000277641	NA	NA	rs199499-C	rs199499	0	199499	intron_variant	0	0.81	6e-06	5.22185		1.16279	[1.09-1.23]	NR [NR]	N	Alzheimer's Disease
Derived_OCT_measures	INL_RPE_thickness_outer_subfield_left	rs35524223	17	43824360	rs7207400	2016-02-03	25778476	Jun G	2015-03-17	Mol Psychiatry	www.ncbi.nlm.nih.gov/pubmed/25778476	A novel Alzheimer disease locus located near the gene encoding tau protein.	Alzheimer's disease in APOE e4- carriers	7,184 cases, 26,968 controls	718 European ancestry cases, 1,699 European ancestry controls	17q21.31	CRHR1	LINC02210-CRHR1, LINC02210-CRHR1			ENSG00000282456, ENSG00000263715	NA	NA	rs7207400-T	rs7207400	0	7207400	intron_variant	0	0.75	5e-06	5.30103		1.13636	[1.08-1.2]	NR [NR]	N	Alzheimer's Disease
Derived_OCT_measures	INL_RPE_thickness_outer_subfield_left	rs35524223	17	44865498	rs199499	2016-02-03	25778476	Jun G	2015-03-17	Mol Psychiatry	www.ncbi.nlm.nih.gov/pubmed/25778476	A novel Alzheimer disease locus located near the gene encoding tau protein.	Alzheimer's disease in APOE e4- carriers	7,184 cases, 26,968 controls	718 European ancestry cases, 1,699 European ancestry controls	17q21.31	WNT3	WNT3, WNT3			ENSG00000108379, ENSG00000277641	NA	NA	rs199499-C	rs199499	0	199499	intron_variant	0	0.81	6e-06	5.22185		1.16279	[1.09-1.23]	NR [NR]	N	Alzheimer's Disease
Derived_OCT_measures	INL_RPE_thickness_outer_subfield_right	rs62054372	17	43824360	rs7207400	2016-02-03	25778476	Jun G	2015-03-17	Mol Psychiatry	www.ncbi.nlm.nih.gov/pubmed/25778476	A novel Alzheimer disease locus located near the gene encoding tau protein.	Alzheimer's disease in APOE e4- carriers	7,184 cases, 26,968 controls	718 European ancestry cases, 1,699 European ancestry controls	17q21.31	CRHR1	LINC02210-CRHR1, LINC02210-CRHR1			ENSG00000282456, ENSG00000263715	NA	NA	rs7207400-T	rs7207400	0	7207400	intron_variant	0	0.75	5e-06	5.30103		1.13636	[1.08-1.2]	NR [NR]	N	Alzheimer's Disease
Derived_OCT_measures	INL_RPE_thickness_outer_subfield_right	rs111404933	17	44865498	rs199499	2016-02-03	25778476	Jun G	2015-03-17	Mol Psychiatry	www.ncbi.nlm.nih.gov/pubmed/25778476	A novel Alzheimer disease locus located near the gene encoding tau protein.	Alzheimer's disease in APOE e4- carriers	7,184 cases, 26,968 controls	718 European ancestry cases, 1,699 European ancestry controls	17q21.31	WNT3	WNT3, WNT3			ENSG00000108379, ENSG00000277641	NA	NA	rs199499-C	rs199499	0	199499	intron_variant	0	0.81	6e-06	5.22185		1.16279	[1.09-1.23]	NR [NR]	N	Alzheimer's Disease
Derived_OCT_measures	ISOS_RPE_thickness_outer_subfield_left	rs111791023	6	56708510	rs185968827	2016-12-08	26830138	Herold C	2016-02-02	Mol Psychiatry	www.ncbi.nlm.nih.gov/pubmed/26830138	Family-based association analyses of imputed genotypes reveal genome-wide significant association of Alzheimer's disease with OSBPL6, PTPRG, and PDCL3.	Alzheimer disease and age of onset	2,478 European ancestry cases, 979 ancestry controls both from the same 1,070 families	NA	6p12.1	DST	DST			ENSG00000151914	NA	NA	rs185968827-A	rs185968827	0	185968827	intron_variant	0	NR	2e-07	6.69897	(between families)	5.158	unit increase	Affymetrix [up to 15107142] (imputed)	N	Alzheimer's Disease
Derived_OCT_measures	ISOS_RPE_thickness_outer_subfield_right	rs13194625	6	56708510	rs185968827	2016-12-08	26830138	Herold C	2016-02-02	Mol Psychiatry	www.ncbi.nlm.nih.gov/pubmed/26830138	Family-based association analyses of imputed genotypes reveal genome-wide significant association of Alzheimer's disease with OSBPL6, PTPRG, and PDCL3.	Alzheimer disease and age of onset	2,478 European ancestry cases, 979 ancestry controls both from the same 1,070 families	NA	6p12.1	DST	DST			ENSG00000151914	NA	NA	rs185968827-A	rs185968827	0	185968827	intron_variant	0	NR	2e-07	6.69897	(between families)	5.158	unit increase	Affymetrix [up to 15107142] (imputed)	N	Alzheimer's Disease
Derived_OCT_measures	INL_ELM_thickness_left	rs62054372	17	43824360	rs7207400	2016-02-03	25778476	Jun G	2015-03-17	Mol Psychiatry	www.ncbi.nlm.nih.gov/pubmed/25778476	A novel Alzheimer disease locus located near the gene encoding tau protein.	Alzheimer's disease in APOE e4- carriers	7,184 cases, 26,968 controls	718 European ancestry cases, 1,699 European ancestry controls	17q21.31	CRHR1	LINC02210-CRHR1, LINC02210-CRHR1			ENSG00000282456, ENSG00000263715	NA	NA	rs7207400-T	rs7207400	0	7207400	intron_variant	0	0.75	5e-06	5.30103		1.13636	[1.08-1.2]	NR [NR]	N	Alzheimer's Disease
Derived_OCT_measures	INL_ELM_thickness_left	rs111404933	17	44865498	rs199499	2016-02-03	25778476	Jun G	2015-03-17	Mol Psychiatry	www.ncbi.nlm.nih.gov/pubmed/25778476	A novel Alzheimer disease locus located near the gene encoding tau protein.	Alzheimer's disease in APOE e4- carriers	7,184 cases, 26,968 controls	718 European ancestry cases, 1,699 European ancestry controls	17q21.31	WNT3	WNT3, WNT3			ENSG00000108379, ENSG00000277641	NA	NA	rs199499-C	rs199499	0	199499	intron_variant	0	0.81	6e-06	5.22185		1.16279	[1.09-1.23]	NR [NR]	N	Alzheimer's Disease
Derived_OCT_measures	overall_macular_thickness_left	rs2732631	17	43824360	rs7207400	2016-02-03	25778476	Jun G	2015-03-17	Mol Psychiatry	www.ncbi.nlm.nih.gov/pubmed/25778476	A novel Alzheimer disease locus located near the gene encoding tau protein.	Alzheimer's disease in APOE e4- carriers	7,184 cases, 26,968 controls	718 European ancestry cases, 1,699 European ancestry controls	17q21.31	CRHR1	LINC02210-CRHR1, LINC02210-CRHR1			ENSG00000282456, ENSG00000263715	NA	NA	rs7207400-T	rs7207400	0	7207400	intron_variant	0	0.75	5e-06	5.30103		1.13636	[1.08-1.2]	NR [NR]	N	Alzheimer's Disease
Derived_OCT_measures	overall_macular_thickness_left	rs2732631	17	44865498	rs199499	2016-02-03	25778476	Jun G	2015-03-17	Mol Psychiatry	www.ncbi.nlm.nih.gov/pubmed/25778476	A novel Alzheimer disease locus located near the gene encoding tau protein.	Alzheimer's disease in APOE e4- carriers	7,184 cases, 26,968 controls	718 European ancestry cases, 1,699 European ancestry controls	17q21.31	WNT3	WNT3, WNT3			ENSG00000108379, ENSG00000277641	NA	NA	rs199499-C	rs199499	0	199499	intron_variant	0	0.81	6e-06	5.22185		1.16279	[1.09-1.23]	NR [NR]	N	Alzheimer's Disease
Derived_OCT_measures	overall_macular_thickness_right	17:43933190_GTTTTTA_G	17	43824360	rs7207400	2016-02-03	25778476	Jun G	2015-03-17	Mol Psychiatry	www.ncbi.nlm.nih.gov/pubmed/25778476	A novel Alzheimer disease locus located near the gene encoding tau protein.	Alzheimer's disease in APOE e4- carriers	7,184 cases, 26,968 controls	718 European ancestry cases, 1,699 European ancestry controls	17q21.31	CRHR1	LINC02210-CRHR1, LINC02210-CRHR1			ENSG00000282456, ENSG00000263715	NA	NA	rs7207400-T	rs7207400	0	7207400	intron_variant	0	0.75	5e-06	5.30103		1.13636	[1.08-1.2]	NR [NR]	N	Alzheimer's Disease
Derived_OCT_measures	overall_macular_thickness_right	17:43933190_GTTTTTA_G	17	44865498	rs199499	2016-02-03	25778476	Jun G	2015-03-17	Mol Psychiatry	www.ncbi.nlm.nih.gov/pubmed/25778476	A novel Alzheimer disease locus located near the gene encoding tau protein.	Alzheimer's disease in APOE e4- carriers	7,184 cases, 26,968 controls	718 European ancestry cases, 1,699 European ancestry controls	17q21.31	WNT3	WNT3, WNT3			ENSG00000108379, ENSG00000277641	NA	NA	rs199499-C	rs199499	0	199499	intron_variant	0	0.81	6e-06	5.22185		1.16279	[1.09-1.23]	NR [NR]	N	Alzheimer's Disease
Derived_OCT_measures	INL_ELM_thickness_right	rs62054372	17	43824360	rs7207400	2016-02-03	25778476	Jun G	2015-03-17	Mol Psychiatry	www.ncbi.nlm.nih.gov/pubmed/25778476	A novel Alzheimer disease locus located near the gene encoding tau protein.	Alzheimer's disease in APOE e4- carriers	7,184 cases, 26,968 controls	718 European ancestry cases, 1,699 European ancestry controls	17q21.31	CRHR1	LINC02210-CRHR1, LINC02210-CRHR1			ENSG00000282456, ENSG00000263715	NA	NA	rs7207400-T	rs7207400	0	7207400	intron_variant	0	0.75	5e-06	5.30103		1.13636	[1.08-1.2]	NR [NR]	N	Alzheimer's Disease
Derived_OCT_measures	INL_ELM_thickness_right	rs111404933	17	44865498	rs199499	2016-02-03	25778476	Jun G	2015-03-17	Mol Psychiatry	www.ncbi.nlm.nih.gov/pubmed/25778476	A novel Alzheimer disease locus located near the gene encoding tau protein.	Alzheimer's disease in APOE e4- carriers	7,184 cases, 26,968 controls	718 European ancestry cases, 1,699 European ancestry controls	17q21.31	WNT3	WNT3, WNT3			ENSG00000108379, ENSG00000277641	NA	NA	rs199499-C	rs199499	0	199499	intron_variant	0	0.81	6e-06	5.22185		1.16279	[1.09-1.23]	NR [NR]	N	Alzheimer's Disease
Derived_OCT_measures	INL_RPE_thickness_left	rs35524223	17	43824360	rs7207400	2016-02-03	25778476	Jun G	2015-03-17	Mol Psychiatry	www.ncbi.nlm.nih.gov/pubmed/25778476	A novel Alzheimer disease locus located near the gene encoding tau protein.	Alzheimer's disease in APOE e4- carriers	7,184 cases, 26,968 controls	718 European ancestry cases, 1,699 European ancestry controls	17q21.31	CRHR1	LINC02210-CRHR1, LINC02210-CRHR1			ENSG00000282456, ENSG00000263715	NA	NA	rs7207400-T	rs7207400	0	7207400	intron_variant	0	0.75	5e-06	5.30103		1.13636	[1.08-1.2]	NR [NR]	N	Alzheimer's Disease
Derived_OCT_measures	INL_RPE_thickness_left	rs35524223	17	44865498	rs199499	2016-02-03	25778476	Jun G	2015-03-17	Mol Psychiatry	www.ncbi.nlm.nih.gov/pubmed/25778476	A novel Alzheimer disease locus located near the gene encoding tau protein.	Alzheimer's disease in APOE e4- carriers	7,184 cases, 26,968 controls	718 European ancestry cases, 1,699 European ancestry controls	17q21.31	WNT3	WNT3, WNT3			ENSG00000108379, ENSG00000277641	NA	NA	rs199499-C	rs199499	0	199499	intron_variant	0	0.81	6e-06	5.22185		1.16279	[1.09-1.23]	NR [NR]	N	Alzheimer's Disease
Derived_OCT_measures	INL_RPE_thickness_right	rs62054372	17	43824360	rs7207400	2016-02-03	25778476	Jun G	2015-03-17	Mol Psychiatry	www.ncbi.nlm.nih.gov/pubmed/25778476	A novel Alzheimer disease locus located near the gene encoding tau protein.	Alzheimer's disease in APOE e4- carriers	7,184 cases, 26,968 controls	718 European ancestry cases, 1,699 European ancestry controls	17q21.31	CRHR1	LINC02210-CRHR1, LINC02210-CRHR1			ENSG00000282456, ENSG00000263715	NA	NA	rs7207400-T	rs7207400	0	7207400	intron_variant	0	0.75	5e-06	5.30103		1.13636	[1.08-1.2]	NR [NR]	N	Alzheimer's Disease
Derived_OCT_measures	INL_RPE_thickness_right	rs111404933	17	44865498	rs199499	2016-02-03	25778476	Jun G	2015-03-17	Mol Psychiatry	www.ncbi.nlm.nih.gov/pubmed/25778476	A novel Alzheimer disease locus located near the gene encoding tau protein.	Alzheimer's disease in APOE e4- carriers	7,184 cases, 26,968 controls	718 European ancestry cases, 1,699 European ancestry controls	17q21.31	WNT3	WNT3, WNT3			ENSG00000108379, ENSG00000277641	NA	NA	rs199499-C	rs199499	0	199499	intron_variant	0	0.81	6e-06	5.22185		1.16279	[1.09-1.23]	NR [NR]	N	Alzheimer's Disease
Derived_OCT_measures	ISOS_RPE_thickness_right	rs13194625	6	56708510	rs185968827	2016-12-08	26830138	Herold C	2016-02-02	Mol Psychiatry	www.ncbi.nlm.nih.gov/pubmed/26830138	Family-based association analyses of imputed genotypes reveal genome-wide significant association of Alzheimer's disease with OSBPL6, PTPRG, and PDCL3.	Alzheimer disease and age of onset	2,478 European ancestry cases, 979 ancestry controls both from the same 1,070 families	NA	6p12.1	DST	DST			ENSG00000151914	NA	NA	rs185968827-A	rs185968827	0	185968827	intron_variant	0	NR	2e-07	6.69897	(between families)	5.158	unit increase	Affymetrix [up to 15107142] (imputed)	N	Alzheimer's Disease
Derived_OCT_measures	VCDR_left	9:22053956_TA_T	9	22032152	rs634537	2017-07-13	28346443	Melin BS	2017-03-27	Nat Genet	www.ncbi.nlm.nih.gov/pubmed/28346443	Genome-wide association study of glioma subtypes identifies specific differences in genetic susceptibility to glioblastoma and non-glioblastoma tumors.	Glioblastoma	6,191 European ancestry cases, 18,190 European ancestry controls.	NA	9p21.3	CDKN2A, CDKN2B	CDKN2B-AS1			ENSG00000240498	NA	NA	rs634537-G	rs634537	0	634537	intron_variant	0	0.411	7e-45	44.1549		1.37	1.31-1.43	Illumina [at least 6790270] (imputed)	N	Glioma/GBM
Derived_OCT_measures	VCDR_left	9:22053956_TA_T	9	22032152	rs634537	2017-07-13	28346443	Melin BS	2017-03-27	Nat Genet	www.ncbi.nlm.nih.gov/pubmed/28346443	Genome-wide association study of glioma subtypes identifies specific differences in genetic susceptibility to glioblastoma and non-glioblastoma tumors.	Non-glioblastoma glioma	5,819 European ancestry cases, 18,190 European ancestry controls.	NA	9p21.3	CDKN2A, CDKN2B	CDKN2B-AS1			ENSG00000240498	NA	NA	rs634537-G	rs634537	0	634537	intron_variant	0	0.411	1e-15	15		1.21	1.16-1.27	Illumina [at least 6769856] (imputed)	N	Glioma/GBM
Derived_OCT_measures	VCDR_left	9:22053956_TA_T	9	22032152	rs634537	2017-07-13	28346443	Melin BS	2017-03-27	Nat Genet	www.ncbi.nlm.nih.gov/pubmed/28346443	Genome-wide association study of glioma subtypes identifies specific differences in genetic susceptibility to glioblastoma and non-glioblastoma tumors.	Glioma	12,469 European ancestry cases, 18,190 European ancestry controls.	NA	9p21.3	CDKN2A, CDKN2B	CDKN2B-AS1			ENSG00000240498	NA	NA	rs634537-G	rs634537	0	634537	intron_variant	0	0.411	1e-45	45		1.3	1.25-1.34	Illumina [at least 6887412] (imputed)	N	Glioma/GBM
[truncated: 18,445 more rows]

## Sheet: Catalog_readme
ID: ID of retinal imaging traits
Category: category of retinal imaging traits
IndSigSNP : One of the independent significant SNPs of the SNP in GWAScatalog.
chr : chromosome
bp : position on hg19
snp : rsID of reported SNP in GWAS catalog
PMID : PubMed ID
Trait : The trait reported in GWAScatalog
FirthAuth : First author reported in GWAScatalog
Date : Date added in GWAScatalog
P-value : Reported P-value
Journal : Abbreviated journal name
Link : PubMed URL
Study : Title of paper
Trait : Disease or trait examined in study
[truncated: 26 more rows]
