# Supplementary material for: Eye-brain connections revealed by multimodal retinal and brain imaging genetics
Source: Nat Commun. 2024 Jul 18;15:6064. doi: 10.1038/s41467-024-50309-w (PMC11258354; doi:10.1038/s41467-024-50309-w)
Supplement: Supplementary file 12 — Supplementary Data 9 [file 41467_2024_50309_MOESM12_ESM.xlsx]

## Sheet: LDSC
Supplementary Data 9. Genetic correlations between retinal imaging traits and brain-related complex traits and diseases analyzed in previous studies. For all associations, we used two-sided resampling-based tests and adjusted for multiple comparisons. Significant pairs at FDR 5% level are highlighted in bold.
Retinal_imaging_trait_category	Retinal_imaging_trait_name	Trait	Rg	Pvalue	SE	FDR
Derived_OCT_measures	INL_thickness_right	Education	-0.2056	8.74e-18	0.02394	5.1767e-14
Derived_OCT_measures	INL_thickness_left	Education	-0.1816	3.323e-14	0.02394	9.84106e-11
Fundus_image_traits	resnet34_PC3	Cognitive performance	0.1968	5.095e-14	0.02614	1.00592e-10
Fundus_image_traits	vgg19_PC4	Cognitive performance	0.197	7.331e-14	0.02633	1.08554e-10
Fundus_image_traits	resnet18_PC2	Cognitive performance	0.185	1.903e-12	0.02627	2.25429e-09
Fundus_image_traits	squeezenet_PC5	Cognitive performance	0.1963	5.55e-12	0.02849	5.47878e-09
Fundus_image_traits	vgg16_PC4	Cognitive performance	-0.1895	1.161e-11	0.02793	9.82372e-09
Fundus_image_traits	mobilenet_PC3	Cognitive performance	0.1785	2.024e-11	0.02662	1.49852e-08
Fundus_image_traits	resnet34_PC3	Intelligence	0.1835	4.438e-11	0.02785	2.9207e-08
Fundus_image_traits	resnet34_PC3	Cognitive function	0.1891	5.974e-11	0.0289	3.5384e-08
Fundus_image_traits	vgg19_PC4	Cognitive function	0.1866	7.278e-11	0.02864	3.91887e-08
Derived_OCT_measures	RNFL_thickness_left	Education	0.2086	8.189e-11	0.0321	4.04195e-08
Fundus_image_traits	mobilenet_PC3	Cognitive function	0.182	1.526e-10	0.02842	6.95269e-08
Fundus_image_traits	vgg19_PC4	Intelligence	0.1742	2.074e-10	0.02741	8.76209e-08
Fundus_image_traits	vgg19_PC4	Numerical reasoning	0.1889	2.219e-10	0.02977	8.76209e-08
Fundus_image_traits	googlenet_PC3	Cognitive performance	0.164	3.877e-10	0.0262	1.35079e-07
Fundus_image_traits	resnet34_PC3	Numerical reasoning	0.1876	3.695e-10	0.02994	1.35079e-07
Fundus_image_traits	resnet18_PC2	Cognitive function	0.1781	1.332e-09	0.02938	4.15233e-07
Fundus_image_traits	resnet18_PC2	Intelligence	0.1676	1.291e-09	0.02762	4.15233e-07
Fundus_image_traits	mobilenet_PC3	Numerical reasoning	0.1742	1.619e-09	0.02887	4.79467e-07
Derived_OCT_measures	ELM_ISOS_thickness_outer_subfield_left	Intelligence	0.1979	1.894e-09	0.03294	5.34198e-07
Fundus_image_traits	mobilenet_PC3	Intelligence	0.1641	2.143e-09	0.02741	5.51869e-07
Derived_OCT_measures	RNFL_thickness_left	Intelligence	0.1814	2.06e-09	0.03027	5.51869e-07
Fundus_image_traits	googlenet_PC3	Cognitive function	0.1694	2.322e-09	0.02837	5.7305e-07
Derived_OCT_measures	INL_thickness_right	Cognitive performance	-0.1395	3.511e-09	0.02363	8.31826e-07
Fundus_image_traits	googlenet_PC3	Intelligence	0.151	4.23e-09	0.02571	9.63627e-07
Fundus_image_traits	squeezenet_PC5	Cognitive function	0.1847	4.725e-09	0.03154	1.03652e-06
Fundus_image_traits	resnet18_PC2	Numerical reasoning	0.1727	6.064e-09	0.0297	1.28275e-06
Fundus_image_traits	vgg16_PC4	Cognitive function	-0.1793	6.942e-09	0.03095	1.41784e-06
Derived_OCT_measures	INL_thickness_left	Cognitive performance	-0.1292	7.472e-09	0.02235	1.47522e-06
Derived_OCT_measures	GCIPL_thickness_right	Intelligence	-0.1505	9.274e-09	0.02621	1.77193e-06
Fundus_image_traits	resnet50_PC7	Numerical reasoning	0.1832	1.003e-08	0.03196	1.85649e-06
Fundus_image_traits	vgg16_PC4	Intelligence	-0.1691	1.193e-08	0.02966	2.14125e-06
Fundus_image_traits	resnet18_PC6	Cognitive performance	0.1859	1.7e-08	0.03296	2.87689e-06
Derived_OCT_measures	INL_thickness_left	Intelligence	-0.1249	1.685e-08	0.02214	2.87689e-06
Fundus_image_traits	vgg16_PC4	Numerical reasoning	-0.1792	1.907e-08	0.03189	3.13754e-06
Derived_OCT_measures	GCIPL_thickness_right	Cognitive performance	-0.1518	2.021e-08	0.02706	3.23524e-06
Fundus_image_traits	googlenet_PC3	Numerical reasoning	0.163	2.465e-08	0.02923	3.74364e-06
Fundus_image_traits	squeezenet_PC5	Numerical reasoning	0.1805	2.453e-08	0.03236	3.74364e-06
Fundus_image_traits	squeezenet_PC5	Intelligence	0.1707	3.346e-08	0.03091	4.95459e-06
Derived_OCT_measures	ELM_ISOS_thickness_outer_subfield_right	Intelligence	0.1857	3.78e-08	0.03376	5.46072e-06
Fundus_image_traits	alexnet_PC4	Cognitive performance	0.172	3.893e-08	0.03129	5.49006e-06
Derived_OCT_measures	RNFL_thickness_right	Education	0.1811	5.626e-08	0.03335	7.74949e-06
Fundus_image_traits	resnet50_PC7	Cognitive function	0.1724	5.93e-08	0.0318	7.86311e-06
Derived_OCT_measures	INL_thickness_right	Intelligence	-0.1269	5.974e-08	0.02341	7.86311e-06
Derived_OCT_measures	ELM_ISOS_thickness_left	Intelligence	0.1656	7.009e-08	0.03072	9.02485e-06
Derived_OCT_measures	GCIPL_thickness_left	Intelligence	-0.1417	1.133e-07	0.02671	1.42782e-05
Derived_OCT_measures	GCIPL_thickness_right	Cognitive function	-0.156	1.371e-07	0.02961	1.69176e-05
Fundus_image_traits	resnet50_PC7	Cognitive performance	0.1642	1.491e-07	0.03125	1.80228e-05
Derived_OCT_measures	RNFL_thickness_left	Cognitive performance	0.1665	1.97e-07	0.03201	2.33366e-05
Derived_OCT_measures	GCIPL_thickness_left	Cognitive performance	-0.1379	2.552e-07	0.02676	2.96382e-05
Fundus_image_traits	inception_PC2	Cognitive performance	-0.1474	3.947e-07	0.02907	4.49578e-05
Derived_OCT_measures	INL_thickness_right	Numerical reasoning	-0.1353	4.45e-07	0.02679	4.88099e-05
Derived_OCT_measures	ELM_ISOS_thickness_outer_subfield_left	Education	0.2142	4.416e-07	0.04241	4.88099e-05
Derived_OCT_measures	INL_thickness_left	Numerical reasoning	-0.1265	4.637e-07	0.0251	4.99363e-05
Derived_OCT_measures	GCIPL_thickness_right	Numerical reasoning	-0.1486	4.833e-07	0.02952	5.11176e-05
Fundus_image_traits	resnet50_PC7	Intelligence	0.1488	7.109e-07	0.03001	7.38712e-05
Derived_OCT_measures	INL_thickness_right	Cognitive function	-0.1367	7.247e-07	0.0276	7.40069e-05
Fundus_image_traits	alexnet_PC4	Cognitive function	0.1635	8.635e-07	0.03323	8.66866e-05
Fundus_image_traits	shufflenet_PC6	Cognitive performance	-0.1599	9.965e-07	0.03269	9.83712e-05
Fundus_image_traits	resnet18_PC6	Cognitive function	0.1768	1.206e-06	0.03641	0.000117101
Derived_OCT_measures	ELM_ISOS_thickness_outer_subfield_right	Cognitive performance	0.175	1.303e-06	0.03616	0.000124479
Fundus_image_traits	inception_PC2	Numerical reasoning	-0.1524	1.385e-06	0.03157	0.000130212
Derived_OCT_measures	ELM_ISOS_thickness_right	Intelligence	0.1533	1.526e-06	0.03189	0.000141227
Fundus_image_traits	inception_PC2	Cognitive function	-0.1507	1.769e-06	0.03154	0.000158065
Fundus_image_traits	resnet18_PC6	Intelligence	0.1644	1.788e-06	0.03442	0.000158065
Fundus_image_traits	resnet34_PC3	Education	0.1336	1.759e-06	0.02796	0.000158065
Derived_OCT_measures	INL_thickness_left	Cognitive function	-0.1253	1.919e-06	0.02632	0.000167151
Fundus_image_traits	alexnet_PC4	Numerical reasoning	0.1624	2.119e-06	0.03425	0.000181896
Derived_OCT_measures	ELM_ISOS_thickness_outer_subfield_left	Numerical reasoning	0.1927	2.293e-06	0.04078	0.000194021
Derived_OCT_measures	ELM_ISOS_thickness_left	Education	0.184	3.262e-06	0.03954	0.000272124
Derived_OCT_measures	ELM_ISOS_thickness_outer_subfield_right	Numerical reasoning	0.1754	3.452e-06	0.03779	0.000283975
Fundus_image_traits	resnet18_PC6	Numerical reasoning	0.1828	3.735e-06	0.03952	0.000303047
Derived_OCT_measures	GCIPL_thickness_left	Cognitive function	-0.1359	3.796e-06	0.0294	0.000303834
Derived_OCT_measures	GCIPL_thickness_right	Education	-0.1339	4.328e-06	0.02914	0.000341797
Derived_OCT_measures	RNFL_thickness_right	Cognitive performance	0.1369	4.649e-06	0.02988	0.000362316
Fundus_image_traits	shufflenet_PC6	Intelligence	-0.1438	5.316e-06	0.0316	0.000408918
Fundus_image_traits	vgg19_PC4	Education	0.1267	5.458e-06	0.02787	0.000414458
Fundus_image_traits	alexnet_PC4	Intelligence	0.1441	5.539e-06	0.03173	0.00041461
Fundus_image_traits	shufflenet_PC8	Numerical reasoning	0.1752	5.6e-06	0.03859	0.00041461
Derived_OCT_measures	RNFL_thickness_right	Intelligence	0.144	5.689e-06	0.03173	0.000415999
Derived_OCT_measures	ELM_ISOS_thickness_outer_subfield_left	Cognitive performance	0.1789	5.785e-06	0.03945	0.00041786
Derived_OCT_measures	RNFL_thickness_left	Cognitive function	0.151	5.857e-06	0.03333	0.000417964
Derived_OCT_measures	ELM_ISOS_thickness_outer_subfield_right	Cognitive function	0.1665	6.538e-06	0.03694	0.000461007
Fundus_image_traits	googlenet_PC3	Education	0.1233	7.482e-06	0.02752	0.000521363
Fundus_image_traits	inception_PC7	Cognitive performance	0.1581	8.287e-06	0.03547	0.000570743
Derived_OCT_measures	ELM_ISOS_thickness_outer_subfield_right	Education	0.1596	8.616e-06	0.03588	0.000586581
Fundus_image_traits	googlenet_PC2	Cognitive performance	-0.1324	9.227e-06	0.02987	0.000614062
Derived_OCT_measures	RNFL_thickness_left	Numerical reasoning	0.1501	9.202e-06	0.03385	0.000614062
Fundus_image_traits	squeezenet_PC6	Intelligence	0.157	9.589e-06	0.03548	0.000631063
Fundus_image_traits	squeezenet_PC6	Cognitive performance	0.1654	1.067e-05	0.03757	0.000694488
Derived_OCT_measures	ELM_ISOS_thickness_left	Numerical reasoning	0.1635	1.291e-05	0.03749	0.000831151
Fundus_image_traits	shufflenet_PC6	Cognitive function	-0.1423	1.351e-05	0.03269	0.000860427
Fundus_image_traits	shufflenet_PC3	Cognitive function	0.1576	1.381e-05	0.03625	0.000870177
Fundus_image_traits	inception_PC2	Intelligence	-0.1308	1.398e-05	0.0301	0.000871616
Fundus_image_traits	mobilenet_PC3	Education	0.1179	1.837e-05	0.02751	0.00113339
Fundus_image_traits	resnet50_PC3	Cognitive performance	0.1425	2.075e-05	0.03347	0.00126703
Fundus_image_traits	shufflenet_PC3	Cognitive performance	0.1468	2.213e-05	0.03461	0.00133751
Fundus_image_traits	alexnet_PC8	Numerical reasoning	0.1607	2.239e-05	0.0379	0.00133956
Fundus_image_traits	inception_PC7	Cognitive function	0.1551	2.313e-05	0.03665	0.00135643
Derived_OCT_measures	ELM_ISOS_thickness_outer_subfield_left	Cognitive function	0.1657	2.313e-05	0.03915	0.00135643
Fundus_image_traits	vgg16_PC4	Education	-0.1212	2.398e-05	0.02868	0.00139249
Fundus_image_traits	inception_PC7	Numerical reasoning	0.1649	2.536e-05	0.03914	0.00143158
Fundus_image_traits	resnet50_PC3	Cognitive function	0.1445	2.562e-05	0.03434	0.00143158
Derived_OCT_measures	ELM_ISOS_thickness_right	Cognitive performance	0.1462	2.532e-05	0.03471	0.00143158
Derived_OCT_measures	GCIPL_thickness_left	Numerical reasoning	-0.1264	2.554e-05	0.03002	0.00143158
Fundus_image_traits	resnet50_PC5	Cognitive performance	-0.1445	2.898e-05	0.03457	0.00158934
Derived_OCT_measures	ISOS_RPE_thickness_outer_subfield_right	Education	0.1273	2.888e-05	0.03045	0.00158934
Fundus_image_traits	resnet18_PC2	Education	0.1157	3.097e-05	0.02778	0.00168289
Fundus_image_traits	alexnet_PC8	Cognitive performance	0.1444	3.318e-05	0.03478	0.00176738
Fundus_image_traits	mobilenet_PC7	Cognitive performance	0.133	3.324e-05	0.03204	0.00176738
Derived_OCT_measures	ELM_ISOS_thickness_right	Numerical reasoning	0.1493	3.342e-05	0.03599	0.00176738
Fundus_image_traits	shufflenet_PC6	Numerical reasoning	-0.1498	3.461e-05	0.03619	0.00181412
Derived_OCT_measures	ELM_ISOS_thickness_right	Cognitive function	0.1423	3.676e-05	0.03449	0.00190991
Fundus_image_traits	shufflenet_PC8	Cognitive function	0.1537	3.748e-05	0.03727	0.00193038
Derived_OCT_measures	ELM_ISOS_thickness_left	Cognitive performance	0.1497	3.895e-05	0.0364	0.0019888
Fundus_image_traits	mobilenet_PC6	Numerical reasoning	0.1611	4.369e-05	0.03942	0.00221176
Fundus_image_traits	alexnet_PC8	Intelligence	0.1342	4.471e-05	0.03289	0.00224421
Fundus_image_traits	mobilenet_PC6	Cognitive function	0.1514	4.95e-05	0.03731	0.00246377
Fundus_image_traits	mobilenet_PC6	Cognitive performance	0.1449	5.04e-05	0.03573	0.00246906
Fundus_image_traits	shufflenet_PC3	Intelligence	0.1407	5.044e-05	0.03471	0.00246906
Fundus_image_traits	shufflenet_PC3	Numerical reasoning	0.1529	7.035e-05	0.03845	0.00341543
Fundus_image_traits	googlenet_PC2	Intelligence	-0.1237	7.296e-05	0.03119	0.00351335
Fundus_image_traits	shufflenet_PC8	Cognitive performance	0.1459	7.445e-05	0.03682	0.00355619
Fundus_image_traits	googlenet_PC2	Cognitive function	-0.1295	7.933e-05	0.0328	0.00375897
Derived_OCT_measures	ELM_ISOS_thickness_left	Cognitive function	0.1418	8.143e-05	0.03598	0.00382786
Fundus_image_traits	vgg16_PC4	ADHD	0.1858	8.265e-05	0.04719	0.00385461
Fundus_image_traits	vgg19_PC1	Neuroticism (Feel_nervous)	-0.1293	8.888e-05	0.033	0.00411278
Fundus_image_traits	inception_PC5	Intelligence	0.2029	9.234e-05	0.0519	0.00423977
Fundus_image_traits	inception_PC7	Intelligence	0.1372	0.000102	0.0353	0.00464728
Fundus_image_traits	resnet18_PC10	ADHD	0.1749	0.0001041	0.04508	0.00467558
Derived_OCT_measures	INL_thickness_left	Stroke	0.181	0.0001042	0.04665	0.00467558
Fundus_image_traits	googlenet_PC2	Numerical reasoning	-0.1297	0.0001064	0.03347	0.00470746
Derived_OCT_measures	ELM_ISOS_thickness_right	Education	0.133	0.0001065	0.03432	0.00470746
Fundus_image_traits	mobilenet_PC6	Intelligence	0.142	0.0001104	0.03674	0.0048437
Derived_OCT_measures	GCIPL_thickness_left	Education	-0.1173	0.0001148	0.03042	0.00496321
Derived_OCT_measures	Disc_diameter_trans_left	Numerical reasoning	-0.1038	0.000114	0.0269	0.00496321
Fundus_image_traits	resnet50_PC3	Numerical reasoning	0.1398	0.0001189	0.03633	0.00506651
Fundus_image_traits	shufflenet_PC2	Cognitive performance	-0.1347	0.0001186	0.035	0.00506651
Derived_OCT_measures	ISOS_RPE_thickness_right	Education	0.1195	0.0001204	0.03109	0.00509378
Fundus_image_traits	vgg16_PC1	Neuroticism (Feel_nervous)	-0.1257	0.000135	0.03294	0.00567096
Fundus_image_traits	alexnet_PC8	Cognitive function	0.139	0.0001407	0.03651	0.00586878
Fundus_image_traits	inception_PC6	Education	-0.1273	0.0001531	0.03362	0.00634134
Fundus_image_traits	inception_PC5	Cognitive function	0.2108	0.0001543	0.05572	0.00634666
Fundus_image_traits	inception_PC5	Numerical reasoning	0.2139	0.0001578	0.0566	0.00640171
Fundus_image_traits	squeezenet_PC5	Education	0.1189	0.0001578	0.03147	0.00640171
Fundus_image_traits	shufflenet_PC2	Cognitive function	-0.1475	0.0001628	0.03912	0.00655962
Fundus_image_traits	shufflenet_PC2	Intelligence	-0.1324	0.0001917	0.03549	0.00767189
Fundus_image_traits	shufflenet_PC8	Intelligence	0.1304	0.0001956	0.03501	0.00777543
Fundus_image_traits	squeezenet_PC1	Neuroticism (Feel_nervous)	-0.1226	0.0001995	0.03297	0.00787759
Fundus_image_traits	squeezenet_PC4	Intelligence	0.1592	0.0002143	0.04302	0.00840595
Derived_OCT_measures	VCDR_left	Depressive symptoms	-0.1794	0.000216	0.04849	0.00841689
Fundus_image_traits	shufflenet_PC5	Cognitive performance	-0.1563	0.0002259	0.04239	0.00874514
Derived_OCT_measures	RNFL_thickness_right	Numerical reasoning	0.1291	0.0002467	0.03523	0.00948834
Fundus_image_traits	alexnet_PC1	Neuroticism (Feel_nervous)	-0.1184	0.0002562	0.0324	0.00979015
Fundus_image_traits	squeezenet_PC6	Numerical reasoning	0.149	0.0002607	0.04081	0.00989824
Fundus_image_traits	googlenet_PC10	Cross disorders	-0.1716	0.000264	0.04702	0.00995969
Fundus_image_traits	resnet50_PC5	Intelligence	-0.1271	0.0002686	0.03488	0.0100691
Fundus_image_traits	resnet50_PC3	Intelligence	0.121	0.000289	0.03339	0.0107657
Fundus_image_traits	resnet50_PC1	Risk tolerance	0.1117	0.0002913	0.03082	0.0107836
Derived_OCT_measures	ISOS_RPE_thickness_outer_subfield_left	Neuroticism (Fed_up)	-0.1218	0.0003069	0.03374	0.0112905
Derived_OCT_measures	ISOS_RPE_thickness_outer_subfield_left	Neuroticism (Mood)	-0.1089	0.0003207	0.03026	0.0117253
Fundus_image_traits	resnet34_PC9	Neuroticism (Mood)	0.1484	0.0003319	0.04134	0.0119142
Derived_OCT_measures	ISOS_RPE_thickness_outer_subfield_right	Neuroticism (Mood)	-0.112	0.0003317	0.03121	0.0119142
Derived_OCT_measures	overall_average_retinal_pigment_epithelium_thickness_right	Cognitive performance	-0.1394	0.0003282	0.03881	0.0119142
Fundus_image_traits	resnet50_PC7	Education	0.1137	0.000347	0.0318	0.0123812
Fundus_image_traits	googlenet_PC10	Major depressive disorder	-0.3157	0.0003579	0.08846	0.0126937
Fundus_image_traits	squeezenet_PC6	Cognitive function	0.1351	0.0003621	0.03789	0.0127662
Fundus_image_traits	resnet18_PC6	Education	0.1253	0.0003691	0.03519	0.0129121
Derived_OCT_measures	ISOS_RPE_thickness_left	Neuroticism (Mood)	-0.1081	0.0003706	0.03036	0.0129121
Fundus_image_traits	resnet18_PC1	Risk tolerance	0.1195	0.0003982	0.03374	0.0137882
Fundus_image_traits	resnet50_PC5	Education	-0.1281	0.0004004	0.0362	0.0137882
Fundus_image_traits	squeezenet_PC4	Cognitive function	0.1682	0.0004166	0.04766	0.0142631
Fundus_image_traits	googlenet_PC1	Risk tolerance	0.1171	0.0004297	0.03325	0.0146271
Derived_OCT_measures	Disc_diameter_trans_left	Cognitive performance	-0.09189	0.0004406	0.02615	0.0149124
Derived_OCT_measures	Disc_diameter_trans_left	Cognitive function	-0.09666	0.000448	0.02754	0.0150767
Derived_OCT_measures	ISOS_RPE_thickness_outer_subfield_left	Education	0.1059	0.0004559	0.03022	0.0152559
Derived_OCT_measures	Disc_diameter_trans_left	Education	-0.09883	0.0004609	0.02822	0.0153366
Fundus_image_traits	resnet34_PC8	Education	0.1931	0.0004943	0.05543	0.0163561
Fundus_image_traits	resnet50_PC2	Cognitive performance	-0.1324	0.0005256	0.03818	0.0172952
Derived_OCT_measures	ISOS_RPE_thickness_right	Neuroticism (Mood)	-0.111	0.0005428	0.03208	0.0177625
Fundus_image_traits	resnet34_PC9	Neuroticism (Lonely)	0.1834	0.0005557	0.05312	0.0180847
Derived_OCT_measures	ISOS_RPE_thickness_left	Neuroticism (Fed_up)	-0.1152	0.0005874	0.0335	0.0190119
Fundus_image_traits	shufflenet_PC2	Numerical reasoning	-0.1303	0.0006034	0.03798	0.0194236
Fundus_image_traits	mobilenet_PC1	Risk tolerance	0.1106	0.000617	0.0323	0.0196701
Derived_OCT_measures	ISOS_RPE_thickness_right	Neuroticism (Fed_up)	-0.1103	0.0006177	0.03222	0.0196701
Fundus_image_traits	resnet34_PC1	Neuroticism (Feel_nervous)	-0.1147	0.0006498	0.03365	0.0205816
Derived_OCT_measures	ISOS_RPE_thickness_outer_subfield_right	Depressed subcluster (Neuroticism)	-0.09682	0.0006961	0.02855	0.0218148
Derived_OCT_measures	overall_average_retinal_pigment_epithelium_thickness_right	Intelligence	-0.1235	0.0006951	0.03641	0.0218148
Fundus_image_traits	vgg19_PC1	Cannabis use disorder	0.1559	0.0007103	0.04605	0.0221427
Derived_OCT_measures	ELM_ISOS_thickness_outer_subfield_left	Automobile speeding	0.1549	0.0007377	0.04589	0.0228764
Derived_OCT_measures	Disc_diameter_trans_left	Intelligence	-0.1006	0.0007705	0.02992	0.0236859
Derived_OCT_measures	VCDR_regressed_left	Depressive symptoms	-0.1659	0.0007718	0.04933	0.0236859
Fundus_image_traits	vgg16_PC1	Cannabis use disorder	0.1522	0.0008406	0.04559	0.0255327
Derived_OCT_measures	ISOS_RPE_thickness_right	Depressed subcluster (Neuroticism)	-0.09721	0.0008378	0.02911	0.0255327
Fundus_image_traits	shufflenet_PC1	Neuroticism (Feel_nervous)	-0.114	0.0008616	0.03422	0.025774
Fundus_image_traits	shufflenet_PC5	Cognitive function	-0.1435	0.0008547	0.04304	0.025774
Fundus_image_traits	vgg19_PC9	ADHD	0.1347	0.0008588	0.04041	0.025774
Fundus_image_traits	inception_PC6	Cognitive performance	-0.1051	0.0008754	0.03157	0.0258255
Derived_OCT_measures	RNFL_thickness_left	Automobile speeding	0.1086	0.0008764	0.03264	0.0258255
Derived_OCT_measures	overall_average_retinal_pigment_epithelium_thickness_right	Cognitive function	-0.1297	0.0008691	0.03894	0.0258255
Fundus_image_traits	googlenet_PC8	Education	0.1355	0.0009146	0.04086	0.0266856
Derived_OCT_measures	ISOS_RPE_thickness_outer_subfield_right	Neuroticism (Fed_up)	-0.1041	0.0009122	0.0314	0.0266856
Fundus_image_traits	mobilenet_PC4	Intelligence	0.1476	0.0009208	0.04455	0.0267348
Derived_OCT_measures	ISOS_RPE_thickness_outer_subfield_left	Depression	-0.1182	0.0009268	0.03569	0.0267777
Derived_OCT_measures	overall_average_retinal_pigment_epithelium_thickness_left	Cognitive performance	-0.1157	0.0009493	0.03499	0.0272947
Fundus_image_traits	shufflenet_PC6	Education	-0.1053	0.001008	0.03201	0.0288424
Fundus_image_traits	mobilenet_PC7	Intelligence	0.1142	0.00104	0.03483	0.0291939
Derived_OCT_measures	ISOS_RPE_thickness_left	Education	0.0962	0.001031	0.02931	0.0291939
Derived_OCT_measures	RNFL_thickness_right	Cognitive function	0.1029	0.001038	0.03138	0.0291939
Derived_OCT_measures	ISOS_RPE_thickness_outer_subfield_left	Depressed subcluster (Neuroticism)	-0.09823	0.001033	0.02994	0.0291939
Fundus_image_traits	inception_PC5	Cognitive performance	0.18	0.001094	0.05512	0.0304176
Fundus_image_traits	mobilenet_PC1	Neuroticism (Feel_nervous)	-0.1105	0.001091	0.03384	0.0304176
Fundus_image_traits	resnet50_PC5	Schizophrenia	-0.1331	0.001099	0.04078	0.0304176
Derived_OCT_measures	overall_average_retinal_pigment_epithelium_thickness_left	Education	-0.09592	0.001117	0.02943	0.0307721
Derived_OCT_measures	INL_thickness_right	Stroke	0.1495	0.001125	0.04589	0.030849
Fundus_image_traits	alexnet_PC8	Education	0.1106	0.001185	0.03411	0.0323445
Derived_OCT_measures	ISOS_RPE_thickness_left	Depression	-0.116	0.001237	0.0359	0.0336089
Fundus_image_traits	resnet50_PC1	Neuroticism (Feel_nervous)	-0.1079	0.001255	0.03344	0.0338149
Derived_OCT_measures	ISOS_RPE_thickness_left	Depressed subcluster (Neuroticism)	-0.09465	0.001256	0.02934	0.0338149
Derived_OCT_measures	RNFL_thickness_right	Cannabis use disorder	-0.1735	0.001287	0.05391	0.0344928
Derived_OCT_measures	ISOS_RPE_thickness_inner_subfield_left	Neuroticism (Mood)	-0.1046	0.001316	0.03255	0.0351111
Derived_OCT_measures	Disc_diameter_trans_left	Cross disorders	-0.1155	0.00133	0.036	0.0353255
Fundus_image_traits	inception_PC1	Risk tolerance	0.1067	0.00138	0.03335	0.0364899
Fundus_image_traits	shufflenet_PC5	Numerical reasoning	-0.1408	0.001433	0.04416	0.0377229
Derived_OCT_measures	overall_average_retinal_pigment_epithelium_thickness_right	Education	-0.1052	0.001444	0.03303	0.0378443
Derived_OCT_measures	overall_average_retinal_pigment_epithelium_thickness_left	ADHD	0.1508	0.001494	0.04748	0.0389822
Derived_OCT_measures	overall_average_retinal_pigment_epithelium_thickness_left	Cognitive function	-0.1093	0.001555	0.03454	0.0403959
Fundus_image_traits	mobilenet_PC7	Schizophrenia	0.1326	0.001567	0.04194	0.0405299
Derived_OCT_measures	ELM_ISOS_thickness_inner_subfield_left	Education	0.1073	0.001604	0.034	0.0413065
Fundus_image_traits	resnet34_PC2	Cognitive function	0.1341	0.001627	0.04256	0.0417174
Fundus_image_traits	mobilenet_PC6	Education	0.1134	0.001721	0.03616	0.0439374
Fundus_image_traits	resnet50_PC5	Cognitive function	-0.1163	0.001758	0.03718	0.0446894
Fundus_image_traits	squeezenet_PC6	Education	0.1256	0.0018	0.04024	0.0453677
Fundus_image_traits	vgg19_PC1	Worry subcluster (Neuroticism)	-0.09377	0.0018	0.03004	0.0453677
Fundus_image_traits	resnet18_PC1	Neuroticism (Feel_nervous)	-0.1116	0.00182	0.03579	0.0455673
Fundus_image_traits	shufflenet_PC3	Education	0.1099	0.001831	0.03528	0.0455673
Fundus_image_traits	squeezenet_PC4	Cognitive performance	0.1367	0.001829	0.04385	0.0455673
Fundus_image_traits	resnet34_PC8	Cognitive performance	0.1661	0.001861	0.05337	0.0461201
Derived_OCT_measures	overall_average_retinal_pigment_epithelium_thickness_right	ADHD	0.1492	0.001875	0.04799	0.0462734
Fundus_image_traits	resnet34_PC9	Depressed subcluster (Neuroticism)	0.1256	0.001929	0.04051	0.0470184
Fundus_image_traits	shufflenet_PC1	Risk tolerance	0.09697	0.001922	0.03126	0.0470184
Fundus_image_traits	vgg16_PC10	Major depressive disorder	0.3533	0.001915	0.1139	0.0470184
Derived_OCT_measures	ELM_ISOS_thickness_inner_subfield_left	Intelligence	0.08594	0.002004	0.02781	0.0486463
Fundus_image_traits	resnet34_PC2	Intelligence	0.1257	0.002036	0.04074	0.0492213
Fundus_image_traits	mobilenet_PC4	Cognitive performance	0.1392	0.002064	0.0452	0.0496954
Fundus_image_traits	inception_PC5	Education	0.1585	0.002205	0.05177	0.0526622
Derived_OCT_measures	ISOS_RPE_thickness_outer_subfield_left	Depressive symptoms	-0.1436	0.002201	0.04691	0.0526622
Fundus_image_traits	squeezenet_PC1	Worry subcluster (Neuroticism)	-0.08939	0.002419	0.02947	0.0575411
Fundus_image_traits	vgg16_PC1	Worry subcluster (Neuroticism)	-0.0893	0.00247	0.0295	0.0582861
Derived_OCT_measures	ISOS_RPE_thickness_right	Neuroticism (Lonely)	-0.1127	0.002464	0.03723	0.0582861
Fundus_image_traits	resnet50_PC5	Numerical reasoning	-0.1274	0.002508	0.04217	0.058948
Fundus_image_traits	inception_PC1	Neuroticism (Feel_nervous)	-0.1057	0.002539	0.035	0.0594407
Fundus_image_traits	squeezenet_PC9	Major depressive disorder	0.2715	0.002632	0.09026	0.0613753
Fundus_image_traits	shufflenet_PC8	Education	0.1043	0.002704	0.03479	0.062807
Fundus_image_traits	vgg19_PC10	Cognitive function	0.2069	0.002793	0.06922	0.0646209
Derived_OCT_measures	ISOS_RPE_thickness_inner_subfield_left	Depression	-0.1073	0.002832	0.03595	0.0652682
Fundus_image_traits	inception_PC6	Intelligence	-0.1043	0.002872	0.035	0.0659048
Fundus_image_traits	vgg19_PC5	Cognitive function	-0.1088	0.002885	0.03651	0.0659048
Derived_OCT_measures	ELM_ISOS_thickness_outer_subfield_left	Neuroticism (Hurt)	-0.1109	0.002893	0.03723	0.0659048
Fundus_image_traits	squeezenet_PC4	Numerical reasoning	0.1441	0.002935	0.04846	0.0666054
Derived_OCT_measures	RNFL_thickness_right	Bipolar disorder	0.1309	0.003101	0.04426	0.0701039
Fundus_image_traits	alexnet_PC5	Cognitive function	0.1235	0.003285	0.042	0.073701
Derived_OCT_measures	ELM_ISOS_thickness_outer_subfield_left	Neuroticism	-0.3158	0.003283	0.1074	0.073701
Derived_OCT_measures	Disc_diameter_trans_left	Major depressive disorder	-0.1844	0.003399	0.06295	0.0759709
Fundus_image_traits	resnet34_PC2	Cognitive performance	0.1215	0.00348	0.04158	0.0774889
Fundus_image_traits	alexnet_PC1	Worry subcluster (Neuroticism)	-0.08619	0.003566	0.02958	0.0791064
Fundus_image_traits	resnet50_PC2	Intelligence	-0.1157	0.003628	0.03976	0.0796217
Fundus_image_traits	vgg19_PC1	Risk tolerance	0.08957	0.003643	0.0308	0.0796217
Derived_OCT_measures	ELM_ISOS_thickness_left	Automobile speeding	0.1285	0.003603	0.04416	0.0796217
Derived_OCT_measures	ELM_ISOS_thickness_outer_subfield_right	Automobile speeding	0.1338	0.00364	0.04602	0.0796217
Fundus_image_traits	vgg19_PC5	Intelligence	-0.102	0.003672	0.03512	0.0799605
Fundus_image_traits	inception_PC6	Major depressive disorder	-0.2568	0.003854	0.08887	0.0836163
Fundus_image_traits	mobilenet_PC7	Cognitive function	0.1019	0.003914	0.03531	0.0846081
Derived_OCT_measures	RNFL_thickness_right	ADHD	-0.1296	0.004012	0.04504	0.0864112
Fundus_image_traits	vgg19_PC10	Cognitive performance	0.1893	0.004046	0.06584	0.0868277
Fundus_image_traits	googlenet_PC2	Education	-0.08886	0.004099	0.03096	0.0870193
Fundus_image_traits	resnet34_PC1	Risk tolerance	0.09417	0.004075	0.03279	0.0870193
Derived_OCT_measures	ISOS_RPE_thickness_outer_subfield_right	Neuroticism (Lonely)	-0.1041	0.004092	0.03625	0.0870193
Fundus_image_traits	inception_PC6	Cognitive function	-0.09602	0.004211	0.03355	0.0887607
Derived_OCT_measures	overall_average_retinal_pigment_epithelium_thickness_left	Intelligence	-0.09549	0.004197	0.03335	0.0887607
Fundus_image_traits	resnet34_PC2	Numerical reasoning	0.1322	0.00424	0.04621	0.089055
Derived_OCT_measures	ISOS_RPE_thickness_inner_subfield_left	Multiple disorders	-0.09873	0.004256	0.03454	0.0890752
Fundus_image_traits	squeezenet_PC1	Cannabis use disorder	0.1305	0.004275	0.04567	0.0891578
Fundus_image_traits	alexnet_PC1	Risk tolerance	0.08425	0.004314	0.02952	0.0896113
Derived_OCT_measures	overall_average_retinal_pigment_epithelium_thickness_left	Numerical reasoning	-0.1052	0.004327	0.03686	0.0896113
Derived_OCT_measures	ISOS_RPE_thickness_left	Depressive symptoms	-0.1315	0.00435	0.04613	0.0897737
Fundus_image_traits	mobilenet_PC10	ADHD	0.1329	0.004473	0.04676	0.0912875
Fundus_image_traits	vgg16_PC9	Numerical reasoning	0.1205	0.004485	0.0424	0.0912875
Derived_OCT_measures	ISOS_RPE_thickness_inner_subfield_right	Neuroticism (Lonely)	-0.1185	0.004465	0.04167	0.0912875
Derived_OCT_measures	mean_of_vertical_disc_diameter_left	Cross disorders	-0.1114	0.004464	0.03916	0.0912875
Derived_OCT_measures	overall_average_retinal_pigment_epithelium_thickness_right	Numerical reasoning	-0.1175	0.004563	0.04144	0.092557
Fundus_image_traits	googlenet_PC1	Neuroticism (Feel_nervous)	-0.102	0.004681	0.03608	0.0946265
Fundus_image_traits	alexnet_PC1	Cannabis use disorder	0.1314	0.004743	0.04653	0.0955537
Derived_OCT_measures	VCDR_left	Major depressive disorder	-0.1856	0.00485	0.06588	0.0973781
Derived_OCT_measures	VCDR_regressed_left	Major depressive disorder	-0.1835	0.004987	0.06536	0.0997905
Fundus_image_traits	squeezenet_PC1	Risk tolerance	0.08077	0.005051	0.02881	0.100731
Fundus_image_traits	alexnet_PC8	Major depressive disorder	0.2522	0.005168	0.0902	0.102718
Fundus_image_traits	mobilenet_PC7	Numerical reasoning	0.1074	0.00525	0.03849	0.103999
Fundus_image_traits	resnet50_PC9	Subjective well being	-0.1701	0.005294	0.06101	0.104521
Fundus_image_traits	inception_PC7	Schizophrenia	0.1128	0.005411	0.04055	0.106476
Fundus_image_traits	resnet34_PC9	Depression	0.1318	0.005498	0.04749	0.10783
Fundus_image_traits	vgg19_PC10	Intelligence	0.196	0.005597	0.07074	0.109409
Derived_OCT_measures	ISOS_RPE_thickness_central_subfield_left	Depressive symptoms	-0.1548	0.005663	0.05595	0.110335
Fundus_image_traits	vgg16_PC9	Cognitive function	0.1089	0.005848	0.03952	0.113566
Fundus_image_traits	vgg16_PC5	Cognitive function	0.0797	0.006071	0.02905	0.117129
Derived_OCT_measures	ISOS_RPE_thickness_inner_subfield_right	Neuroticism (Mood)	-0.1014	0.006069	0.03695	0.117129
Fundus_image_traits	shufflenet_PC5	Intelligence	-0.1187	0.006109	0.04331	0.117444
Derived_OCT_measures	ISOS_RPE_thickness_inner_subfield_right	Automobile speeding	0.09307	0.006127	0.03396	0.117444
Fundus_image_traits	shufflenet_PC2	Education	-0.09423	0.006211	0.03444	0.118289
Derived_OCT_measures	INL_ELM_thickness_inner_subfield_right	Reaction time	0.0859	0.006196	0.03138	0.118289
Fundus_image_traits	googlenet_PC6	Cognitive performance	-0.1654	0.006522	0.06082	0.123813
Derived_OCT_measures	mean_of_vertical_disc_diameter_left	Major depressive disorder	-0.1856	0.006638	0.06838	0.125613
Derived_OCT_measures	ISOS_RPE_thickness_right	Automobile speeding	0.08402	0.006713	0.031	0.126628
Fundus_image_traits	resnet34_PC1	Worry subcluster (Neuroticism)	-0.08258	0.006775	0.0305	0.127392
Fundus_image_traits	shufflenet_PC1	Worry subcluster (Neuroticism)	-0.08287	0.006862	0.03065	0.128619
Derived_OCT_measures	ELM_ISOS_thickness_central_subfield_left	Education	0.09566	0.007154	0.03557	0.133669
Fundus_image_traits	vgg19_PC9	Major depressive disorder	0.1769	0.007243	0.06589	0.134907
Derived_OCT_measures	ISOS_RPE_thickness_central_subfield_right	Automobile speeding	0.1081	0.007371	0.04033	0.13686
Derived_OCT_measures	GCIPL_thickness_left	Stroke	0.1516	0.00742	0.05662	0.13734
Fundus_image_traits	vgg19_PC10	Neuroticism (Feel_nervous)	0.2292	0.007718	0.08603	0.14241
Derived_OCT_measures	ELM_ISOS_thickness_left	Neuroticism (Miserable)	-0.1012	0.007825	0.03805	0.143582
Derived_OCT_measures	ISOS_RPE_thickness_inner_subfield_left	Depressed subcluster (Neuroticism)	-0.08132	0.00783	0.03058	0.143582
Fundus_image_traits	resnet18_PC1	Worry subcluster (Neuroticism)	-0.08629	0.007944	0.03251	0.145223
Derived_OCT_measures	mean_of_vertical_disc_diameter_left	Depressive symptoms	-0.128	0.008016	0.04829	0.146089
Fundus_image_traits	googlenet_PC5	Cannabis use disorder	-0.2688	0.008107	0.1015	0.146437
Fundus_image_traits	resnet34_PC1	Cognitive performance	-0.07334	0.008067	0.02768	0.146437
Fundus_image_traits	squeezenet_PC1	Neuroticism (Tense)	-0.08383	0.008134	0.03168	0.146437
Fundus_image_traits	vgg16_PC1	Risk tolerance	0.07801	0.008112	0.02947	0.146437
Fundus_image_traits	vgg19_PC10	Numerical reasoning	0.1978	0.008495	0.07514	0.152472
Fundus_image_traits	vgg16_PC5	Cognitive performance	0.07274	0.008529	0.02765	0.15262
Derived_OCT_measures	GCIPL_thickness_right	Stroke	0.151	0.008646	0.05749	0.154248
Fundus_image_traits	mobilenet_PC4	Education	0.115	0.008795	0.04389	0.155925
Fundus_image_traits	resnet34_PC8	Cognitive function	0.1516	0.008819	0.05789	0.155925
Derived_OCT_measures	ISOS_RPE_thickness_right	Depression	-0.09128	0.008805	0.03484	0.155925
Derived_OCT_measures	ELM_ISOS_thickness_left	Neuroticism (Hurt)	-0.09356	0.008911	0.03577	0.157083
Derived_OCT_measures	ISOS_RPE_thickness_outer_subfield_left	Neuroticism (Irritable)	-0.07866	0.009218	0.03021	0.162013
Fundus_image_traits	resnet50_PC9	Stroke	-0.1729	0.0094	0.06655	0.164237
Derived_OCT_measures	ELM_ISOS_thickness_central_subfield_right	Neuroticism (Miserable)	-0.104	0.009398	0.04003	0.164237
Fundus_image_traits	vgg19_PC5	Cognitive performance	-0.09258	0.009479	0.03569	0.16513
Fundus_image_traits	alexnet_PC5	Numerical reasoning	0.1132	0.009554	0.04367	0.165463
Derived_OCT_measures	VCDR_left	Education	0.07482	0.009545	0.02887	0.165463
Fundus_image_traits	inception_PC2	Education	-0.07901	0.009659	0.03053	0.166794
Derived_OCT_measures	mean_of_vertical_disc_diameter_left	Multiple disorders	-0.09682	0.009789	0.03748	0.168547
Derived_OCT_measures	ELM_ISOS_thickness_right	Cannabis use disorder	-0.1619	0.009896	0.06276	0.169896
Fundus_image_traits	vgg16_PC3	Cannabis use disorder	-0.1865	0.009964	0.07239	0.170569
Fundus_image_traits	inception_PC7	Neuroticism (Lonely)	0.1275	0.01012	0.04958	0.170791
Fundus_image_traits	mobilenet_PC1	Worry subcluster (Neuroticism)	-0.07915	0.01015	0.03079	0.170791
Fundus_image_traits	vgg16_PC3	Numerical reasoning	0.1294	0.01005	0.05028	0.170791
Fundus_image_traits	vgg19_PC5	Numerical reasoning	-0.09844	0.01013	0.03828	0.170791
Derived_OCT_measures	GCIPL_thickness_right	Depression	0.08986	0.01013	0.03495	0.170791
Derived_OCT_measures	ISOS_RPE_thickness_inner_subfield_left	Depressive symptoms	-0.1261	0.01007	0.04901	0.170791
Derived_OCT_measures	ISOS_RPE_thickness_left	Neuroticism (Lonely)	-0.09895	0.01039	0.03862	0.174334
Derived_OCT_measures	ISOS_RPE_thickness_central_subfield_left	Automobile speeding	0.0923	0.01082	0.03622	0.181036
Fundus_image_traits	mobilenet_PC4	Cognitive function	0.1201	0.01098	0.04724	0.182681
Derived_OCT_measures	INL_ELM_thickness_central_subfield_right	Reaction time	0.08949	0.01097	0.03518	0.182681
Fundus_image_traits	vgg19_PC1	Neuroticism (Tense)	-0.08052	0.01104	0.03168	0.183165
Fundus_image_traits	shufflenet_PC9	Cognitive performance	0.12	0.01109	0.04726	0.183481
Fundus_image_traits	resnet18_PC6	Neuroticism (Feel_nervous)	0.1054	0.01114	0.04154	0.183794
Fundus_image_traits	vgg16_PC10	Neuroticism (Feel_nervous)	0.142	0.0113	0.05607	0.185401
Derived_OCT_measures	INL_thickness_right	Neuroticism (Mood)	0.07773	0.0113	0.03068	0.185401
Fundus_image_traits	vgg16_PC7	ADHD	0.161	0.01145	0.06366	0.185804
Fundus_image_traits	vgg16_PC10	Intelligence	0.1059	0.01144	0.04187	0.185804
Derived_OCT_measures	ISOS_RPE_thickness_left	Multiple disorders	-0.08047	0.0114	0.0318	0.185804
Derived_OCT_measures	ELM_ISOS_thickness_outer_subfield_left	Neuroticism (Miserable)	-0.09809	0.01143	0.03878	0.185804
Fundus_image_traits	googlenet_PC1	Worry subcluster (Neuroticism)	-0.08419	0.0116	0.03336	0.187373
Fundus_image_traits	vgg16_PC3	Cognitive performance	0.1153	0.01161	0.04567	0.187373
Fundus_image_traits	resnet50_PC2	Bipolar disorder	0.1501	0.01185	0.05965	0.190727
Fundus_image_traits	googlenet_PC10	ADHD	-0.1332	0.012	0.05302	0.192097
Fundus_image_traits	squeezenet_PC6	Major depressive disorder	0.2857	0.01198	0.1137	0.192097
Derived_OCT_measures	ELM_ISOS_thickness_outer_subfield_right	Neuroticism (Hurt)	-0.0926	0.01204	0.03688	0.192218
Derived_OCT_measures	ISOS_RPE_thickness_left	Neuroticism (Irritable)	-0.07805	0.01223	0.03116	0.194727
Derived_OCT_measures	ISOS_RPE_thickness_inner_subfield_right	Multiple disorders	-0.09252	0.01229	0.03695	0.195157
Fundus_image_traits	resnet18_PC10	Stroke	0.1393	0.01237	0.05568	0.195902
Fundus_image_traits	vgg19_PC8	Risk tolerance	0.09154	0.01256	0.03668	0.198381
Fundus_image_traits	googlenet_PC10	Schizophrenia	-0.09853	0.01271	0.03954	0.199685
Derived_OCT_measures	ISOS_RPE_thickness_outer_subfield_left	Multiple disorders	-0.07852	0.01269	0.0315	0.199685
Fundus_image_traits	shufflenet_PC1	Cannabis use disorder	0.1149	0.01284	0.04618	0.201194
Derived_OCT_measures	ISOS_RPE_thickness_inner_subfield_left	Neuroticism (Fed_up)	-0.08681	0.01305	0.03497	0.203945
Fundus_image_traits	googlenet_PC5	Neuroticism (Feel_nervous)	0.1386	0.01316	0.05589	0.20398
Fundus_image_traits	inception_PC1	Worry subcluster (Neuroticism)	-0.0775	0.01316	0.03126	0.20398
Fundus_image_traits	inception_PC6	Numerical reasoning	-0.0894	0.01319	0.03607	0.20398
Fundus_image_traits	shufflenet_PC5	Risk tolerance	0.1365	0.01316	0.05504	0.20398
Fundus_image_traits	alexnet_PC5	Cognitive performance	0.1014	0.01323	0.04093	0.204066
Fundus_image_traits	squeezenet_PC1	Neuroticism (Suffer nerves)	-0.08831	0.01328	0.03566	0.204305
Fundus_image_traits	squeezenet_PC6	Cannabis use disorder	-0.1704	0.01333	0.06886	0.204543
Fundus_image_traits	googlenet_PC1	Neuroticism (Tense)	-0.08806	0.01351	0.03565	0.204654
Fundus_image_traits	resnet18_PC9	Alcohol dependence	0.4601	0.01348	0.1862	0.204654
Fundus_image_traits	vgg19_PC10	Education	0.1741	0.0135	0.07046	0.204654
Derived_OCT_measures	ISOS_RPE_thickness_inner_subfield_left	Neuroticism (Lonely)	-0.0992	0.01343	0.04013	0.204654
Derived_OCT_measures	ISOS_RPE_thickness_outer_subfield_right	Multiple disorders	-0.08244	0.0135	0.03337	0.204654
Derived_OCT_measures	INL_ELM_thickness_right	Reaction time	0.07467	0.01355	0.03025	0.204736
Fundus_image_traits	inception_PC8	Neuroticism (Hurt)	0.1062	0.01391	0.04316	0.209029
Derived_OCT_measures	ELM_ISOS_thickness_right	Neuroticism (Hurt)	-0.08787	0.01394	0.03574	0.209029
Derived_OCT_measures	ISOS_RPE_thickness_inner_subfield_right	Education	0.0851	0.01388	0.03459	0.209029
Fundus_image_traits	alexnet_PC9	Autism spectrum disorder	0.164	0.01403	0.06676	0.209618
Fundus_image_traits	resnet50_PC1	Worry subcluster (Neuroticism)	-0.07523	0.01405	0.03063	0.209618
Fundus_image_traits	alexnet_PC5	Schizophrenia	-0.1188	0.01413	0.04841	0.210051
Derived_OCT_measures	ELM_ISOS_thickness_outer_subfield_left	Cannabis use disorder	-0.1582	0.01415	0.06448	0.210051
Fundus_image_traits	alexnet_PC5	Intelligence	0.09741	0.01426	0.03975	0.210252
Fundus_image_traits	alexnet_PC8	Cannabis use disorder	-0.1565	0.01427	0.06386	0.210252
Derived_OCT_measures	ISOS_RPE_thickness_inner_subfield_right	Neuroticism (Fed_up)	-0.08643	0.0142	0.03525	0.210252
Fundus_image_traits	alexnet_PC4	Education	0.07876	0.01435	0.03217	0.210906
Fundus_image_traits	resnet34_PC9	Neuroticism (Sum score)	0.09347	0.01443	0.03821	0.211557
Fundus_image_traits	resnet34_PC5	Risk tolerance	-0.1264	0.01451	0.0517	0.212119
Derived_OCT_measures	INL_RPE_thickness_central_subfield_left	Alzheimer's disease	-0.2792	0.01454	0.1142	0.212119
Fundus_image_traits	vgg16_PC5	Numerical reasoning	0.07453	0.01484	0.03059	0.215964
Derived_OCT_measures	Disc_diameter_trans_left	Multiple disorders	-0.08556	0.01488	0.03513	0.216015
Fundus_image_traits	googlenet_PC2	Bipolar disorder	0.1134	0.01517	0.0467	0.217463
Fundus_image_traits	googlenet_PC5	Neuroticism (Lonely)	0.1752	0.01505	0.07204	0.217463
Fundus_image_traits	inception_PC7	Neuroticism (Feel_nervous)	0.1104	0.01513	0.04546	0.217463
Fundus_image_traits	vgg16_PC1	Neuroticism (Tense)	-0.07627	0.01514	0.0314	0.217463
Fundus_image_traits	vgg19_PC10	ADHD	-0.2938	0.01518	0.121	0.217463
Derived_OCT_measures	ISOS_RPE_thickness_central_subfield_left	Multiple disorders	-0.08882	0.0152	0.03659	0.217463
Fundus_image_traits	inception_PC7	Major depressive disorder	0.2422	0.01524	0.09979	0.21751
Derived_OCT_measures	ISOS_RPE_thickness_inner_subfield_left	Automobile speeding	0.08202	0.01545	0.03387	0.219977
Derived_OCT_measures	INL_ELM_thickness_inner_subfield_left	Reaction time	0.07047	0.01555	0.02913	0.220766
Derived_OCT_measures	ISOS_RPE_thickness_outer_subfield_left	ADHD	-0.1019	0.01558	0.04213	0.220766
Derived_OCT_measures	INL_RPE_thickness_inner_subfield_left	Reaction time	0.07156	0.01562	0.0296	0.220805
Fundus_image_traits	resnet34_PC8	Cannabis use disorder	-0.2337	0.01566	0.0967	0.220843
Fundus_image_traits	vgg16_PC1	Neuroticism (Suffer nerves)	-0.08753	0.01571	0.03623	0.221022
Derived_OCT_measures	INL_ELM_thickness_left	Reaction time	0.06874	0.01577	0.02847	0.221341
Fundus_image_traits	mobilenet_PC6	Cannabis use disorder	-0.161	0.01589	0.06677	0.222112
Fundus_image_traits	resnet34_PC1	Cannabis use disorder	0.1133	0.0159	0.04699	0.222112
Fundus_image_traits	resnet50_PC2	Cognitive function	-0.1041	0.01594	0.04318	0.222147
Derived_OCT_measures	VCDR_left	Neuroticism (Lonely)	-0.08764	0.01609	0.03641	0.223711
Derived_OCT_measures	overall_average_retinal_pigment_epithelium_thickness_right	Neuroticism (Mood)	0.09299	0.01636	0.03873	0.226933
Derived_OCT_measures	INL_ELM_thickness_inner_subfield_right	Cross disorders	0.08316	0.01643	0.03466	0.227371
Fundus_image_traits	shufflenet_PC1	Neuroticism (Tense)	-0.07915	0.01661	0.03305	0.229326
Derived_OCT_measures	INL_RPE_thickness_left	Automobile speeding	0.06847	0.01684	0.02865	0.23156
Derived_OCT_measures	RNFL_thickness_left	Bipolar disorder	0.1018	0.01685	0.0426	0.23156
Fundus_image_traits	vgg16_PC10	Cognitive performance	0.09923	0.01689	0.04154	0.231573
Fundus_image_traits	squeezenet_PC4	Education	0.1018	0.01717	0.04273	0.234736
Derived_OCT_measures	ELM_ISOS_thickness_central_subfield_left	Intelligence	0.07485	0.0172	0.03142	0.234736
Derived_OCT_measures	ELM_ISOS_thickness_inner_subfield_right	Intelligence	0.06842	0.01726	0.02873	0.235014
Fundus_image_traits	inception_PC7	Cross disorders	0.1394	0.01757	0.05872	0.238686
Fundus_image_traits	googlenet_PC6	Numerical reasoning	-0.1473	0.01778	0.06214	0.240986
Fundus_image_traits	alexnet_PC1	Neuroticism (Tense)	-0.07481	0.01783	0.03158	0.241112
Fundus_image_traits	vgg16_PC6	Neuroticism (Mood)	0.1344	0.01788	0.05675	0.241237
Fundus_image_traits	resnet18_PC6	Schizophrenia	0.104	0.018	0.04395	0.241889
Derived_OCT_measures	ISOS_RPE_thickness_inner_subfield_right	Depressed subcluster (Neuroticism)	-0.07863	0.01801	0.03324	0.241889
Derived_OCT_measures	ISOS_RPE_thickness_outer_subfield_right	Depression	-0.08103	0.01807	0.03428	0.242146
Fundus_image_traits	inception_PC4	Neuroticism (Lonely)	-0.2373	0.01818	0.1005	0.24307
Fundus_image_traits	resnet34_PC2	Education	0.09729	0.01824	0.04121	0.243323
Fundus_image_traits	vgg19_PC1	Neuroticism (Suffer nerves)	-0.0872	0.01838	0.03698	0.24464
Fundus_image_traits	vgg16_PC3	Intelligence	0.1042	0.01854	0.04425	0.24593
Derived_OCT_measures	overall_average_retinal_pigment_epithelium_thickness_left	Neuroticism (Mood)	0.08659	0.01856	0.03678	0.24593
Fundus_image_traits	inception_PC3	Risk tolerance	0.08722	0.01862	0.03706	0.246175
Fundus_image_traits	inception_PC10	Intelligence	-0.09635	0.01898	0.04107	0.249762
Fundus_image_traits	mobilenet_PC7	Education	0.0845	0.01906	0.03604	0.249762
Fundus_image_traits	vgg16_PC9	Cognitive performance	0.09068	0.01903	0.03867	0.249762
Derived_OCT_measures	INL_RPE_thickness_outer_subfield_left	Automobile speeding	0.06681	0.01899	0.02848	0.249762
Fundus_image_traits	resnet18_PC1	Neuroticism (Tense)	-0.08156	0.01912	0.03481	0.249995
Derived_OCT_measures	ISOS_RPE_thickness_left	ADHD	-0.09686	0.01919	0.04136	0.250068
Derived_OCT_measures	RNFL_thickness_left	ADHD	-0.1151	0.01921	0.04915	0.250068
Derived_OCT_measures	ELM_ISOS_thickness_inner_subfield_left	Neuroticism (Miserable)	-0.08056	0.01938	0.03446	0.251565
Derived_OCT_measures	ELM_ISOS_thickness_inner_subfield_right	Neuroticism (Hurt)	-0.07226	0.01941	0.03091	0.251565
Fundus_image_traits	alexnet_PC2	Stroke	0.4135	0.01951	0.177	0.252309
Derived_OCT_measures	ISOS_RPE_thickness_right	Multiple disorders	-0.07839	0.01956	0.03357	0.252405
Fundus_image_traits	resnet34_PC1	Cognitive function	-0.07503	0.01965	0.03216	0.253015
Fundus_image_traits	alexnet_PC1	Neuroticism (Suffer nerves)	-0.08545	0.02004	0.03674	0.257477
Derived_OCT_measures	ELM_ISOS_thickness_inner_subfield_right	Neuroticism (Miserable)	-0.0816	0.0202	0.03513	0.258971
Derived_OCT_measures	INL_thickness_right	ADHD	0.09743	0.0205	0.04205	0.262249
Fundus_image_traits	inception_PC5	Cannabis use disorder	-0.2152	0.0207	0.093	0.264237
Derived_OCT_measures	ISOS_RPE_thickness_central_subfield_right	Multiple disorders	-0.08995	0.02088	0.03894	0.265962
Fundus_image_traits	resnet18_PC1	Neuroticism (Suffer nerves)	-0.08746	0.02113	0.03793	0.266283
Fundus_image_traits	resnet34_PC2	Neuroticism (Mood)	-0.1129	0.0211	0.04893	0.266283
Fundus_image_traits	vgg16_PC5	Intelligence	0.0642	0.0211	0.02784	0.266283
Derived_OCT_measures	INL_thickness_right	Depressed subcluster (Neuroticism)	0.07137	0.02097	0.03091	0.266283
Derived_OCT_measures	overall_macular_thickness_left	Subjective well being	0.1181	0.02109	0.05121	0.266283
Fundus_image_traits	resnet50_PC5	Major depressive disorder	-0.2308	0.02125	0.1002	0.26666
Fundus_image_traits	vgg16_PC9	Intelligence	0.08921	0.02122	0.03872	0.26666
Fundus_image_traits	inception_PC1	Neuroticism (Tense)	-0.07798	0.02194	0.03403	0.269049
Fundus_image_traits	resnet34_PC8	ADHD	-0.1969	0.02167	0.08576	0.269049
Fundus_image_traits	resnet34_PC8	Intelligence	0.1271	0.02165	0.05536	0.269049
Fundus_image_traits	resnet50_PC2	Numerical reasoning	-0.09682	0.02186	0.04223	0.269049
Fundus_image_traits	squeezenet_PC6	Schizophrenia	0.107	0.02152	0.04653	0.269049
Fundus_image_traits	vgg19_PC9	Cross disorders	0.08817	0.02192	0.03847	0.269049
Derived_OCT_measures	ELM_ISOS_thickness_inner_subfield_left	Cognitive performance	0.06983	0.02162	0.0304	0.269049
Derived_OCT_measures	ELM_ISOS_thickness_inner_subfield_left	Numerical reasoning	0.07475	0.02187	0.03261	0.269049
Derived_OCT_measures	ELM_ISOS_thickness_outer_subfield_right	Cannabis use disorder	-0.1528	0.0219	0.06668	0.269049
Derived_OCT_measures	overall_average_retinal_pigment_epithelium_thickness_right	Neuroticism (Fed_up)	0.08563	0.02192	0.03736	0.269049
Derived_OCT_measures	VCDR_regressed_left	Neuroticism (Lonely)	-0.08291	0.02179	0.03614	0.269049
Fundus_image_traits	resnet50_PC1	Cannabis use disorder	0.107	0.02207	0.04672	0.269691
Fundus_image_traits	vgg19_PC1	ADHD	0.08689	0.02218	0.03799	0.269691
Derived_OCT_measures	ELM_ISOS_thickness_left	Depressed subcluster (Neuroticism)	-0.08031	0.02222	0.03512	0.269691
Derived_OCT_measures	ELM_ISOS_thickness_left	Neuroticism	-0.2435	0.02217	0.1064	0.269691
Derived_OCT_measures	overall_average_retinal_pigment_epithelium_thickness_right	Multiple disorders	0.101	0.02215	0.04415	0.269691
Derived_OCT_measures	ISOS_RPE_thickness_right	ADHD	-0.09843	0.02227	0.04306	0.269745
Fundus_image_traits	resnet18_PC6	Cannabis use disorder	-0.1554	0.02234	0.06803	0.27004
Derived_OCT_measures	ISOS_RPE_thickness_outer_subfield_left	Neuroticism (Lonely)	-0.08906	0.02245	0.03902	0.270817
Fundus_image_traits	mobilenet_PC1	Cannabis use disorder	0.1069	0.02259	0.04687	0.271952
Fundus_image_traits	resnet18_PC6	ADHD	-0.1177	0.0228	0.05172	0.272817
Derived_OCT_measures	ISOS_RPE_thickness_inner_subfield_left	Neuroticism (Sum score)	-0.07019	0.02272	0.03081	0.272817
Derived_OCT_measures	ISOS_RPE_thickness_outer_subfield_left	Anxiety disorder	-0.2579	0.02278	0.1132	0.272817
Fundus_image_traits	resnet34_PC2	Depressed subcluster (Neuroticism)	-0.1072	0.02285	0.04711	0.272864
Fundus_image_traits	mobilenet_PC1	Neuroticism (Tense)	-0.07478	0.02301	0.03289	0.27305
Fundus_image_traits	vgg16_PC10	Cognitive function	0.09838	0.02305	0.04329	0.27305
Derived_OCT_measures	ISOS_RPE_thickness_central_subfield_right	Depression	-0.09004	0.02293	0.03959	0.27305
Derived_OCT_measures	ISOS_RPE_thickness_outer_subfield_right	ADHD	-0.09916	0.02297	0.04361	0.27305
Derived_OCT_measures	GCIPL_thickness_left	Subjective well being	0.1161	0.02319	0.05113	0.27416
Derived_OCT_measures	ELM_ISOS_thickness_inner_subfield_left	Neuroticism (Lonely)	-0.08929	0.02346	0.03941	0.2768
Fundus_image_traits	googlenet_PC9	Intelligence	0.06198	0.02392	0.02744	0.279996
Fundus_image_traits	mobilenet_PC7	Neuroticism (Feel_nervous)	0.09432	0.02382	0.04173	0.279996
Fundus_image_traits	resnet34_PC10	ADHD	-0.1082	0.02385	0.04789	0.279996
Fundus_image_traits	squeezenet_PC9	Neuroticism (Mood)	0.09671	0.02391	0.04282	0.279996
Derived_OCT_measures	overall_average_retinal_pigment_epithelium_thickness_right	Depressed subcluster (Neuroticism)	0.08255	0.02417	0.03662	0.282365
Derived_OCT_measures	INL_RPE_thickness_outer_subfield_left	Reaction time	0.06379	0.02435	0.02833	0.283908
Fundus_image_traits	googlenet_PC6	Cognitive function	-0.1374	0.02452	0.0611	0.284443
Fundus_image_traits	inception_PC5	Neuroticism (Fed_up)	-0.1302	0.02454	0.05789	0.284443
Fundus_image_traits	resnet18_PC3	Bipolar disorder	0.1219	0.02445	0.05418	0.284443
Fundus_image_traits	vgg19_PC3	Risk tolerance	0.1462	0.02474	0.06513	0.28599
Derived_OCT_measures	ELM_ISOS_thickness_inner_subfield_left	Depressed subcluster (Neuroticism)	-0.06899	0.02477	0.03073	0.28599
Derived_OCT_measures	overall_average_retinal_pigment_epithelium_thickness_right	Reaction time	0.07874	0.02485	0.03509	0.286355
Derived_OCT_measures	ELM_ISOS_thickness_left	Cannabis use disorder	-0.1357	0.02495	0.06053	0.286949
Fundus_image_traits	resnet34_PC5	Multiple disorders	-0.1219	0.02518	0.05447	0.288032
Fundus_image_traits	resnet34_PC9	Major depressive disorder	0.2264	0.02513	0.1011	0.288032
Fundus_image_traits	vgg19_PC1	Cognitive performance	-0.05976	0.02519	0.0267	0.288032
Fundus_image_traits	alexnet_PC3	Neuroticism (Lonely)	0.1372	0.02526	0.0613	0.288275
Fundus_image_traits	resnet50_PC2	Education	-0.08364	0.02549	0.03744	0.290341
Fundus_image_traits	mobilenet_PC4	Numerical reasoning	0.1082	0.02582	0.04856	0.293535
Derived_OCT_measures	ISOS_RPE_thickness_central_subfield_left	Depression	-0.08709	0.0259	0.03909	0.293881
Fundus_image_traits	resnet18_PC10	Major depressive disorder	0.1767	0.02609	0.07943	0.29547
Fundus_image_traits	resnet34_PC1	Neuroticism (Tense)	-0.0727	0.02625	0.03271	0.2957
Derived_OCT_measures	INL_ELM_thickness_outer_subfield_left	Cross disorders	0.07537	0.0262	0.0339	0.2957
Derived_OCT_measures	INL_ELM_thickness_outer_subfield_right	Subjective well being	0.09547	0.02626	0.04296	0.2957
Derived_OCT_measures	INL_thickness_left	Neuroticism (Mood)	0.06696	0.02667	0.03021	0.299747
Derived_OCT_measures	INL_RPE_thickness_left	Reaction time	0.06213	0.02728	0.02815	0.306022
Fundus_image_traits	googlenet_PC3	Neuroticism (Feel_nervous)	0.07682	0.02758	0.03487	0.307061
Fundus_image_traits	resnet34_PC9	Neuroticism (Fed_up)	0.102	0.02755	0.04628	0.307061
Derived_OCT_measures	ELM_ISOS_thickness_right	Automobile speeding	0.09727	0.02745	0.04411	0.307061
Derived_OCT_measures	RNFL_thickness_left	Stroke	-0.1329	0.0275	0.06028	0.307061
Fundus_image_traits	resnet34_PC8	Numerical reasoning	0.129	0.02773	0.05862	0.307575
Fundus_image_traits	vgg16_PC6	Intelligence	-0.1023	0.02771	0.04649	0.307575
Fundus_image_traits	resnet50_PC3	Education	0.08284	0.02807	0.03772	0.310184
Fundus_image_traits	vgg16_PC3	Risk tolerance	0.1121	0.02805	0.05104	0.310184
Fundus_image_traits	resnet34_PC1	Intelligence	-0.06166	0.0282	0.0281	0.31104
Fundus_image_traits	inception_PC2	Bipolar disorder	0.09847	0.02868	0.04501	0.311066
Fundus_image_traits	mobilenet_PC6	ADHD	-0.1203	0.02873	0.05499	0.311066
Fundus_image_traits	resnet18_PC9	Education	-0.1279	0.02854	0.05841	0.311066
Fundus_image_traits	resnet34_PC1	Neuroticism (Suffer nerves)	-0.07884	0.02829	0.03595	0.311066
Fundus_image_traits	shufflenet_PC1	Neuroticism (Suffer nerves)	-0.07918	0.02878	0.03621	0.311066
Fundus_image_traits	vgg16_PC10	ADHD	-0.1418	0.02859	0.06476	0.311066
Fundus_image_traits	vgg16_PC10	Numerical reasoning	0.09644	0.02842	0.04401	0.311066
Fundus_image_traits	vgg19_PC3	Cannabis use disorder	-0.1948	0.02841	0.08887	0.311066
Derived_OCT_measures	INL_ELM_thickness_outer_subfield_left	Reaction time	0.06327	0.02832	0.02885	0.311066
Derived_OCT_measures	INL_RPE_thickness_outer_subfield_right	Neuroticism (Mood)	-0.05716	0.02877	0.02614	0.311066
Derived_OCT_measures	overall_average_retinal_pigment_epithelium_thickness_left	Amyotrophic lateral sclerosis	0.2518	0.02869	0.1151	0.311066
Derived_OCT_measures	INL_ELM_thickness_left	Cross disorders	0.07308	0.02888	0.03344	0.311578
Fundus_image_traits	googlenet_PC3	ADHD	-0.09251	0.02902	0.04237	0.312519
Derived_OCT_measures	INL_ELM_thickness_outer_subfield_right	Reaction time	0.06659	0.02909	0.03051	0.312704
Derived_OCT_measures	INL_thickness_right	Neuroticism (Miserable)	0.06868	0.02944	0.03154	0.315893
Fundus_image_traits	googlenet_PC9	ADHD	-0.1144	0.0295	0.05256	0.315965
Fundus_image_traits	squeezenet_PC4	Neuroticism (Mood)	-0.115	0.02973	0.05292	0.317853
Derived_OCT_measures	RNFL_thickness_left	Cannabis use disorder	-0.1215	0.02982	0.05593	0.318241
Fundus_image_traits	alexnet_PC10	Stroke	-0.3259	0.03024	0.1504	0.320414
Fundus_image_traits	inception_PC10	Cognitive performance	-0.09416	0.03021	0.04345	0.320414
Fundus_image_traits	shufflenet_PC6	Schizophrenia	-0.08482	0.0302	0.03913	0.320414
Derived_OCT_measures	mean_of_vertical_disc_diameter_left	ADHD	-0.1001	0.03009	0.04614	0.320414
Fundus_image_traits	inception_PC7	Neuroticism (Mood)	0.08823	0.03044	0.04076	0.320908
Fundus_image_traits	resnet18_PC7	Depression	-0.08542	0.03054	0.03949	0.320908
Fundus_image_traits	squeezenet_PC6	Risk tolerance	0.1135	0.03072	0.05254	0.320908
Fundus_image_traits	squeezenet_PC9	Neuroticism (Hurt)	0.1001	0.03067	0.04633	0.320908
Derived_OCT_measures	ISOS_RPE_thickness_left	Automobile speeding	0.06805	0.03049	0.03145	0.320908
Derived_OCT_measures	ELM_ISOS_thickness_central_subfield_left	Cognitive function	0.07577	0.03064	0.03505	0.320908
Derived_OCT_measures	ELM_ISOS_thickness_inner_subfield_right	Depression	-0.07381	0.03069	0.03416	0.320908
Derived_OCT_measures	ELM_ISOS_thickness_outer_subfield_left	Depressed subcluster (Neuroticism)	-0.07885	0.03068	0.03648	0.320908
Fundus_image_traits	alexnet_PC10	Neuroticism (Mood)	-0.1857	0.03089	0.08603	0.322115
Fundus_image_traits	inception_PC1	Cannabis use disorder	0.1018	0.03101	0.04721	0.322497
Derived_OCT_measures	GCIPL_thickness_right	Neuroticism (Mood)	0.07267	0.03107	0.0337	0.322497
Derived_OCT_measures	ELM_ISOS_thickness_inner_subfield_left	Cognitive function	0.06583	0.03109	0.03054	0.322497
Derived_OCT_measures	mean_of_vertical_disc_diameter_left	Neuroticism (Feel_nervous)	-0.07375	0.03135	0.03426	0.324626
Fundus_image_traits	googlenet_PC8	ADHD	-0.1452	0.0315	0.06753	0.325249
Derived_OCT_measures	VCDR_left	Depression	-0.07852	0.03152	0.03651	0.325249
Fundus_image_traits	inception_PC8	Alzheimer's disease	-0.236	0.03163	0.1098	0.325817
Derived_OCT_measures	ELM_ISOS_thickness_central_subfield_right	Intelligence	0.07185	0.03182	0.03347	0.327205
Derived_OCT_measures	VCDR_regressed_left	Education	0.06188	0.03211	0.02888	0.329614
Fundus_image_traits	mobilenet_PC4	ADHD	-0.1489	0.03221	0.06954	0.330069
Derived_OCT_measures	INL_ELM_thickness_central_subfield_right	Cross disorders	0.09702	0.03227	0.04531	0.330113
Fundus_image_traits	resnet18_PC6	Major depressive disorder	0.2124	0.03253	0.09935	0.331627
Fundus_image_traits	shufflenet_PC8	Neuroticism (Lonely)	0.1085	0.03252	0.05076	0.331627
Fundus_image_traits	googlenet_PC8	Reaction time	0.09354	0.03277	0.04381	0.3335
Fundus_image_traits	resnet18_PC6	Neuroticism (Lonely)	0.101	0.03314	0.0474	0.335468
Fundus_image_traits	squeezenet_PC8	Neuroticism (Mood)	0.07547	0.03319	0.03543	0.335468
Fundus_image_traits	vgg16_PC3	Cognitive function	0.09982	0.03315	0.04686	0.335468
Derived_OCT_measures	ISOS_RPE_thickness_outer_subfield_right	Cognitive performance	0.06084	0.03306	0.02854	0.335468
Fundus_image_traits	alexnet_PC8	Alcohol dependence	-0.2465	0.03355	0.116	0.338529
Fundus_image_traits	googlenet_PC5	Cognitive performance	0.09259	0.03374	0.04361	0.339867
Fundus_image_traits	googlenet_PC8	Cognitive performance	0.07096	0.03381	0.03343	0.339994
Fundus_image_traits	vgg16_PC2	Amyotrophic lateral sclerosis	-0.8268	0.03396	0.3899	0.340924
Derived_OCT_measures	GCIPL_thickness_right	Anxiety disorder	-0.2472	0.03419	0.1167	0.342373
Derived_OCT_measures	ISOS_RPE_thickness_outer_subfield_right	Major depressive disorder	-0.1556	0.03422	0.0735	0.342373
Fundus_image_traits	alexnet_PC9	Education	0.1009	0.03441	0.04768	0.343136
Derived_OCT_measures	ISOS_RPE_thickness_outer_subfield_right	Cognitive function	0.06318	0.03447	0.02988	0.343136
Derived_OCT_measures	overall_macular_thickness_right	Anxiety disorder	-0.2168	0.03442	0.1025	0.343136
Fundus_image_traits	googlenet_PC1	Neuroticism (Suffer nerves)	-0.08192	0.03474	0.0388	0.344089
Derived_OCT_measures	ELM_ISOS_thickness_left	Neuroticism (Mood)	-0.07352	0.03474	0.03482	0.344089
Derived_OCT_measures	GCIPL_thickness_right	Automobile speeding	-0.06809	0.03469	0.03224	0.344089
Fundus_image_traits	inception_PC7	Education	0.0785	0.03497	0.03723	0.345212
Derived_OCT_measures	INL_RPE_thickness_inner_subfield_right	Reaction time	0.06363	0.03492	0.03017	0.345212
Fundus_image_traits	vgg19_PC2	Amyotrophic lateral sclerosis	-0.8825	0.03526	0.4192	0.347017
Derived_OCT_measures	ISOS_RPE_thickness_right	Cognitive function	0.06635	0.03527	0.03152	0.347017
Derived_OCT_measures	ISOS_RPE_thickness_right	Cognitive performance	0.06259	0.03546	0.02976	0.348308
Fundus_image_traits	inception_PC6	Cannabis use disorder	0.1247	0.03582	0.0594	0.351261
Fundus_image_traits	googlenet_PC10	Multiple disorders	-0.09798	0.03592	0.0467	0.351399
Fundus_image_traits	shufflenet_PC8	ADHD	-0.1185	0.03619	0.05656	0.351399
Fundus_image_traits	squeezenet_PC4	Neuroticism (Fed_up)	-0.1172	0.03617	0.05593	0.351399
Fundus_image_traits	vgg16_PC8	Risk tolerance	0.108	0.03598	0.05149	0.351399
Derived_OCT_measures	INL_ELM_thickness_central_subfield_left	Alzheimer's disease	-0.2178	0.03615	0.1039	0.351399
Derived_OCT_measures	ISOS_RPE_thickness_inner_subfield_left	Education	0.06324	0.0361	0.03017	0.351399
Fundus_image_traits	resnet34_PC2	Neuroticism (Fed_up)	-0.1074	0.03625	0.05127	0.351405
Fundus_image_traits	alexnet_PC10	Neuroticism (Fed_up)	-0.1892	0.0365	0.09048	0.353251
Fundus_image_traits	shufflenet_PC3	ADHD	-0.1142	0.03668	0.05465	0.354414
Derived_OCT_measures	GCIPL_thickness_left	Cannabis use disorder	-0.1049	0.03674	0.05024	0.354415
Fundus_image_traits	vgg19_PC7	Numerical reasoning	0.1918	0.03683	0.09186	0.354706
Fundus_image_traits	alexnet_PC2	Amyotrophic lateral sclerosis	0.6617	0.03704	0.3173	0.355764
Fundus_image_traits	googlenet_PC9	Cognitive performance	0.05863	0.03706	0.02812	0.355764
Fundus_image_traits	alexnet_PC7	Risk tolerance	0.0842	0.03735	0.04044	0.357097
Fundus_image_traits	mobilenet_PC1	Neuroticism (Suffer nerves)	-0.07526	0.03744	0.03617	0.357097
Fundus_image_traits	vgg16_PC1	Cognitive performance	-0.05405	0.0374	0.02597	0.357097
Fundus_image_traits	vgg19_PC8	Cognitive function	-0.06403	0.03729	0.03074	0.357097
Derived_OCT_measures	ISOS_RPE_thickness_central_subfield_right	Neuroticism (Mood)	-0.0806	0.03817	0.03888	0.363474
Fundus_image_traits	mobilenet_PC7	Cannabis use disorder	-0.1334	0.03839	0.06442	0.364982
Fundus_image_traits	vgg16_PC3	Education	0.09013	0.03849	0.04355	0.365347
Fundus_image_traits	inception_PC4	Depressed subcluster (Neuroticism)	-0.1675	0.03875	0.08103	0.366639
Derived_OCT_measures	INL_RPE_thickness_right	Neuroticism (Mood)	-0.05605	0.03874	0.02712	0.366639
Derived_OCT_measures	ELM_ISOS_thickness_inner_subfield_left	Neuroticism (Hurt)	-0.06263	0.03886	0.03032	0.367094
Derived_OCT_measures	ISOS_RPE_thickness_left	Neuroticism (Sum score)	-0.05912	0.03906	0.02865	0.36747
Derived_OCT_measures	ISOS_RPE_thickness_right	Numerical reasoning	0.06894	0.03912	0.03342	0.36747
Derived_OCT_measures	ISOS_RPE_thickness_central_subfield_right	Neuroticism (Suffer nerves)	-0.09084	0.03916	0.04405	0.36747
Derived_OCT_measures	ISOS_RPE_thickness_outer_subfield_left	Major depressive disorder	-0.1616	0.03905	0.07828	0.36747
Derived_OCT_measures	ISOS_RPE_thickness_outer_subfield_right	Automobile speeding	0.06289	0.03921	0.0305	0.36747
Derived_OCT_measures	ELM_ISOS_thickness_outer_subfield_left	Neuroticism (Mood)	-0.07457	0.03942	0.0362	0.368272
Derived_OCT_measures	ISOS_RPE_thickness_outer_subfield_left	Automobile speeding	0.06625	0.0394	0.03216	0.368272
Fundus_image_traits	resnet34_PC5	Alzheimer's disease	-0.2798	0.03979	0.1361	0.369863
Fundus_image_traits	resnet50_PC1	Neuroticism (Tense)	-0.06748	0.03977	0.03282	0.369863
Fundus_image_traits	shufflenet_PC9	Intelligence	0.1029	0.0398	0.05005	0.369863
Derived_OCT_measures	INL_RPE_thickness_inner_subfield_left	Automobile speeding	0.06129	0.03984	0.02982	0.369863
Fundus_image_traits	inception_PC4	Cognitive performance	0.1404	0.04011	0.0684	0.371206
Derived_OCT_measures	overall_average_retinal_pigment_epithelium_thickness_right	Neuroticism (Miserable)	0.08375	0.04011	0.0408	0.371206
Fundus_image_traits	resnet50_PC1	Neuroticism (Suffer nerves)	-0.07437	0.04064	0.03633	0.374939
Derived_OCT_measures	Disc_diameter_trans_left	Schizophrenia	-0.05929	0.04062	0.02896	0.374939
Fundus_image_traits	inception_PC1	Neuroticism (Irritable)	-0.06815	0.04071	0.0333	0.375001
Derived_OCT_measures	INL_ELM_thickness_outer_subfield_right	ADHD	0.07811	0.04082	0.03819	0.375032
Derived_OCT_measures	overall_average_retinal_pigment_epithelium_thickness_left	Multiple disorders	0.08435	0.04084	0.04125	0.375032
Fundus_image_traits	resnet34_PC1	Numerical reasoning	-0.06522	0.0411	0.03193	0.376835
Derived_OCT_measures	INL_ELM_thickness_right	Cross disorders	0.06801	0.0412	0.03331	0.377168
Derived_OCT_measures	ELM_ISOS_thickness_right	Neuroticism (Miserable)	-0.07622	0.04129	0.03735	0.377408
Fundus_image_traits	alexnet_PC8	ADHD	-0.118	0.04143	0.05786	0.377523
Fundus_image_traits	resnet34_PC1	ADHD	0.07748	0.04139	0.03799	0.377523
Fundus_image_traits	inception_PC4	Intelligence	0.1446	0.04167	0.07099	0.379127
Fundus_image_traits	vgg16_PC5	ADHD	0.09624	0.04207	0.04734	0.382179
Fundus_image_traits	resnet50_PC7	Neuroticism (Lonely)	0.09236	0.04276	0.04559	0.387259
Derived_OCT_measures	ELM_ISOS_thickness_inner_subfield_left	Neuroticism (Mood)	-0.06357	0.04271	0.03137	0.387259
Fundus_image_traits	vgg16_PC10	Cross disorders	0.1377	0.04297	0.06803	0.388567
Derived_OCT_measures	ELM_ISOS_thickness_outer_subfield_left	Neuroticism (Lonely)	-0.1003	0.04317	0.04959	0.38978
Derived_OCT_measures	VCDR_left	Multiple disorders	-0.06356	0.04324	0.03144	0.389818
Derived_OCT_measures	ELM_ISOS_thickness_central_subfield_right	Education	0.07535	0.04359	0.03734	0.392376
Fundus_image_traits	googlenet_PC6	Automobile speeding	-0.1146	0.04372	0.05682	0.392623
Fundus_image_traits	vgg16_PC10	Alcohol dependence	-0.3316	0.04375	0.1644	0.392623
Derived_OCT_measures	ELM_ISOS_thickness_right	Depression	-0.07882	0.04396	0.03912	0.393674
Derived_OCT_measures	RNFL_thickness_left	Neuroticism (Mood)	-0.07818	0.044	0.03882	0.393674
Fundus_image_traits	inception_PC7	Neuroticism (Sum score)	0.07373	0.04425	0.03665	0.395313
Derived_OCT_measures	ISOS_RPE_thickness_central_subfield_left	Neuroticism (Suffer nerves)	-0.08834	0.04442	0.04395	0.396234
Fundus_image_traits	inception_PC10	Alzheimer's disease	0.243	0.04463	0.121	0.396761
Fundus_image_traits	vgg16_PC4	Bipolar disorder	0.08899	0.04461	0.04431	0.396761
Derived_OCT_measures	ISOS_RPE_thickness_central_subfield_left	Major depressive disorder	-0.1713	0.04468	0.08531	0.396761
Fundus_image_traits	resnet34_PC9	Neuroticism (Feel_nervous)	0.0928	0.04475	0.04624	0.396788
Fundus_image_traits	vgg16_PC2	Stroke	-0.3748	0.04488	0.1868	0.397346
Fundus_image_traits	resnet34_PC8	Schizophrenia	0.1254	0.04495	0.06254	0.397371
Fundus_image_traits	shufflenet_PC9	Cognitive function	0.09045	0.0451	0.04514	0.398103
Fundus_image_traits	squeezenet_PC8	Autism spectrum disorder	0.1264	0.04524	0.06314	0.398745
Derived_OCT_measures	ISOS_RPE_thickness_central_subfield_left	Neuroticism (Mood)	-0.07462	0.04547	0.03731	0.400177
Fundus_image_traits	shufflenet_PC3	Cannabis use disorder	-0.1281	0.04572	0.06411	0.40178
Fundus_image_traits	inception_PC5	Neuroticism (Mood)	-0.1118	0.04583	0.05598	0.40215
Fundus_image_traits	shufflenet_PC10	Cross disorders	0.1497	0.04608	0.07507	0.402554
Derived_OCT_measures	INL_thickness_right	Neuroticism (Fed_up)	0.06824	0.04596	0.03419	0.402554
Derived_OCT_measures	ELM_ISOS_thickness_inner_subfield_right	Education	0.06253	0.04608	0.03135	0.402554
Derived_OCT_measures	ELM_ISOS_thickness_outer_subfield_left	Subjective well being	0.1447	0.04629	0.0726	0.403793
Derived_OCT_measures	ELM_ISOS_thickness_inner_subfield_right	Cognitive performance	0.06201	0.04663	0.03117	0.406161
Fundus_image_traits	squeezenet_PC8	Numerical reasoning	0.07568	0.04679	0.03807	0.406446
Derived_OCT_measures	INL_RPE_thickness_outer_subfield_left	Subjective well being	0.08405	0.0468	0.04227	0.406446
Derived_OCT_measures	Disc_diameter_trans_left	Depressive symptoms	-0.09343	0.04708	0.04705	0.408279
Fundus_image_traits	mobilenet_PC7	Major depressive disorder	0.1943	0.04719	0.0979	0.408635
Derived_OCT_measures	ISOS_RPE_thickness_right	Neuroticism (Sum score)	-0.05554	0.04734	0.028	0.409336
Fundus_image_traits	squeezenet_PC8	Depression	0.08725	0.04814	0.04415	0.413836
Derived_OCT_measures	ELM_ISOS_thickness_left	Neuroticism (Lonely)	-0.0905	0.04796	0.04576	0.413836
Derived_OCT_measures	ELM_ISOS_thickness_right	Neuroticism (Mood)	-0.07188	0.04811	0.03637	0.413836
Derived_OCT_measures	INL_thickness_left	Depressed subcluster (Neuroticism)	0.06009	0.04805	0.0304	0.413836
Fundus_image_traits	resnet18_PC1	Cannabis use disorder	0.09554	0.04832	0.04839	0.414782
Derived_OCT_measures	INL_RPE_thickness_outer_subfield_right	Subjective well being	0.08784	0.04854	0.04453	0.416067
Derived_OCT_measures	overall_macular_thickness_right	Cognitive function	-0.05494	0.04864	0.02786	0.416322
Fundus_image_traits	mobilenet_PC1	Cognitive performance	-0.05501	0.04936	0.02799	0.418853
Fundus_image_traits	mobilenet_PC6	Neuroticism (Feel_nervous)	0.08962	0.04918	0.04556	0.418853
Fundus_image_traits	resnet18_PC2	ADHD	-0.0949	0.04904	0.04822	0.418853
Fundus_image_traits	resnet34_PC9	Numerical reasoning	0.08758	0.04912	0.04451	0.418853
Derived_OCT_measures	ISOS_RPE_thickness_central_subfield_left	Neuroticism (Irritable)	-0.07522	0.04931	0.03826	0.418853
Derived_OCT_measures	ISOS_RPE_thickness_outer_subfield_right	Numerical reasoning	0.06304	0.04934	0.03207	0.418853
Derived_OCT_measures	INL_thickness_right	Depression	0.06844	0.04957	0.03485	0.420033
Fundus_image_traits	alexnet_PC10	Depressed subcluster (Neuroticism)	-0.162	0.04971	0.08256	0.420609
Derived_OCT_measures	GCIPL_thickness_left	Neuroticism (Tense)	0.06856	0.04978	0.03495	0.420609
Derived_OCT_measures	ELM_ISOS_thickness_outer_subfield_right	Neuroticism	-0.2156	0.04991	0.1099	0.421107
Fundus_image_traits	alexnet_PC8	Neuroticism (Feel_nervous)	0.09026	0.05026	0.04611	0.422255
Fundus_image_traits	resnet18_PC3	Neuroticism (Feel_nervous)	0.09772	0.05017	0.0499	0.422255
Derived_OCT_measures	ISOS_RPE_thickness_inner_subfield_left	ADHD	-0.08181	0.0502	0.04178	0.422255
Fundus_image_traits	googlenet_PC5	Numerical reasoning	0.09663	0.05062	0.04943	0.424161
Derived_OCT_measures	ELM_ISOS_thickness_central_subfield_right	Cognitive function	0.06826	0.05063	0.03492	0.424161
Fundus_image_traits	googlenet_PC5	Cognitive function	0.08856	0.05092	0.04537	0.425387
Fundus_image_traits	vgg16_PC4	Risk tolerance	0.08626	0.05088	0.04418	0.425387
Fundus_image_traits	squeezenet_PC4	Depressed subcluster (Neuroticism)	-0.1042	0.05119	0.05344	0.42704
Derived_OCT_measures	ISOS_RPE_thickness_inner_subfield_right	ADHD	-0.08626	0.05141	0.04428	0.428272
Fundus_image_traits	resnet34_PC3	ADHD	-0.09187	0.05165	0.04721	0.428941
Fundus_image_traits	resnet50_PC4	Education	0.1023	0.05176	0.05259	0.428941
Derived_OCT_measures	INL_RPE_thickness_left	Subjective well being	0.08327	0.05178	0.04282	0.428941
Derived_OCT_measures	GCIPL_thickness_right	Subjective well being	0.09997	0.05164	0.05137	0.428941
Fundus_image_traits	squeezenet_PC6	Amyotrophic lateral sclerosis	-0.2872	0.05196	0.1478	0.429831
Fundus_image_traits	vgg19_PC9	Neuroticism (Mood)	0.05883	0.05226	0.03031	0.431274
Derived_OCT_measures	ELM_ISOS_thickness_inner_subfield_right	Cognitive function	0.05912	0.05228	0.03046	0.431274
Fundus_image_traits	mobilenet_PC1	ADHD	0.07536	0.05264	0.03889	0.433012
Fundus_image_traits	mobilenet_PC10	Cross disorders	0.08379	0.05271	0.04325	0.433012
Derived_OCT_measures	INL_ELM_thickness_right	Subjective well being	0.0831	0.05268	0.04289	0.433012
Fundus_image_traits	squeezenet_PC7	Education	-0.1774	0.05296	0.09166	0.434463
Fundus_image_traits	inception_PC1	Cognitive performance	-0.05702	0.05329	0.0295	0.436565
Derived_OCT_measures	ELM_ISOS_thickness_inner_subfield_right	Numerical reasoning	0.06258	0.05349	0.03241	0.437598
Fundus_image_traits	googlenet_PC1	Neuroticism (Irritable)	-0.06667	0.05408	0.03461	0.439994
Fundus_image_traits	googlenet_PC10	Neuroticism (Guilt)	-0.08704	0.05393	0.04516	0.439994
Fundus_image_traits	squeezenet_PC10	Autism spectrum disorder	0.3405	0.05403	0.1767	0.439994
Fundus_image_traits	vgg19_PC1	Cognitive function	-0.06106	0.05397	0.03168	0.439994
Derived_OCT_measures	overall_macular_thickness_right	Subjective well being	0.09764	0.05438	0.05076	0.441828
Fundus_image_traits	squeezenet_PC6	Reaction time	0.08877	0.0545	0.04616	0.442197
Fundus_image_traits	mobilenet_PC4	Neuroticism (Mood)	-0.1001	0.05481	0.05215	0.443497
Derived_OCT_measures	INL_ELM_thickness_outer_subfield_right	Cross disorders	0.064	0.0548	0.03333	0.443497
Fundus_image_traits	alexnet_PC9	Neuroticism (Mood)	-0.09817	0.05543	0.05125	0.443905
Fundus_image_traits	resnet34_PC5	Neuroticism (Mood)	-0.09131	0.05538	0.04766	0.443905
Fundus_image_traits	resnet34_PC9	Cognitive performance	0.07639	0.05544	0.03988	0.443905
Fundus_image_traits	vgg16_PC8	Amyotrophic lateral sclerosis	0.3116	0.05517	0.1625	0.443905
Fundus_image_traits	vgg16_PC9	Autism spectrum disorder	0.1226	0.05537	0.06399	0.443905
Fundus_image_traits	vgg19_PC2	Stroke	-0.4681	0.05532	0.2443	0.443905
Derived_OCT_measures	RNFL_thickness_right	Stroke	-0.1131	0.05518	0.05897	0.443905
Derived_OCT_measures	mean_of_vertical_disc_diameter_left	Schizophrenia	-0.06211	0.05546	0.03243	0.443905
Fundus_image_traits	alexnet_PC4	Bipolar disorder	-0.09502	0.05571	0.04966	0.444105
Fundus_image_traits	inception_PC10	Cognitive function	-0.09036	0.05568	0.04722	0.444105
Derived_OCT_measures	ISOS_RPE_thickness_outer_subfield_left	Neuroticism (Sum score)	-0.05406	0.05566	0.02825	0.444105
Derived_OCT_measures	ELM_ISOS_thickness_central_subfield_right	Neuroticism (Mood)	-0.07459	0.05598	0.03903	0.445658
Fundus_image_traits	squeezenet_PC5	Depressive symptoms	0.1306	0.0566	0.06853	0.448863
Derived_OCT_measures	ISOS_RPE_thickness_outer_subfield_right	Neuroticism (Sum score)	-0.05165	0.05661	0.02709	0.448863
Derived_OCT_measures	overall_average_retinal_pigment_epithelium_thickness_right	Neuroticism (Guilt)	0.08289	0.05656	0.04347	0.448863
Derived_OCT_measures	INL_RPE_thickness_outer_subfield_right	Automobile speeding	0.05414	0.05685	0.02843	0.449563
Derived_OCT_measures	ISOS_RPE_thickness_central_subfield_left	Worry subcluster (Neuroticism)	-0.06922	0.05678	0.03634	0.449563
Fundus_image_traits	inception_PC1	Neuroticism (Suffer nerves)	-0.06963	0.0573	0.03663	0.452517
Fundus_image_traits	mobilenet_PC3	Bipolar disorder	-0.0816	0.05797	0.04304	0.453653
Fundus_image_traits	mobilenet_PC4	Depressed subcluster (Neuroticism)	-0.09464	0.05794	0.04991	0.453653
Fundus_image_traits	resnet18_PC3	Neuroticism (Guilt)	-0.1025	0.05798	0.05407	0.453653
Fundus_image_traits	shufflenet_PC1	ADHD	0.0741	0.05778	0.03905	0.453653
Fundus_image_traits	vgg16_PC10	Education	0.09429	0.05798	0.04974	0.453653
Derived_OCT_measures	ELM_ISOS_thickness_inner_subfield_left	Automobile speeding	0.07423	0.0579	0.03914	0.453653
Derived_OCT_measures	INL_RPE_thickness_outer_subfield_right	Depressed subcluster (Neuroticism)	-0.05195	0.05797	0.0274	0.453653
Derived_OCT_measures	ISOS_RPE_thickness_inner_subfield_right	Depression	-0.0711	0.0582	0.03753	0.454774
Fundus_image_traits	squeezenet_PC7	Cannabis use disorder	0.3032	0.05839	0.1602	0.455657
Fundus_image_traits	resnet34_PC5	Major depressive disorder	-0.2078	0.05859	0.1099	0.456617
Derived_OCT_measures	ELM_ISOS_thickness_right	Depressed subcluster (Neuroticism)	-0.0655	0.05875	0.03465	0.456662
Derived_OCT_measures	ISOS_RPE_thickness_left	Anxiety disorder	-0.2083	0.05868	0.1102	0.456662
Fundus_image_traits	resnet50_PC10	Intelligence	-0.1772	0.05886	0.0938	0.456917
Derived_OCT_measures	INL_RPE_thickness_right	Automobile speeding	0.0528	0.05898	0.02796	0.457249
Fundus_image_traits	resnet18_PC9	Cognitive performance	-0.105	0.05938	0.05572	0.457665
Fundus_image_traits	vgg19_PC1	Neuroticism (Sum score)	-0.05573	0.05929	0.02955	0.457665
Derived_OCT_measures	INL_RPE_thickness_right	Subjective well being	0.08353	0.05942	0.04431	0.457665
Derived_OCT_measures	GCIPL_thickness_right	Neuroticism (Tense)	0.06642	0.0592	0.0352	0.457665
Derived_OCT_measures	ISOS_RPE_thickness_central_subfield_left	Autism spectrum disorder	-0.1082	0.05931	0.05736	0.457665
Fundus_image_traits	resnet18_PC9	Intelligence	-0.0948	0.05956	0.05032	0.458148
Fundus_image_traits	googlenet_PC6	Intelligence	-0.113	0.0598	0.06002	0.458879
Derived_OCT_measures	INL_thickness_right	Subjective well being	0.09561	0.05981	0.05079	0.458879
Fundus_image_traits	alexnet_PC2	Cognitive function	-0.1566	0.06039	0.08339	0.46273
Fundus_image_traits	resnet34_PC3	Depressive symptoms	0.1066	0.06053	0.05679	0.46314
Fundus_image_traits	resnet34_PC8	Stroke	-0.1974	0.0606	0.1052	0.46314
Fundus_image_traits	resnet50_PC7	Alcohol dependence	-0.2025	0.06084	0.108	0.464375
Fundus_image_traits	shufflenet_PC1	Neuroticism (Irritable)	-0.06123	0.06157	0.03275	0.466124
Fundus_image_traits	shufflenet_PC3	Neuroticism (Fed_up)	-0.07684	0.06152	0.04109	0.466124
Fundus_image_traits	squeezenet_PC2	Amyotrophic lateral sclerosis	-0.7419	0.06161	0.3969	0.466124
Fundus_image_traits	vgg16_PC6	Cognitive function	-0.09655	0.06152	0.05164	0.466124
Derived_OCT_measures	INL_ELM_thickness_right	ADHD	0.06865	0.06119	0.03667	0.466124
Derived_OCT_measures	INL_thickness_left	Subjective well being	0.09145	0.06153	0.04891	0.466124
Derived_OCT_measures	VCDR_left	Depressed subcluster (Neuroticism)	-0.05631	0.06162	0.03013	0.466124
Fundus_image_traits	mobilenet_PC1	Cognitive function	-0.06121	0.06181	0.03277	0.466898
Fundus_image_traits	resnet50_PC5	Neuroticism (Feel_nervous)	-0.07577	0.06188	0.04058	0.466898
Derived_OCT_measures	GCIPL_thickness_right	Depressed subcluster (Neuroticism)	0.06109	0.06196	0.03273	0.466907
Fundus_image_traits	alexnet_PC7	Cannabis use disorder	-0.1169	0.06212	0.06266	0.466925
Fundus_image_traits	resnet50_PC10	Cognitive function	-0.201	0.0621	0.1077	0.466925
Fundus_image_traits	alexnet_PC9	Alzheimer's disease	-0.26	0.06279	0.1397	0.468917
Fundus_image_traits	resnet50_PC6	Cognitive performance	0.1243	0.0628	0.06683	0.468917
Fundus_image_traits	squeezenet_PC2	Neuroticism (Lonely)	0.2494	0.0628	0.1341	0.468917
Fundus_image_traits	squeezenet_PC3	Neuroticism (Hurt)	-0.08287	0.06251	0.04449	0.468917
Derived_OCT_measures	ELM_ISOS_thickness_inner_subfield_right	Cannabis use disorder	-0.0978	0.06286	0.05258	0.468917
Derived_OCT_measures	VCDR_regressed_left	Depression	-0.06978	0.06256	0.03747	0.468917
Fundus_image_traits	resnet18_PC1	Neuroticism (Irritable)	-0.06437	0.06305	0.03463	0.469742
Fundus_image_traits	inception_PC8	Depressive symptoms	-0.1177	0.06344	0.06344	0.469995
Fundus_image_traits	resnet34_PC9	Multiple disorders	0.09568	0.06325	0.05151	0.469995
Fundus_image_traits	vgg16_PC7	Schizophrenia	-0.08084	0.0635	0.04356	0.469995
Derived_OCT_measures	ELM_ISOS_thickness_central_subfield_left	Cognitive performance	0.0614	0.06352	0.03309	0.469995
Derived_OCT_measures	ISOS_RPE_thickness_central_subfield_right	Schizophrenia	-0.07134	0.06351	0.03845	0.469995
Derived_OCT_measures	VCDR_left	Cognitive performance	0.04855	0.06356	0.02617	0.469995
Fundus_image_traits	alexnet_PC7	Major depressive disorder	0.1867	0.0637	0.1007	0.470078
Fundus_image_traits	alexnet_PC7	Reaction time	0.07964	0.06373	0.04296	0.470078
Fundus_image_traits	vgg16_PC5	Depressive symptoms	0.1029	0.06444	0.05566	0.474724
Fundus_image_traits	inception_PC10	Numerical reasoning	-0.08576	0.06486	0.04645	0.475231
Fundus_image_traits	squeezenet_PC7	Amyotrophic lateral sclerosis	-0.6087	0.06464	0.3294	0.475231
Fundus_image_traits	vgg19_PC1	Numerical reasoning	-0.05778	0.06491	0.0313	0.475231
Fundus_image_traits	vgg19_PC4	ADHD	-0.08999	0.0649	0.04875	0.475231
Fundus_image_traits	vgg19_PC8	Numerical reasoning	-0.0631	0.06482	0.03417	0.475231
Fundus_image_traits	inception_PC10	Neuroticism	0.2316	0.06504	0.1255	0.475595
Derived_OCT_measures	ISOS_RPE_thickness_inner_subfield_left	Neuroticism (Irritable)	-0.06439	0.06517	0.03492	0.475958
Fundus_image_traits	googlenet_PC10	Bipolar disorder	-0.08342	0.06527	0.04525	0.476101
Derived_OCT_measures	GCIPL_thickness_left	Worry subcluster (Neuroticism)	0.05993	0.06541	0.03253	0.476536
Fundus_image_traits	inception_PC4	Neuroticism (Fed_up)	-0.1602	0.06584	0.08707	0.477905
Fundus_image_traits	shufflenet_PC3	Neuroticism (Mood)	-0.07476	0.06583	0.04064	0.477905
Derived_OCT_measures	INL_ELM_thickness_central_subfield_left	Neuroticism (Suffer nerves)	0.08322	0.06577	0.04523	0.477905
Fundus_image_traits	resnet34_PC7	Cognitive performance	0.06879	0.0665	0.03749	0.481515
Fundus_image_traits	squeezenet_PC10	Neuroticism (Fed_up)	0.2248	0.06645	0.1225	0.481515
Fundus_image_traits	vgg19_PC4	Depressive symptoms	0.1093	0.0666	0.05961	0.481651
Derived_OCT_measures	INL_RPE_thickness_outer_subfield_right	Neuroticism (Lonely)	-0.0615	0.06679	0.03355	0.482436
Derived_OCT_measures	overall_average_retinal_pigment_epithelium_thickness_left	Neuroticism (Fed_up)	0.06864	0.06692	0.03747	0.482786
Fundus_image_traits	mobilenet_PC4	Neuroticism (Fed_up)	-0.1012	0.06726	0.05532	0.484322
Fundus_image_traits	mobilenet_PC4	Neuroticism (Lonely)	-0.1102	0.0673	0.06022	0.484322
Fundus_image_traits	squeezenet_PC5	Risk tolerance	-0.09635	0.06746	0.05269	0.484322
Derived_OCT_measures	INL_RPE_thickness_right	Reaction time	0.05193	0.06746	0.0284	0.484322
Fundus_image_traits	alexnet_PC3	Alzheimer's disease	0.245	0.06774	0.1341	0.485156
Fundus_image_traits	vgg19_PC9	Neuroticism (Guilt)	0.05728	0.06766	0.03135	0.485156
Fundus_image_traits	alexnet_PC7	Schizophrenia	0.07507	0.06806	0.04114	0.486272
Derived_OCT_measures	ELM_ISOS_thickness_inner_subfield_right	Depressed subcluster (Neuroticism)	-0.0575	0.068	0.0315	0.486272
Fundus_image_traits	alexnet_PC10	Education	0.1356	0.06823	0.07437	0.486899
Fundus_image_traits	inception_PC1	ADHD	0.07382	0.06878	0.04056	0.488736
Fundus_image_traits	squeezenet_PC2	Stroke	-0.3393	0.06868	0.1864	0.488736
Fundus_image_traits	vgg16_PC1	Cognitive function	-0.05719	0.06866	0.03141	0.488736
Fundus_image_traits	vgg19_PC1	Schizophrenia	-0.05652	0.0689	0.03107	0.488736
Derived_OCT_measures	VCDR_left	Neuroticism (Suffer nerves)	-0.06996	0.06884	0.03845	0.488736
Fundus_image_traits	resnet34_PC9	Cognitive function	0.07483	0.0692	0.04118	0.490277
Fundus_image_traits	alexnet_PC8	Neuroticism (Lonely)	0.09046	0.06936	0.04981	0.49045
Fundus_image_traits	vgg19_PC8	Autism spectrum disorder	-0.1008	0.06939	0.0555	0.49045
Fundus_image_traits	googlenet_PC5	Neuroticism (Mood)	0.09824	0.06973	0.05417	0.491095
Fundus_image_traits	googlenet_PC9	Alzheimer's disease	-0.1699	0.06957	0.09362	0.491095
Fundus_image_traits	mobilenet_PC1	Neuroticism (Irritable)	-0.06043	0.06971	0.03332	0.491095
Fundus_image_traits	resnet18_PC7	Neuroticism (Mood)	-0.06287	0.06986	0.03468	0.491426
Derived_OCT_measures	mean_of_vertical_disc_diameter_left	Numerical reasoning	-0.05453	0.06997	0.03009	0.491616
Fundus_image_traits	vgg16_PC1	Neuroticism (Sum score)	-0.05176	0.07034	0.0286	0.49363
Derived_OCT_measures	ISOS_RPE_thickness_outer_subfield_right	Neuroticism (Irritable)	-0.05861	0.07066	0.03242	0.495289
Fundus_image_traits	shufflenet_PC6	ADHD	0.09091	0.07079	0.05031	0.495614
Derived_OCT_measures	VCDR_left	ADHD	-0.08339	0.07132	0.04624	0.498735
Fundus_image_traits	resnet18_PC1	Neuroticism (Sum score)	-0.05787	0.07168	0.03213	0.499075
Fundus_image_traits	vgg16_PC6	ADHD	0.1415	0.07157	0.07851	0.499075
Derived_OCT_measures	ELM_ISOS_thickness_right	Major depressive disorder	-0.144	0.07172	0.07995	0.499075
Derived_OCT_measures	Disc_diameter_trans_left	Neuroticism	0.1266	0.07179	0.07032	0.499075
Derived_OCT_measures	ISOS_RPE_thickness_outer_subfield_right	Depressive symptoms	-0.08188	0.07175	0.04547	0.499075
Derived_OCT_measures	ELM_ISOS_thickness_central_subfield_right	Depression	-0.07501	0.07208	0.0417	0.500504
Fundus_image_traits	mobilenet_PC6	Neuroticism (Lonely)	0.09228	0.07223	0.05133	0.500958
Fundus_image_traits	alexnet_PC4	Depressive symptoms	0.1352	0.07314	0.07545	0.505388
Fundus_image_traits	alexnet_PC9	Major depressive disorder	-0.214	0.07321	0.1194	0.505388
Fundus_image_traits	mobilenet_PC3	Depressive symptoms	0.1079	0.07311	0.0602	0.505388
Fundus_image_traits	resnet50_PC1	ADHD	0.06906	0.07299	0.03852	0.505388
Fundus_image_traits	shufflenet_PC8	Automobile speeding	0.08008	0.0736	0.04476	0.507489
Fundus_image_traits	googlenet_PC1	Neuroticism (Sum score)	-0.05828	0.07411	0.03263	0.509227
Derived_OCT_measures	ELM_ISOS_thickness_right	Neuroticism	-0.1926	0.07407	0.1078	0.509227
Derived_OCT_measures	ISOS_RPE_thickness_central_subfield_left	Neuroticism (Fed_up)	-0.06523	0.07395	0.0365	0.509227
Derived_OCT_measures	INL_thickness_right	Amyotrophic lateral sclerosis	0.185	0.07444	0.1037	0.510902
Fundus_image_traits	googlenet_PC1	Cannabis use disorder	0.08258	0.07465	0.04632	0.510978
Derived_OCT_measures	INL_RPE_thickness_right	Neuroticism (Lonely)	-0.06011	0.07458	0.03371	0.510978
Derived_OCT_measures	VCDR_left	Neuroticism (Fed_up)	-0.05788	0.07471	0.03247	0.510978
Fundus_image_traits	squeezenet_PC1	Neuroticism (Sum score)	-0.05153	0.07524	0.02897	0.513418
Fundus_image_traits	vgg16_PC1	Schizophrenia	-0.05223	0.07522	0.02936	0.513418
Fundus_image_traits	googlenet_PC5	Risk tolerance	0.1109	0.07566	0.06242	0.513915
Fundus_image_traits	resnet34_PC2	Neuroticism (Hurt)	-0.09423	0.0756	0.05304	0.513915
Fundus_image_traits	shufflenet_PC9	Numerical reasoning	0.09061	0.07566	0.05101	0.513915
Derived_OCT_measures	GCIPL_thickness_left	Neuroticism (Mood)	0.05868	0.07542	0.033	0.513915
Fundus_image_traits	resnet34_PC1	Neuroticism (Irritable)	-0.05832	0.07605	0.03288	0.514996
Fundus_image_traits	resnet34_PC2	Bipolar disorder	0.09757	0.07606	0.055	0.514996
Fundus_image_traits	resnet50_PC7	Depressive symptoms	0.1209	0.07608	0.06817	0.514996
Fundus_image_traits	googlenet_PC2	ADHD	0.09407	0.0762	0.05305	0.515038
Fundus_image_traits	vgg19_PC5	Neuroticism (Fed_up)	0.07263	0.07626	0.04097	0.515038
Fundus_image_traits	resnet50_PC4	Reaction time	0.1133	0.07637	0.06395	0.515193
Fundus_image_traits	resnet50_PC10	Numerical reasoning	-0.1882	0.07651	0.1063	0.51555
Derived_OCT_measures	ELM_ISOS_thickness_central_subfield_right	Cross disorders	0.08883	0.07671	0.05019	0.515725
Derived_OCT_measures	mean_of_vertical_disc_diameter_left	Stroke	-0.1012	0.07668	0.05719	0.515725
Fundus_image_traits	resnet50_PC5	Worry subcluster (Neuroticism)	-0.06657	0.07683	0.03762	0.515946
Derived_OCT_measures	ELM_ISOS_thickness_inner_subfield_right	Neuroticism (Mood)	-0.05497	0.07718	0.0311	0.516539
Derived_OCT_measures	ISOS_RPE_thickness_central_subfield_left	Neuroticism (Feel_nervous)	-0.07144	0.07704	0.04041	0.516539
Derived_OCT_measures	overall_average_retinal_pigment_epithelium_thickness_right	Anorexia nervosa	0.08334	0.07717	0.04715	0.516539
Fundus_image_traits	resnet18_PC9	Risk tolerance	0.1065	0.07772	0.0604	0.519566
Fundus_image_traits	alexnet_PC9	Intelligence	0.07242	0.07801	0.04109	0.52033
Fundus_image_traits	squeezenet_PC7	Stroke	-0.2827	0.07798	0.1604	0.52033
Fundus_image_traits	resnet50_PC5	Neuroticism (Lonely)	-0.09801	0.07859	0.05572	0.520681
Fundus_image_traits	resnet50_PC6	Major depressive disorder	0.3008	0.07843	0.1709	0.520681
Fundus_image_traits	shufflenet_PC6	Neuroticism (Fed_up)	0.06926	0.07849	0.03936	0.520681
Derived_OCT_measures	GCIPL_thickness_right	Neuroticism (Guilt)	0.05824	0.07843	0.03309	0.520681
Derived_OCT_measures	ELM_ISOS_thickness_central_subfield_left	Numerical reasoning	0.06386	0.07859	0.0363	0.520681
Derived_OCT_measures	INL_RPE_thickness_outer_subfield_left	Neuroticism (Mood)	-0.04606	0.07829	0.02616	0.520681
Fundus_image_traits	googlenet_PC9	Numerical reasoning	0.05655	0.07889	0.03218	0.520711
Fundus_image_traits	googlenet_PC10	Neuroticism (Mood)	-0.07286	0.07914	0.0415	0.520711
Fundus_image_traits	mobilenet_PC6	Alzheimer's disease	-0.1983	0.07904	0.1129	0.520711
Derived_OCT_measures	INL_RPE_thickness_right	Depressed subcluster (Neuroticism)	-0.04887	0.07894	0.02782	0.520711
Derived_OCT_measures	ISOS_RPE_thickness_right	Neuroticism (Irritable)	-0.05813	0.07921	0.03312	0.520711
Derived_OCT_measures	GCIPL_thickness_left	Neuroticism (Hurt)	0.05933	0.07899	0.03378	0.520711
Derived_OCT_measures	INL_thickness_right	Neuroticism (Sum score)	0.04567	0.07893	0.026	0.520711
Fundus_image_traits	inception_PC7	Alzheimer's disease	-0.2063	0.07972	0.1177	0.522479
Fundus_image_traits	resnet34_PC9	Neuroticism (Tense)	0.08162	0.07985	0.0466	0.522479
Fundus_image_traits	resnet34_PC9	Worry subcluster (Neuroticism)	0.07509	0.07992	0.04288	0.522479
Derived_OCT_measures	INL_ELM_thickness_outer_subfield_left	Subjective well being	0.07201	0.07961	0.04108	0.522479
Derived_OCT_measures	INL_ELM_thickness_outer_subfield_right	Cognitive performance	-0.0409	0.07978	0.02334	0.522479
Fundus_image_traits	alexnet_PC10	Multiple disorders	-0.2439	0.08006	0.1394	0.522775
Fundus_image_traits	shufflenet_PC3	Neuroticism (Feel_nervous)	0.07475	0.08023	0.04273	0.522775
Derived_OCT_measures	mean_of_vertical_disc_diameter_left	Neuroticism (Suffer nerves)	-0.06611	0.08021	0.03779	0.522775
Fundus_image_traits	mobilenet_PC10	Major depressive disorder	0.1406	0.08061	0.08045	0.524674
Derived_OCT_measures	INL_ELM_thickness_outer_subfield_right	Education	-0.05073	0.08103	0.02908	0.526828
Derived_OCT_measures	ISOS_RPE_thickness_central_subfield_left	Alcohol dependence	0.1903	0.08125	0.1092	0.527166
Derived_OCT_measures	ISOS_RPE_thickness_central_subfield_left	Neuroticism (Sum score)	-0.05808	0.08126	0.03331	0.527166
Fundus_image_traits	vgg16_PC3	Neuroticism (Lonely)	0.09792	0.08173	0.05625	0.529635
Derived_OCT_measures	ELM_ISOS_thickness_outer_subfield_left	Alzheimer's disease	-0.1879	0.0819	0.108	0.530157
Fundus_image_traits	resnet18_PC7	Depressive symptoms	-0.09131	0.08252	0.05259	0.533587
Fundus_image_traits	squeezenet_PC8	Neuroticism (Lonely)	0.08764	0.08305	0.05056	0.535906
Derived_OCT_measures	INL_thickness_left	Neuroticism (Miserable)	0.05425	0.08315	0.03131	0.535906
Derived_OCT_measures	ELM_ISOS_thickness_outer_subfield_right	Stroke	-0.1173	0.08311	0.06767	0.535906
Fundus_image_traits	alexnet_PC10	Neuroticism (Sum score)	-0.14	0.08339	0.08086	0.53613
Fundus_image_traits	resnet18_PC10	Cognitive function	-0.04836	0.08409	0.028	0.53613
Fundus_image_traits	shufflenet_PC6	Reaction time	-0.06661	0.08399	0.03855	0.53613
Fundus_image_traits	squeezenet_PC8	Cognitive function	0.06475	0.084	0.03747	0.53613
Fundus_image_traits	squeezenet_PC8	Neuroticism (Guilt)	0.07935	0.08378	0.04589	0.53613
Derived_OCT_measures	GCIPL_thickness_right	Neuroticism (Sum score)	0.05039	0.08383	0.02914	0.53613
Derived_OCT_measures	ELM_ISOS_thickness_outer_subfield_left	Depression	-0.07367	0.08363	0.04258	0.53613
Derived_OCT_measures	ISOS_RPE_thickness_outer_subfield_left	Numerical reasoning	0.05064	0.08404	0.02931	0.53613
Derived_OCT_measures	overall_macular_thickness_right	Cognitive performance	-0.04176	0.08363	0.02414	0.53613
Derived_OCT_measures	VCDR_regressed_left	ADHD	-0.08001	0.0835	0.04623	0.53613
Derived_OCT_measures	ISOS_RPE_thickness_central_subfield_right	Neuroticism (Feel_nervous)	-0.06717	0.0842	0.0389	0.536254
Fundus_image_traits	googlenet_PC10	Worry subcluster (Neuroticism)	-0.06953	0.08474	0.04034	0.537689
Fundus_image_traits	mobilenet_PC8	Cross disorders	0.12	0.08546	0.0698	0.537689
Fundus_image_traits	resnet34_PC5	Cannabis use disorder	0.1299	0.08536	0.07548	0.537689
Fundus_image_traits	resnet34_PC5	Reaction time	-0.08	0.08509	0.04646	0.537689
Fundus_image_traits	shufflenet_PC1	Neuroticism (Sum score)	-0.05173	0.08593	0.03012	0.537689
Fundus_image_traits	shufflenet_PC2	Neuroticism (Mood)	0.07088	0.08546	0.04122	0.537689
Fundus_image_traits	squeezenet_PC1	Neuroticism (Miserable)	-0.05342	0.08615	0.03113	0.537689
Fundus_image_traits	vgg16_PC9	ADHD	-0.1002	0.08558	0.05827	0.537689
Fundus_image_traits	vgg19_PC1	Neuroticism (Irritable)	-0.0555	0.08554	0.03228	0.537689
Derived_OCT_measures	ISOS_RPE_thickness_left	Major depressive disorder	-0.1342	0.08585	0.07815	0.537689
Derived_OCT_measures	GCIPL_thickness_right	Worry subcluster (Neuroticism)	0.05768	0.08477	0.03347	0.537689
Derived_OCT_measures	ELM_ISOS_thickness_central_subfield_right	Depressed subcluster (Neuroticism)	-0.06352	0.086	0.037	0.537689
Derived_OCT_measures	ELM_ISOS_thickness_outer_subfield_right	Neuroticism (Mood)	-0.06688	0.08613	0.03897	0.537689
Derived_OCT_measures	INL_RPE_thickness_central_subfield_left	Education	0.05297	0.08483	0.03074	0.537689
Derived_OCT_measures	INL_RPE_thickness_outer_subfield_left	Neuroticism (Fed_up)	-0.05274	0.08595	0.03071	0.537689
Derived_OCT_measures	ISOS_RPE_thickness_inner_subfield_right	Neuroticism (Sum score)	-0.05455	0.08508	0.03168	0.537689
Derived_OCT_measures	overall_macular_thickness_left	Anxiety disorder	-0.1739	0.0855	0.1011	0.537689
Derived_OCT_measures	VCDR_regressed_left	Multiple disorders	-0.05406	0.08543	0.03143	0.537689
Derived_OCT_measures	VCDR_regressed_left	Neuroticism (Fed_up)	-0.05296	0.08592	0.03084	0.537689
Derived_OCT_measures	INL_RPE_thickness_outer_subfield_left	Depressed subcluster (Neuroticism)	-0.04756	0.08628	0.02773	0.537933
Fundus_image_traits	alexnet_PC9	Neuroticism (Hurt)	-0.08806	0.08662	0.05139	0.539229
Fundus_image_traits	resnet34_PC10	Major depressive disorder	-0.1392	0.08667	0.08122	0.539229
Fundus_image_traits	googlenet_PC1	Major depressive disorder	0.1389	0.08741	0.08124	0.542377
Fundus_image_traits	googlenet_PC9	Depression	-0.06054	0.08738	0.03542	0.542377
Fundus_image_traits	shufflenet_PC2	Neuroticism (Fed_up)	0.07654	0.08791	0.04485	0.542377
Fundus_image_traits	squeezenet_PC2	Neuroticism (Feel_nervous)	-0.1811	0.088	0.1062	0.542377
Derived_OCT_measures	GCIPL_thickness_left	Neuroticism (Lonely)	0.06846	0.08784	0.04011	0.542377
Derived_OCT_measures	INL_RPE_thickness_central_subfield_right	Cross disorders	0.08439	0.08783	0.04944	0.542377
Derived_OCT_measures	ISOS_RPE_thickness_inner_subfield_left	Schizophrenia	-0.05676	0.08778	0.03324	0.542377
Derived_OCT_measures	overall_average_retinal_pigment_epithelium_thickness_left	Reaction time	0.06285	0.08795	0.03683	0.542377
Derived_OCT_measures	VCDR_regressed_left	Depressed subcluster (Neuroticism)	-0.0501	0.08799	0.02937	0.542377
Fundus_image_traits	googlenet_PC2	Neuroticism (Suffer nerves)	0.08025	0.08848	0.04711	0.543432
Fundus_image_traits	squeezenet_PC1	ADHD	0.06303	0.08849	0.037	0.543432
Fundus_image_traits	vgg19_PC9	Depression	0.05989	0.08859	0.03517	0.543432
Derived_OCT_measures	ISOS_RPE_thickness_right	Major depressive disorder	-0.1275	0.08863	0.0749	0.543432
Derived_OCT_measures	mean_of_vertical_disc_diameter_left	Worry subcluster (Neuroticism)	-0.05275	0.08848	0.03097	0.543432
Fundus_image_traits	vgg19_PC3	Neuroticism (Irritable)	-0.09622	0.08886	0.05655	0.544279
Fundus_image_traits	inception_PC5	Risk tolerance	0.1171	0.08899	0.06887	0.544512
Derived_OCT_measures	INL_RPE_thickness_outer_subfield_left	Depression	-0.05149	0.08912	0.03029	0.544745
Derived_OCT_measures	INL_RPE_thickness_outer_subfield_right	Neuroticism (Fed_up)	-0.05063	0.08928	0.0298	0.54516
Fundus_image_traits	shufflenet_PC3	Depressed subcluster (Neuroticism)	-0.06465	0.08947	0.03807	0.545732
Derived_OCT_measures	ELM_ISOS_thickness_left	Alzheimer's disease	-0.1733	0.08965	0.1021	0.545732
Derived_OCT_measures	ISOS_RPE_thickness_outer_subfield_left	Cognitive function	0.04927	0.08957	0.02902	0.545732
Fundus_image_traits	resnet18_PC3	Neuroticism (Mood)	-0.08374	0.08981	0.04936	0.545827
Derived_OCT_measures	GCIPL_thickness_left	Anxiety disorder	-0.1833	0.08985	0.1081	0.545827
Fundus_image_traits	resnet50_PC1	Alzheimer's disease	0.1549	0.09008	0.09136	0.546104
Fundus_image_traits	vgg19_PC3	Neuroticism (Hurt)	-0.1011	0.09003	0.05962	0.546104
Fundus_image_traits	resnet50_PC4	Cannabis use disorder	-0.1491	0.09024	0.088	0.546515
Fundus_image_traits	googlenet_PC3	Cannabis use disorder	-0.09162	0.09071	0.05416	0.546531
Fundus_image_traits	googlenet_PC5	Reaction time	0.09731	0.09051	0.05749	0.546531
Fundus_image_traits	googlenet_PC8	Intelligence	0.06124	0.09073	0.0362	0.546531
Fundus_image_traits	googlenet_PC10	Neuroticism (Feel_nervous)	-0.07226	0.09047	0.04268	0.546531
Fundus_image_traits	shufflenet_PC8	Alcohol dependence	-0.205	0.09106	0.1213	0.546531
Fundus_image_traits	vgg16_PC10	Stroke	-0.134	0.09102	0.07931	0.546531
Fundus_image_traits	vgg19_PC5	Depressed subcluster (Neuroticism)	0.06243	0.09112	0.03695	0.546531
Derived_OCT_measures	GCIPL_thickness_left	Neuroticism (Feel_nervous)	0.05861	0.09096	0.03468	0.546531
Derived_OCT_measures	ELM_ISOS_thickness_outer_subfield_left	Bipolar disorder	0.08979	0.09129	0.05317	0.546531
Derived_OCT_measures	INL_RPE_thickness_inner_subfield_right	Cross disorders	0.06254	0.09135	0.03704	0.546531
Derived_OCT_measures	ISOS_RPE_thickness_central_subfield_left	Alzheimer's disease	-0.1725	0.09131	0.1021	0.546531
Derived_OCT_measures	ISOS_RPE_thickness_central_subfield_left	Schizophrenia	-0.06056	0.09105	0.03584	0.546531
Fundus_image_traits	squeezenet_PC7	Schizophrenia	0.1885	0.09163	0.1117	0.547653
Derived_OCT_measures	INL_ELM_thickness_central_subfield_left	Neuroticism (Feel_nervous)	0.06857	0.09174	0.04067	0.547758
Fundus_image_traits	mobilenet_PC10	Schizophrenia	0.0558	0.09192	0.03311	0.547907
Derived_OCT_measures	VCDR_regressed_left	Subjective well being	0.08318	0.09195	0.04936	0.547907
Derived_OCT_measures	ISOS_RPE_thickness_central_subfield_right	Neuroticism (Irritable)	-0.0682	0.09214	0.04049	0.548488
Fundus_image_traits	inception_PC1	Cognitive function	-0.05846	0.09262	0.03476	0.550239
Derived_OCT_measures	VCDR_left	Risk tolerance	-0.05186	0.09257	0.03083	0.550239
Fundus_image_traits	googlenet_PC10	Amyotrophic lateral sclerosis	0.2129	0.09298	0.1267	0.551272
Fundus_image_traits	vgg16_PC6	Depressed subcluster (Neuroticism)	0.08809	0.09298	0.05244	0.551272
Fundus_image_traits	shufflenet_PC10	Neuroticism (Feel_nervous)	0.1028	0.09314	0.06121	0.551668
Fundus_image_traits	resnet18_PC10	Numerical reasoning	-0.05099	0.09333	0.03039	0.552241
Derived_OCT_measures	INL_ELM_thickness_inner_subfield_left	Cross disorders	0.05856	0.09359	0.03492	0.553227
Fundus_image_traits	googlenet_PC8	Neuroticism (Mood)	-0.07862	0.09428	0.04699	0.554901
Fundus_image_traits	resnet18_PC6	Multiple disorders	0.07386	0.0946	0.04418	0.554901
Fundus_image_traits	resnet34_PC9	Alcohol dependence	-0.2224	0.09481	0.1331	0.554901
Fundus_image_traits	shufflenet_PC2	Cannabis use disorder	-0.1205	0.09478	0.07211	0.554901
Fundus_image_traits	vgg19_PC1	Neuroticism (Miserable)	-0.05419	0.09444	0.0324	0.554901
Derived_OCT_measures	INL_RPE_thickness_left	Neuroticism (Mood)	-0.04569	0.0941	0.02729	0.554901
Derived_OCT_measures	INL_thickness_left	Anxiety disorder	-0.176	0.09477	0.1054	0.554901
Derived_OCT_measures	ISOS_RPE_thickness_central_subfield_left	Amyotrophic lateral sclerosis	0.202	0.09445	0.1208	0.554901
Derived_OCT_measures	ISOS_RPE_thickness_central_subfield_right	Neuroticism (Lonely)	-0.07541	0.09421	0.04506	0.554901
Derived_OCT_measures	ISOS_RPE_thickness_inner_subfield_left	Neuroticism (Hurt)	-0.05934	0.09422	0.03546	0.554901
Fundus_image_traits	resnet18_PC2	Depressive symptoms	0.09904	0.09536	0.05939	0.557019
Fundus_image_traits	vgg16_PC5	Major depressive disorder	0.1308	0.09529	0.07843	0.557019
Fundus_image_traits	googlenet_PC8	Depression	-0.08502	0.09578	0.05104	0.558055
Derived_OCT_measures	ISOS_RPE_thickness_central_subfield_left	Subjective well being	0.09013	0.09582	0.05412	0.558055
Derived_OCT_measures	VCDR_regressed_left	Neuroticism (Miserable)	-0.05476	0.09581	0.03288	0.558055
Derived_OCT_measures	ELM_ISOS_thickness_inner_subfield_right	Major depressive disorder	-0.1281	0.096	0.07698	0.558554
Derived_OCT_measures	GCIPL_thickness_left	Automobile speeding	-0.05496	0.09619	0.03304	0.55911
Fundus_image_traits	inception_PC8	Education	0.06538	0.09636	0.03932	0.559549
Fundus_image_traits	mobilenet_PC5	Cannabis use disorder	-0.2447	0.09649	0.1472	0.559755
Fundus_image_traits	shufflenet_PC3	Neuroticism (Guilt)	-0.07183	0.09687	0.04326	0.560861
Fundus_image_traits	vgg19_PC1	Intelligence	-0.04625	0.09681	0.02785	0.560861
Fundus_image_traits	alexnet_PC10	Neuroticism	-0.4779	0.09825	0.289	0.561544
Fundus_image_traits	inception_PC2	Cannabis use disorder	-0.109	0.09806	0.06591	0.561544
Fundus_image_traits	inception_PC7	Depressed subcluster (Neuroticism)	0.06256	0.09805	0.03781	0.561544
Fundus_image_traits	mobilenet_PC5	Reaction time	0.1497	0.0982	0.0905	0.561544
Fundus_image_traits	resnet18_PC1	ADHD	0.06788	0.09826	0.04106	0.561544
Fundus_image_traits	resnet50_PC10	Autism spectrum disorder	-0.2856	0.09732	0.1723	0.561544
Fundus_image_traits	shufflenet_PC5	Bipolar disorder	0.1196	0.09714	0.0721	0.561544
Fundus_image_traits	squeezenet_PC1	Schizophrenia	-0.04866	0.0979	0.0294	0.561544
Fundus_image_traits	squeezenet_PC6	Multiple disorders	0.09246	0.09841	0.05595	0.561544
Derived_OCT_measures	ELM_ISOS_thickness_inner_subfield_left	Neuroticism (Sum score)	-0.0475	0.09811	0.02872	0.561544
Derived_OCT_measures	ELM_ISOS_thickness_inner_subfield_right	Neuroticism (Irritable)	-0.05731	0.09749	0.03459	0.561544
Derived_OCT_measures	INL_ELM_thickness_inner_subfield_left	Depressive symptoms	0.06413	0.0977	0.03873	0.561544
Derived_OCT_measures	ISOS_RPE_thickness_inner_subfield_left	Neuroticism (Feel_nervous)	-0.06168	0.09764	0.03724	0.561544
Derived_OCT_measures	VCDR_left	Intelligence	0.04261	0.09834	0.02578	0.561544
Derived_OCT_measures	VCDR_left	Neuroticism (Miserable)	-0.05489	0.09829	0.03321	0.561544
Fundus_image_traits	vgg19_PC9	Cannabis use disorder	0.07817	0.09873	0.04734	0.562343
Derived_OCT_measures	ELM_ISOS_thickness_left	Bipolar disorder	0.08156	0.09874	0.0494	0.562343
Fundus_image_traits	inception_PC6	Neuroticism (Feel_nervous)	-0.07312	0.09994	0.04444	0.562685
Fundus_image_traits	mobilenet_PC8	Neuroticism (Fed_up)	0.0917	0.09913	0.05561	0.562685
Fundus_image_traits	mobilenet_PC10	Risk tolerance	0.05822	0.09957	0.03535	0.562685
Fundus_image_traits	resnet34_PC10	Neuroticism (Miserable)	0.0632	0.09931	0.03834	0.562685
Fundus_image_traits	resnet50_PC5	Cannabis use disorder	0.1149	0.0999	0.06984	0.562685
Fundus_image_traits	squeezenet_PC6	Neuroticism (Feel_nervous)	0.07606	0.09983	0.04622	0.562685
Fundus_image_traits	squeezenet_PC7	Automobile speeding	-0.1677	0.0993	0.1018	0.562685
Fundus_image_traits	vgg16_PC5	Multiple disorders	0.05997	0.0996	0.03641	0.562685
Fundus_image_traits	vgg19_PC5	Neuroticism (Mood)	0.06504	0.09942	0.03947	0.562685
Derived_OCT_measures	INL_ELM_thickness_outer_subfield_left	Cognitive performance	-0.0387	0.09991	0.02352	0.562685
Derived_OCT_measures	INL_RPE_thickness_central_subfield_right	Alcohol dependence	0.1646	0.09965	0.09996	0.562685
Derived_OCT_measures	ISOS_RPE_thickness_central_subfield_left	Cross disorders	-0.08269	0.09974	0.05023	0.562685
Fundus_image_traits	googlenet_PC1	Neuroticism (Miserable)	-0.05556	0.1004	0.03382	0.564738
Derived_OCT_measures	ELM_ISOS_thickness_inner_subfield_right	Bipolar disorder	0.06969	0.1006	0.04245	0.565326
Derived_OCT_measures	INL_RPE_thickness_outer_subfield_left	Cross disorders	0.057	0.101	0.03475	0.567036
Fundus_image_traits	mobilenet_PC5	Neuroticism (Hurt)	0.152	0.1011	0.09269	0.56706
Fundus_image_traits	mobilenet_PC3	Neuroticism (Suffer nerves)	-0.06513	0.1012	0.03974	0.567084
Fundus_image_traits	alexnet_PC3	Intelligence	-0.06956	0.1013	0.04245	0.567108
Fundus_image_traits	googlenet_PC1	Automobile speeding	0.05754	0.1015	0.03514	0.567155
Fundus_image_traits	vgg19_PC7	Cognitive function	0.1393	0.1015	0.08507	0.567155
Fundus_image_traits	inception_PC6	Neuroticism (Sum score)	-0.05796	0.1025	0.03549	0.567966
Fundus_image_traits	resnet34_PC7	Education	0.0675	0.1024	0.04132	0.567966
Fundus_image_traits	resnet34_PC10	Education	0.05488	0.1019	0.03355	0.567966
Fundus_image_traits	resnet50_PC10	Cognitive performance	-0.1556	0.1027	0.09533	0.567966
Fundus_image_traits	vgg16_PC6	Neuroticism (Fed_up)	0.08912	0.1022	0.05453	0.567966
Fundus_image_traits	vgg19_PC8	Alcohol dependence	0.1853	0.1027	0.1135	0.567966
Derived_OCT_measures	ELM_ISOS_thickness_inner_subfield_right	Neuroticism (Lonely)	-0.06374	0.1021	0.03899	0.567966
Derived_OCT_measures	ELM_ISOS_thickness_inner_subfield_right	Neuroticism	-0.1556	0.1027	0.09533	0.567966
Derived_OCT_measures	INL_RPE_thickness_central_subfield_right	Neuroticism (Mood)	-0.06198	0.1026	0.03797	0.567966
Derived_OCT_measures	ISOS_RPE_thickness_inner_subfield_left	Worry subcluster (Neuroticism)	-0.05704	0.1026	0.03495	0.567966
Derived_OCT_measures	VCDR_left	Subjective well being	0.07971	0.1025	0.04881	0.567966
Fundus_image_traits	alexnet_PC10	Neuroticism (Hurt)	-0.1611	0.1038	0.09905	0.569372
Fundus_image_traits	googlenet_PC8	Schizophrenia	0.07485	0.1041	0.04605	0.569372
Fundus_image_traits	inception_PC1	Neuroticism (Sum score)	-0.04966	0.1038	0.03053	0.569372
Fundus_image_traits	mobilenet_PC1	Alzheimer's disease	0.1484	0.104	0.0913	0.569372
Fundus_image_traits	mobilenet_PC9	ADHD	0.292	0.1043	0.1798	0.569372
Fundus_image_traits	resnet50_PC10	Cannabis use disorder	-0.3425	0.1042	0.2108	0.569372
Fundus_image_traits	vgg16_PC1	Neuroticism (Miserable)	-0.05066	0.1043	0.03118	0.569372
Fundus_image_traits	vgg16_PC10	Automobile speeding	0.08665	0.1037	0.05325	0.569372
Derived_OCT_measures	GCIPL_thickness_left	Neuroticism (Suffer nerves)	0.06338	0.104	0.03899	0.569372
Derived_OCT_measures	INL_thickness_left	ADHD	0.06918	0.1043	0.04259	0.569372
Derived_OCT_measures	ELM_ISOS_thickness_inner_subfield_left	Cannabis use disorder	-0.0905	0.1032	0.05554	0.569372
Derived_OCT_measures	ELM_ISOS_thickness_outer_subfield_right	Neuroticism (Miserable)	-0.06386	0.1039	0.03926	0.569372
Derived_OCT_measures	INL_RPE_thickness_inner_subfield_left	Alzheimer's disease	-0.1366	0.1035	0.08392	0.569372
Derived_OCT_measures	INL_RPE_thickness_outer_subfield_right	Reaction time	0.04621	0.1034	0.02837	0.569372
Derived_OCT_measures	ISOS_RPE_thickness_inner_subfield_right	Neuroticism (Suffer nerves)	-0.06993	0.1044	0.04307	0.569393
Fundus_image_traits	resnet34_PC1	Alzheimer's disease	0.1432	0.105	0.08838	0.572139
Fundus_image_traits	resnet34_PC10	Cross disorders	-0.07234	0.1053	0.04466	0.57272
Derived_OCT_measures	ISOS_RPE_thickness_central_subfield_left	Education	0.05673	0.1053	0.03503	0.57272
Fundus_image_traits	squeezenet_PC4	ADHD	-0.111	0.1054	0.06853	0.572738
Derived_OCT_measures	overall_macular_thickness_right	Intelligence	-0.04026	0.1056	0.02488	0.573299
Fundus_image_traits	vgg16_PC7	Cannabis use disorder	0.1169	0.1059	0.07232	0.574401
Fundus_image_traits	alexnet_PC1	Cognitive performance	-0.04086	0.1065	0.02532	0.575022
Fundus_image_traits	alexnet_PC3	Cognitive function	-0.07385	0.1064	0.04574	0.575022
Fundus_image_traits	resnet18_PC7	ADHD	-0.08084	0.1065	0.05009	0.575022
Fundus_image_traits	resnet50_PC5	Multiple disorders	-0.07924	0.1063	0.04906	0.575022
Derived_OCT_measures	overall_macular_thickness_right	Anorexia nervosa	-0.06147	0.1063	0.03806	0.575022
Derived_OCT_measures	overall_macular_thickness_right	Reaction time	0.05158	0.1066	0.03197	0.575038
Fundus_image_traits	googlenet_PC5	Intelligence	0.07303	0.1071	0.04532	0.575116
Fundus_image_traits	shufflenet_PC5	Education	-0.07185	0.107	0.04458	0.575116
Fundus_image_traits	shufflenet_PC8	Neuroticism (Feel_nervous)	0.07338	0.1071	0.04554	0.575116
Fundus_image_traits	squeezenet_PC1	Neuroticism (Irritable)	-0.05073	0.1068	0.03146	0.575116
Derived_OCT_measures	INL_ELM_thickness_central_subfield_right	Alzheimer's disease	-0.1503	0.1071	0.09326	0.575116
Derived_OCT_measures	overall_average_retinal_pigment_epithelium_thickness_left	Depressed subcluster (Neuroticism)	0.05727	0.1077	0.0356	0.577814
Fundus_image_traits	squeezenet_PC4	Neuroticism (Lonely)	-0.1015	0.1078	0.06315	0.577828
Fundus_image_traits	resnet34_PC2	Neuroticism (Sum score)	-0.07072	0.1082	0.04403	0.578924
Fundus_image_traits	resnet50_PC1	Neuroticism (Irritable)	-0.05377	0.1082	0.03347	0.578924
Fundus_image_traits	resnet50_PC10	Alzheimer's disease	0.6452	0.1085	0.402	0.580005
Fundus_image_traits	resnet34_PC8	Neuroticism (Irritable)	-0.1118	0.1088	0.06974	0.581084
Fundus_image_traits	vgg16_PC1	Numerical reasoning	-0.04932	0.109	0.03078	0.581104
Derived_OCT_measures	INL_ELM_thickness_outer_subfield_right	Cognitive function	-0.03982	0.109	0.02484	0.581104
Fundus_image_traits	vgg19_PC2	Neuroticism (Miserable)	-0.1871	0.1093	0.1168	0.58218
Derived_OCT_measures	VCDR_left	Neuroticism (Sum score)	-0.0428	0.11	0.02678	0.585382
Fundus_image_traits	squeezenet_PC10	Neuroticism (Feel_nervous)	0.1808	0.1102	0.1132	0.58592
Fundus_image_traits	vgg16_PC1	Alzheimer's disease	0.1456	0.1106	0.09128	0.587519
Fundus_image_traits	googlenet_PC2	Cannabis use disorder	-0.107	0.1108	0.06707	0.587528
Fundus_image_traits	vgg19_PC2	Cognitive function	0.176	0.1108	0.1103	0.587528
Fundus_image_traits	inception_PC4	ADHD	-0.1859	0.1113	0.1167	0.589651
Fundus_image_traits	resnet50_PC6	Depressive symptoms	0.1811	0.1114	0.1137	0.589653
Fundus_image_traits	inception_PC4	Neuroticism (Hurt)	-0.1342	0.1117	0.08439	0.589661
Fundus_image_traits	mobilenet_PC8	Depression	0.1004	0.1117	0.06311	0.589661
Fundus_image_traits	resnet34_PC1	Education	-0.04461	0.1116	0.02804	0.589661
Derived_OCT_measures	INL_RPE_thickness_left	Cross disorders	0.05534	0.1118	0.0348	0.589663
Derived_OCT_measures	INL_ELM_thickness_central_subfield_right	Risk tolerance	-0.05567	0.112	0.03503	0.590192
Derived_OCT_measures	ELM_ISOS_thickness_central_subfield_right	Cognitive performance	0.05516	0.1124	0.03475	0.591774
Fundus_image_traits	alexnet_PC3	Neuroticism (Mood)	0.08271	0.114	0.05233	0.593856
Fundus_image_traits	alexnet_PC10	Amyotrophic lateral sclerosis	-0.4703	0.1134	0.2971	0.593856
Fundus_image_traits	googlenet_PC5	Worry subcluster (Neuroticism)	0.08204	0.1137	0.05187	0.593856
Fundus_image_traits	googlenet_PC10	Depression	-0.0791	0.1135	0.04998	0.593856
Fundus_image_traits	inception_PC1	Alzheimer's disease	0.1456	0.1145	0.09225	0.593856
Fundus_image_traits	inception_PC1	Intelligence	-0.0474	0.1145	0.03003	0.593856
Fundus_image_traits	inception_PC4	Cognitive function	0.1153	0.1143	0.07301	0.593856
Fundus_image_traits	inception_PC6	Reaction time	-0.06671	0.1131	0.04211	0.593856
Fundus_image_traits	mobilenet_PC1	Intelligence	-0.04473	0.1145	0.02834	0.593856
Fundus_image_traits	resnet34_PC7	Autism spectrum disorder	0.101	0.1134	0.06379	0.593856
Fundus_image_traits	shufflenet_PC2	Depressed subcluster (Neuroticism)	0.06506	0.1131	0.04107	0.593856
Fundus_image_traits	shufflenet_PC8	Neuroticism (Mood)	0.06042	0.1133	0.03815	0.593856
Fundus_image_traits	squeezenet_PC10	Neuroticism (Mood)	0.1795	0.1139	0.1136	0.593856
Fundus_image_traits	vgg16_PC1	Intelligence	-0.04293	0.1143	0.02719	0.593856
Fundus_image_traits	vgg16_PC8	Education	0.06996	0.1129	0.04413	0.593856
Derived_OCT_measures	Disc_diameter_trans_left	Neuroticism (Feel_nervous)	-0.05054	0.1144	0.03201	0.593856
Derived_OCT_measures	ISOS_RPE_thickness_central_subfield_right	Neuroticism (Sum score)	-0.05082	0.1136	0.03212	0.593856
Fundus_image_traits	alexnet_PC4	Neuroticism (Irritable)	0.06251	0.1147	0.03962	0.594373
Fundus_image_traits	googlenet_PC9	Stroke	-0.09108	0.1161	0.05796	0.598996
Fundus_image_traits	inception_PC7	Worry subcluster (Neuroticism)	0.06558	0.1163	0.04176	0.598996
Fundus_image_traits	resnet18_PC10	Risk tolerance	0.05199	0.116	0.03307	0.598996
Fundus_image_traits	resnet50_PC7	ADHD	-0.08709	0.1163	0.05545	0.598996
Fundus_image_traits	shufflenet_PC2	Bipolar disorder	0.08029	0.1158	0.05105	0.598996
Derived_OCT_measures	GCIPL_thickness_left	Depressed subcluster (Neuroticism)	0.05023	0.1157	0.03193	0.598996
Derived_OCT_measures	VCDR_left	Worry subcluster (Neuroticism)	-0.04642	0.1161	0.02954	0.598996
Fundus_image_traits	alexnet_PC7	Intelligence	0.05304	0.1174	0.03387	0.599436
Fundus_image_traits	mobilenet_PC10	Education	-0.04487	0.1173	0.02865	0.599436
Fundus_image_traits	resnet34_PC9	Autism spectrum disorder	0.09818	0.1171	0.06265	0.599436
Fundus_image_traits	resnet34_PC9	Neuroticism (Guilt)	0.07423	0.1169	0.04735	0.599436
Fundus_image_traits	resnet50_PC4	Intelligence	0.07165	0.1173	0.04575	0.599436
Fundus_image_traits	squeezenet_PC6	Neuroticism (Fed_up)	-0.07816	0.1167	0.04982	0.599436
Fundus_image_traits	vgg19_PC4	Neuroticism (Lonely)	0.06125	0.1171	0.03909	0.599436
Fundus_image_traits	vgg19_PC5	Amyotrophic lateral sclerosis	0.2115	0.1168	0.1349	0.599436
Derived_OCT_measures	INL_thickness_right	Anxiety disorder	-0.1758	0.1174	0.1123	0.599436
Derived_OCT_measures	ELM_ISOS_thickness_outer_subfield_left	Stroke	-0.09859	0.1176	0.06299	0.599436
Derived_OCT_measures	INL_RPE_thickness_inner_subfield_left	Education	0.04051	0.1171	0.02585	0.599436
Derived_OCT_measures	ISOS_RPE_thickness_outer_subfield_left	Neuroticism (Hurt)	-0.05006	0.1175	0.03198	0.599436
Fundus_image_traits	googlenet_PC9	Neuroticism (Mood)	-0.05328	0.118	0.03408	0.600435
Fundus_image_traits	vgg19_PC8	Reaction time	0.06215	0.1181	0.03977	0.600435
Derived_OCT_measures	INL_RPE_thickness_left	Depression	-0.04706	0.1181	0.03012	0.600435
Fundus_image_traits	googlenet_PC5	Major depressive disorder	0.1989	0.1193	0.1277	0.601853
Fundus_image_traits	mobilenet_PC1	Neuroticism (Sum score)	-0.04752	0.1196	0.03053	0.601853
Fundus_image_traits	mobilenet_PC7	ADHD	-0.08807	0.1188	0.05646	0.601853
Fundus_image_traits	resnet34_PC2	Neuroticism (Guilt)	-0.08346	0.119	0.05353	0.601853
Fundus_image_traits	resnet34_PC9	Depressive symptoms	0.1024	0.1189	0.06563	0.601853
Fundus_image_traits	shufflenet_PC1	Alzheimer's disease	0.1423	0.1187	0.09122	0.601853
Fundus_image_traits	shufflenet_PC2	Worry subcluster (Neuroticism)	0.06456	0.1192	0.04143	0.601853
Derived_OCT_measures	GCIPL_thickness_left	Neuroticism (Sum score)	0.04417	0.1195	0.02837	0.601853
Derived_OCT_measures	INL_ELM_thickness_outer_subfield_left	Stroke	0.07751	0.1186	0.04967	0.601853
Derived_OCT_measures	INL_RPE_thickness_inner_subfield_right	Neuroticism (Mood)	-0.04806	0.119	0.03083	0.601853
Derived_OCT_measures	INL_RPE_thickness_outer_subfield_right	Neuroticism (Hurt)	-0.04046	0.1191	0.02596	0.601853
Derived_OCT_measures	ISOS_RPE_thickness_outer_subfield_right	Neuroticism (Miserable)	-0.04991	0.1194	0.03204	0.601853
Derived_OCT_measures	overall_macular_thickness_right	Neuroticism (Guilt)	0.04989	0.1197	0.03206	0.601853
Fundus_image_traits	resnet34_PC8	Multiple disorders	-0.1074	0.1204	0.06919	0.602305
Fundus_image_traits	squeezenet_PC6	Neuroticism (Lonely)	0.08654	0.1199	0.05565	0.602305
Fundus_image_traits	squeezenet_PC9	Multiple disorders	0.07719	0.1204	0.04971	0.602305
Derived_OCT_measures	ELM_ISOS_thickness_outer_subfield_right	Depression	-0.06538	0.1202	0.04208	0.602305
Derived_OCT_measures	INL_ELM_thickness_outer_subfield_left	Cognitive function	-0.03817	0.1201	0.02455	0.602305
Derived_OCT_measures	overall_macular_thickness_left	Stroke	0.07901	0.1204	0.05088	0.602305
Fundus_image_traits	alexnet_PC3	Alcohol dependence	-0.224	0.1211	0.1445	0.603748
Fundus_image_traits	googlenet_PC10	Neuroticism (Tense)	-0.06951	0.121	0.04483	0.603748
Fundus_image_traits	inception_PC6	Worry subcluster (Neuroticism)	-0.06069	0.1213	0.03917	0.603748
Fundus_image_traits	resnet18_PC6	Worry subcluster (Neuroticism)	0.06107	0.1212	0.03941	0.603748
Fundus_image_traits	resnet34_PC1	Neuroticism (Sum score)	-0.0468	0.1209	0.03017	0.603748
Derived_OCT_measures	overall_macular_thickness_right	Cannabis use disorder	-0.06888	0.121	0.04443	0.603748
Fundus_image_traits	mobilenet_PC7	Cross disorders	0.08153	0.1219	0.0527	0.606225
Fundus_image_traits	resnet18_PC7	Stroke	-0.1083	0.1221	0.07004	0.60671
Fundus_image_traits	mobilenet_PC1	Numerical reasoning	-0.05004	0.1226	0.03241	0.607095
Fundus_image_traits	mobilenet_PC10	Stroke	0.0849	0.1227	0.055	0.607095
Fundus_image_traits	resnet50_PC7	Neuroticism (Guilt)	0.06578	0.1228	0.04263	0.607095
Fundus_image_traits	shufflenet_PC9	Anxiety disorder	0.282	0.1231	0.1829	0.607095
Fundus_image_traits	squeezenet_PC8	Depressed subcluster (Neuroticism)	0.05594	0.1223	0.03621	0.607095
Fundus_image_traits	vgg16_PC2	Anxiety disorder	-0.4627	0.1229	0.2999	0.607095
Fundus_image_traits	vgg19_PC7	Intelligence	0.1235	0.1227	0.07999	0.607095
Fundus_image_traits	vgg19_PC9	Depressive symptoms	0.06641	0.1231	0.04307	0.607095
Derived_OCT_measures	ELM_ISOS_thickness_left	Subjective well being	0.1087	0.1229	0.07043	0.607095
Fundus_image_traits	vgg16_PC3	Alcohol dependence	-0.2072	0.1233	0.1344	0.607576
Fundus_image_traits	googlenet_PC8	Cognitive function	0.055	0.1237	0.03573	0.608985
Fundus_image_traits	resnet50_PC7	Amyotrophic lateral sclerosis	-0.2142	0.1241	0.1393	0.608985
Derived_OCT_measures	INL_RPE_thickness_outer_subfield_left	Neuroticism (Hurt)	-0.0402	0.1241	0.02614	0.608985
Derived_OCT_measures	overall_macular_thickness_left	Automobile speeding	0.04792	0.1239	0.03114	0.608985
Derived_OCT_measures	overall_macular_thickness_right	Bipolar disorder	0.05445	0.124	0.0354	0.608985
Fundus_image_traits	googlenet_PC10	Anorexia nervosa	0.08038	0.1245	0.05233	0.609433
Fundus_image_traits	resnet34_PC4	Reaction time	0.08255	0.1244	0.05372	0.609433
Derived_OCT_measures	VCDR_regressed_left	Amyotrophic lateral sclerosis	-0.1705	0.1244	0.111	0.609433
Fundus_image_traits	resnet50_PC7	Autism spectrum disorder	0.1201	0.125	0.07825	0.611375
Fundus_image_traits	squeezenet_PC8	Neuroticism (Sum score)	0.05738	0.1253	0.03744	0.612304
Fundus_image_traits	vgg19_PC1	Subjective well being	0.07227	0.1255	0.04717	0.612304
Derived_OCT_measures	ELM_ISOS_thickness_central_subfield_left	Cannabis use disorder	-0.08714	0.1254	0.05686	0.612304
Fundus_image_traits	resnet18_PC1	Neuroticism (Miserable)	-0.05216	0.1257	0.03407	0.612691
Fundus_image_traits	resnet18_PC3	Depressed subcluster (Neuroticism)	-0.0724	0.1262	0.04734	0.612691
Fundus_image_traits	resnet18_PC10	Subjective well being	0.08175	0.1259	0.05342	0.612691
Fundus_image_traits	squeezenet_PC8	Neuroticism (Hurt)	0.06879	0.1262	0.04498	0.612691
Derived_OCT_measures	INL_RPE_thickness_outer_subfield_left	Neuroticism (Lonely)	-0.05191	0.126	0.03393	0.612691
Derived_OCT_measures	mean_of_vertical_disc_diameter_left	Anorexia nervosa	0.05949	0.1261	0.03889	0.612691
Fundus_image_traits	shufflenet_PC4	Neuroticism (Lonely)	-0.3396	0.1274	0.2228	0.616999
Derived_OCT_measures	INL_RPE_thickness_right	Cross disorders	0.05207	0.1274	0.03415	0.616999
Derived_OCT_measures	INL_ELM_thickness_outer_subfield_left	Intelligence	-0.03499	0.1273	0.02295	0.616999
Fundus_image_traits	googlenet_PC9	Cognitive function	0.04739	0.1278	0.03112	0.617422
Derived_OCT_measures	GCIPL_thickness_left	Anorexia nervosa	-0.06988	0.1277	0.04589	0.617422
Derived_OCT_measures	GCIPL_thickness_right	Neuroticism (Feel_nervous)	0.05488	0.1278	0.03603	0.617422
Fundus_image_traits	shufflenet_PC1	Cognitive performance	-0.04258	0.128	0.02798	0.617863
Derived_OCT_measures	GCIPL_thickness_right	Amyotrophic lateral sclerosis	0.1622	0.1281	0.1066	0.617863
Fundus_image_traits	vgg16_PC1	ADHD	0.05608	0.1284	0.03688	0.618807
Fundus_image_traits	vgg16_PC1	Education	-0.0418	0.1289	0.02753	0.619703
Fundus_image_traits	vgg16_PC6	Cognitive performance	-0.07345	0.1288	0.04837	0.619703
Derived_OCT_measures	ISOS_RPE_thickness_right	Depressive symptoms	-0.06785	0.1288	0.04467	0.619703
Derived_OCT_measures	ELM_ISOS_thickness_outer_subfield_right	Depressed subcluster (Neuroticism)	-0.05524	0.1295	0.03643	0.622083
Fundus_image_traits	resnet34_PC4	Risk tolerance	0.07726	0.1298	0.051	0.623019
Fundus_image_traits	alexnet_PC1	Neuroticism (Sum score)	-0.04442	0.1303	0.02936	0.623398
Fundus_image_traits	squeezenet_PC10	Worry subcluster (Neuroticism)	0.1655	0.1301	0.1093	0.623398
Derived_OCT_measures	ELM_ISOS_thickness_left	Depression	-0.06102	0.1302	0.04032	0.623398
Derived_OCT_measures	RNFL_thickness_left	Major depressive disorder	-0.1207	0.13	0.07974	0.623398
Fundus_image_traits	squeezenet_PC5	ADHD	-0.0841	0.1307	0.05565	0.624807
Fundus_image_traits	googlenet_PC2	Neuroticism (Miserable)	0.05714	0.1315	0.03788	0.625575
Fundus_image_traits	mobilenet_PC3	Autism spectrum disorder	0.1086	0.1316	0.07205	0.625575
Fundus_image_traits	resnet34_PC10	Cannabis use disorder	-0.07869	0.1311	0.05212	0.625575
Fundus_image_traits	resnet50_PC5	Reaction time	-0.06632	0.1314	0.04396	0.625575
Derived_OCT_measures	INL_RPE_thickness_right	Neuroticism (Fed_up)	-0.04551	0.1313	0.03016	0.625575
Derived_OCT_measures	GCIPL_thickness_left	Depression	0.0521	0.1314	0.03453	0.625575
Derived_OCT_measures	ISOS_RPE_thickness_inner_subfield_right	Neuroticism (Irritable)	-0.05735	0.1312	0.038	0.625575
Fundus_image_traits	inception_PC2	Neuroticism (Suffer nerves)	0.0643	0.1324	0.04274	0.62837
Derived_OCT_measures	INL_ELM_thickness_left	Subjective well being	0.06202	0.1324	0.04121	0.62837
Fundus_image_traits	squeezenet_PC1	Alzheimer's disease	0.1335	0.1326	0.08879	0.628815
Fundus_image_traits	inception_PC5	Depressed subcluster (Neuroticism)	-0.08062	0.133	0.05366	0.629703
Fundus_image_traits	shufflenet_PC10	Autism spectrum disorder	0.134	0.133	0.08923	0.629703
Fundus_image_traits	resnet18_PC2	Bipolar disorder	-0.06484	0.1337	0.04324	0.629996
Fundus_image_traits	resnet50_PC2	Risk tolerance	0.09432	0.1337	0.0629	0.629996
Derived_OCT_measures	RNFL_thickness_right	Neuroticism	-0.1406	0.1334	0.0937	0.629996
Derived_OCT_measures	INL_ELM_thickness_outer_subfield_right	Major depressive disorder	0.0951	0.1337	0.06342	0.629996
Derived_OCT_measures	ISOS_RPE_thickness_inner_subfield_left	Stroke	-0.09234	0.1335	0.06155	0.629996
Derived_OCT_measures	mean_of_vertical_disc_diameter_left	Cognitive performance	-0.04281	0.1333	0.02852	0.629996
Fundus_image_traits	resnet18_PC3	Cannabis use disorder	-0.1208	0.1343	0.0807	0.630785
Fundus_image_traits	squeezenet_PC3	Bipolar disorder	0.06886	0.1344	0.04599	0.630785
Fundus_image_traits	squeezenet_PC4	Schizophrenia	-0.08563	0.1344	0.05721	0.630785
Fundus_image_traits	vgg16_PC6	Numerical reasoning	-0.08355	0.1342	0.05578	0.630785
Derived_OCT_measures	INL_ELM_thickness_left	Stroke	0.07347	0.1342	0.04905	0.630785
Fundus_image_traits	alexnet_PC10	Neuroticism (Miserable)	-0.1364	0.1349	0.09124	0.631569
Fundus_image_traits	vgg16_PC10	Anxiety disorder	0.243	0.135	0.1626	0.631569
Derived_OCT_measures	ELM_ISOS_thickness_central_subfield_left	Reaction time	-0.05721	0.1351	0.03829	0.631569
Derived_OCT_measures	INL_RPE_thickness_outer_subfield_right	Cross disorders	0.05024	0.1349	0.03361	0.631569
Derived_OCT_measures	VCDR_regressed_left	Neuroticism (Suffer nerves)	-0.05766	0.1348	0.03856	0.631569
Fundus_image_traits	mobilenet_PC8	Cognitive function	-0.0671	0.1354	0.04494	0.631973
Fundus_image_traits	vgg16_PC2	Neuroticism (Feel_nervous)	-0.1423	0.1354	0.0953	0.631973
Derived_OCT_measures	VCDR_regressed_left	Risk tolerance	-0.04595	0.1357	0.0308	0.632875
Fundus_image_traits	resnet34_PC10	Neuroticism (Suffer nerves)	0.06274	0.1361	0.0421	0.633245
Fundus_image_traits	vgg16_PC1	Neuroticism (Irritable)	-0.04655	0.1361	0.03123	0.633245
Derived_OCT_measures	INL_RPE_thickness_right	Neuroticism (Hurt)	-0.04001	0.1361	0.02684	0.633245
Fundus_image_traits	shufflenet_PC4	Cognitive function	-0.2223	0.1365	0.1493	0.633612
Derived_OCT_measures	ELM_ISOS_thickness_right	Stroke	-0.09753	0.1365	0.0655	0.633612
Derived_OCT_measures	INL_RPE_thickness_left	Neuroticism (Fed_up)	-0.04557	0.1364	0.0306	0.633612
Fundus_image_traits	resnet34_PC9	Cannabis use disorder	-0.1074	0.1367	0.07215	0.634044
Fundus_image_traits	alexnet_PC2	Numerical reasoning	-0.1322	0.138	0.08911	0.634082
Fundus_image_traits	googlenet_PC1	Schizophrenia	-0.04717	0.138	0.0318	0.634082
Fundus_image_traits	inception_PC7	Neuroticism (Guilt)	0.06831	0.1375	0.04599	0.634082
Fundus_image_traits	mobilenet_PC6	Alcohol dependence	-0.1813	0.1377	0.1221	0.634082
Fundus_image_traits	mobilenet_PC10	Cannabis use disorder	0.07646	0.1374	0.05147	0.634082
Fundus_image_traits	resnet34_PC8	Autism spectrum disorder	-0.1217	0.1377	0.08201	0.634082
Fundus_image_traits	resnet34_PC9	Intelligence	0.05626	0.1369	0.03783	0.634082
Fundus_image_traits	shufflenet_PC1	Neuroticism (Miserable)	-0.04774	0.1375	0.03215	0.634082
Fundus_image_traits	vgg19_PC7	Education	0.1198	0.1381	0.08076	0.634082
Fundus_image_traits	vgg19_PC10	Worry subcluster (Neuroticism)	0.1115	0.1372	0.075	0.634082
Derived_OCT_measures	GCIPL_thickness_right	Neuroticism (Fed_up)	0.05439	0.1378	0.03665	0.634082
Derived_OCT_measures	INL_ELM_thickness_outer_subfield_left	Anorexia nervosa	-0.05562	0.1381	0.03751	0.634082
Derived_OCT_measures	mean_of_vertical_disc_diameter_left	Education	-0.04446	0.1377	0.02995	0.634082
Fundus_image_traits	resnet18_PC6	Neuroticism (Mood)	0.05621	0.1384	0.03794	0.634968
Fundus_image_traits	alexnet_PC1	Cognitive function	-0.04423	0.1387	0.02987	0.635484
Fundus_image_traits	googlenet_PC1	Alcohol dependence	-0.1384	0.1397	0.09374	0.635484
Fundus_image_traits	inception_PC4	Neuroticism (Mood)	-0.1224	0.1397	0.0829	0.635484
Fundus_image_traits	resnet18_PC6	Anxiety disorder	0.222	0.1389	0.15	0.635484
Fundus_image_traits	resnet34_PC7	Neuroticism (Feel_nervous)	0.06597	0.1395	0.04465	0.635484
Fundus_image_traits	resnet50_PC7	Depression	0.05742	0.1391	0.03882	0.635484
Fundus_image_traits	vgg16_PC2	Neuroticism (Guilt)	-0.1609	0.1398	0.109	0.635484
Derived_OCT_measures	INL_RPE_thickness_left	Depressed subcluster (Neuroticism)	-0.04121	0.1394	0.02788	0.635484
Derived_OCT_measures	INL_thickness_left	Autism spectrum disorder	-0.08768	0.1388	0.05923	0.635484
Derived_OCT_measures	INL_thickness_right	Depressive symptoms	0.08283	0.1396	0.05607	0.635484
Derived_OCT_measures	INL_RPE_thickness_inner_subfield_right	Automobile speeding	0.04255	0.1393	0.02878	0.635484
Derived_OCT_measures	ISOS_RPE_thickness_inner_subfield_right	Subjective well being	0.07808	0.1391	0.05279	0.635484
Fundus_image_traits	squeezenet_PC5	Bipolar disorder	-0.07762	0.1401	0.05261	0.635871
Derived_OCT_measures	ELM_ISOS_thickness_left	Neuroticism (Sum score)	-0.04903	0.14	0.03322	0.635871
Derived_OCT_measures	GCIPL_thickness_right	Anorexia nervosa	-0.06808	0.1404	0.04617	0.636745
Fundus_image_traits	inception_PC2	Depressive symptoms	-0.106	0.1406	0.07192	0.637096
Derived_OCT_measures	ISOS_RPE_thickness_central_subfield_left	Depressed subcluster (Neuroticism)	-0.04964	0.1408	0.0337	0.637096
Derived_OCT_measures	overall_average_retinal_pigment_epithelium_thickness_left	Anorexia nervosa	0.07282	0.1408	0.04944	0.637096
Fundus_image_traits	alexnet_PC1	Schizophrenia	-0.04476	0.1411	0.03041	0.637479
Fundus_image_traits	mobilenet_PC2	Bipolar disorder	0.07541	0.1411	0.05124	0.637479
Fundus_image_traits	mobilenet_PC10	Multiple disorders	0.05543	0.1415	0.0377	0.637792
Fundus_image_traits	resnet34_PC7	Intelligence	0.05662	0.1416	0.03852	0.637792
Fundus_image_traits	shufflenet_PC1	Schizophrenia	-0.04464	0.1416	0.03037	0.637792
Derived_OCT_measures	ELM_ISOS_thickness_left	Cross disorders	0.07617	0.1416	0.05182	0.637792
Fundus_image_traits	alexnet_PC2	Neuroticism	0.3086	0.1418	0.2101	0.638138
Fundus_image_traits	resnet18_PC7	Cannabis use disorder	-0.0871	0.1419	0.0593	0.638138
Fundus_image_traits	resnet50_PC1	Major depressive disorder	0.111	0.142	0.07561	0.638138
Fundus_image_traits	alexnet_PC7	Education	0.05701	0.1424	0.03886	0.638482
Fundus_image_traits	vgg16_PC3	Bipolar disorder	0.08464	0.1424	0.05771	0.638482
Derived_OCT_measures	ELM_ISOS_thickness_inner_subfield_left	Neuroticism	-0.1436	0.1423	0.09787	0.638482
Fundus_image_traits	resnet18_PC3	Neuroticism (Fed_up)	-0.07614	0.1429	0.05198	0.64024
Fundus_image_traits	resnet18_PC7	Autism spectrum disorder	-0.07311	0.1431	0.04993	0.640651
Fundus_image_traits	googlenet_PC5	Neuroticism (Sum score)	0.07218	0.1443	0.04944	0.641474
Fundus_image_traits	inception_PC6	Automobile speeding	-0.06091	0.1448	0.04177	0.641474
Fundus_image_traits	resnet34_PC9	Neuroticism (Irritable)	0.06752	0.1437	0.04618	0.641474
Fundus_image_traits	shufflenet_PC7	Stroke	-0.525	0.1439	0.3592	0.641474
Fundus_image_traits	squeezenet_PC5	Autism spectrum disorder	0.1247	0.1448	0.08549	0.641474
Fundus_image_traits	squeezenet_PC5	Neuroticism (Irritable)	0.05746	0.1448	0.03941	0.641474
Fundus_image_traits	vgg19_PC7	Stroke	0.2531	0.1443	0.1733	0.641474
Fundus_image_traits	vgg19_PC8	Schizophrenia	0.05685	0.1441	0.03893	0.641474
Derived_OCT_measures	INL_ELM_thickness_left	Anorexia nervosa	-0.05579	0.1447	0.03825	0.641474
Derived_OCT_measures	GCIPL_thickness_right	Neuroticism (Hurt)	0.04887	0.1446	0.0335	0.641474
Derived_OCT_measures	ELM_ISOS_thickness_central_subfield_right	Numerical reasoning	0.05343	0.1444	0.03661	0.641474
Derived_OCT_measures	ELM_ISOS_thickness_inner_subfield_right	Neuroticism (Tense)	-0.05119	0.1439	0.03503	0.641474
Derived_OCT_measures	INL_ELM_thickness_outer_subfield_left	Major depressive disorder	0.08933	0.1438	0.06111	0.641474
Derived_OCT_measures	ISOS_RPE_thickness_outer_subfield_right	Subjective well being	0.06771	0.1442	0.04636	0.641474
Fundus_image_traits	vgg16_PC9	Major depressive disorder	-0.1437	0.145	0.09859	0.64188
Fundus_image_traits	resnet18_PC2	Autism spectrum disorder	0.1018	0.1458	0.06997	0.64254
Fundus_image_traits	resnet18_PC7	Neuroticism (Irritable)	-0.0566	0.1456	0.0389	0.64254
Fundus_image_traits	shufflenet_PC2	Alcohol dependence	-0.2044	0.1457	0.1405	0.64254
Derived_OCT_measures	ELM_ISOS_thickness_right	Neuroticism (Lonely)	-0.06559	0.1456	0.04507	0.64254
Derived_OCT_measures	ISOS_RPE_thickness_left	Amyotrophic lateral sclerosis	0.1458	0.1454	0.1001	0.64254
Derived_OCT_measures	ISOS_RPE_thickness_inner_subfield_right	Amyotrophic lateral sclerosis	0.189	0.1457	0.1299	0.64254
Derived_OCT_measures	ISOS_RPE_thickness_central_subfield_left	Neuroticism (Guilt)	-0.06243	0.1466	0.04301	0.645585
Fundus_image_traits	squeezenet_PC10	Neuroticism (Sum score)	0.1512	0.1469	0.1042	0.646425
Fundus_image_traits	resnet34_PC5	Intelligence	0.06244	0.1471	0.04307	0.646825
Fundus_image_traits	squeezenet_PC9	Neuroticism (Fed_up)	0.06367	0.1475	0.04396	0.648103
Fundus_image_traits	alexnet_PC9	Anorexia nervosa	-0.09893	0.1483	0.06844	0.648252
Fundus_image_traits	googlenet_PC10	Automobile speeding	0.05782	0.1482	0.03999	0.648252
Fundus_image_traits	inception_PC1	Schizophrenia	-0.04621	0.1478	0.03193	0.648252
Fundus_image_traits	resnet34_PC5	Neuroticism (Tense)	-0.0785	0.1477	0.05423	0.648252
Fundus_image_traits	shufflenet_PC3	Neuroticism (Hurt)	-0.06441	0.148	0.04452	0.648252
Fundus_image_traits	vgg19_PC8	Major depressive disorder	0.1204	0.1481	0.08325	0.648252
Derived_OCT_measures	ELM_ISOS_thickness_inner_subfield_right	Neuroticism (Sum score)	-0.04094	0.1482	0.02832	0.648252
Derived_OCT_measures	INL_RPE_thickness_inner_subfield_left	Subjective well being	0.06834	0.1488	0.04733	0.649958
Fundus_image_traits	inception_PC6	Neuroticism (Hurt)	-0.06085	0.1491	0.04217	0.650266
Fundus_image_traits	squeezenet_PC6	Bipolar disorder	0.07898	0.149	0.05473	0.650266
Derived_OCT_measures	RNFL_thickness_left	Neuroticism (Fed_up)	-0.05839	0.1492	0.04048	0.650266
Fundus_image_traits	resnet34_PC5	Schizophrenia	-0.07374	0.1501	0.05124	0.653227
Fundus_image_traits	vgg19_PC10	Bipolar disorder	0.1255	0.1501	0.0872	0.653227
Fundus_image_traits	resnet50_PC6	Neuroticism (Feel_nervous)	0.1119	0.1505	0.07779	0.654442
Derived_OCT_measures	overall_macular_thickness_left	Cannabis use disorder	-0.06467	0.1506	0.04498	0.654442
Fundus_image_traits	resnet18_PC3	Amyotrophic lateral sclerosis	-0.2385	0.1508	0.166	0.654647
Fundus_image_traits	resnet34_PC10	Numerical reasoning	0.04175	0.1512	0.02908	0.654647
Derived_OCT_measures	GCIPL_thickness_right	Neuroticism (Lonely)	0.0584	0.1512	0.04069	0.654647
Derived_OCT_measures	ELM_ISOS_thickness_outer_subfield_right	Major depressive disorder	-0.1177	0.151	0.08197	0.654647
Derived_OCT_measures	INL_RPE_thickness_central_subfield_right	Reaction time	0.05324	0.1509	0.03707	0.654647
Derived_OCT_measures	INL_ELM_thickness_inner_subfield_right	Multiple disorders	0.03985	0.1515	0.02779	0.655467
Derived_OCT_measures	ISOS_RPE_thickness_inner_subfield_right	Cognitive function	0.05034	0.1517	0.03512	0.655853
Fundus_image_traits	mobilenet_PC8	Amyotrophic lateral sclerosis	-0.2252	0.1522	0.1573	0.657056
Derived_OCT_measures	ELM_ISOS_thickness_outer_subfield_left	Neuroticism (Sum score)	-0.04929	0.1521	0.03442	0.657056
Derived_OCT_measures	INL_RPE_thickness_outer_subfield_right	Neuroticism (Miserable)	-0.04028	0.1524	0.02815	0.65744
Derived_OCT_measures	INL_ELM_thickness_outer_subfield_right	Intelligence	-0.03343	0.1526	0.02337	0.657824
Fundus_image_traits	squeezenet_PC6	Cross disorders	0.07758	0.1528	0.05427	0.658159
Derived_OCT_measures	INL_RPE_thickness_left	Neuroticism (Hurt)	-0.03785	0.1529	0.02648	0.658159
Fundus_image_traits	googlenet_PC5	Depressed subcluster (Neuroticism)	0.0757	0.1532	0.053	0.658493
Derived_OCT_measures	INL_ELM_thickness_central_subfield_right	Alcohol dependence	0.1387	0.1531	0.0971	0.658493
Fundus_image_traits	alexnet_PC8	Amyotrophic lateral sclerosis	-0.1964	0.1538	0.1377	0.658682
Fundus_image_traits	mobilenet_PC3	Neuroticism (Miserable)	-0.05075	0.1537	0.03558	0.658682
Fundus_image_traits	resnet50_PC1	Neuroticism (Miserable)	-0.04669	0.1536	0.03273	0.658682
Fundus_image_traits	shufflenet_PC7	Cognitive function	0.2051	0.1538	0.1438	0.658682
Fundus_image_traits	vgg16_PC6	Neuroticism (Lonely)	0.09877	0.1537	0.06924	0.658682
Derived_OCT_measures	INL_RPE_thickness_left	Alzheimer's disease	-0.1122	0.1541	0.07872	0.65949
Fundus_image_traits	vgg16_PC8	Cannabis use disorder	-0.1126	0.1545	0.07907	0.660675
Derived_OCT_measures	ELM_ISOS_thickness_inner_subfield_right	Depressive symptoms	-0.08675	0.1546	0.06095	0.660675
Derived_OCT_measures	overall_macular_thickness_right	Numerical reasoning	-0.0392	0.1549	0.02756	0.66148
Fundus_image_traits	alexnet_PC4	Neuroticism (Lonely)	0.06948	0.1557	0.04894	0.662458
Fundus_image_traits	googlenet_PC2	Neuroticism (Feel_nervous)	0.06258	0.1558	0.04409	0.662458
Fundus_image_traits	inception_PC2	Neuroticism (Miserable)	0.05582	0.1558	0.03933	0.662458
Fundus_image_traits	resnet50_PC10	Reaction time	0.1791	0.1558	0.1262	0.662458
Fundus_image_traits	vgg16_PC3	Automobile speeding	0.07324	0.1554	0.05155	0.662458
Derived_OCT_measures	ELM_ISOS_thickness_inner_subfield_left	Neuroticism (Tense)	-0.05552	0.1555	0.03909	0.662458
Derived_OCT_measures	GCIPL_thickness_right	Alzheimer's disease	0.1214	0.1563	0.08562	0.664107
Fundus_image_traits	resnet50_PC1	Cognitive performance	-0.03892	0.157	0.0275	0.666603
Fundus_image_traits	shufflenet_PC8	Neuroticism (Sum score)	0.05186	0.1572	0.03666	0.666974
Fundus_image_traits	alexnet_PC3	ADHD	0.09539	0.1575	0.06748	0.667714
Fundus_image_traits	vgg19_PC4	Bipolar disorder	-0.0623	0.1576	0.04408	0.667714
Fundus_image_traits	squeezenet_PC4	Alzheimer's disease	-0.1872	0.158	0.1326	0.668182
Fundus_image_traits	squeezenet_PC9	Alcohol dependence	-0.1897	0.1583	0.1344	0.668182
Fundus_image_traits	vgg19_PC1	Alzheimer's disease	0.1263	0.1584	0.08954	0.668182
Fundus_image_traits	vgg19_PC7	Cross disorders	-0.1789	0.1585	0.1269	0.668182
Fundus_image_traits	vgg19_PC10	Reaction time	-0.1104	0.158	0.07821	0.668182
Derived_OCT_measures	ELM_ISOS_thickness_inner_subfield_left	Subjective well being	0.08845	0.1583	0.06269	0.668182
Derived_OCT_measures	ISOS_RPE_thickness_inner_subfield_left	Neuroticism (Suffer nerves)	-0.06149	0.1582	0.04357	0.668182
Fundus_image_traits	alexnet_PC8	Cross disorders	0.07932	0.159	0.05632	0.668862
Fundus_image_traits	resnet18_PC1	Alzheimer's disease	0.1255	0.1588	0.08908	0.668862
Fundus_image_traits	vgg19_PC7	Cannabis use disorder	-0.203	0.1589	0.1441	0.668862
Fundus_image_traits	alexnet_PC2	Anxiety disorder	0.3866	0.1592	0.2746	0.669228
Fundus_image_traits	googlenet_PC8	Depressed subcluster (Neuroticism)	-0.06099	0.1594	0.04334	0.669429
Fundus_image_traits	shufflenet_PC9	Neuroticism (Hurt)	0.09192	0.1597	0.06537	0.669429
Fundus_image_traits	squeezenet_PC10	Depressed subcluster (Neuroticism)	0.1556	0.1597	0.1107	0.669429
Fundus_image_traits	vgg16_PC8	Cross disorders	-0.09889	0.1597	0.07033	0.669429
Fundus_image_traits	googlenet_PC10	Neuroticism (Sum score)	-0.05466	0.1599	0.03889	0.669684
Fundus_image_traits	squeezenet_PC8	Intelligence	0.04763	0.1601	0.0339	0.669684
Derived_OCT_measures	ISOS_RPE_thickness_right	Neuroticism (Miserable)	-0.046	0.1601	0.03275	0.669684
Fundus_image_traits	alexnet_PC10	Worry subcluster (Neuroticism)	-0.1163	0.1608	0.08292	0.669774
Fundus_image_traits	resnet34_PC3	Bipolar disorder	-0.05859	0.1608	0.04177	0.669774
Fundus_image_traits	resnet50_PC9	Anorexia nervosa	-0.08071	0.1607	0.05755	0.669774
Fundus_image_traits	shufflenet_PC1	Cognitive function	-0.04636	0.1604	0.03302	0.669774
Fundus_image_traits	vgg16_PC6	Schizophrenia	0.08981	0.1603	0.06397	0.669774
Derived_OCT_measures	ISOS_RPE_thickness_outer_subfield_left	Neuroticism (Miserable)	-0.04532	0.1606	0.0323	0.669774
Fundus_image_traits	alexnet_PC9	Depressed subcluster (Neuroticism)	-0.06507	0.1617	0.04649	0.670114
Fundus_image_traits	mobilenet_PC6	Automobile speeding	0.0575	0.1618	0.0411	0.670114
Fundus_image_traits	resnet18_PC3	Cross disorders	0.09661	0.1616	0.06903	0.670114
Fundus_image_traits	resnet50_PC1	Neuroticism (Sum score)	-0.04291	0.1612	0.03062	0.670114
Fundus_image_traits	shufflenet_PC6	Risk tolerance	-0.06073	0.1619	0.04342	0.670114
Fundus_image_traits	vgg19_PC10	Multiple disorders	0.1035	0.1617	0.07396	0.670114
Derived_OCT_measures	ISOS_RPE_thickness_left	Neuroticism (Hurt)	-0.04651	0.1613	0.0332	0.670114
Derived_OCT_measures	INL_RPE_thickness_outer_subfield_left	Neuroticism (Miserable)	-0.03928	0.1612	0.02804	0.670114
Derived_OCT_measures	ISOS_RPE_thickness_central_subfield_left	Stroke	-0.08681	0.1615	0.06201	0.670114
Fundus_image_traits	resnet34_PC10	Cognitive function	0.03967	0.1622	0.02838	0.670887
Fundus_image_traits	alexnet_PC1	Neuroticism (Miserable)	-0.04542	0.1624	0.03251	0.671246
Fundus_image_traits	alexnet_PC1	Alzheimer's disease	0.1235	0.1635	0.08866	0.673386
Fundus_image_traits	alexnet_PC6	Multiple disorders	-0.2941	0.1632	0.2109	0.673386
Fundus_image_traits	inception_PC1	Numerical reasoning	-0.0481	0.1636	0.03453	0.673386
Fundus_image_traits	mobilenet_PC2	Neuroticism (Feel_nervous)	0.06636	0.1634	0.04761	0.673386
Fundus_image_traits	resnet18_PC10	Cannabis use disorder	0.06652	0.1635	0.04774	0.673386
Fundus_image_traits	vgg16_PC5	Neuroticism (Miserable)	-0.04627	0.1631	0.03318	0.673386
Fundus_image_traits	resnet50_PC3	Neuroticism (Feel_nervous)	0.05501	0.164	0.03953	0.673628
Fundus_image_traits	vgg16_PC8	Intelligence	0.06018	0.1638	0.04321	0.673628
Derived_OCT_measures	mean_of_vertical_disc_diameter_left	Cognitive function	-0.04139	0.164	0.02974	0.673628
Fundus_image_traits	resnet18_PC3	Cognitive function	0.05696	0.1647	0.04099	0.675042
Fundus_image_traits	shufflenet_PC7	Amyotrophic lateral sclerosis	-0.9329	0.1648	0.6716	0.675042
Derived_OCT_measures	INL_ELM_thickness_outer_subfield_left	ADHD	0.05095	0.1648	0.03667	0.675042
Derived_OCT_measures	overall_average_retinal_pigment_epithelium_thickness_right	Automobile speeding	-0.04965	0.1648	0.03574	0.675042
Fundus_image_traits	resnet18_PC5	Neuroticism (Feel_nervous)	-0.07218	0.165	0.05199	0.675394
Fundus_image_traits	alexnet_PC6	Neuroticism (Feel_nervous)	-0.3197	0.1653	0.2304	0.675688
Derived_OCT_measures	INL_ELM_thickness_right	Major depressive disorder	0.08509	0.1653	0.06133	0.675688
Fundus_image_traits	googlenet_PC2	Worry subcluster (Neuroticism)	0.0516	0.166	0.03725	0.676216
Fundus_image_traits	mobilenet_PC7	Anxiety disorder	0.1806	0.166	0.1304	0.676216
Fundus_image_traits	resnet34_PC7	Neuroticism (Mood)	0.06464	0.1656	0.04662	0.676216
Fundus_image_traits	shufflenet_PC6	Major depressive disorder	-0.1253	0.1659	0.09043	0.676216
Fundus_image_traits	squeezenet_PC9	Depressed subcluster (Neuroticism)	0.05421	0.1657	0.03911	0.676216
Fundus_image_traits	resnet18_PC1	Automobile speeding	0.04843	0.1663	0.03499	0.676972
Fundus_image_traits	googlenet_PC2	Autism spectrum disorder	-0.1062	0.1671	0.0769	0.677436
Fundus_image_traits	mobilenet_PC5	Neuroticism (Lonely)	0.1369	0.1671	0.09909	0.677436
Fundus_image_traits	mobilenet_PC7	Worry subcluster (Neuroticism)	0.05606	0.1669	0.04056	0.677436
Fundus_image_traits	resnet18_PC6	Reaction time	0.05984	0.1666	0.04326	0.677436
Fundus_image_traits	resnet18_PC9	Automobile speeding	-0.08083	0.1667	0.05845	0.677436
Fundus_image_traits	shufflenet_PC3	Bipolar disorder	0.06478	0.1668	0.04685	0.677436
Fundus_image_traits	resnet34_PC8	Depression	-0.09786	0.1675	0.07089	0.678593
Fundus_image_traits	mobilenet_PC8	Risk tolerance	-0.0652	0.1684	0.04734	0.681246
Fundus_image_traits	resnet34_PC7	Schizophrenia	0.06379	0.1685	0.04633	0.681246
Derived_OCT_measures	mean_of_vertical_disc_diameter_left	Intelligence	-0.04141	0.1683	0.03006	0.681246
Fundus_image_traits	googlenet_PC5	Neuroticism (Hurt)	0.08823	0.1691	0.06417	0.681689
Fundus_image_traits	googlenet_PC6	Neuroticism (Suffer nerves)	0.1125	0.1692	0.08182	0.681689
Fundus_image_traits	resnet34_PC10	Depressed subcluster (Neuroticism)	0.04712	0.1689	0.03425	0.681689
Fundus_image_traits	shufflenet_PC2	Schizophrenia	0.06319	0.1691	0.04595	0.681689
Derived_OCT_measures	INL_RPE_thickness_inner_subfield_left	Cross disorders	0.05237	0.1693	0.03811	0.681689
Derived_OCT_measures	ISOS_RPE_thickness_central_subfield_right	Depressive symptoms	-0.07341	0.1692	0.0534	0.681689
Fundus_image_traits	mobilenet_PC5	Risk tolerance	0.1182	0.1699	0.08614	0.68364
Fundus_image_traits	resnet34_PC8	Automobile speeding	0.0785	0.1706	0.0573	0.685525
Fundus_image_traits	shufflenet_PC4	Education	-0.1714	0.1706	0.1251	0.685525
Fundus_image_traits	vgg19_PC10	Cross disorders	0.1308	0.171	0.09556	0.686666
Fundus_image_traits	vgg16_PC6	Neuroticism (Guilt)	0.08911	0.1714	0.06516	0.687806
Fundus_image_traits	googlenet_PC5	Multiple disorders	0.082	0.1718	0.06001	0.688479
Fundus_image_traits	vgg19_PC2	ADHD	-0.2677	0.1717	0.1958	0.688479
Fundus_image_traits	vgg19_PC2	Risk tolerance	-0.1822	0.1723	0.1335	0.690015
Derived_OCT_measures	ISOS_RPE_thickness_central_subfield_right	ADHD	-0.06745	0.1728	0.04948	0.69155
Fundus_image_traits	resnet50_PC6	Neuroticism (Hurt)	-0.1231	0.1732	0.09041	0.691749
Fundus_image_traits	squeezenet_PC8	Major depressive disorder	0.1301	0.173	0.0955	0.691749
Derived_OCT_measures	INL_thickness_left	Neuroticism (Fed_up)	0.04494	0.1731	0.03299	0.691749
Fundus_image_traits	vgg19_PC8	Cognitive performance	-0.04388	0.1739	0.03227	0.694077
Fundus_image_traits	inception_PC10	Subjective well being	-0.1042	0.1741	0.07665	0.694201
Fundus_image_traits	resnet34_PC4	Neuroticism (Fed_up)	-0.07064	0.1744	0.05201	0.694201
Fundus_image_traits	vgg16_PC10	Alzheimer's disease	0.1776	0.1744	0.1307	0.694201
Derived_OCT_measures	mean_of_vertical_disc_diameter_left	Autism spectrum disorder	-0.06234	0.1742	0.04588	0.694201
Fundus_image_traits	shufflenet_PC9	Neuroticism (Feel_nervous)	0.07376	0.1747	0.05435	0.694393
Fundus_image_traits	squeezenet_PC1	Cognitive performance	-0.03527	0.1748	0.02599	0.694393
Derived_OCT_measures	ISOS_RPE_thickness_central_subfield_left	Anxiety disorder	-0.1736	0.1746	0.1279	0.694393
Derived_OCT_measures	ELM_ISOS_thickness_outer_subfield_left	Cross disorders	0.07245	0.1751	0.05343	0.69505
Derived_OCT_measures	INL_ELM_thickness_central_subfield_right	Neuroticism (Feel_nervous)	0.05382	0.1752	0.0397	0.69505
Derived_OCT_measures	RNFL_thickness_right	Anxiety disorder	-0.1671	0.1755	0.1233	0.695774
Derived_OCT_measures	ISOS_RPE_thickness_inner_subfield_left	Neuroticism (Guilt)	-0.05536	0.1758	0.04089	0.696497
Derived_OCT_measures	INL_ELM_thickness_right	Stroke	0.06449	0.1761	0.04767	0.697219
Fundus_image_traits	vgg19_PC2	Automobile speeding	-0.1724	0.1763	0.1275	0.697545
Derived_OCT_measures	ISOS_RPE_thickness_central_subfield_right	Bipolar disorder	-0.05553	0.1765	0.04108	0.69787
Fundus_image_traits	inception_PC4	Numerical reasoning	0.102	0.177	0.07558	0.698448
Fundus_image_traits	inception_PC8	Neuroticism (Miserable)	0.06292	0.177	0.0466	0.698448
Fundus_image_traits	resnet34_PC7	Alzheimer's disease	-0.1942	0.1769	0.1438	0.698448
Fundus_image_traits	resnet34_PC10	Cognitive performance	0.03541	0.1774	0.02625	0.69863
Fundus_image_traits	squeezenet_PC7	Neuroticism (Feel_nervous)	0.1366	0.1772	0.1012	0.69863
Fundus_image_traits	vgg19_PC7	Neuroticism (Irritable)	0.1302	0.1774	0.09653	0.69863
Fundus_image_traits	mobilenet_PC4	Alcohol dependence	0.2032	0.1777	0.1508	0.699347
Fundus_image_traits	resnet50_PC1	Cognitive function	-0.04334	0.1787	0.03223	0.702815
Fundus_image_traits	googlenet_PC5	Anxiety disorder	0.2655	0.1789	0.1975	0.703062
Derived_OCT_measures	INL_ELM_thickness_central_subfield_left	Risk tolerance	-0.04521	0.179	0.03364	0.703062
Fundus_image_traits	mobilenet_PC6	Amyotrophic lateral sclerosis	-0.1816	0.1795	0.1353	0.704092
Derived_OCT_measures	INL_RPE_thickness_inner_subfield_right	Neuroticism (Lonely)	-0.04938	0.1795	0.03679	0.704092
Derived_OCT_measures	INL_ELM_thickness_right	Cognitive performance	-0.03062	0.1799	0.02283	0.705194
Derived_OCT_measures	INL_ELM_thickness_right	Cognitive function	-0.03341	0.1805	0.02494	0.70661
Derived_OCT_measures	VCDR_left	Neuroticism (Mood)	-0.04185	0.1805	0.03125	0.70661
Fundus_image_traits	inception_PC4	Neuroticism (Guilt)	-0.1132	0.1812	0.08466	0.706863
Fundus_image_traits	inception_PC7	Neuroticism (Miserable)	0.05418	0.1809	0.0405	0.706863
Fundus_image_traits	mobilenet_PC4	Neuroticism (Guilt)	-0.07715	0.1807	0.05764	0.706863
Fundus_image_traits	squeezenet_PC9	Neuroticism (Sum score)	0.05238	0.1813	0.03918	0.706863
Fundus_image_traits	vgg19_PC1	Education	-0.03728	0.1813	0.02789	0.706863
Fundus_image_traits	vgg19_PC8	ADHD	0.06707	0.1814	0.05018	0.706863
Derived_OCT_measures	ELM_ISOS_thickness_outer_subfield_left	ADHD	-0.07517	0.1811	0.05621	0.706863
Fundus_image_traits	squeezenet_PC9	Neuroticism (Tense)	0.0699	0.1818	0.05235	0.707491
Derived_OCT_measures	INL_ELM_thickness_outer_subfield_right	Stroke	0.06335	0.1818	0.04744	0.707491
Fundus_image_traits	inception_PC5	ADHD	-0.1107	0.1821	0.08296	0.708193
Fundus_image_traits	vgg16_PC8	Numerical reasoning	0.06125	0.1826	0.04596	0.709672
Fundus_image_traits	alexnet_PC1	Neuroticism (Irritable)	-0.04233	0.183	0.03179	0.710219
Fundus_image_traits	alexnet_PC8	Bipolar disorder	0.06625	0.1836	0.04983	0.710219
Fundus_image_traits	resnet18_PC9	Alzheimer's disease	0.2125	0.1833	0.1597	0.710219
Fundus_image_traits	resnet34_PC10	Amyotrophic lateral sclerosis	0.1319	0.1836	0.0992	0.710219
Fundus_image_traits	squeezenet_PC1	Automobile speeding	0.03948	0.1837	0.0297	0.710219
Fundus_image_traits	squeezenet_PC8	Cognitive performance	0.04743	0.1831	0.03563	0.710219
Fundus_image_traits	vgg16_PC5	Risk tolerance	0.0544	0.1835	0.0409	0.710219
Derived_OCT_measures	INL_thickness_right	Neuroticism (Suffer nerves)	0.04762	0.1834	0.03579	0.710219
Fundus_image_traits	alexnet_PC8	Autism spectrum disorder	0.07931	0.1843	0.05975	0.711068
Fundus_image_traits	inception_PC8	Anxiety disorder	-0.1905	0.1842	0.1435	0.711068
Fundus_image_traits	resnet50_PC10	Neuroticism (Guilt)	-0.194	0.1843	0.1461	0.711068
Fundus_image_traits	vgg16_PC8	Depression	-0.07642	0.1844	0.05758	0.711068
Fundus_image_traits	googlenet_PC8	Stroke	-0.1089	0.1854	0.08222	0.711903
Fundus_image_traits	inception_PC7	Multiple disorders	0.05425	0.1849	0.04092	0.711903
Fundus_image_traits	inception_PC8	Cannabis use disorder	0.09206	0.1861	0.06963	0.711903
Fundus_image_traits	mobilenet_PC7	Subjective well being	-0.09244	0.1869	0.07004	0.711903
Fundus_image_traits	resnet18_PC5	Cannabis use disorder	0.09881	0.186	0.07471	0.711903
Fundus_image_traits	resnet34_PC7	Cognitive function	0.0529	0.1865	0.04004	0.711903
Fundus_image_traits	resnet34_PC7	Neuroticism (Sum score)	0.05555	0.1868	0.04208	0.711903
Fundus_image_traits	resnet50_PC2	Neuroticism (Feel_nervous)	0.06764	0.1863	0.05118	0.711903
Fundus_image_traits	resnet50_PC9	Cannabis use disorder	-0.08069	0.1855	0.06095	0.711903
Fundus_image_traits	shufflenet_PC2	Neuroticism (Suffer nerves)	0.06617	0.1869	0.05013	0.711903
Fundus_image_traits	squeezenet_PC9	Anorexia nervosa	0.08102	0.1863	0.06131	0.711903
Fundus_image_traits	vgg19_PC2	Numerical reasoning	0.1506	0.1857	0.1138	0.711903
Fundus_image_traits	vgg19_PC8	Neuroticism (Hurt)	0.05811	0.186	0.04394	0.711903
Derived_OCT_measures	ELM_ISOS_thickness_left	Depressive symptoms	-0.09382	0.1866	0.07104	0.711903
Derived_OCT_measures	ELM_ISOS_thickness_right	Bipolar disorder	0.06508	0.186	0.04921	0.711903
Derived_OCT_measures	INL_RPE_thickness_outer_subfield_left	Alzheimer's disease	-0.1031	0.1862	0.07798	0.711903
Derived_OCT_measures	ISOS_RPE_thickness_central_subfield_left	Risk tolerance	0.05168	0.186	0.03908	0.711903
Derived_OCT_measures	ISOS_RPE_thickness_inner_subfield_right	Neuroticism (Guilt)	-0.05246	0.1863	0.03969	0.711903
Derived_OCT_measures	overall_average_retinal_pigment_epithelium_thickness_right	Bipolar disorder	0.0576	0.1854	0.0435	0.711903
Fundus_image_traits	alexnet_PC5	Amyotrophic lateral sclerosis	-0.1956	0.1876	0.1485	0.712279
Fundus_image_traits	resnet34_PC5	Cognitive function	0.0581	0.1872	0.04405	0.712279
Derived_OCT_measures	INL_RPE_thickness_right	Neuroticism (Miserable)	-0.03738	0.1876	0.02837	0.712279
Derived_OCT_measures	ISOS_RPE_thickness_central_subfield_left	Neuroticism (Lonely)	-0.05815	0.1874	0.04411	0.712279
Derived_OCT_measures	ISOS_RPE_thickness_central_subfield_right	Neuroticism (Guilt)	-0.05635	0.1875	0.04276	0.712279
Fundus_image_traits	googlenet_PC1	Alzheimer's disease	0.1242	0.1879	0.09428	0.712504
Fundus_image_traits	inception_PC6	ADHD	0.07518	0.1879	0.05709	0.712504
Fundus_image_traits	googlenet_PC3	Alzheimer's disease	-0.1239	0.1884	0.09423	0.713487
Fundus_image_traits	inception_PC2	Autism spectrum disorder	-0.1112	0.1884	0.08455	0.713487
Fundus_image_traits	inception_PC2	Neuroticism (Feel_nervous)	0.05397	0.1886	0.04105	0.71371
Fundus_image_traits	vgg19_PC2	Multiple disorders	-0.1551	0.1887	0.118	0.71371
Fundus_image_traits	googlenet_PC9	Depressive symptoms	-0.07075	0.1895	0.05392	0.714455
Fundus_image_traits	resnet34_PC5	Neuroticism (Lonely)	-0.07969	0.1891	0.06068	0.714455
Fundus_image_traits	vgg16_PC5	Amyotrophic lateral sclerosis	-0.1475	0.1894	0.1124	0.714455
Derived_OCT_measures	ISOS_RPE_thickness_inner_subfield_left	Anxiety disorder	-0.145	0.1894	0.1105	0.714455
Derived_OCT_measures	overall_macular_thickness_right	Amyotrophic lateral sclerosis	0.124	0.1895	0.09448	0.714455
Fundus_image_traits	vgg16_PC4	Multiple disorders	0.04813	0.1897	0.0367	0.714754
Fundus_image_traits	shufflenet_PC4	Numerical reasoning	-0.1807	0.1901	0.1379	0.715727
Derived_OCT_measures	INL_ELM_thickness_right	Education	-0.03656	0.1902	0.0279	0.715727
Derived_OCT_measures	RNFL_thickness_left	Depressive symptoms	-0.07344	0.1904	0.05608	0.716025
Fundus_image_traits	shufflenet_PC2	Neuroticism (Feel_nervous)	0.06071	0.1908	0.04641	0.716087
Fundus_image_traits	squeezenet_PC6	Worry subcluster (Neuroticism)	0.06148	0.1907	0.04698	0.716087
Derived_OCT_measures	ELM_ISOS_thickness_inner_subfield_left	Autism spectrum disorder	-0.08563	0.1908	0.06545	0.716087
Derived_OCT_measures	ELM_ISOS_thickness_outer_subfield_right	Bipolar disorder	0.06952	0.1909	0.05316	0.716087
Derived_OCT_measures	mean_of_vertical_disc_diameter_left	Alzheimer's disease	0.1086	0.1912	0.08309	0.716758
Fundus_image_traits	resnet18_PC3	Intelligence	0.05245	0.1914	0.04015	0.717054
Fundus_image_traits	vgg16_PC7	Neuroticism (Guilt)	0.06546	0.1916	0.05013	0.717349
Fundus_image_traits	squeezenet_PC9	Neuroticism (Suffer nerves)	0.06766	0.1918	0.05184	0.717645
Fundus_image_traits	inception_PC2	ADHD	0.06993	0.1923	0.05363	0.718075
Fundus_image_traits	inception_PC10	Neuroticism (Suffer nerves)	0.07932	0.1923	0.06083	0.718075
Fundus_image_traits	shufflenet_PC5	Depressive symptoms	-0.109	0.1924	0.08363	0.718075
Fundus_image_traits	vgg19_PC7	Risk tolerance	0.1334	0.1921	0.1022	0.718075
Fundus_image_traits	squeezenet_PC10	Neuroticism	0.3934	0.1928	0.302	0.718662
Derived_OCT_measures	ISOS_RPE_thickness_outer_subfield_left	Autism spectrum disorder	-0.05686	0.1927	0.04365	0.718662
Fundus_image_traits	alexnet_PC1	Bipolar disorder	-0.04472	0.1935	0.03439	0.719063
Fundus_image_traits	alexnet_PC1	Subjective well being	0.06178	0.1938	0.04755	0.719063
Fundus_image_traits	inception_PC1	Education	-0.03859	0.194	0.02971	0.719063
Fundus_image_traits	inception_PC2	Worry subcluster (Neuroticism)	0.04571	0.1932	0.03513	0.719063
Fundus_image_traits	inception_PC4	Neuroticism (Sum score)	-0.09339	0.1934	0.07181	0.719063
Fundus_image_traits	resnet50_PC7	Neuroticism (Irritable)	0.04952	0.1939	0.03811	0.719063
Fundus_image_traits	squeezenet_PC10	Major depressive disorder	0.3661	0.1931	0.2814	0.719063
Fundus_image_traits	vgg16_PC2	Autism spectrum disorder	0.1848	0.1936	0.1422	0.719063
Derived_OCT_measures	RNFL_thickness_right	Schizophrenia	0.04841	0.1937	0.03725	0.719063
Fundus_image_traits	alexnet_PC1	ADHD	0.04731	0.1943	0.03645	0.719116
Fundus_image_traits	mobilenet_PC1	Neuroticism (Miserable)	-0.04285	0.1945	0.03303	0.719116
Fundus_image_traits	resnet34_PC6	Neuroticism (Lonely)	-0.3547	0.1943	0.2733	0.719116
Fundus_image_traits	vgg19_PC3	Bipolar disorder	0.09161	0.1945	0.07061	0.719116
Fundus_image_traits	mobilenet_PC2	Neuroticism (Irritable)	-0.06015	0.1951	0.04643	0.720355
Fundus_image_traits	vgg16_PC4	Subjective well being	0.07628	0.1952	0.05888	0.720355
Derived_OCT_measures	ISOS_RPE_thickness_inner_subfield_right	Schizophrenia	-0.04727	0.1951	0.03649	0.720355
Fundus_image_traits	vgg19_PC7	Schizophrenia	-0.1178	0.1955	0.09102	0.720564
Derived_OCT_measures	INL_ELM_thickness_central_subfield_left	Worry subcluster (Neuroticism)	0.04946	0.1955	0.03821	0.720564
Fundus_image_traits	resnet18_PC1	Cognitive performance	-0.03833	0.1965	0.02968	0.721556
Fundus_image_traits	resnet18_PC7	Depressed subcluster (Neuroticism)	-0.04249	0.1964	0.03289	0.721556
Fundus_image_traits	vgg19_PC3	Neuroticism (Lonely)	0.0875	0.1962	0.0677	0.721556
Fundus_image_traits	vgg19_PC10	Autism spectrum disorder	0.1486	0.1964	0.115	0.721556
Derived_OCT_measures	INL_thickness_left	Neuroticism (Lonely)	0.04471	0.1965	0.03461	0.721556
Derived_OCT_measures	overall_macular_thickness_right	Education	-0.03376	0.196	0.02611	0.721556
Derived_OCT_measures	INL_RPE_thickness_right	Depression	-0.03919	0.1972	0.03039	0.723678
Fundus_image_traits	alexnet_PC5	Cannabis use disorder	0.09623	0.198	0.07475	0.726163
Derived_OCT_measures	overall_macular_thickness_left	Risk tolerance	0.04002	0.1986	0.03113	0.727913
Fundus_image_traits	resnet50_PC10	Depression	0.1518	0.1988	0.1181	0.728196
Fundus_image_traits	inception_PC4	Education	0.08223	0.2006	0.06425	0.728232
Fundus_image_traits	inception_PC6	Schizophrenia	-0.04345	0.2009	0.03397	0.728232
Fundus_image_traits	inception_PC8	Major depressive disorder	-0.1189	0.2007	0.09294	0.728232
Fundus_image_traits	mobilenet_PC2	Cannabis use disorder	-0.09461	0.1994	0.07372	0.728232
Fundus_image_traits	mobilenet_PC4	Depression	-0.07247	0.1993	0.05647	0.728232
Fundus_image_traits	resnet18_PC5	Autism spectrum disorder	0.1009	0.1995	0.07861	0.728232
Fundus_image_traits	resnet34_PC4	Multiple disorders	0.08125	0.1995	0.06333	0.728232
Fundus_image_traits	resnet34_PC8	Neuroticism (Fed_up)	-0.08128	0.2007	0.06352	0.728232
Fundus_image_traits	resnet50_PC5	ADHD	0.07016	0.1999	0.05474	0.728232
Fundus_image_traits	shufflenet_PC2	Autism spectrum disorder	-0.1104	0.1994	0.08605	0.728232
Fundus_image_traits	shufflenet_PC5	Anorexia nervosa	-0.09064	0.2006	0.07082	0.728232
Fundus_image_traits	vgg19_PC2	Neuroticism (Feel_nervous)	-0.1333	0.1998	0.104	0.728232
Fundus_image_traits	vgg19_PC5	Bipolar disorder	-0.05732	0.2009	0.04481	0.728232
Derived_OCT_measures	ISOS_RPE_thickness_left	Schizophrenia	-0.04108	0.2006	0.03209	0.728232
Derived_OCT_measures	INL_RPE_thickness_inner_subfield_right	Depression	-0.03932	0.2007	0.03073	0.728232
Derived_OCT_measures	ISOS_RPE_thickness_central_subfield_right	Subjective well being	0.07891	0.1998	0.06154	0.728232
Derived_OCT_measures	ISOS_RPE_thickness_outer_subfield_left	Stroke	-0.07723	0.2001	0.06028	0.728232
Fundus_image_traits	resnet18_PC6	Depressive symptoms	0.08376	0.2015	0.06557	0.729483
Fundus_image_traits	resnet50_PC1	Automobile speeding	0.04026	0.2025	0.03159	0.729483
Fundus_image_traits	shufflenet_PC8	Depressed subcluster (Neuroticism)	0.0483	0.2019	0.03785	0.729483
Fundus_image_traits	shufflenet_PC9	Neuroticism (Lonely)	0.09395	0.2024	0.07371	0.729483
Fundus_image_traits	vgg16_PC4	Stroke	0.06732	0.2019	0.05276	0.729483
Fundus_image_traits	vgg16_PC5	Cannabis use disorder	0.06362	0.2024	0.04991	0.729483
Derived_OCT_measures	GCIPL_thickness_left	Alzheimer's disease	0.1096	0.2024	0.08601	0.729483
Derived_OCT_measures	INL_thickness_right	Worry subcluster (Neuroticism)	0.03632	0.2021	0.02847	0.729483
Derived_OCT_measures	RNFL_thickness_left	Depression	-0.05492	0.2026	0.0431	0.729483
Derived_OCT_measures	ELM_ISOS_thickness_central_subfield_right	Neuroticism (Tense)	-0.05585	0.2022	0.04379	0.729483
Derived_OCT_measures	INL_ELM_thickness_outer_subfield_left	Numerical reasoning	-0.03379	0.2019	0.02648	0.729483
Derived_OCT_measures	INL_ELM_thickness_inner_subfield_right	ADHD	0.04446	0.2028	0.03491	0.72976
Fundus_image_traits	resnet34_PC2	Neuroticism (Irritable)	-0.06457	0.2031	0.05073	0.730395
Fundus_image_traits	inception_PC6	Risk tolerance	-0.05443	0.2033	0.04278	0.730671
Fundus_image_traits	mobilenet_PC2	Neuroticism (Guilt)	-0.064	0.2035	0.05033	0.730946
Fundus_image_traits	alexnet_PC9	Neuroticism (Fed_up)	-0.06787	0.2039	0.05342	0.731053
Fundus_image_traits	resnet34_PC7	Neuroticism	0.1472	0.2039	0.1158	0.731053
Derived_OCT_measures	ISOS_RPE_thickness_left	Alzheimer's disease	-0.1173	0.2039	0.09232	0.731053
Fundus_image_traits	googlenet_PC6	Education	-0.07307	0.2045	0.05759	0.732761
Derived_OCT_measures	INL_RPE_thickness_left	Education	0.03414	0.2049	0.02693	0.73375
Derived_OCT_measures	ISOS_RPE_thickness_outer_subfield_left	Neuroticism (Tense)	-0.04592	0.2054	0.03626	0.735096
Fundus_image_traits	googlenet_PC3	Depressive symptoms	0.07257	0.2063	0.05742	0.735122
Fundus_image_traits	googlenet_PC8	Numerical reasoning	0.04553	0.2064	0.03603	0.735122
Fundus_image_traits	mobilenet_PC7	Neuroticism	0.1306	0.206	0.1033	0.735122
Fundus_image_traits	resnet34_PC3	Autism spectrum disorder	0.08339	0.2064	0.06599	0.735122
Fundus_image_traits	shufflenet_PC7	Cognitive performance	0.1497	0.2064	0.1184	0.735122
Fundus_image_traits	squeezenet_PC9	Worry subcluster (Neuroticism)	0.0561	0.2058	0.04435	0.735122
Fundus_image_traits	squeezenet_PC10	Multiple disorders	0.1689	0.2058	0.1335	0.735122
Derived_OCT_measures	ELM_ISOS_thickness_inner_subfield_left	Depression	-0.04414	0.2061	0.03491	0.735122
Fundus_image_traits	resnet34_PC9	Neuroticism (Suffer nerves)	0.06444	0.2071	0.05108	0.735232
Fundus_image_traits	shufflenet_PC7	Numerical reasoning	0.1817	0.207	0.144	0.735232
Fundus_image_traits	vgg19_PC5	Education	-0.0435	0.2073	0.03449	0.735232
Derived_OCT_measures	ISOS_RPE_thickness_right	Intelligence	0.03889	0.2072	0.03083	0.735232
Derived_OCT_measures	INL_ELM_thickness_inner_subfield_left	Anorexia nervosa	-0.04974	0.207	0.03942	0.735232
Derived_OCT_measures	ISOS_RPE_thickness_inner_subfield_left	Alzheimer's disease	-0.1161	0.2073	0.09208	0.735232
Derived_OCT_measures	ISOS_RPE_thickness_outer_subfield_right	Neuroticism (Tense)	-0.04216	0.2067	0.03338	0.735232
Fundus_image_traits	inception_PC1	Neuroticism (Miserable)	-0.04084	0.2091	0.03251	0.737913
Fundus_image_traits	mobilenet_PC8	ADHD	0.08647	0.2098	0.06895	0.737913
Fundus_image_traits	resnet18_PC1	Major depressive disorder	0.1012	0.2088	0.08052	0.737913
Fundus_image_traits	resnet18_PC6	Neuroticism (Sum score)	0.0441	0.209	0.0351	0.737913
Fundus_image_traits	resnet50_PC4	Neuroticism (Fed_up)	-0.07641	0.2088	0.06079	0.737913
Fundus_image_traits	resnet50_PC5	Neuroticism (Mood)	-0.05351	0.2084	0.04254	0.737913
Fundus_image_traits	resnet50_PC9	Risk tolerance	-0.05165	0.2083	0.04105	0.737913
Fundus_image_traits	shufflenet_PC2	ADHD	0.06947	0.209	0.0553	0.737913
Fundus_image_traits	squeezenet_PC7	Subjective well being	-0.2061	0.2097	0.1643	0.737913
Fundus_image_traits	squeezenet_PC8	Neuroticism (Irritable)	0.05448	0.2088	0.04335	0.737913
Derived_OCT_measures	ELM_ISOS_thickness_central_subfield_left	Automobile speeding	0.05331	0.2092	0.04245	0.737913
Derived_OCT_measures	INL_RPE_thickness_inner_subfield_right	Subjective well being	0.05943	0.2098	0.04739	0.737913
Derived_OCT_measures	ISOS_RPE_thickness_central_subfield_right	Autism spectrum disorder	-0.07166	0.2096	0.05712	0.737913
Derived_OCT_measures	overall_average_retinal_pigment_epithelium_thickness_left	Neuroticism (Hurt)	0.05266	0.2095	0.04196	0.737913
Fundus_image_traits	googlenet_PC10	Risk tolerance	-0.04544	0.2102	0.03627	0.738443
Fundus_image_traits	mobilenet_PC6	Stroke	-0.09138	0.2102	0.07293	0.738443
Fundus_image_traits	mobilenet_PC4	Amyotrophic lateral sclerosis	-0.2141	0.2106	0.171	0.739409
Fundus_image_traits	shufflenet_PC10	Alcohol dependence	-0.2255	0.211	0.1802	0.739937
Derived_OCT_measures	ISOS_RPE_thickness_left	Neuroticism (Miserable)	-0.03978	0.211	0.0318	0.739937
Derived_OCT_measures	RNFL_thickness_left	Reaction time	-0.04434	0.2112	0.03546	0.7402
Fundus_image_traits	alexnet_PC10	Cognitive performance	0.08604	0.2123	0.06898	0.740898
Fundus_image_traits	googlenet_PC3	Cross disorders	0.0514	0.2119	0.04118	0.740898
Fundus_image_traits	googlenet_PC8	Automobile speeding	0.0538	0.2124	0.04315	0.740898
Fundus_image_traits	inception_PC1	Automobile speeding	0.0429	0.2118	0.03435	0.740898
Fundus_image_traits	mobilenet_PC8	Numerical reasoning	-0.06031	0.2116	0.04829	0.740898
Fundus_image_traits	squeezenet_PC4	Alcohol dependence	0.2073	0.2119	0.166	0.740898
Derived_OCT_measures	ISOS_RPE_thickness_left	Stroke	-0.07463	0.2123	0.05984	0.740898
Derived_OCT_measures	ELM_ISOS_thickness_central_subfield_left	ADHD	-0.06203	0.2121	0.04971	0.740898
Fundus_image_traits	shufflenet_PC9	Stroke	-0.1156	0.2126	0.0927	0.741072
Derived_OCT_measures	INL_ELM_thickness_inner_subfield_right	Neuroticism (Guilt)	0.03995	0.2127	0.03206	0.741072
Fundus_image_traits	vgg19_PC2	Neuroticism (Guilt)	-0.1619	0.213	0.13	0.741418
Derived_OCT_measures	GCIPL_thickness_right	Neuroticism (Suffer nerves)	0.0504	0.2132	0.04049	0.741418
Derived_OCT_measures	ISOS_RPE_thickness_central_subfield_right	Worry subcluster (Neuroticism)	-0.044	0.2133	0.03535	0.741418
Derived_OCT_measures	overall_macular_thickness_left	Cognitive performance	-0.03	0.2132	0.0241	0.741418
Fundus_image_traits	inception_PC6	Autism spectrum disorder	-0.06581	0.2149	0.05307	0.741666
Fundus_image_traits	mobilenet_PC7	Bipolar disorder	0.0603	0.2146	0.04859	0.741666
Fundus_image_traits	resnet18_PC5	Worry subcluster (Neuroticism)	-0.05866	0.2154	0.04735	0.741666
Fundus_image_traits	resnet34_PC7	Neuroticism (Fed_up)	0.06088	0.2136	0.04895	0.741666
Fundus_image_traits	resnet50_PC3	Automobile speeding	0.05777	0.2154	0.04663	0.741666
Fundus_image_traits	shufflenet_PC10	Schizophrenia	0.07094	0.2154	0.05727	0.741666
Fundus_image_traits	squeezenet_PC1	Cognitive function	-0.0391	0.2149	0.03153	0.741666
Fundus_image_traits	vgg16_PC5	Education	0.03673	0.2142	0.02957	0.741666
Fundus_image_traits	vgg16_PC9	Neuroticism (Tense)	-0.05779	0.2143	0.04653	0.741666
Fundus_image_traits	vgg16_PC9	Schizophrenia	-0.05701	0.2148	0.04596	0.741666
Fundus_image_traits	vgg19_PC5	Schizophrenia	0.05437	0.2153	0.04388	0.741666
Derived_OCT_measures	ELM_ISOS_thickness_left	Neuroticism (Fed_up)	-0.04453	0.2151	0.03592	0.741666
Derived_OCT_measures	INL_ELM_thickness_left	Cognitive performance	-0.02835	0.2144	0.02284	0.741666
Derived_OCT_measures	ISOS_RPE_thickness_left	Autism spectrum disorder	-0.05379	0.2146	0.04334	0.741666
Derived_OCT_measures	ELM_ISOS_thickness_inner_subfield_left	Neuroticism (Fed_up)	-0.04021	0.2139	0.03235	0.741666
Derived_OCT_measures	ELM_ISOS_thickness_inner_subfield_right	Automobile speeding	0.05045	0.215	0.04068	0.741666
Derived_OCT_measures	VCDR_regressed_left	Neuroticism (Sum score)	-0.03319	0.2155	0.0268	0.741666
Fundus_image_traits	resnet50_PC6	Schizophrenia	0.1089	0.2158	0.08801	0.741749
Fundus_image_traits	squeezenet_PC9	Stroke	0.09696	0.2159	0.07835	0.741749
Fundus_image_traits	vgg16_PC10	Cannabis use disorder	-0.09548	0.2158	0.07714	0.741749
Fundus_image_traits	mobilenet_PC10	Depression	0.04481	0.2161	0.03622	0.742006
Fundus_image_traits	googlenet_PC2	Neuroticism (Irritable)	-0.04684	0.2165	0.03791	0.742089
Fundus_image_traits	resnet50_PC6	Anxiety disorder	0.3492	0.2164	0.2825	0.742089
Fundus_image_traits	vgg16_PC7	Cognitive performance	-0.04573	0.2163	0.03699	0.742089
Fundus_image_traits	inception_PC6	Stroke	0.08954	0.2176	0.07262	0.743707
Fundus_image_traits	resnet34_PC7	ADHD	-0.08298	0.2171	0.06723	0.743707
Fundus_image_traits	resnet50_PC2	ADHD	0.07782	0.2176	0.06312	0.743707
Fundus_image_traits	vgg16_PC4	Depression	0.0455	0.2176	0.0369	0.743707
Derived_OCT_measures	ISOS_RPE_thickness_outer_subfield_left	Cognitive performance	0.03481	0.2173	0.02821	0.743707
Fundus_image_traits	mobilenet_PC2	Neuroticism (Hurt)	-0.06082	0.2179	0.04936	0.744128
Derived_OCT_measures	INL_ELM_thickness_inner_subfield_left	Alzheimer's disease	-0.1044	0.218	0.08476	0.744128
Derived_OCT_measures	INL_RPE_thickness_outer_subfield_right	Depression	-0.03747	0.2181	0.03042	0.744128
Fundus_image_traits	alexnet_PC9	Subjective well being	-0.08422	0.2186	0.06846	0.744189
Fundus_image_traits	inception_PC7	Bipolar disorder	0.06359	0.2195	0.0518	0.744189
Fundus_image_traits	resnet18_PC1	Alcohol dependence	-0.1121	0.2184	0.09107	0.744189
Fundus_image_traits	shufflenet_PC1	Automobile speeding	0.03985	0.2192	0.03244	0.744189
Fundus_image_traits	squeezenet_PC2	Depressive symptoms	-0.1901	0.2184	0.1545	0.744189
Fundus_image_traits	vgg19_PC9	Amyotrophic lateral sclerosis	-0.1079	0.2195	0.08784	0.744189
Derived_OCT_measures	INL_ELM_thickness_left	Cognitive function	-0.02959	0.2195	0.0241	0.744189
Derived_OCT_measures	ELM_ISOS_thickness_outer_subfield_left	Depressive symptoms	-0.08995	0.219	0.07318	0.744189
Derived_OCT_measures	ISOS_RPE_thickness_central_subfield_right	Risk tolerance	0.04858	0.2188	0.03951	0.744189
Derived_OCT_measures	ISOS_RPE_thickness_inner_subfield_right	Neuroticism (Hurt)	-0.04477	0.2192	0.03644	0.744189
Derived_OCT_measures	ISOS_RPE_thickness_outer_subfield_left	Intelligence	0.03547	0.2189	0.02885	0.744189
Fundus_image_traits	resnet34_PC9	Neuroticism (Miserable)	0.05929	0.2197	0.0483	0.744441
Fundus_image_traits	resnet18_PC7	Major depressive disorder	-0.105	0.22	0.08561	0.744519
Fundus_image_traits	resnet34_PC3	Major depressive disorder	0.1036	0.2199	0.08447	0.744519
Derived_OCT_measures	ISOS_RPE_thickness_inner_subfield_left	Amyotrophic lateral sclerosis	0.1233	0.2201	0.1005	0.744519
Fundus_image_traits	resnet18_PC3	Numerical reasoning	0.05419	0.2204	0.04421	0.744683
Fundus_image_traits	resnet34_PC2	Automobile speeding	0.0632	0.2204	0.05157	0.744683
Fundus_image_traits	resnet34_PC7	Worry subcluster (Neuroticism)	0.05247	0.2207	0.04285	0.745271
Fundus_image_traits	resnet34_PC8	Alcohol dependence	-0.2352	0.2209	0.1922	0.745522
Fundus_image_traits	alexnet_PC4	Neuroticism (Mood)	0.04486	0.2214	0.03668	0.746184
Fundus_image_traits	resnet34_PC1	Neuroticism (Miserable)	-0.04015	0.2214	0.03283	0.746184
Fundus_image_traits	squeezenet_PC9	Neuroticism (Lonely)	0.06504	0.2216	0.05322	0.746184
Derived_OCT_measures	Disc_diameter_trans_left	ADHD	-0.05053	0.2215	0.04133	0.746184
Fundus_image_traits	alexnet_PC1	Numerical reasoning	-0.03636	0.2235	0.02987	0.747904
Fundus_image_traits	mobilenet_PC9	Automobile speeding	0.1363	0.2235	0.112	0.747904
Fundus_image_traits	resnet34_PC10	Neuroticism (Fed_up)	0.04267	0.223	0.03502	0.747904
Fundus_image_traits	vgg16_PC2	Neuroticism (Miserable)	-0.1192	0.2231	0.09788	0.747904
Fundus_image_traits	vgg16_PC5	Depression	0.04344	0.2231	0.03566	0.747904
Fundus_image_traits	vgg16_PC9	Risk tolerance	-0.05737	0.2224	0.04702	0.747904
Fundus_image_traits	vgg19_PC7	Cognitive performance	0.09295	0.2235	0.07635	0.747904
Derived_OCT_measures	GCIPL_thickness_right	Cannabis use disorder	-0.05967	0.2231	0.04897	0.747904
Derived_OCT_measures	RNFL_thickness_right	Major depressive disorder	-0.1145	0.2223	0.0938	0.747904
Derived_OCT_measures	ISOS_RPE_thickness_inner_subfield_right	Numerical reasoning	0.04465	0.2232	0.03666	0.747904
Derived_OCT_measures	ISOS_RPE_thickness_outer_subfield_right	Intelligence	0.03632	0.2232	0.02982	0.747904
Fundus_image_traits	alexnet_PC9	Cognitive function	0.05408	0.2239	0.04446	0.74882
Fundus_image_traits	mobilenet_PC1	Automobile speeding	0.03972	0.2246	0.03271	0.748958
Fundus_image_traits	resnet50_PC2	Neuroticism (Irritable)	-0.05898	0.2247	0.04857	0.748958
Fundus_image_traits	shufflenet_PC10	Intelligence	0.05197	0.2244	0.04278	0.748958
Fundus_image_traits	vgg19_PC2	Bipolar disorder	-0.1595	0.2245	0.1313	0.748958
Fundus_image_traits	vgg19_PC5	Neuroticism (Lonely)	0.05902	0.2241	0.04855	0.748958
Derived_OCT_measures	ISOS_RPE_thickness_right	Neuroticism (Tense)	-0.04249	0.2243	0.03496	0.748958
Derived_OCT_measures	INL_RPE_thickness_outer_subfield_right	Anorexia nervosa	-0.04021	0.225	0.03314	0.749536
Fundus_image_traits	squeezenet_PC7	Neuroticism (Mood)	0.1171	0.2255	0.09662	0.750601
Derived_OCT_measures	INL_RPE_thickness_central_subfield_right	Neuroticism	0.1103	0.2256	0.091	0.750601
Derived_OCT_measures	ISOS_RPE_thickness_inner_subfield_right	Cognitive performance	0.04088	0.2257	0.03374	0.750601
Fundus_image_traits	resnet50_PC3	Major depressive disorder	0.1177	0.2261	0.09724	0.75151
Fundus_image_traits	resnet34_PC8	Anorexia nervosa	-0.09402	0.2265	0.07775	0.751995
Derived_OCT_measures	ISOS_RPE_thickness_inner_subfield_left	Risk tolerance	0.04047	0.2265	0.03346	0.751995
Fundus_image_traits	resnet18_PC10	Cross disorders	0.0573	0.2268	0.04741	0.752569
Fundus_image_traits	inception_PC8	Neuroticism	-0.1261	0.2276	0.1045	0.753114
Fundus_image_traits	inception_PC10	ADHD	0.08891	0.2272	0.07362	0.753114
Fundus_image_traits	shufflenet_PC1	Intelligence	-0.03431	0.2276	0.02843	0.753114
Fundus_image_traits	vgg16_PC7	Stroke	0.09079	0.2274	0.07522	0.753114
Derived_OCT_measures	INL_ELM_thickness_left	Intelligence	-0.027	0.2275	0.02238	0.753114
Fundus_image_traits	alexnet_PC5	Depressed subcluster (Neuroticism)	-0.05708	0.2281	0.04735	0.753836
Fundus_image_traits	resnet18_PC7	Neuroticism (Fed_up)	-0.04326	0.2282	0.03589	0.753836
Derived_OCT_measures	ELM_ISOS_thickness_central_subfield_left	Autism spectrum disorder	-0.08202	0.228	0.06804	0.753836
Fundus_image_traits	alexnet_PC3	Cognitive performance	-0.05159	0.2291	0.0429	0.754705
Fundus_image_traits	resnet34_PC10	Stroke	-0.06725	0.229	0.05591	0.754705
Fundus_image_traits	resnet34_PC10	Worry subcluster (Neuroticism)	0.0412	0.2291	0.03426	0.754705
Fundus_image_traits	resnet50_PC9	ADHD	-0.06733	0.2291	0.05599	0.754705
Fundus_image_traits	vgg16_PC2	Neuroticism (Suffer nerves)	-0.1372	0.2289	0.114	0.754705
Fundus_image_traits	resnet18_PC1	Cognitive function	-0.04149	0.2294	0.03451	0.754853
Derived_OCT_measures	ELM_ISOS_thickness_central_subfield_right	ADHD	-0.05904	0.2293	0.04912	0.754853
Derived_OCT_measures	Disc_diameter_trans_left	Neuroticism (Suffer nerves)	-0.04322	0.2296	0.03598	0.755092
Fundus_image_traits	resnet18_PC9	Multiple disorders	0.08454	0.2299	0.07042	0.755174
Fundus_image_traits	resnet34_PC1	Schizophrenia	-0.03755	0.2306	0.03132	0.755174
Fundus_image_traits	resnet34_PC8	Neuroticism (Mood)	-0.08187	0.2307	0.06831	0.755174
Fundus_image_traits	resnet50_PC7	Neuroticism (Mood)	0.04021	0.2309	0.03356	0.755174
Fundus_image_traits	shufflenet_PC9	ADHD	-0.08725	0.2301	0.07271	0.755174
Fundus_image_traits	squeezenet_PC3	Numerical reasoning	0.04728	0.23	0.03939	0.755174
Fundus_image_traits	vgg16_PC5	Subjective well being	0.07409	0.2305	0.06179	0.755174
Fundus_image_traits	vgg19_PC10	Schizophrenia	0.09971	0.2309	0.08322	0.755174
Derived_OCT_measures	ELM_ISOS_thickness_inner_subfield_left	Depressive symptoms	-0.07531	0.2307	0.06284	0.755174
Derived_OCT_measures	ISOS_RPE_thickness_inner_subfield_left	Neuroticism (Tense)	-0.04678	0.2306	0.03902	0.755174
Fundus_image_traits	shufflenet_PC2	Neuroticism (Sum score)	0.04813	0.2311	0.04019	0.755411
Fundus_image_traits	inception_PC7	Neuroticism (Hurt)	0.05643	0.2313	0.04714	0.755648
Fundus_image_traits	mobilenet_PC7	Reaction time	0.05157	0.2316	0.0431	0.755794
Fundus_image_traits	resnet34_PC9	Amyotrophic lateral sclerosis	-0.1745	0.2316	0.1459	0.755794
Fundus_image_traits	shufflenet_PC2	Neuroticism (Lonely)	0.06118	0.2322	0.05122	0.756086
Fundus_image_traits	vgg16_PC10	Schizophrenia	0.06478	0.2319	0.05418	0.756086
Fundus_image_traits	vgg19_PC10	Stroke	-0.1557	0.2321	0.1303	0.756086
Derived_OCT_measures	VCDR_left	Amyotrophic lateral sclerosis	-0.1331	0.2322	0.1114	0.756086
Fundus_image_traits	alexnet_PC7	Cognitive performance	0.04405	0.2334	0.03697	0.757495
Fundus_image_traits	resnet34_PC5	ADHD	-0.07289	0.233	0.06112	0.757495
Fundus_image_traits	resnet34_PC5	Cognitive performance	0.05322	0.2334	0.04466	0.757495
Fundus_image_traits	resnet34_PC10	Neuroticism (Sum score)	0.0398	0.2332	0.03339	0.757495
Fundus_image_traits	resnet50_PC4	Bipolar disorder	0.08129	0.2328	0.06812	0.757495
Fundus_image_traits	resnet50_PC10	Neuroticism (Lonely)	0.1679	0.2333	0.1409	0.757495
Fundus_image_traits	alexnet_PC2	Neuroticism (Suffer nerves)	0.1252	0.2364	0.1057	0.757682
Fundus_image_traits	alexnet_PC4	Neuroticism (Guilt)	0.05863	0.2352	0.04939	0.757682
Fundus_image_traits	googlenet_PC1	Neuroticism (Fed_up)	-0.04385	0.2359	0.03699	0.757682
Fundus_image_traits	resnet18_PC7	Neuroticism (Guilt)	-0.05388	0.2342	0.04529	0.757682
Fundus_image_traits	resnet34_PC5	Depressed subcluster (Neuroticism)	-0.0531	0.2351	0.04472	0.757682
Fundus_image_traits	resnet50_PC3	Depressed subcluster (Neuroticism)	-0.04538	0.2364	0.03833	0.757682
Fundus_image_traits	shufflenet_PC4	Cannabis use disorder	0.2618	0.236	0.2209	0.757682
Fundus_image_traits	shufflenet_PC5	Neuroticism (Fed_up)	-0.07316	0.2339	0.06146	0.757682
Fundus_image_traits	shufflenet_PC5	Neuroticism (Hurt)	0.06647	0.2354	0.05602	0.757682
Fundus_image_traits	shufflenet_PC8	Neuroticism (Guilt)	0.05172	0.2356	0.04361	0.757682
Fundus_image_traits	squeezenet_PC8	Depressive symptoms	0.07888	0.2336	0.06622	0.757682
Fundus_image_traits	vgg16_PC3	Neuroticism (Hurt)	-0.06165	0.2362	0.05205	0.757682
Fundus_image_traits	vgg19_PC8	Multiple disorders	0.05102	0.2354	0.043	0.757682
Fundus_image_traits	vgg19_PC9	Multiple disorders	0.04006	0.2356	0.03377	0.757682
Derived_OCT_measures	INL_ELM_thickness_left	ADHD	0.04137	0.2363	0.03493	0.757682
Derived_OCT_measures	INL_ELM_thickness_left	Major depressive disorder	0.06966	0.235	0.05865	0.757682
Derived_OCT_measures	ISOS_RPE_thickness_left	Neuroticism (Guilt)	-0.04556	0.2362	0.03846	0.757682
Derived_OCT_measures	INL_thickness_left	Amyotrophic lateral sclerosis	0.1205	0.2343	0.1013	0.757682
Derived_OCT_measures	Disc_diameter_trans_left	Autism spectrum disorder	-0.04907	0.2345	0.04127	0.757682
Derived_OCT_measures	INL_ELM_thickness_outer_subfield_right	Anorexia nervosa	-0.04313	0.2363	0.03642	0.757682
Derived_OCT_measures	ISOS_RPE_thickness_inner_subfield_right	Neuroticism (Feel_nervous)	-0.04469	0.2358	0.0377	0.757682
Derived_OCT_measures	overall_average_retinal_pigment_epithelium_thickness_right	Neuroticism (Sum score)	0.04631	0.2356	0.03905	0.757682
Derived_OCT_measures	VCDR_regressed_left	Worry subcluster (Neuroticism)	-0.03574	0.2338	0.03002	0.757682
Derived_OCT_measures	INL_RPE_thickness_left	Neuroticism (Lonely)	-0.03996	0.2367	0.03377	0.758234
Fundus_image_traits	alexnet_PC7	Neuroticism (Feel_nervous)	0.05096	0.2371	0.04311	0.758694
Fundus_image_traits	squeezenet_PC2	Cognitive function	0.112	0.237	0.09474	0.758694
Fundus_image_traits	alexnet_PC4	Autism spectrum disorder	0.1102	0.2374	0.09329	0.759244
Fundus_image_traits	vgg16_PC8	Neuroticism (Feel_nervous)	-0.06178	0.2376	0.05231	0.759474
Fundus_image_traits	googlenet_PC9	Multiple disorders	-0.04355	0.2388	0.03697	0.760846
Fundus_image_traits	mobilenet_PC5	Education	0.08707	0.2388	0.07391	0.760846
Fundus_image_traits	resnet50_PC10	Neuroticism	-0.4182	0.2388	0.355	0.760846
Fundus_image_traits	squeezenet_PC5	Neuroticism (Guilt)	0.0517	0.2387	0.04388	0.760846
Derived_OCT_measures	RNFL_thickness_right	Alzheimer's disease	-0.1202	0.2384	0.1019	0.760846
Derived_OCT_measures	INL_RPE_thickness_outer_subfield_right	Anxiety disorder	-0.1154	0.2382	0.09781	0.760846
Fundus_image_traits	resnet34_PC2	Schizophrenia	-0.05971	0.2391	0.05072	0.76112
Fundus_image_traits	shufflenet_PC5	Multiple disorders	0.07039	0.2392	0.05981	0.76112
Fundus_image_traits	squeezenet_PC1	Bipolar disorder	-0.03904	0.2393	0.03318	0.76112
Derived_OCT_measures	INL_RPE_thickness_inner_subfield_left	Neuroticism (Mood)	-0.035	0.2394	0.02975	0.76112
Fundus_image_traits	alexnet_PC10	Intelligence	0.08044	0.2406	0.06854	0.761752
Fundus_image_traits	googlenet_PC4	Neuroticism (Feel_nervous)	0.2625	0.242	0.2244	0.761752
Fundus_image_traits	inception_PC4	Neuroticism (Tense)	-0.1015	0.2414	0.08664	0.761752
Fundus_image_traits	inception_PC10	Neuroticism (Feel_nervous)	0.05803	0.2432	0.04972	0.761752
Fundus_image_traits	mobilenet_PC1	Education	-0.03354	0.2408	0.0286	0.761752
Fundus_image_traits	mobilenet_PC1	Schizophrenia	-0.03628	0.2429	0.03106	0.761752
Fundus_image_traits	resnet18_PC5	Neuroticism (Suffer nerves)	-0.06715	0.2411	0.05728	0.761752
Fundus_image_traits	resnet18_PC9	Subjective well being	0.107	0.2425	0.09158	0.761752
Fundus_image_traits	shufflenet_PC5	Autism spectrum disorder	-0.09907	0.241	0.08449	0.761752
Fundus_image_traits	shufflenet_PC5	Neuroticism (Irritable)	-0.06516	0.2427	0.05578	0.761752
Fundus_image_traits	shufflenet_PC8	Neuroticism (Irritable)	0.0505	0.2427	0.04323	0.761752
Fundus_image_traits	squeezenet_PC3	Cognitive function	0.04216	0.2406	0.03593	0.761752
Fundus_image_traits	squeezenet_PC9	Reaction time	0.05016	0.2424	0.04291	0.761752
Fundus_image_traits	vgg16_PC2	Neuroticism (Lonely)	0.1375	0.2414	0.1174	0.761752
Fundus_image_traits	vgg16_PC5	Neuroticism (Tense)	0.03953	0.2411	0.03372	0.761752
Fundus_image_traits	vgg16_PC8	Neuroticism (Guilt)	-0.07089	0.2432	0.06074	0.761752
Fundus_image_traits	vgg16_PC9	Alcohol dependence	-0.1512	0.2424	0.1293	0.761752
Fundus_image_traits	vgg19_PC10	Alzheimer's disease	-0.2559	0.243	0.2192	0.761752
Derived_OCT_measures	INL_ELM_thickness_right	Anorexia nervosa	-0.04313	0.2416	0.03683	0.761752
Derived_OCT_measures	INL_RPE_thickness_left	Neuroticism (Miserable)	-0.03272	0.2418	0.02795	0.761752
Derived_OCT_measures	ISOS_RPE_thickness_left	Neuroticism (Tense)	-0.0429	0.2401	0.03652	0.761752
Derived_OCT_measures	ISOS_RPE_thickness_right	Neuroticism (Hurt)	-0.03765	0.2421	0.03219	0.761752
Derived_OCT_measures	ISOS_RPE_thickness_central_subfield_right	Depressed subcluster (Neuroticism)	-0.04131	0.241	0.03523	0.761752
Derived_OCT_measures	ISOS_RPE_thickness_central_subfield_right	Education	0.0458	0.2426	0.03919	0.761752
Derived_OCT_measures	overall_average_retinal_pigment_epithelium_thickness_left	Bipolar disorder	0.05206	0.2404	0.04434	0.761752
Derived_OCT_measures	overall_average_retinal_pigment_epithelium_thickness_left	Depressive symptoms	0.0639	0.2432	0.05475	0.761752
Derived_OCT_measures	overall_macular_thickness_left	Cognitive function	-0.03196	0.2425	0.02735	0.761752
Derived_OCT_measures	VCDR_regressed_left	Neuroticism (Mood)	-0.03582	0.2412	0.03056	0.761752
Fundus_image_traits	alexnet_PC8	Worry subcluster (Neuroticism)	0.0509	0.2442	0.0437	0.762867
Fundus_image_traits	mobilenet_PC9	Stroke	0.2203	0.2438	0.189	0.762867
Fundus_image_traits	resnet18_PC2	Depressed subcluster (Neuroticism)	-0.03694	0.244	0.03171	0.762867
Fundus_image_traits	shufflenet_PC1	Alcohol dependence	-0.1018	0.2439	0.08735	0.762867
Fundus_image_traits	vgg16_PC9	Cross disorders	-0.07831	0.2442	0.06725	0.762867
Derived_OCT_measures	INL_ELM_thickness_inner_subfield_right	Stroke	0.05697	0.2444	0.04894	0.76309
Derived_OCT_measures	ELM_ISOS_thickness_outer_subfield_left	Anxiety disorder	0.1724	0.2448	0.1483	0.763534
Derived_OCT_measures	mean_of_vertical_disc_diameter_left	Neuroticism	0.089	0.2448	0.07652	0.763534
Fundus_image_traits	googlenet_PC8	Cannabis use disorder	-0.08128	0.2456	0.07	0.763927
Fundus_image_traits	googlenet_PC9	Education	0.04016	0.2457	0.03459	0.763927
Fundus_image_traits	resnet50_PC2	Autism spectrum disorder	-0.109	0.2457	0.09388	0.763927
Fundus_image_traits	resnet50_PC4	Depressed subcluster (Neuroticism)	-0.06679	0.2454	0.0575	0.763927
Derived_OCT_measures	ISOS_RPE_thickness_right	Subjective well being	0.05571	0.2453	0.04795	0.763927
Derived_OCT_measures	mean_of_vertical_disc_diameter_left	Cannabis use disorder	-0.05885	0.2453	0.05065	0.763927
Derived_OCT_measures	INL_RPE_thickness_central_subfield_left	Anxiety disorder	-0.1293	0.2459	0.1114	0.764148
Fundus_image_traits	resnet34_PC10	Subjective well being	-0.06896	0.2468	0.05954	0.766141
Fundus_image_traits	resnet50_PC1	Alcohol dependence	-0.09964	0.2468	0.08604	0.766141
Fundus_image_traits	resnet18_PC1	Subjective well being	0.05874	0.2471	0.05074	0.766178
Fundus_image_traits	vgg16_PC4	Depressive symptoms	-0.06747	0.2472	0.05831	0.766178
Fundus_image_traits	vgg19_PC3	Alcohol dependence	-0.1996	0.2471	0.1724	0.766178
Fundus_image_traits	inception_PC3	Anxiety disorder	0.16	0.2477	0.1384	0.766524
Fundus_image_traits	resnet34_PC2	ADHD	-0.07828	0.2475	0.0677	0.766524
Fundus_image_traits	resnet50_PC9	Neuroticism (Miserable)	0.04386	0.2477	0.03794	0.766524
Fundus_image_traits	alexnet_PC3	Depressed subcluster (Neuroticism)	0.05658	0.2498	0.04916	0.766614
Fundus_image_traits	googlenet_PC10	Neuroticism (Hurt)	-0.04839	0.2495	0.04202	0.766614
Fundus_image_traits	mobilenet_PC8	Automobile speeding	-0.05673	0.2495	0.04926	0.766614
Fundus_image_traits	resnet18_PC5	Schizophrenia	-0.05877	0.2495	0.05103	0.766614
Fundus_image_traits	resnet50_PC3	Neuroticism (Miserable)	-0.04934	0.2494	0.04284	0.766614
Fundus_image_traits	resnet50_PC5	Cross disorders	-0.0616	0.2488	0.05341	0.766614
Fundus_image_traits	squeezenet_PC2	Cannabis use disorder	-0.2043	0.2479	0.1768	0.766614
Fundus_image_traits	squeezenet_PC2	Neuroticism (Miserable)	-0.1146	0.249	0.09939	0.766614
Fundus_image_traits	squeezenet_PC7	Major depressive disorder	0.2583	0.2482	0.2237	0.766614
Fundus_image_traits	squeezenet_PC8	Alcohol dependence	-0.1356	0.2493	0.1177	0.766614
Fundus_image_traits	squeezenet_PC9	Intelligence	-0.04254	0.2489	0.03689	0.766614
Fundus_image_traits	vgg19_PC10	Automobile speeding	0.08985	0.2487	0.07789	0.766614
Derived_OCT_measures	ELM_ISOS_thickness_left	ADHD	-0.06041	0.2486	0.05235	0.766614
Derived_OCT_measures	INL_thickness_right	Autism spectrum disorder	-0.07255	0.2498	0.06304	0.766614
Derived_OCT_measures	INL_RPE_thickness_outer_subfield_left	Anxiety disorder	-0.1073	0.2498	0.09328	0.766614
Derived_OCT_measures	VCDR_left	Cross disorders	-0.04073	0.2498	0.03539	0.766614
Fundus_image_traits	squeezenet_PC9	Neuroticism (Feel_nervous)	0.05381	0.2501	0.04678	0.767137
Fundus_image_traits	squeezenet_PC1	Subjective well being	0.05371	0.2504	0.04673	0.767263
Fundus_image_traits	vgg16_PC1	Bipolar disorder	-0.03744	0.2504	0.03258	0.767263
Fundus_image_traits	resnet34_PC8	Neuroticism	-0.1941	0.2506	0.169	0.767479
Derived_OCT_measures	INL_ELM_thickness_central_subfield_left	Reaction time	0.03862	0.2509	0.03363	0.767604
Derived_OCT_measures	VCDR_left	Neuroticism (Hurt)	-0.03641	0.2509	0.03171	0.767604
Fundus_image_traits	mobilenet_PC1	Alcohol dependence	-0.1001	0.2511	0.0872	0.767819
Fundus_image_traits	inception_PC6	Neuroticism (Tense)	-0.0495	0.2515	0.04317	0.768645
Fundus_image_traits	vgg19_PC4	Major depressive disorder	0.09462	0.252	0.0826	0.769776
Fundus_image_traits	mobilenet_PC6	Neuroticism	-0.1235	0.2525	0.1079	0.770112
Fundus_image_traits	resnet50_PC4	ADHD	-0.09475	0.2524	0.08279	0.770112
Derived_OCT_measures	RNFL_thickness_right	Neuroticism (Mood)	-0.04626	0.2524	0.04042	0.770112
Fundus_image_traits	alexnet_PC5	Neuroticism (Fed_up)	-0.05714	0.2535	0.05004	0.770385
Fundus_image_traits	inception_PC1	Major depressive disorder	0.09093	0.2535	0.07964	0.770385
Fundus_image_traits	mobilenet_PC6	Autism spectrum disorder	0.07257	0.2533	0.06352	0.770385
Fundus_image_traits	resnet18_PC2	Neuroticism (Fed_up)	-0.03942	0.2528	0.03448	0.770385
Fundus_image_traits	resnet50_PC4	Neuroticism (Mood)	-0.07169	0.2532	0.06274	0.770385
Fundus_image_traits	resnet50_PC5	Neuroticism (Sum score)	-0.0424	0.2535	0.03713	0.770385
Fundus_image_traits	vgg16_PC5	Neuroticism (Mood)	0.03359	0.2534	0.02941	0.770385
Fundus_image_traits	alexnet_PC2	Subjective well being	0.1578	0.2538	0.1383	0.770444
Fundus_image_traits	resnet18_PC9	Amyotrophic lateral sclerosis	0.2233	0.2541	0.1958	0.770444
Fundus_image_traits	resnet50_PC2	Depressive symptoms	-0.09212	0.2539	0.08074	0.770444
Fundus_image_traits	squeezenet_PC5	Neuroticism (Lonely)	0.05238	0.2543	0.04594	0.770444
Fundus_image_traits	squeezenet_PC7	Intelligence	-0.09267	0.2543	0.08129	0.770444
Derived_OCT_measures	RNFL_thickness_left	Neuroticism	-0.1029	0.2541	0.09025	0.770444
Fundus_image_traits	resnet18_PC9	Reaction time	0.06092	0.2548	0.05349	0.771565
Fundus_image_traits	resnet18_PC2	Neuroticism (Mood)	-0.03605	0.2551	0.03167	0.771684
Fundus_image_traits	resnet50_PC5	Bipolar disorder	-0.05475	0.255	0.0481	0.771684
Fundus_image_traits	alexnet_PC3	Numerical reasoning	-0.05347	0.2567	0.04714	0.771722
Fundus_image_traits	alexnet_PC6	Education	0.1448	0.2572	0.1278	0.771722
Fundus_image_traits	alexnet_PC9	Reaction time	-0.05305	0.2574	0.04684	0.771722
Fundus_image_traits	inception_PC8	Amyotrophic lateral sclerosis	-0.1707	0.2571	0.1507	0.771722
Fundus_image_traits	mobilenet_PC7	Neuroticism (Lonely)	0.05918	0.2581	0.05233	0.771722
Fundus_image_traits	resnet18_PC3	Cognitive performance	0.04595	0.2579	0.04061	0.771722
Fundus_image_traits	resnet18_PC5	Bipolar disorder	-0.06247	0.2559	0.05499	0.771722
Fundus_image_traits	resnet34_PC5	Amyotrophic lateral sclerosis	-0.1831	0.2574	0.1617	0.771722
Fundus_image_traits	resnet34_PC5	Bipolar disorder	-0.07485	0.2571	0.06605	0.771722
Fundus_image_traits	resnet34_PC5	Numerical reasoning	0.05409	0.2553	0.04755	0.771722
Fundus_image_traits	resnet34_PC7	Depressed subcluster (Neuroticism)	0.04982	0.2563	0.04389	0.771722
Fundus_image_traits	resnet34_PC8	Depressed subcluster (Neuroticism)	-0.06957	0.2578	0.06147	0.771722
Fundus_image_traits	resnet34_PC10	Intelligence	0.03097	0.2581	0.02739	0.771722
Fundus_image_traits	resnet50_PC3	Depressive symptoms	0.07583	0.2566	0.06684	0.771722
Fundus_image_traits	resnet50_PC5	Neuroticism (Hurt)	-0.05597	0.2578	0.04945	0.771722
Fundus_image_traits	shufflenet_PC3	Automobile speeding	0.04738	0.2585	0.04193	0.771722
Fundus_image_traits	shufflenet_PC8	Autism spectrum disorder	0.08114	0.257	0.07159	0.771722
Fundus_image_traits	squeezenet_PC2	Autism spectrum disorder	0.1687	0.2584	0.1492	0.771722
Fundus_image_traits	squeezenet_PC10	Education	-0.112	0.2585	0.09909	0.771722
Fundus_image_traits	vgg16_PC2	Cognitive function	0.09867	0.2585	0.08732	0.771722
Fundus_image_traits	vgg16_PC8	Reaction time	0.05528	0.2556	0.04862	0.771722
Fundus_image_traits	vgg19_PC2	Worry subcluster (Neuroticism)	-0.1088	0.2555	0.09569	0.771722
Derived_OCT_measures	ISOS_RPE_thickness_right	Anxiety disorder	-0.1242	0.2563	0.1094	0.771722
Derived_OCT_measures	ISOS_RPE_thickness_central_subfield_left	Intelligence	-0.03435	0.2575	0.03034	0.771722
Derived_OCT_measures	ISOS_RPE_thickness_outer_subfield_left	Amyotrophic lateral sclerosis	0.1107	0.2574	0.09778	0.771722
Derived_OCT_measures	ISOS_RPE_thickness_outer_subfield_right	Autism spectrum disorder	-0.05017	0.2584	0.04439	0.771722
Fundus_image_traits	alexnet_PC2	Cannabis use disorder	0.1728	0.2591	0.1531	0.77201
Fundus_image_traits	alexnet_PC10	Neuroticism (Tense)	-0.1103	0.2596	0.09781	0.77201
Fundus_image_traits	googlenet_PC6	Neuroticism	-0.2057	0.2599	0.1826	0.77201
Fundus_image_traits	inception_PC4	Depressive symptoms	0.1412	0.2596	0.1253	0.77201
Fundus_image_traits	inception_PC5	Neuroticism (Guilt)	-0.07019	0.2598	0.06228	0.77201
Fundus_image_traits	mobilenet_PC3	Cannabis use disorder	0.06398	0.2591	0.05669	0.77201
Fundus_image_traits	resnet34_PC7	Neuroticism (Irritable)	0.05109	0.2593	0.04529	0.77201
Fundus_image_traits	shufflenet_PC1	Numerical reasoning	-0.03656	0.2595	0.03243	0.77201
Fundus_image_traits	vgg19_PC2	Neuroticism (Irritable)	-0.128	0.2597	0.1136	0.77201
Derived_OCT_measures	ISOS_RPE_thickness_central_subfield_right	Major depressive disorder	-0.09657	0.2593	0.08562	0.77201
Fundus_image_traits	googlenet_PC5	Schizophrenia	0.0614	0.2601	0.05452	0.772063
Fundus_image_traits	googlenet_PC8	Anxiety disorder	0.1676	0.2605	0.1489	0.772063
Fundus_image_traits	resnet50_PC4	Multiple disorders	0.08251	0.2604	0.07332	0.772063
Fundus_image_traits	squeezenet_PC8	Multiple disorders	0.05528	0.2602	0.0491	0.772063
[truncated: 4,086 more rows]
