# Supplementary material for: Eye-brain connections revealed by multimodal retinal and brain imaging genetics
Source: Nat Commun. 2024 Jul 18;15:6064. doi: 10.1038/s41467-024-50309-w (PMC11258354; doi:10.1038/s41467-024-50309-w)
Supplement: Supplementary file 13 — Supplementary Data 10 [file 41467_2024_50309_MOESM13_ESM.xlsx]

## Sheet: Epigenome_tissues
Supplementary Data 10. LDSC partitioned heritability enrichment analysis for regulatory elements of multiple tissue an cell types from the Roadmap Epigenomics Consortium.
Traits	Tissue	Prop._SNPs	Prop._h2	Prop._h2_std_error	Enrichment	Enrichment_std_error	Enrichment_p	Coefficient	Coefficient_std_error	Coefficient_z.score
VCDR_regressed_left	FAT.MSC.DR.ADIP	0.0636082	0.51648	0.0664465	8.11971	1.04462	2.71e-11	2.03e-07	5e-08	4.0604
INL_ELM_thickness_right	BRN.ANT.CAUD	0.0458656	0.329687	0.0410234	7.18811	0.894425	6.28e-11	2.24e-07	7.69e-08	2.91661
INL_ELM_thickness_inner_subfield_right	BRN.ANT.CAUD	0.0458656	0.365076	0.0477577	7.95969	1.04125	1.32e-10	2.14e-07	6.94e-08	3.08348
INL_ELM_thickness_inner_subfield_right	BRN.SUB.NIG	0.0447252	0.328672	0.0435685	7.3487	0.974138	1.63e-10	1.65e-07	5.81e-08	2.83914
INL_ELM_thickness_inner_subfield_right	BRN.HIPP.MID	0.050066	0.336872	0.0429423	6.72855	0.857714	1.66e-10	1.33e-07	5.63e-08	2.36216
INL_ELM_thickness_right	BRN.HIPP.MID	0.050066	0.306289	0.0387308	6.11772	0.773596	2.59e-10	1.39e-07	6.34e-08	2.19393
INL_ELM_thickness_inner_subfield_right	BRN.CING.GYR	0.0430665	0.314619	0.0414535	7.30541	0.962545	2.83e-10	1.53e-07	6.38e-08	2.39659
VCDR_regressed_left	FAT.ADIP.DR.MSC	0.0779216	0.583699	0.0786062	7.49086	1.00879	5.11e-10	2.08e-07	5.06e-08	4.11884
INL_ELM_thickness_right	BRN.SUB.NIG	0.0447252	0.286289	0.0375283	6.40106	0.839088	5.46e-10	1.54e-07	6.29e-08	2.44141
VCDR_regressed_left	ESDR.CD56.MESO	0.0433225	0.441899	0.0656344	10.2002	1.51502	5.91e-10	3.41e-07	7.43e-08	4.59688
INL_ELM_thickness_outer_subfield_right	BRN.ANT.CAUD	0.0458656	0.32045	0.0424378	6.98672	0.925264	6.82e-10	2.1e-07	7.73e-08	2.71782
INL_ELM_thickness_inner_subfield_right	BRN.INF.TMP	0.0427955	0.318108	0.0443623	7.43321	1.03661	7.11e-10	1.64e-07	6.57e-08	2.49458
INL_ELM_thickness_right	BRN.CING.GYR	0.0430665	0.282133	0.0371364	6.5511	0.862302	9.08e-10	1.58e-07	7.19e-08	2.19068
VCDR_left	FAT.MSC.DR.ADIP	0.0636082	0.494823	0.0709418	7.77923	1.11529	9.41e-10	1.82e-07	5.11e-08	3.5714
overall_macular_thickness_left	BRN.HIPP.MID	0.050066	0.318398	0.0420624	6.35956	0.840139	1.16e-09	1.85e-07	5.52e-08	3.34775
INL_ELM_thickness_right	BRN.INF.TMP	0.0427955	0.285413	0.0388409	6.66923	0.907591	1.2e-09	1.71e-07	7.25e-08	2.36278
VCDR_left	ESDR.CD56.MESO	0.0433225	0.434974	0.068187	10.0404	1.57394	2.09e-09	3.27e-07	7.3e-08	4.48694
ELM_ISOS_thickness_inner_subfield_left	BRN.ANG.GYR	0.0378117	0.327103	0.0493253	8.65084	1.3045	2.73e-09	2.17e-07	5.79e-08	3.75739
INL_ELM_thickness_right	BRN.ANG.GYR	0.0378117	0.278713	0.0384201	7.37108	1.01609	2.9e-09	2.1e-07	8.29e-08	2.53445
overall_macular_thickness_right	BRN.ANT.CAUD	0.0458656	0.313109	0.0435419	6.82666	0.949338	3.15e-09	2.05e-07	7.24e-08	2.83033
INL_ELM_thickness_inner_subfield_right	BRN.ANG.GYR	0.0378117	0.313687	0.0443851	8.29602	1.17384	3.21e-09	2.06e-07	7.7e-08	2.68175
INL_thickness_right	BRN.SUB.NIG	0.0447252	0.273399	0.0379525	6.11288	0.848571	3.25e-09	1.18e-07	5.22e-08	2.26622
VCDR_left	FAT.ADIP.DR.MSC	0.0779216	0.569867	0.0825263	7.31334	1.05909	3.47e-09	1.99e-07	5.05e-08	3.93434
overall_macular_thickness_right	BRN.HIPP.MID	0.050066	0.29788	0.0405078	5.94974	0.809089	4.09e-09	1.48e-07	5.5e-08	2.68054
INL_ELM_thickness_outer_subfield_right	BRN.HIPP.MID	0.050066	0.293843	0.0402577	5.86912	0.804094	4.71e-09	1.22e-07	6.4e-08	1.90443
ELM_ISOS_thickness_inner_subfield_left	BRN.ANT.CAUD	0.0458656	0.353395	0.0484111	7.705	1.0555	5e-09	1.69e-07	5.19e-08	3.26519
INL_thickness_right	HRT.FET	0.0613111	0.268572	0.0338078	4.38049	0.551415	5.57e-09	5.69e-08	3.33e-08	1.71029
INL_RPE_thickness_right	BRN.ANT.CAUD	0.0458656	0.297251	0.0421995	6.48091	0.920069	5.83e-09	2.28e-07	7.93e-08	2.8793
INL_ELM_thickness_right	BRN.CRTX.DR.NRSPHR	0.0481752	0.323653	0.0479687	6.71825	0.995714	7.46e-09	2e-07	6.8e-08	2.94405
overall_macular_thickness_left	BRN.SUB.NIG	0.0447252	0.292375	0.0401049	6.53714	0.896697	7.68e-09	1.85e-07	5.68e-08	3.24817
INL_ELM_thickness_outer_subfield_right	BRN.SUB.NIG	0.0447252	0.271592	0.0380911	6.07247	0.851671	7.78e-09	1.29e-07	6.25e-08	2.0692
INL_ELM_thickness_outer_subfield_right	BRN.CRTX.DR.NRSPHR	0.0481752	0.320526	0.0462131	6.65333	0.959271	8.37e-09	1.97e-07	6.68e-08	2.95195
INL_RPE_thickness_inner_subfield_left	BRN.ANT.CAUD	0.0458656	0.313416	0.0481659	6.83336	1.05015	8.89e-09	2.08e-07	6.96e-08	2.98258
INL_thickness_right	BRN.ANT.CAUD	0.0458656	0.302198	0.0415745	6.58877	0.906442	8.9e-09	1.47e-07	6.52e-08	2.25513
overall_macular_thickness_right	BRN.SUB.NIG	0.0447252	0.284846	0.0395736	6.36881	0.884817	9.39e-09	1.7e-07	5.79e-08	2.92778
ELM_ISOS_thickness_inner_subfield_left	BRN.HIPP.MID	0.050066	0.333648	0.0491781	6.66417	0.982265	1.01e-08	1.25e-07	4.48e-08	2.77889
VCDR_regressed_left	SKIN.NHDFAD	0.0575411	0.459629	0.0671244	7.98784	1.16655	1.1e-08	2.09e-07	6.09e-08	3.4388
overall_macular_thickness_right	BRN.CING.GYR	0.0430665	0.273628	0.0382852	6.35361	0.888979	1.23e-08	1.61e-07	6.2e-08	2.60045
VCDR_regressed_left	LNG.FET	0.0504451	0.421389	0.0624144	8.35341	1.23727	1.25e-08	2.4e-07	6.75e-08	3.55556
INL_RPE_thickness_inner_subfield_right	BRN.SUB.NIG	0.0447252	0.269445	0.0400267	6.02447	0.894949	1.31e-08	1.56e-07	5.76e-08	2.71051
INL_ELM_thickness_right	HRT.FET	0.0613111	0.250629	0.0345379	4.08783	0.563323	1.32e-08	3.19e-08	3.94e-08	0.810653
overall_macular_thickness_right	BRN.GANGEM.DR.NRSPHR	0.0411109	0.302195	0.0422587	7.35072	1.02792	1.51e-08	2.25e-07	7.11e-08	3.16877
INL_ELM_thickness_outer_subfield_right	BRN.CING.GYR	0.0430665	0.269596	0.0384532	6.25999	0.89288	1.53e-08	1.38e-07	7.23e-08	1.90363
INL_ELM_thickness_outer_subfield_right	HRT.FET	0.0613111	0.257387	0.0352745	4.19805	0.575337	1.54e-08	4.89e-08	3.94e-08	1.24207
overall_macular_thickness_right	BRN.CRTX.DR.NRSPHR	0.0481752	0.310617	0.0424571	6.44765	0.881307	1.56e-08	1.81e-07	5.84e-08	3.09276
INL_RPE_thickness_inner_subfield_right	BRN.ANT.CAUD	0.0458656	0.30314	0.0444659	6.60931	0.969483	1.67e-08	2.04e-07	7.1e-08	2.86929
INL_ELM_thickness_outer_subfield_right	BRN.GANGEM.DR.NRSPHR	0.0411109	0.305204	0.0463619	7.4239	1.12773	1.7e-08	2.34e-07	7.72e-08	3.03468
overall_macular_thickness_left	BRN.CING.GYR	0.0430665	0.284143	0.0397482	6.59777	0.922949	1.76e-08	1.83e-07	6.44e-08	2.84015
INL_RPE_thickness_inner_subfield_left	BRN.HIPP.MID	0.050066	0.294962	0.0456037	5.89146	0.910871	1.8e-08	1.47e-07	5.61e-08	2.61583
GCIPL_thickness_right	BRN.ANG.GYR	0.0378117	0.293354	0.0440487	7.75828	1.16495	1.89e-08	1.9e-07	5.57e-08	3.40437
VCDR_left	LNG.FET	0.0504451	0.419288	0.0638909	8.31176	1.26654	2.12e-08	2.32e-07	6.77e-08	3.43281
INL_RPE_thickness_outer_subfield_right	BRN.ANT.CAUD	0.0458656	0.299403	0.0442185	6.52782	0.964089	2.2e-08	2.32e-07	8.21e-08	2.8202
ELM_ISOS_thickness_inner_subfield_left	BRN.INF.TMP	0.0427955	0.320157	0.0491961	7.48109	1.14956	2.36e-08	1.54e-07	5.15e-08	2.99109
INL_thickness_right	BRN.CING.GYR	0.0430665	0.26684	0.0391362	6.196	0.908739	2.37e-08	1.17e-07	6.07e-08	1.9298
INL_RPE_thickness_inner_subfield_right	BRN.HIPP.MID	0.050066	0.280641	0.0408436	5.60543	0.815796	2.38e-08	1.37e-07	5.65e-08	2.42959
GCIPL_thickness_right	BRN.INF.TMP	0.0427955	0.290989	0.0442599	6.79952	1.03422	2.4e-08	1.42e-07	4.94e-08	2.87767
INL_ELM_thickness_right	BRN.GANGEM.DR.NRSPHR	0.0411109	0.304996	0.0481059	7.41886	1.17015	2.47e-08	2.3e-07	7.87e-08	2.92783
GCIPL_thickness_right	BRN.HIPP.MID	0.050066	0.300706	0.0442609	6.0062	0.884052	2.52e-08	1.12e-07	4.19e-08	2.67982
ELM_ISOS_thickness_inner_subfield_left	BRN.SUB.NIG	0.0447252	0.313034	0.048343	6.99906	1.08089	2.52e-08	1.25e-07	4.51e-08	2.76586
INL_ELM_thickness_outer_subfield_right	BRN.ANG.GYR	0.0378117	0.266499	0.0392162	7.04805	1.03714	2.53e-08	1.87e-07	8.32e-08	2.24801
INL_thickness_right	BRN.HIPP.MID	0.050066	0.274744	0.0398709	5.48763	0.796367	2.61e-08	7.99e-08	5.09e-08	1.56913
Disc_diameter_trans_left	ESDR.CD56.MESO	0.0433225	0.39231	0.0542202	9.05558	1.25155	2.7e-08	2.89e-07	7.39e-08	3.91386
overall_macular_thickness_left	BRN.ANT.CAUD	0.0458656	0.310593	0.0451118	6.77181	0.983565	2.87e-08	1.98e-07	7.25e-08	2.73617
INL_ELM_thickness_outer_subfield_right	BRN.INF.TMP	0.0427955	0.271149	0.0400859	6.33592	0.936685	2.95e-08	1.47e-07	7.32e-08	2.002
INL_ELM_thickness_inner_subfield_left	BRN.ANT.CAUD	0.0458656	0.309501	0.0476459	6.74799	1.03882	3e-08	1.62e-07	7.28e-08	2.22934
GCIPL_thickness_right	BRN.SUB.NIG	0.0447252	0.290203	0.0433663	6.48858	0.969618	3.02e-08	1.32e-07	4.38e-08	3.02212
INL_ELM_thickness_right	LIV.ADLT	0.0526179	0.283471	0.0387768	5.38735	0.736952	3.11e-08	1.16e-07	5.94e-08	1.95474
ELM_ISOS_thickness_inner_subfield_left	BRN.CING.GYR	0.0430665	0.314145	0.0488053	7.29442	1.13325	3.21e-08	1.46e-07	5.14e-08	2.83181
overall_macular_thickness_right	BRN.INF.TMP	0.0427955	0.279234	0.041568	6.52483	0.971316	3.39e-08	1.78e-07	6.65e-08	2.67029
INL_ELM_thickness_outer_subfield_right	GI.S.INT.FET	0.0484791	0.256099	0.0386418	5.28267	0.797081	3.53e-08	1.21e-07	5.49e-08	2.2043
INL_RPE_thickness_right	BRN.HIPP.MID	0.050066	0.272991	0.0402632	5.45263	0.804202	3.54e-08	1.44e-07	6.42e-08	2.24831
INL_RPE_thickness_right	BRN.SUB.NIG	0.0447252	0.252822	0.0381404	5.65279	0.852774	3.75e-08	1.48e-07	6.36e-08	2.33002
overall_macular_thickness_right	BRN.ANG.GYR	0.0378117	0.267183	0.0401152	7.06614	1.06092	3.96e-08	2.06e-07	7.03e-08	2.93104
INL_RPE_thickness_left	BRN.ANT.CAUD	0.0458656	0.283684	0.0429389	6.18512	0.93619	4e-08	1.96e-07	7.75e-08	2.53401
GCIPL_thickness_right	BRN.CING.GYR	0.0430665	0.279884	0.041065	6.49886	0.953526	4.1e-08	1.26e-07	4.6e-08	2.73788
INL_RPE_thickness_inner_subfield_left	BRN.SUB.NIG	0.0447252	0.272755	0.044431	6.09848	0.993422	4.39e-08	1.45e-07	5.64e-08	2.57582
mean_of_vertical_disc_diameter_left	ESDR.CD56.MESO	0.0433225	0.415831	0.0614671	9.59851	1.41883	4.44e-08	2.28e-07	6.64e-08	3.43738
INL_ELM_thickness_inner_subfield_left	BRN.HIPP.MID	0.050066	0.295648	0.0444072	5.90516	0.886973	4.52e-08	1.08e-07	6.17e-08	1.75833
overall_macular_thickness_left	BRN.INF.TMP	0.0427955	0.288683	0.0427012	6.74563	0.997795	4.77e-08	1.99e-07	6.85e-08	2.90314
VCDR_regressed_left	STRM.CHON.MRW.DR.MSC	0.0599479	0.474567	0.0779638	7.91632	1.30053	4.82e-08	1.87e-07	7.54e-08	2.48603
VCDR_left	GI.STMC.FET	0.0400613	0.321738	0.048804	8.03115	1.21823	4.93e-08	1.84e-07	5.93e-08	3.10634
VCDR_left	SKIN.NHDFAD	0.0575411	0.44691	0.0696549	7.7668	1.21052	5.04e-08	1.98e-07	5.96e-08	3.31624
INL_ELM_thickness_right	GI.S.INT.FET	0.0484791	0.247707	0.0376269	5.10956	0.776147	5.09e-08	9.68e-08	5.37e-08	1.80266
INL_RPE_thickness_outer_subfield_right	ESDR.CD56.ECTO	0.0368728	0.28802	0.0429983	7.8112	1.16613	5.18e-08	3.41e-07	8.22e-08	4.14592
VCDR_regressed_left	BRN.NHA	0.0441392	0.390157	0.0627839	8.83926	1.42241	5.53e-08	2.08e-07	6.88e-08	3.02589
INL_ELM_thickness_right	ESDR.CD56.ECTO	0.0368728	0.289645	0.0447706	7.85525	1.21419	5.79e-08	2.71e-07	8.17e-08	3.31938
VCDR_left	BRN.NHA	0.0441392	0.392616	0.0646012	8.89496	1.46358	5.98e-08	2.2e-07	6.7e-08	3.27938
INL_RPE_thickness_right	BRN.INF.TMP	0.0427955	0.256645	0.0397416	5.997	0.92864	6.5e-08	1.75e-07	7.53e-08	2.3203
INL_RPE_thickness_outer_subfield_right	GI.S.INT.FET	0.0484791	0.25559	0.0388712	5.27217	0.801813	7.21e-08	1.66e-07	5.9e-08	2.80963
INL_thickness_right	ESDR.CD56.ECTO	0.0368728	0.30012	0.044731	8.13935	1.21312	8.5e-08	2.68e-07	8.52e-08	3.14096
INL_ELM_thickness_inner_subfield_right	LIV.ADLT	0.0526179	0.340659	0.0489633	6.4742	0.930544	8.67e-08	1.42e-07	5.99e-08	2.37129
INL_ELM_thickness_right	BRST.MYO	0.0661342	0.307554	0.0440503	4.65044	0.666074	8.72e-08	5.95e-08	4.79e-08	1.24081
overall_macular_thickness_left	BRN.ANG.GYR	0.0378117	0.273284	0.0413517	7.2275	1.09362	8.72e-08	2.19e-07	7.21e-08	3.03703
INL_ELM_thickness_outer_subfield_right	ESDR.CD56.ECTO	0.0368728	0.290665	0.0448983	7.88292	1.21765	8.76e-08	2.75e-07	8.36e-08	3.28847
INL_ELM_thickness_outer_subfield_right	LIV.ADLT	0.0526179	0.265774	0.0379705	5.05102	0.721628	9.17e-08	9.69e-08	5.72e-08	1.69412
INL_RPE_thickness_left	BRN.CRTX.DR.NRSPHR	0.0481752	0.308811	0.0484113	6.41016	1.0049	9.57e-08	2.36e-07	7.32e-08	3.22274
INL_RPE_thickness_right	BRN.CING.GYR	0.0430665	0.248329	0.0382396	5.76618	0.887918	9.9e-08	1.53e-07	7.4e-08	2.06499
INL_ELM_thickness_central_subfield_right	BRN.SUB.NIG	0.0447252	0.381516	0.0669835	8.53023	1.49767	9.96e-08	1.26e-07	5.12e-08	2.45263
INL_thickness_left	BRN.SUB.NIG	0.0447252	0.249765	0.038039	5.58444	0.850507	1.02e-07	1.16e-07	5.07e-08	2.29408
INL_ELM_thickness_inner_subfield_left	BRN.CING.GYR	0.0430665	0.271466	0.0426144	6.30341	0.989503	1.02e-07	1.21e-07	6.82e-08	1.76604
Disc_diameter_trans_left	SKIN.NHDFAD	0.0575411	0.373542	0.0573283	6.49175	0.996302	1.04e-07	1.31e-07	5.59e-08	2.34359
INL_RPE_thickness_right	ESDR.CD56.ECTO	0.0368728	0.269405	0.041349	7.30635	1.1214	1.05e-07	2.98e-07	7.96e-08	3.74194
INL_ELM_thickness_inner_subfield_left	BRN.INF.TMP	0.0427955	0.27824	0.0448494	6.50161	1.04799	1.08e-07	1.41e-07	7.06e-08	1.99963
mean_of_vertical_disc_diameter_left	SKIN.NHDFAD	0.0575411	0.394765	0.063529	6.86058	1.10406	1.1e-07	1.03e-07	4.89e-08	2.10577
INL_RPE_thickness_outer_subfield_left	BRN.CRTX.DR.NRSPHR	0.0481752	0.31523	0.0491077	6.54341	1.01936	1.13e-07	2.51e-07	7.4e-08	3.39014
INL_RPE_thickness_outer_subfield_right	BRN.CRTX.DR.NRSPHR	0.0481752	0.304204	0.0470168	6.31453	0.975955	1.15e-07	2.22e-07	7.08e-08	3.13803
INL_RPE_thickness_inner_subfield_right	BRN.INF.TMP	0.0427955	0.263328	0.0417016	6.15317	0.974438	1.16e-07	1.6e-07	6.8e-08	2.35587
INL_thickness_right	BRN.CRTX.DR.NRSPHR	0.0481752	0.350447	0.0471941	7.27443	0.979635	1.23e-07	2.09e-07	7.54e-08	2.77561
INL_ELM_thickness_inner_subfield_left	BRN.SUB.NIG	0.0447252	0.285182	0.0451988	6.37632	1.01059	1.23e-07	1.36e-07	6.46e-08	2.09959
Disc_diameter_trans_left	STRM.MRW.MSC	0.05306	0.362959	0.0595144	6.84054	1.12164	1.24e-07	1.22e-07	6.57e-08	1.85844
INL_ELM_thickness_central_subfield_right	BRN.HIPP.MID	0.050066	0.380035	0.0659916	7.59068	1.31809	1.26e-07	9.38e-08	4.63e-08	2.0257
INL_RPE_thickness_outer_subfield_right	BRN.HIPP.MID	0.050066	0.277974	0.0428893	5.55214	0.856656	1.32e-07	1.53e-07	6.8e-08	2.24516
INL_RPE_thickness_inner_subfield_left	BRN.CING.GYR	0.0430665	0.262936	0.043851	6.10535	1.01822	1.35e-07	1.41e-07	6.45e-08	2.18779
INL_ELM_thickness_right	BRN.DL.PRFRNTL.CRTX	0.0348458	0.243232	0.0391419	6.98023	1.12329	1.36e-07	1.63e-07	8.94e-08	1.82306
INL_RPE_thickness_outer_subfield_right	BRN.SUB.NIG	0.0447252	0.254097	0.039892	5.68131	0.891936	1.4e-07	1.5e-07	6.62e-08	2.26592
INL_thickness_right	BRN.GANGEM.DR.NRSPHR	0.0411109	0.340765	0.0500124	8.28891	1.21652	1.49e-07	2.61e-07	9.1e-08	2.86403
INL_RPE_thickness_inner_subfield_left	BRN.ANG.GYR	0.0378117	0.265879	0.0455597	7.03164	1.20491	1.5e-07	2.02e-07	7.68e-08	2.62927
INL_RPE_thickness_outer_subfield_left	BRN.ANT.CAUD	0.0458656	0.280453	0.0438222	6.11467	0.955448	1.57e-07	1.93e-07	7.89e-08	2.44929
INL_RPE_thickness_inner_subfield_right	BRN.CING.GYR	0.0430665	0.251013	0.0392641	5.82848	0.911707	1.58e-07	1.34e-07	6.61e-08	2.03011
INL_ELM_thickness_central_subfield_right	BRN.CING.GYR	0.0430665	0.36279	0.0647107	8.42393	1.50258	1.59e-07	1.12e-07	5.26e-08	2.13535
INL_ELM_thickness_central_subfield_right	BRN.ANT.CAUD	0.0458656	0.413272	0.0737238	9.01049	1.60739	1.61e-07	1.5e-07	5.95e-08	2.52404
VCDR_regressed_left	GI.STMC.FET	0.0400613	0.313894	0.0482472	7.83534	1.20434	1.61e-07	1.69e-07	6.1e-08	2.76985
overall_macular_thickness_left	BRN.CRTX.DR.NRSPHR	0.0481752	0.307501	0.0447195	6.38297	0.928268	1.62e-07	1.76e-07	6.25e-08	2.81631
VCDR_left	STRM.CHON.MRW.DR.MSC	0.0599479	0.468853	0.0814841	7.82101	1.35925	1.62e-07	1.83e-07	7.46e-08	2.45182
Disc_diameter_trans_left	FAT.ADIP.DR.MSC	0.0779216	0.460173	0.0743647	5.9056	0.954352	1.64e-07	1.16e-07	5.32e-08	2.17598
INL_RPE_thickness_outer_subfield_left	ESDR.H9.NEUR	0.0465053	0.278748	0.0434346	5.99391	0.933971	1.65e-07	2.07e-07	6.71e-08	3.08515
overall_macular_thickness_right	LIV.ADLT	0.0526179	0.30361	0.0462161	5.7701	0.878334	1.65e-07	1.63e-07	6.18e-08	2.63906
INL_RPE_thickness_inner_subfield_left	BRN.INF.TMP	0.0427955	0.27497	0.0475515	6.4252	1.11113	2.02e-07	1.67e-07	6.85e-08	2.44542
INL_ELM_thickness_inner_subfield_left	BRN.CRTX.DR.NRSPHR	0.0481752	0.328741	0.0555251	6.82387	1.15257	2.03e-07	1.91e-07	6.14e-08	3.10914
INL_thickness_right	BRN.ANG.GYR	0.0378117	0.253164	0.0404316	6.69538	1.06929	2.07e-07	1.31e-07	6.91e-08	1.89547
INL_RPE_thickness_left	ESDR.H9.NEUR	0.0465053	0.279177	0.0448199	6.00313	0.96376	2.08e-07	2.04e-07	6.73e-08	3.02868
GCIPL_thickness_left	BRN.HIPP.MID	0.050066	0.308069	0.0479022	6.15326	0.95678	2.08e-07	1.36e-07	4.55e-08	2.97851
INL_RPE_thickness_outer_subfield_right	ESDR.H9.NEUR	0.0465053	0.27855	0.044152	5.98965	0.949397	2.16e-07	1.97e-07	6.67e-08	2.94872
Disc_diameter_trans_left	GI.STMC.FET	0.0400613	0.336409	0.0483913	8.39737	1.20793	2.24e-07	2.34e-07	8.35e-08	2.79668
Disc_diameter_trans_left	STRM.CHON.MRW.DR.MSC	0.0599479	0.384125	0.060594	6.40766	1.01078	2.31e-07	1.03e-07	5.89e-08	1.75315
ELM_ISOS_thickness_inner_subfield_left	GI.DUO.MUC	0.0425678	0.311156	0.0449197	7.30967	1.05525	2.36e-07	1.46e-07	5.81e-08	2.50632
INL_ELM_thickness_left	HRT.FET	0.0613111	0.245097	0.0357873	3.9976	0.5837	2.39e-07	6.67e-08	4.27e-08	1.5626
INL_RPE_thickness_right	GI.S.INT.FET	0.0484791	0.245337	0.0386653	5.06067	0.797567	2.45e-07	1.44e-07	5.75e-08	2.49643
mean_of_vertical_disc_diameter_left	FAT.ADIP.DR.MSC	0.0779216	0.488748	0.0832682	6.27231	1.06861	2.47e-07	8.83e-08	4.61e-08	1.91534
INL_ELM_thickness_right	GI.DUO.MUC	0.0425678	0.237351	0.0382224	5.57584	0.897919	2.55e-07	8.8e-08	7.94e-08	1.10777
INL_thickness_left	ESDR.H9.NEUR.PROG	0.0377638	0.279673	0.0402822	7.40584	1.06669	2.57e-07	2.61e-07	7.19e-08	3.62991
ELM_ISOS_thickness_inner_subfield_left	MUS.SKLT.F	0.0542768	0.277338	0.0467102	5.1097	0.860591	2.63e-07	5.11e-08	4.69e-08	1.08949
INL_RPE_thickness_right	ESDR.H9.NEUR	0.0465053	0.27434	0.0448901	5.89912	0.965269	2.64e-07	1.91e-07	6.46e-08	2.95058
VCDR_regressed_left	LNG.IMR90	0.0547135	0.362353	0.0572965	6.62273	1.04721	2.66e-07	1.15e-07	5.32e-08	2.1712
INL_RPE_thickness_right	LIV.ADLT	0.0526179	0.287059	0.0423788	5.45554	0.805406	2.72e-07	1.7e-07	6.69e-08	2.54103
overall_macular_thickness_right	MUS.SKLT.F	0.0542768	0.271229	0.039638	4.99714	0.730293	2.81e-07	8.94e-08	5.11e-08	1.74961
INL_RPE_thickness_outer_subfield_right	BRN.GANGEM.DR.NRSPHR	0.0411109	0.288006	0.0475088	7.00558	1.15562	2.82e-07	2.6e-07	8.36e-08	3.10641
Disc_diameter_trans_left	ESDR.H9.NEUR.PROG	0.0377638	0.343485	0.0517831	9.0956	1.37124	2.9e-07	2.74e-07	8.35e-08	3.28432
VCDR_left	LNG.IMR90	0.0547135	0.364344	0.0592408	6.65912	1.08274	2.91e-07	1.25e-07	5.13e-08	2.43467
INL_ELM_thickness_outer_subfield_right	BRST.MYO	0.0661342	0.29343	0.0430982	4.43689	0.651678	3.03e-07	4.85e-08	4.54e-08	1.06967
INL_RPE_thickness_inner_subfield_right	BRN.ANG.GYR	0.0378117	0.251335	0.0410242	6.647	1.08496	3.06e-07	1.86e-07	7.67e-08	2.42418
INL_RPE_thickness_right	BRN.ANG.GYR	0.0378117	0.242207	0.0397255	6.40561	1.05061	3.12e-07	1.97e-07	8.73e-08	2.25869
INL_RPE_thickness_right	BRN.CRTX.DR.NRSPHR	0.0481752	0.289636	0.0471026	6.01214	0.977736	3.17e-07	1.96e-07	7.02e-08	2.79846
INL_ELM_thickness_outer_subfield_right	GI.L.INT.FET	0.0471475	0.234019	0.0374258	4.96355	0.793803	3.21e-07	9.68e-08	5.94e-08	1.6286
INL_ELM_thickness_left	BRN.ANT.CAUD	0.0458656	0.266227	0.0415518	5.80451	0.905947	3.22e-07	1.61e-07	7.75e-08	2.07227
INL_RPE_thickness_outer_subfield_right	ESDR.H1.NEUR.PROG	0.0284527	0.295486	0.0485372	10.3851	1.70589	3.31e-07	5.09e-07	1.34e-07	3.80118
INL_RPE_thickness_outer_subfield_right	BRN.CING.GYR	0.0430665	0.25284	0.0407339	5.87092	0.945837	3.33e-07	1.62e-07	7.71e-08	2.10478
INL_RPE_thickness_outer_subfield_right	BRN.INF.TMP	0.0427955	0.255851	0.0417495	5.97846	0.975556	3.38e-07	1.72e-07	7.84e-08	2.19369
INL_ELM_thickness_central_subfield_right	ESDR.H9.NEUR	0.0465053	0.386824	0.0708824	8.31785	1.52418	3.4e-07	1.38e-07	4.89e-08	2.81659
INL_RPE_thickness_outer_subfield_right	LIV.ADLT	0.0526179	0.272214	0.040856	5.17342	0.776466	3.4e-07	1.45e-07	6.41e-08	2.26694
INL_ELM_thickness_inner_subfield_left	BRN.ANG.GYR	0.0378117	0.266313	0.0441025	7.04313	1.16637	3.7e-07	1.69e-07	7.98e-08	2.12173
INL_thickness_right	BRN.INF.TMP	0.0427955	0.253099	0.0401851	5.91415	0.939002	3.73e-07	9.18e-08	6.43e-08	1.42867
INL_thickness_left	BRN.CRTX.DR.NRSPHR	0.0481752	0.326484	0.0454148	6.77702	0.942701	3.78e-07	2.1e-07	7.2e-08	2.90953
mean_of_vertical_disc_diameter_left	FAT.ADIP.NUC	0.0539726	0.388947	0.061101	7.20637	1.13207	3.92e-07	1.3e-07	5.29e-08	2.45613
ELM_ISOS_thickness_inner_subfield_left	BRN.DL.PRFRNTL.CRTX	0.0348458	0.279009	0.0474003	8.00696	1.36029	3.95e-07	1.71e-07	6.32e-08	2.7037
GCIPL_thickness_left	BRN.SUB.NIG	0.0447252	0.287386	0.0449795	6.4256	1.00569	4.06e-07	1.44e-07	4.58e-08	3.13749
INL_thickness_left	HRT.FET	0.0613111	0.247206	0.0375611	4.032	0.612632	4.08e-07	5.43e-08	3.59e-08	1.51393
INL_ELM_thickness_right	GI.L.INT.FET	0.0471475	0.229064	0.0370133	4.85846	0.785055	4.11e-07	7.86e-08	5.94e-08	1.32331
INL_RPE_thickness_left	BRN.HIPP.MID	0.050066	0.262108	0.042274	5.23525	0.844366	4.15e-07	1.2e-07	6.55e-08	1.83879
INL_RPE_thickness_outer_subfield_right	ESDR.H9.NEUR.PROG	0.0377638	0.254292	0.0425945	6.73375	1.12792	4.22e-07	2.44e-07	7.45e-08	3.2788
overall_macular_thickness_left	BRN.GANGEM.DR.NRSPHR	0.0411109	0.292905	0.0454889	7.12475	1.10649	4.3e-07	2.05e-07	7.26e-08	2.8301
GCIPL_thickness_right	BRN.ANT.CAUD	0.0458656	0.297419	0.0501208	6.48457	1.09278	4.32e-07	1.24e-07	5.68e-08	2.17838
INL_RPE_thickness_left	ESDR.CD56.ECTO	0.0368728	0.263514	0.0428848	7.14659	1.16305	4.49e-07	2.86e-07	8.56e-08	3.33725
INL_RPE_thickness_left	BRN.SUB.NIG	0.0447252	0.239105	0.0392117	5.3461	0.876726	4.49e-07	1.15e-07	6.3e-08	1.82654
INL_RPE_thickness_outer_subfield_right	HRT.ATR.R	0.0395925	0.245603	0.0413137	6.20326	1.04347	4.52e-07	1.96e-07	9.2e-08	2.13207
INL_ELM_thickness_inner_subfield_left	HRT.FET	0.0613111	0.276664	0.0429501	4.51247	0.700527	4.53e-07	5.59e-08	4.44e-08	1.25907
VCDR_left	LNG.NHLF	0.0416617	0.354804	0.0597452	8.51631	1.43406	4.63e-07	1.86e-07	6.87e-08	2.70823
INL_ELM_thickness_inner_subfield_right	BRN.DL.PRFRNTL.CRTX	0.0348458	0.271514	0.0480218	7.79186	1.37812	4.64e-07	1.49e-07	8.48e-08	1.75772
INL_ELM_thickness_outer_subfield_left	BRN.CRTX.DR.NRSPHR	0.0481752	0.293599	0.0471804	6.09439	0.97935	4.8e-07	2.2e-07	6.76e-08	3.25655
INL_ELM_thickness_right	BLD.MOB.CD34.PC.F	0.0544628	0.249188	0.0390051	4.57538	0.71618	4.81e-07	7.41e-08	5.35e-08	1.38298
INL_RPE_thickness_inner_subfield_left	BRN.CRTX.DR.NRSPHR	0.0481752	0.315804	0.0543161	6.55532	1.12747	4.94e-07	2.01e-07	6.59e-08	3.05087
INL_ELM_thickness_left	BRN.CRTX.DR.NRSPHR	0.0481752	0.294928	0.0487288	6.12199	1.01149	5.02e-07	2.09e-07	6.81e-08	3.06355
INL_thickness_left	BRN.CING.GYR	0.0430665	0.243092	0.0392667	5.64457	0.911769	5.21e-07	1.13e-07	5.95e-08	1.90771
ELM_ISOS_thickness_inner_subfield_right	MUS.SKLT.F	0.0542768	0.307495	0.0512737	5.66531	0.944671	5.26e-07	9.72e-08	5.12e-08	1.89994
VCDR_regressed_left	LNG.NHLF	0.0416617	0.3513	0.0583174	8.4322	1.39978	5.3e-07	1.73e-07	7.14e-08	2.42757
INL_ELM_thickness_central_subfield_right	BRN.INF.TMP	0.0427955	0.3648	0.0691426	8.52426	1.61565	5.63e-07	1.15e-07	5.73e-08	2.0124
ELM_ISOS_thickness_inner_subfield_right	BRN.ANG.GYR	0.0378117	0.276389	0.0455539	7.30962	1.20476	5.78e-07	1.48e-07	5.65e-08	2.62563
INL_RPE_thickness_outer_subfield_right	GI.L.INT.FET	0.0471475	0.230194	0.036839	4.88242	0.781357	5.91e-07	1.31e-07	6.02e-08	2.18509
INL_ELM_thickness_inner_subfield_right	BRN.CRTX.DR.NRSPHR	0.0481752	0.327211	0.0593422	6.79211	1.2318	6.12e-07	1.47e-07	6.32e-08	2.33003
INL_ELM_thickness_right	ESDR.H9.NEUR	0.0465053	0.284369	0.0478942	6.11477	1.02987	6.13e-07	1.57e-07	6.48e-08	2.42779
INL_RPE_thickness_outer_subfield_right	HRT.FET	0.0613111	0.25661	0.0411332	4.18538	0.670893	6.32e-07	9.05e-08	5.03e-08	1.79971
overall_macular_thickness_left	LIV.ADLT	0.0526179	0.280775	0.0436354	5.33611	0.829288	6.44e-07	1.2e-07	5.22e-08	2.29517
INL_thickness_right	GI.L.INT.FET	0.0471475	0.234452	0.0384479	4.97274	0.815483	6.57e-07	9.09e-08	5.36e-08	1.69755
ELM_ISOS_thickness_inner_subfield_right	BRN.ANT.CAUD	0.0458656	0.30576	0.0472017	6.66644	1.02913	6.59e-07	1.22e-07	5.29e-08	2.29821
GCIPL_thickness_left	BRN.ANG.GYR	0.0378117	0.285357	0.0458825	7.54679	1.21344	6.61e-07	1.89e-07	5.92e-08	3.18852
INL_ELM_thickness_outer_subfield_right	BRN.DL.PRFRNTL.CRTX	0.0348458	0.235423	0.0396543	6.75615	1.13799	6.65e-07	1.51e-07	9.08e-08	1.66476
INL_thickness_left	BRN.HIPP.MID	0.050066	0.247052	0.0395969	4.93453	0.790895	6.67e-07	7.11e-08	4.83e-08	1.47264
INL_ELM_thickness_inner_subfield_left	BRN.GANGEM.DR.NRSPHR	0.0411109	0.309981	0.0566509	7.54012	1.378	6.67e-07	2.19e-07	7.27e-08	3.00873
overall_macular_thickness_right	HRT.FET	0.0613111	0.281983	0.0442876	4.59922	0.722343	6.69e-07	8.91e-08	4.56e-08	1.95302
INL_thickness_left	ESDR.CD56.ECTO	0.0368728	0.275621	0.0447494	7.47493	1.21362	6.77e-07	2.57e-07	8.04e-08	3.20183
overall_macular_thickness_right	BRN.DL.PRFRNTL.CRTX	0.0348458	0.23483	0.038469	6.73913	1.10398	6.92e-07	1.73e-07	7.4e-08	2.34014
mean_of_vertical_disc_diameter_left	ESDR.H9.NEUR.PROG	0.0377638	0.357853	0.0585005	9.47607	1.54911	6.96e-07	2.04e-07	7.23e-08	2.81676
INL_ELM_thickness_outer_subfield_right	GI.DUO.MUC	0.0425678	0.234824	0.0394005	5.51648	0.925596	7.03e-07	9.65e-08	7.99e-08	1.20729
INL_ELM_thickness_right	MUS.SKLT.F	0.0542768	0.22986	0.0360359	4.23495	0.663927	7.09e-07	-1.06e-08	5e-08	-0.212422
INL_RPE_thickness_right	ESDR.H1.NEUR.PROG	0.0284527	0.279349	0.0488118	9.81801	1.71554	7.14e-07	4.63e-07	1.27e-07	3.64554
INL_RPE_thickness_left	BRN.GANGEM.DR.NRSPHR	0.0411109	0.28165	0.0488951	6.85097	1.18934	7.15e-07	2.48e-07	8.57e-08	2.89856
INL_ELM_thickness_outer_subfield_left	HRT.FET	0.0613111	0.241784	0.0362588	3.94357	0.591392	7.26e-07	7.86e-08	4.15e-08	1.89526
ELM_ISOS_thickness_outer_subfield_left	BRN.GANGEM.DR.NRSPHR	0.0411109	0.419023	0.0777394	10.1925	1.89097	7.38e-07	1.89e-07	5.05e-08	3.74093
INL_ELM_thickness_outer_subfield_right	LNG.FET	0.0504451	0.327232	0.0538885	6.48689	1.06826	7.48e-07	2.09e-07	8.01e-08	2.60888
Disc_diameter_trans_left	FAT.MSC.DR.ADIP	0.0636082	0.373654	0.0635655	5.87431	0.99933	7.59e-07	7.29e-08	5.54e-08	1.3151
INL_thickness_right	LIV.ADLT	0.0526179	0.253365	0.0389326	4.81518	0.739912	7.68e-07	5.35e-08	5.22e-08	1.02611
INL_ELM_thickness_right	MUS.SKLT.M	0.0523491	0.236943	0.0374647	4.52622	0.71567	7.75e-07	1.97e-08	5.58e-08	0.352034
INL_RPE_thickness_outer_subfield_left	BRN.GANGEM.DR.NRSPHR	0.0411109	0.283993	0.0489529	6.90798	1.19075	7.75e-07	2.59e-07	8.44e-08	3.0654
INL_RPE_thickness_outer_subfield_left	ESDR.CD56.ECTO	0.0368728	0.274224	0.04543	7.43703	1.23207	7.83e-07	3.17e-07	8.77e-08	3.61289
INL_ELM_thickness_right	BLD.CD34.CC	0.0507392	0.2384	0.0366499	4.69853	0.722319	7.87e-07	9.33e-08	5.88e-08	1.58759
INL_RPE_thickness_right	HRT.ATR.R	0.0395925	0.242778	0.0422833	6.13192	1.06796	7.94e-07	1.91e-07	9.26e-08	2.06247
GCIPL_thickness_left	BRN.CING.GYR	0.0430665	0.276587	0.0437911	6.42232	1.01682	8.02e-07	1.36e-07	5.04e-08	2.69683
INL_thickness_right	GI.S.INT.FET	0.0484791	0.246409	0.0404147	5.08278	0.833652	8.06e-07	1.03e-07	5.43e-08	1.89282
mean_of_vertical_disc_diameter_left	GI.STMC.FET	0.0400613	0.356215	0.0551962	8.89176	1.3778	8.06e-07	1.85e-07	7.44e-08	2.48269
INL_ELM_thickness_right	LIV.HEPG2.CNCR	0.0621054	0.271258	0.0435655	4.3677	0.701476	8.16e-07	9.16e-08	5.41e-08	1.69278
ELM_ISOS_thickness_inner_subfield_left	MUS.SKLT.M	0.0523491	0.263344	0.0462982	5.03053	0.884413	8.19e-07	5.15e-08	5.13e-08	1.00352
INL_RPE_thickness_left	BRN.CING.GYR	0.0430665	0.238993	0.0399348	5.54939	0.927282	8.29e-07	1.29e-07	7.42e-08	1.74011
INL_RPE_thickness_right	ESDR.H9.NEUR.PROG	0.0377638	0.246674	0.0429143	6.53202	1.13639	8.41e-07	2.29e-07	7.39e-08	3.09749
INL_RPE_thickness_right	BRN.GANGEM.DR.NRSPHR	0.0411109	0.275882	0.047935	6.71066	1.16599	8.57e-07	2.33e-07	8.38e-08	2.78365
INL_ELM_thickness_outer_subfield_right	BLD.MOB.CD34.PC.F	0.0544628	0.234667	0.0369369	4.30876	0.678204	8.58e-07	6.08e-08	5.03e-08	1.20852
Disc_diameter_trans_left	MUS.HSMMT	0.045738	0.337726	0.055943	7.38391	1.22312	8.6e-07	1.67e-07	7.04e-08	2.36625
INL_ELM_thickness_inner_subfield_right	GI.DUO.MUC	0.0425678	0.254733	0.0430803	5.98419	1.01204	8.69e-07	5.44e-08	6.99e-08	0.778278
INL_ELM_thickness_inner_subfield_right	ESDR.H9.NEUR	0.0465053	0.323456	0.0598844	6.95525	1.28769	8.7e-07	1.64e-07	6.31e-08	2.60033
INL_thickness_right	SKIN.PEN.FRSK.MEL.03	0.0536019	0.287371	0.0459007	5.36121	0.856327	8.79e-07	1.07e-07	5.68e-08	1.87649
VCDR_regressed_left	SKIN.PEN.FRSK.FIB.01	0.0564604	0.365175	0.0576204	6.4678	1.02055	8.83e-07	1.07e-07	4.88e-08	2.18251
INL_RPE_thickness_right	GI.L.INT.FET	0.0471475	0.22823	0.0373325	4.84078	0.791824	8.95e-07	1.27e-07	5.91e-08	2.1497
INL_RPE_thickness_left	BRN.INF.TMP	0.0427955	0.245709	0.041849	5.74147	0.977883	8.97e-07	1.48e-07	7.73e-08	1.90783
VCDR_regressed_left	OVRY	0.0391008	0.279997	0.0484785	7.16088	1.23983	9.1e-07	1.15e-07	5.64e-08	2.04287
INL_ELM_thickness_outer_subfield_right	ESDR.H9.NEUR	0.0465053	0.275563	0.0456587	5.92541	0.981797	9.29e-07	1.46e-07	6.37e-08	2.29221
overall_macular_thickness_right	BRST.MYO	0.0661342	0.284497	0.0426205	4.30181	0.644455	9.5e-07	4.25e-08	4.31e-08	0.986534
INL_thickness_right	HRT.ATR.R	0.0395925	0.253899	0.0464499	6.41279	1.1732	9.69e-07	1.27e-07	9.48e-08	1.34455
INL_ELM_thickness_right	BLD.K562.CNCR	0.0472131	0.225881	0.0371444	4.78428	0.78674	9.71e-07	9e-08	5.16e-08	1.74527
ELM_ISOS_thickness_inner_subfield_left	GI.RECT.MUC.29	0.033176	0.249369	0.0452979	7.51654	1.36538	9.9e-07	1.29e-07	6.88e-08	1.87195
INL_ELM_thickness_inner_subfield_left	ESDR.H9.NEUR	0.0465053	0.310098	0.0551826	6.66802	1.18659	9.9e-07	1.82e-07	6.51e-08	2.79772
INL_thickness_left	BRN.ANT.CAUD	0.0458656	0.263632	0.0423245	5.74792	0.922794	1.01e-06	1.21e-07	6.33e-08	1.91872
ELM_ISOS_thickness_inner_subfield_left	PANC.ISLT	0.0265839	0.271462	0.0572175	10.2115	2.15234	1.01e-06	2.43e-07	8.04e-08	3.02502
Disc_diameter_trans_left	ESDR.CD56.ECTO	0.0368728	0.322578	0.0521707	8.74841	1.41488	1.02e-06	2.75e-07	8.95e-08	3.07775
INL_RPE_thickness_right	BRN.DL.PRFRNTL.CRTX	0.0348458	0.225701	0.0388978	6.47714	1.11628	1.03e-06	1.95e-07	9.6e-08	2.0369
INL_RPE_thickness_inner_subfield_left	STRM.CHON.MRW.DR.MSC	0.0599479	0.334873	0.0535471	5.58607	0.893228	1.03e-06	1.36e-07	6.02e-08	2.25985
INL_thickness_right	ESDR.H9.NEUR.PROG	0.0377638	0.262791	0.0388572	6.95881	1.02895	1.04e-06	1.86e-07	7.06e-08	2.63664
INL_ELM_thickness_left	BRN.HIPP.MID	0.050066	0.247796	0.0393971	4.94939	0.786904	1.05e-06	9.15e-08	6.57e-08	1.39151
Disc_diameter_trans_left	BONE.OSTEO	0.0544905	0.324087	0.0538331	5.9476	0.987936	1.06e-06	7.64e-08	5.94e-08	1.28725
INL_RPE_thickness_outer_subfield_left	BRN.HIPP.MID	0.050066	0.262898	0.0433726	5.25104	0.866308	1.08e-06	1.26e-07	6.72e-08	1.88002
INL_RPE_thickness_inner_subfield_right	LIV.ADLT	0.0526179	0.315519	0.0483619	5.99643	0.919115	1.09e-06	1.8e-07	6.74e-08	2.66715
INL_RPE_thickness_outer_subfield_right	BRN.ANG.GYR	0.0378117	0.24251	0.0417865	6.41362	1.10512	1.13e-06	1.98e-07	9.09e-08	2.1777
INL_ELM_thickness_outer_subfield_right	LIV.HEPG2.CNCR	0.0621054	0.269519	0.0439932	4.33969	0.708363	1.14e-06	9.67e-08	5.32e-08	1.81692
ELM_ISOS_thickness_left	BRN.CING.GYR	0.0430665	0.338693	0.0664189	7.8644	1.54224	1.16e-06	1.16e-07	4.21e-08	2.75949
INL_ELM_thickness_inner_subfield_right	BRST.MYO	0.0661342	0.315416	0.0521909	4.76933	0.789165	1.17e-06	2.99e-08	4.73e-08	0.631313
INL_ELM_thickness_inner_subfield_right	STRM.CHON.MRW.DR.MSC	0.0599479	0.38701	0.0604063	6.45578	1.00765	1.19e-06	1.37e-07	6.63e-08	2.07367
GCIPL_thickness_left	BRN.INF.TMP	0.0427955	0.28205	0.0461293	6.59063	1.0779	1.22e-06	1.46e-07	5.31e-08	2.74649
INL_RPE_thickness_outer_subfield_left	BRN.SUB.NIG	0.0447252	0.238141	0.0398625	5.32454	0.891277	1.22e-06	1.19e-07	6.44e-08	1.8513
VCDR_left	OVRY	0.0391008	0.28824	0.051762	7.37172	1.32381	1.23e-06	1.29e-07	5.66e-08	2.28325
INL_RPE_thickness_left	LIV.ADLT	0.0526179	0.265405	0.0411902	5.044	0.782818	1.24e-06	1.25e-07	6.37e-08	1.95521
ELM_ISOS_thickness_left	BRN.GANGEM.DR.NRSPHR	0.0411109	0.384747	0.0687719	9.35875	1.67284	1.26e-06	1.67e-07	5.37e-08	3.11026
ELM_ISOS_thickness_left	BRN.ANG.GYR	0.0378117	0.329087	0.0660851	8.7033	1.74774	1.26e-06	1.34e-07	4.81e-08	2.78445
overall_macular_thickness_right	MUS.SKLT.M	0.0523491	0.271311	0.0422002	5.18273	0.806131	1.26e-06	1.07e-07	6.29e-08	1.69627
GCIPL_thickness_right	BRN.GRM.MTRX	0.0341442	0.29111	0.0504664	8.5259	1.47804	1.28e-06	2.2e-07	6.77e-08	3.24101
INL_ELM_thickness_inner_subfield_right	BRN.GANGEM.DR.NRSPHR	0.0411109	0.31673	0.0609504	7.70427	1.48258	1.28e-06	1.79e-07	7.52e-08	2.38314
INL_thickness_left	ESDR.H9.NEUR	0.0465053	0.33993	0.0504908	7.3095	1.0857	1.31e-06	2.59e-07	8.14e-08	3.17928
INL_thickness_right	PLCNT.FET	0.0528641	0.235795	0.0358214	4.46041	0.677613	1.32e-06	5.45e-08	4.15e-08	1.31322
overall_macular_thickness_left	ESDR.CD56.ECTO	0.0368728	0.251102	0.0425727	6.80996	1.15458	1.34e-06	2.04e-07	7.7e-08	2.6495
VCDR_regressed_left	STRM.MRW.MSC	0.05306	0.418002	0.0797817	7.87792	1.50361	1.34e-06	1.67e-07	8.34e-08	2.00765
INL_ELM_thickness_inner_subfield_right	ESDR.H9.NEUR.PROG	0.0377638	0.303355	0.0569525	8.03296	1.50812	1.35e-06	2.15e-07	7.2e-08	2.98996
INL_ELM_thickness_outer_subfield_right	ESC.4STAR	0.0491152	0.304242	0.0517705	6.19445	1.05406	1.36e-06	1.7e-07	7.95e-08	2.13954
VCDR_regressed_left	BONE.OSTEO	0.0544905	0.388125	0.0694558	7.12282	1.27464	1.36e-06	1.22e-07	6.93e-08	1.75486
overall_macular_thickness_left	HRT.FET	0.0613111	0.280624	0.045881	4.57705	0.748331	1.38e-06	8.96e-08	4.45e-08	2.01549
VCDR_left	BONE.OSTEO	0.0544905	0.397365	0.0728249	7.29238	1.33647	1.38e-06	1.41e-07	6.81e-08	2.07365
ELM_ISOS_thickness_left	MUS.SKLT.F	0.0542768	0.316273	0.0621835	5.82703	1.14567	1.39e-06	6.53e-08	3.86e-08	1.69289
INL_ELM_thickness_outer_subfield_right	ESDR.H9.NEUR.PROG	0.0377638	0.264434	0.0458619	7.0023	1.21444	1.39e-06	2.1e-07	7.48e-08	2.81208
INL_ELM_thickness_outer_subfield_left	BRN.ANT.CAUD	0.0458656	0.254036	0.0411958	5.53871	0.898185	1.42e-06	1.55e-07	7.64e-08	2.02838
INL_thickness_right	MUS.SKLT.M	0.0523491	0.230791	0.0371696	4.40869	0.710033	1.43e-06	2.55e-08	5.19e-08	0.491727
INL_ELM_thickness_outer_subfield_right	KID.FET	0.0277039	0.244734	0.0453267	8.8339	1.63611	1.43e-06	3.13e-07	1.05e-07	2.99511
INL_thickness_right	ESDR.H1.NEUR.PROG	0.0284527	0.295471	0.0486781	10.3846	1.71084	1.49e-06	3.87e-07	1.2e-07	3.22627
INL_RPE_thickness_inner_subfield_left	ESDR.H9.NEUR	0.0465053	0.292309	0.0534519	6.2855	1.14937	1.5e-06	1.86e-07	6.43e-08	2.8954
INL_ELM_thickness_right	ESDR.H1.NEUR.PROG	0.0284527	0.277564	0.0509065	9.75525	1.78916	1.55e-06	3.92e-07	1.18e-07	3.33033
INL_thickness_left	BRN.GANGEM.DR.NRSPHR	0.0411109	0.309369	0.0495931	7.52522	1.20632	1.56e-06	2.45e-07	8.92e-08	2.74233
ELM_ISOS_thickness_left	BRN.ANT.CAUD	0.0458656	0.373425	0.0689017	8.14172	1.50225	1.59e-06	1.27e-07	4.86e-08	2.61788
Disc_diameter_trans_left	ESDR.H9.NEUR	0.0465053	0.346397	0.0577655	7.44855	1.24213	1.59e-06	1.73e-07	7.15e-08	2.41435
INL_ELM_thickness_central_subfield_right	BRN.ANG.GYR	0.0378117	0.361449	0.0711504	9.55918	1.8817	1.61e-06	1.45e-07	6.74e-08	2.15216
ELM_ISOS_thickness_left	BRN.SUB.NIG	0.0447252	0.344372	0.0688091	7.69973	1.53849	1.62e-06	1.08e-07	4.06e-08	2.65859
Disc_diameter_trans_left	KID.FET	0.0277039	0.350672	0.0596222	12.6579	2.15212	1.62e-06	4.67e-07	1.29e-07	3.63062
INL_RPE_thickness_outer_subfield_left	ESDR.H9.NEUR.PROG	0.0377638	0.241176	0.0419363	6.38644	1.11049	1.64e-06	2.25e-07	7.25e-08	3.10326
VCDR_left	SKIN.PEN.FRSK.FIB.01	0.0564604	0.358062	0.0590062	6.34183	1.04509	1.75e-06	1.1e-07	4.79e-08	2.28697
INL_RPE_thickness_outer_subfield_right	BRN.DL.PRFRNTL.CRTX	0.0348458	0.225654	0.0392677	6.4758	1.1269	1.77e-06	1.96e-07	9.82e-08	1.99879
overall_macular_thickness_right	ESDR.CD56.ECTO	0.0368728	0.26859	0.0460267	7.28425	1.24826	1.77e-06	2.36e-07	8.37e-08	2.81704
INL_ELM_thickness_outer_subfield_right	MUS.SKLT.F	0.0542768	0.22695	0.0363831	4.18135	0.670325	1.79e-06	-3.08e-09	5.04e-08	-0.0611322
INL_thickness_right	BRST.MYO	0.0661342	0.261105	0.0410762	3.94811	0.621104	1.83e-06	-1.53e-09	4.02e-08	-0.0380127
INL_RPE_thickness_inner_subfield_left	BRN.GANGEM.DR.NRSPHR	0.0411109	0.299197	0.0557356	7.27779	1.35574	1.83e-06	2.32e-07	8.12e-08	2.85271
GCIPL_thickness_right	MUS.SKLT.F	0.0542768	0.309999	0.052056	5.71143	0.959083	1.84e-06	1.26e-07	5.25e-08	2.40222
INL_RPE_thickness_outer_subfield_left	LIV.ADLT	0.0526179	0.252624	0.0396976	4.8011	0.754451	1.84e-06	1.06e-07	5.86e-08	1.80397
mean_of_vertical_disc_diameter_left	LNG.NHLF	0.0416617	0.287021	0.0498889	6.88933	1.19748	1.84e-06	7.48e-08	5.58e-08	1.34134
INL_RPE_thickness_outer_subfield_left	HRT.FET	0.0613111	0.248202	0.041227	4.04824	0.672424	1.88e-06	9.03e-08	4.82e-08	1.8732
INL_ELM_thickness_right	ESDR.H9.NEUR.PROG	0.0377638	0.266823	0.0479121	7.06558	1.26873	1.9e-06	2.12e-07	7.67e-08	2.76663
INL_ELM_thickness_right	BLD.MOB.CD34.PC.M	0.0587226	0.238655	0.0378784	4.06412	0.64504	1.95e-06	3.87e-08	4.94e-08	0.784397
INL_RPE_thickness_inner_subfield_left	LIV.ADLT	0.0526179	0.31056	0.0509772	5.90219	0.96882	1.95e-06	1.57e-07	6.83e-08	2.30366
Disc_diameter_trans_left	MUS.LEG.FET	0.0617096	0.33523	0.0509583	5.43239	0.825776	1.98e-06	8.36e-08	5.5e-08	1.51861
ELM_ISOS_thickness_inner_subfield_right	BRN.SUB.NIG	0.0447252	0.277287	0.0476645	6.19981	1.06572	1.98e-06	9.09e-08	4.54e-08	2.00175
ELM_ISOS_thickness_outer_subfield_left	BRN.CRTX.DR.NRSPHR	0.0481752	0.399764	0.0716621	8.29814	1.48753	2e-06	1.39e-07	4.14e-08	3.35232
ELM_ISOS_thickness_left	BRN.HIPP.MID	0.050066	0.353766	0.0683618	7.066	1.36543	2.01e-06	9.8e-08	3.93e-08	2.49106
INL_ELM_thickness_right	HRT.ATR.R	0.0395925	0.245498	0.0445621	6.20063	1.12552	2.03e-06	1.29e-07	9.25e-08	1.39799
INL_ELM_thickness_outer_subfield_right	ESDR.H1.NEUR.PROG	0.0284527	0.282451	0.0513787	9.92701	1.80576	2.04e-06	4.05e-07	1.22e-07	3.33074
INL_RPE_thickness_left	ESDR.H9.NEUR.PROG	0.0377638	0.240601	0.0424187	6.3712	1.12326	2.06e-06	2.16e-07	7.45e-08	2.90587
overall_macular_thickness_right	FAT.ADIP.NUC	0.0539726	0.290387	0.0474293	5.38027	0.878766	2.07e-06	1.02e-07	7.2e-08	1.41667
ELM_ISOS_thickness_inner_subfield_right	MUS.SKLT.M	0.0523491	0.287647	0.0502756	5.49479	0.960392	2.09e-06	8.8e-08	5.34e-08	1.64799
mean_of_vertical_disc_diameter_left	ESDR.CD56.ECTO	0.0368728	0.331464	0.0575465	8.98939	1.56068	2.14e-06	1.96e-07	7.62e-08	2.57311
VCDR_regressed_left	BRST.MYO	0.0661342	0.349053	0.0531537	5.27794	0.803724	2.14e-06	8.58e-08	4.27e-08	2.008
INL_ELM_thickness_central_subfield_right	LIV.ADLT	0.0526179	0.378479	0.0648744	7.19297	1.23293	2.15e-06	1.03e-07	4.53e-08	2.27186
INL_RPE_thickness_inner_subfield_right	STRM.CHON.MRW.DR.MSC	0.0599479	0.331202	0.0540708	5.52483	0.901964	2.22e-06	1.43e-07	6.51e-08	2.1988
INL_ELM_thickness_inner_subfield_left	LIV.ADLT	0.0526179	0.297219	0.0480854	5.64863	0.91386	2.27e-06	1.14e-07	6.14e-08	1.85534
INL_thickness_left	BRN.ANG.GYR	0.0378117	0.233457	0.0406612	6.17419	1.07536	2.3e-06	1.38e-07	6.79e-08	2.02602
INL_thickness_right	MUS.SKLT.F	0.0542768	0.227912	0.037355	4.19906	0.688231	2.31e-06	9.9e-10	4.63e-08	0.0214012
Disc_diameter_trans_left	MUS.HSMM	0.0460003	0.302057	0.0542685	6.56641	1.17974	2.39e-06	1.07e-07	6.56e-08	1.63559
VCDR_regressed_left	KID.FET	0.0277039	0.358333	0.0693642	12.9344	2.50377	2.41e-06	4.29e-07	1.31e-07	3.28592
ELM_ISOS_thickness_inner_subfield_left	GI.CLN.SM.MUS	0.044972	0.25509	0.0482505	5.67218	1.0729	2.48e-06	4.62e-08	5.18e-08	0.891112
INL_ELM_thickness_central_subfield_right	ESDR.H9.NEUR.PROG	0.0377638	0.332063	0.0666428	8.79315	1.76473	2.55e-06	1.35e-07	5.37e-08	2.51979
VCDR_left	BRST.MYO	0.0661342	0.344914	0.0540157	5.21537	0.816758	2.58e-06	8.44e-08	4.09e-08	2.06215
GCIPL_thickness_left	BRN.ANT.CAUD	0.0458656	0.293714	0.0502733	6.40379	1.0961	2.65e-06	1.34e-07	5.59e-08	2.40234
INL_RPE_thickness_outer_subfield_right	BRST.MYO	0.0661342	0.273527	0.0433202	4.13593	0.655034	2.65e-06	5.12e-08	5.03e-08	1.01733
INL_ELM_thickness_outer_subfield_right	MUS.SKLT.M	0.0523491	0.23243	0.0381611	4.44	0.728974	2.68e-06	2.29e-08	5.63e-08	0.406244
Disc_diameter_trans_left	LNG.FET	0.0504451	0.377522	0.0582128	7.48382	1.15398	2.77e-06	1.79e-07	7.33e-08	2.43569
INL_ELM_thickness_left	BRN.SUB.NIG	0.0447252	0.228115	0.0380719	5.10036	0.851242	2.8e-06	9.62e-08	6.52e-08	1.47624
INL_RPE_thickness_outer_subfield_left	BRN.CING.GYR	0.0430665	0.236541	0.0408047	5.49245	0.947481	2.83e-06	1.29e-07	7.51e-08	1.71323
INL_ELM_thickness_left	LIV.ADLT	0.0526179	0.247163	0.0386271	4.69732	0.734106	2.84e-06	1.06e-07	5.99e-08	1.76593
ELM_ISOS_thickness_left	MUS.SKLT.M	0.0523491	0.306151	0.061838	5.84826	1.18126	2.89e-06	7.28e-08	4.33e-08	1.68009
INL_ELM_thickness_left	BRN.CING.GYR	0.0430665	0.22583	0.037854	5.24374	0.878965	2.92e-06	1.02e-07	7.29e-08	1.40116
INL_ELM_thickness_right	KID.FET	0.0277039	0.253847	0.0480834	9.16286	1.73562	2.97e-06	3.37e-07	1.1e-07	3.06522
INL_ELM_thickness_inner_subfield_left	STRM.CHON.MRW.DR.MSC	0.0599479	0.345015	0.0537974	5.75526	0.897402	2.98e-06	1.1e-07	5.94e-08	1.85345
mean_of_vertical_disc_diameter_left	ESDR.H9.NEUR	0.0465053	0.365513	0.0656205	7.8596	1.41103	2.98e-06	1.24e-07	6.2e-08	1.9953
INL_RPE_thickness_left	BRN.ANG.GYR	0.0378117	0.229616	0.0413937	6.07262	1.09473	3e-06	1.61e-07	8.84e-08	1.82493
ELM_ISOS_thickness_left	BRN.INF.TMP	0.0427955	0.342655	0.0689023	8.00678	1.61003	3.01e-06	1.19e-07	4.56e-08	2.61714
INL_ELM_thickness_central_subfield_right	FAT.ADIP.NUC	0.0539726	0.387608	0.0690859	7.18157	1.28002	3.02e-06	9.18e-08	5.71e-08	1.60919
VCDR_left	STRM.MRW.MSC	0.05306	0.415111	0.0829497	7.82344	1.56332	3.02e-06	1.68e-07	8.21e-08	2.04821
INL_ELM_thickness_inner_subfield_right	BLD.MOB.CD34.PC.M	0.0587226	0.279443	0.0474309	4.75869	0.807711	3.06e-06	5.71e-08	4.93e-08	1.15717
VCDR_left	KID.FET	0.0277039	0.361416	0.0716391	13.0456	2.58588	3.07e-06	4.21e-07	1.28e-07	3.28451
INL_thickness_right	FAT.ADIP.NUC	0.0539726	0.266986	0.0480406	4.94669	0.890092	3.08e-06	4.38e-08	6.83e-08	0.642088
INL_thickness_right	HRT.VENT.L	0.0456727	0.243855	0.0422742	5.33918	0.925589	3.09e-06	7.97e-08	7.13e-08	1.11688
ELM_ISOS_thickness_inner_subfield_left	BLD.CD4.CD25M.IL17M.PL.TPC	0.0489451	0.233449	0.0391637	4.7696	0.800155	3.1e-06	2.49e-08	3.87e-08	0.643416
INL_ELM_thickness_inner_subfield_right	GI.S.INT.FET	0.0484791	0.238569	0.0432753	4.92108	0.892659	3.2e-06	3.45e-08	4.73e-08	0.730087
INL_ELM_thickness_outer_subfield_right	BLD.K562.CNCR	0.0472131	0.212508	0.0364526	4.50104	0.772086	3.21e-06	8.05e-08	5.27e-08	1.52839
INL_RPE_thickness_right	HRT.FET	0.0613111	0.236373	0.0401105	3.85531	0.654212	3.26e-06	5.92e-08	4.79e-08	1.23571
INL_ELM_thickness_left	BRN.INF.TMP	0.0427955	0.230238	0.0395188	5.37994	0.923432	3.27e-06	1.19e-07	7.49e-08	1.59157
INL_thickness_left	ESDR.H1.NEUR.PROG	0.0284527	0.274608	0.0478446	9.65135	1.68154	3.34e-06	3.92e-07	1.14e-07	3.44466
INL_ELM_thickness_right	ESC.4STAR	0.0491152	0.29465	0.0522397	5.99915	1.06362	3.43e-06	1.45e-07	8.02e-08	1.81263
ELM_ISOS_thickness_inner_subfield_left	BLD.MOB.CD34.PC.M	0.0587226	0.263516	0.0455949	4.48747	0.776446	3.46e-06	8.71e-09	4.21e-08	0.206834
INL_ELM_thickness_inner_subfield_right	BLD.K562.CNCR	0.0472131	0.243538	0.0424315	5.15827	0.898723	3.52e-06	6.49e-08	4.61e-08	1.40666
INL_thickness_right	BRN.DL.PRFRNTL.CRTX	0.0348458	0.218024	0.0377379	6.25682	1.083	3.54e-06	8.49e-08	8.2e-08	1.03484
INL_RPE_thickness_outer_subfield_right	MUS.SKLT.F	0.0542768	0.222436	0.0364492	4.09817	0.671543	3.57e-06	3.17e-08	5.59e-08	0.568272
INL_ELM_thickness_inner_subfield_right	HRT.FET	0.0613111	0.246817	0.0422835	4.02565	0.689655	3.61e-06	-1.34e-09	3.98e-08	-0.0338167
INL_ELM_thickness_central_subfield_right	PANC	0.0429928	0.323961	0.063283	7.53524	1.47195	3.64e-06	9.31e-08	5.6e-08	1.66219
mean_of_vertical_disc_diameter_left	FAT.MSC.DR.ADIP	0.0636082	0.375106	0.0681213	5.89714	1.07095	3.71e-06	3.43e-08	4.9e-08	0.700167
ELM_ISOS_thickness_inner_subfield_left	BRST.MYO	0.0661342	0.309623	0.0509583	4.68174	0.770529	3.81e-06	3.16e-08	3.99e-08	0.790567
INL_ELM_thickness_left	BRN.GANGEM.DR.NRSPHR	0.0411109	0.267266	0.0490236	6.5011	1.19247	3.82e-06	2.19e-07	8.01e-08	2.73674
INL_ELM_thickness_inner_subfield_right	ESDR.CD56.ECTO	0.0368728	0.284654	0.0544339	7.71991	1.47626	3.82e-06	1.91e-07	7.81e-08	2.44728
INL_ELM_thickness_right	LNG.FET	0.0504451	0.325139	0.0575987	6.44539	1.14181	3.86e-06	2.03e-07	8.39e-08	2.42211
ELM_ISOS_thickness_outer_subfield_left	BRN.GRM.MTRX	0.0341442	0.325486	0.0612815	9.53269	1.79478	3.9e-06	1.63e-07	4.72e-08	3.44755
INL_RPE_thickness_right	BRST.MYO	0.0661342	0.270953	0.0437298	4.09701	0.661228	3.91e-06	4.76e-08	4.99e-08	0.954378
mean_of_vertical_disc_diameter_left	MUS.HSMM	0.0460003	0.313017	0.0591791	6.80467	1.28649	3.99e-06	7.35e-08	5.65e-08	1.2996
Disc_diameter_trans_left	BRST.MYO	0.0661342	0.342436	0.0530291	5.1779	0.801841	4.02e-06	8.51e-08	4.29e-08	1.98233
INL_ELM_thickness_inner_subfield_left	BRST.MYO	0.0661342	0.295513	0.0481098	4.46838	0.727456	4.02e-06	2.8e-08	4.66e-08	0.599884
INL_ELM_thickness_outer_subfield_right	BLD.CD34.CC	0.0507392	0.221934	0.0357119	4.37401	0.703832	4.14e-06	7.33e-08	5.64e-08	1.3004
INL_ELM_thickness_inner_subfield_right	BLD.MOB.CD34.PC.F	0.0544628	0.286025	0.0506163	5.25175	0.929373	4.23e-06	8.1e-08	5.68e-08	1.426
INL_RPE_thickness_outer_subfield_left	BRN.INF.TMP	0.0427955	0.2395	0.0426581	5.59637	0.996788	4.25e-06	1.38e-07	7.83e-08	1.76276
INL_thickness_left	BRN.INF.TMP	0.0427955	0.233181	0.0407184	5.44873	0.951463	4.3e-06	9.77e-08	6.4e-08	1.52643
overall_macular_thickness_left	ESDR.H9.NEUR	0.0465053	0.288439	0.0490894	6.2023	1.05557	4.31e-06	1.73e-07	7.08e-08	2.4465
ELM_ISOS_thickness_left	BRN.GRM.MTRX	0.0341442	0.31213	0.0577599	9.14153	1.69164	4.46e-06	1.66e-07	5.22e-08	3.17802
INL_ELM_thickness_inner_subfield_right	GI.L.INT.FET	0.0471475	0.231531	0.0430453	4.91078	0.912994	4.54e-06	3.75e-08	5.17e-08	0.724702
Disc_diameter_trans_left	FAT.ADIP.NUC	0.0539726	0.322112	0.05487	5.96807	1.01663	4.6e-06	9.84e-08	5.83e-08	1.68784
INL_thickness_right	ESDR.CD56.MESO	0.0433225	0.292721	0.0506847	6.75678	1.16994	4.61e-06	1.73e-07	7.36e-08	2.34306
INL_RPE_thickness_right	MUS.SKLT.F	0.0542768	0.217705	0.0360262	4.011	0.663749	4.63e-06	2.06e-08	5.39e-08	0.383043
INL_ELM_thickness_central_subfield_right	BRST.MYO	0.0661342	0.347433	0.0619629	5.25346	0.936927	4.66e-06	2.58e-08	3.5e-08	0.737751
ELM_ISOS_thickness_inner_subfield_right	BRN.CING.GYR	0.0430665	0.266568	0.0463114	6.18967	1.07534	4.72e-06	9.45e-08	5.09e-08	1.85828
ELM_ISOS_thickness_left	BRN.FET.F	0.0299178	0.31323	0.0590711	10.4697	1.97444	4.76e-06	1.94e-07	6.2e-08	3.12659
ELM_ISOS_thickness_inner_subfield_right	BRN.HIPP.MID	0.050066	0.281188	0.0481146	5.61635	0.961024	4.76e-06	7.44e-08	4.47e-08	1.66619
INL_ELM_thickness_right	FAT.ADIP.NUC	0.0539726	0.288174	0.0504925	5.33927	0.93552	4.82e-06	8.29e-08	7.97e-08	1.04024
ELM_ISOS_thickness_inner_subfield_left	LIV.ADLT	0.0526179	0.277086	0.0457166	5.26601	0.868842	5.01e-06	3.96e-08	4.4e-08	0.899515
INL_ELM_thickness_outer_subfield_left	BRN.GANGEM.DR.NRSPHR	0.0411109	0.262681	0.0473375	6.38957	1.15146	5.02e-06	2.27e-07	7.86e-08	2.88603
mean_of_vertical_disc_diameter_left	BRST.MYO	0.0661342	0.365675	0.0602444	5.52929	0.910941	5.06e-06	6.04e-08	3.73e-08	1.61992
ELM_ISOS_thickness_inner_subfield_right	GI.CLN.SM.MUS	0.044972	0.254779	0.0498463	5.66528	1.10838	5.2e-06	6.94e-08	5.17e-08	1.34077
INL_RPE_thickness_outer_subfield_left	IPSC.15b	0.0462879	0.265879	0.0488666	5.74401	1.05571	5.23e-06	1.95e-07	7.94e-08	2.45723
VCDR_regressed_left	LNG.A549.ETOH002.CNCR	0.0498951	0.255197	0.0440996	5.11468	0.883848	5.23e-06	4.33e-08	3.67e-08	1.179
INL_ELM_thickness_right	BLD.CD34.PC	0.0412284	0.217066	0.0386532	5.26497	0.93754	5.25e-06	1.02e-07	7.12e-08	1.43017
INL_ELM_thickness_right	GI.RECT.MUC.29	0.033176	0.188884	0.0338938	5.69338	1.02164	5.31e-06	6.15e-08	9.54e-08	0.644773
INL_thickness_right	PANC	0.0429928	0.237646	0.0442618	5.52758	1.02952	5.31e-06	7.9e-08	6.55e-08	1.20544
Disc_diameter_trans_left	LNG.NHLF	0.0416617	0.262738	0.0455367	6.30647	1.09301	5.31e-06	8.48e-08	6.4e-08	1.32449
INL_RPE_thickness_inner_subfield_right	ESDR.H9.NEUR.PROG	0.0377638	0.24867	0.0479755	6.58487	1.27041	5.38e-06	2.1e-07	7.06e-08	2.96877
overall_macular_thickness_left	BRST.MYO	0.0661342	0.273057	0.0440717	4.12883	0.666398	5.44e-06	2.89e-08	4.15e-08	0.695801
INL_RPE_thickness_outer_subfield_right	PANC	0.0429928	0.238518	0.0432165	5.54786	1.0052	5.47e-06	1.3e-07	8.52e-08	1.52482
INL_RPE_thickness_outer_subfield_right	LIV.HEPG2.CNCR	0.0621054	0.249667	0.0424811	4.02006	0.684016	5.51e-06	9.22e-08	5.64e-08	1.63515
INL_thickness_left	SKIN.PEN.FRSK.MEL.03	0.0536019	0.272335	0.0457191	5.08069	0.852938	5.55e-06	1.13e-07	5.9e-08	1.92203
INL_ELM_thickness_central_subfield_right	BRN.DL.PRFRNTL.CRTX	0.0348458	0.335948	0.0702398	9.64098	2.01573	5.56e-06	1.42e-07	7.66e-08	1.85498
GCIPL_thickness_right	MUS.SKLT.M	0.0523491	0.303737	0.0523372	5.80214	0.999773	5.59e-06	1.29e-07	5.7e-08	2.25689
VCDR_left	LNG.A549.ETOH002.CNCR	0.0498951	0.256963	0.0461496	5.15007	0.924933	5.59e-06	5.49e-08	3.65e-08	1.50552
overall_macular_thickness_right	ESDR.H9.NEUR	0.0465053	0.281145	0.0483306	6.04545	1.03925	5.65e-06	1.56e-07	6.88e-08	2.27315
INL_thickness_right	HRT.VNT.R	0.040559	0.210169	0.0368398	5.18182	0.908302	5.78e-06	2.53e-08	7.1e-08	0.356316
mean_of_vertical_disc_diameter_left	KID.FET	0.0277039	0.356664	0.0672351	12.8741	2.42692	5.81e-06	3.41e-07	1.12e-07	3.04035
INL_RPE_thickness_left	IPSC.15b	0.0462879	0.262412	0.0478094	5.66913	1.03287	5.93e-06	1.81e-07	8.16e-08	2.22175
ELM_ISOS_thickness_inner_subfield_right	GI.RECT.MUC.29	0.033176	0.244501	0.0465794	7.3698	1.40401	5.95e-06	1.6e-07	6.72e-08	2.37806
INL_ELM_thickness_right	BRN.FET.F	0.0299178	0.247827	0.0462602	8.28359	1.54624	6.05e-06	2.8e-07	1.12e-07	2.50188
INL_thickness_right	PANC.ISLT	0.0265839	0.221022	0.0482099	8.31412	1.8135	6.07e-06	1.99e-07	9.55e-08	2.07987
mean_of_vertical_disc_diameter_left	STRM.MRW.MSC	0.05306	0.354519	0.0668815	6.68148	1.26049	6.08e-06	5.72e-08	6.04e-08	0.946077
Disc_diameter_trans_left	MUS.SAT	0.0556152	0.343008	0.0646822	6.16752	1.16303	6.15e-06	9.4e-08	6.8e-08	1.38206
mean_of_vertical_disc_diameter_left	BONE.OSTEO	0.0544905	0.327445	0.0590624	6.00921	1.0839	6.16e-06	3.83e-08	5.39e-08	0.710787
overall_macular_thickness_left	FAT.ADIP.NUC	0.0539726	0.286321	0.0512779	5.30494	0.950073	6.17e-06	9.78e-08	7.42e-08	1.31919
INL_ELM_thickness_left	BRN.ANG.GYR	0.0378117	0.219833	0.0388349	5.81388	1.02706	6.18e-06	1.45e-07	8.46e-08	1.71086
overall_macular_thickness_right	MUS.LEG.FET	0.0617096	0.284231	0.0457848	4.60595	0.74194	6.18e-06	7.55e-08	5.85e-08	1.28907
INL_thickness_right	BRN.GRM.MTRX	0.0341442	0.282382	0.0473303	8.27026	1.38619	6.3e-06	2.6e-07	9.67e-08	2.6851
ELM_ISOS_thickness_left	BRN.CRTX.DR.NRSPHR	0.0481752	0.367425	0.0638645	7.62684	1.32567	6.33e-06	1.17e-07	4.44e-08	2.63236
INL_ELM_thickness_inner_subfield_right	BLD.CD34.CC	0.0507392	0.267227	0.0465283	5.26667	0.917009	6.37e-06	8.53e-08	6.28e-08	1.3577
INL_RPE_thickness_outer_subfield_left	BRN.ANG.GYR	0.0378117	0.228192	0.0418147	6.03494	1.10586	6.43e-06	1.65e-07	8.93e-08	1.8456
ELM_ISOS_thickness_inner_subfield_left	BLD.CD4.CD25M.CD45RA.NPC	0.0420067	0.206223	0.0356809	4.90928	0.84941	6.44e-06	2.29e-08	4.06e-08	0.564088
INL_ELM_thickness_left	ESDR.H9.NEUR	0.0465053	0.26362	0.0482661	5.6686	1.03786	6.47e-06	1.77e-07	6.69e-08	2.6479
INL_ELM_thickness_inner_subfield_left	ESDR.H9.NEUR.PROG	0.0377638	0.276249	0.0528176	7.31517	1.39863	6.47e-06	2.14e-07	7.41e-08	2.88948
INL_ELM_thickness_inner_subfield_right	MUS.SKLT.M	0.0523491	0.251141	0.0440927	4.79743	0.842281	6.5e-06	-2.17e-09	5.59e-08	-0.0388833
ELM_ISOS_thickness_inner_subfield_left	GI.S.INT.FET	0.0484791	0.255811	0.0435866	5.27673	0.89908	6.59e-06	4.56e-08	4.05e-08	1.12612
INL_RPE_thickness_outer_subfield_left	ESC.4STAR	0.0491152	0.301381	0.0533571	6.1362	1.08637	6.59e-06	2.27e-07	9.05e-08	2.50922
ELM_ISOS_thickness_inner_subfield_left	BLD.MOB.CD34.PC.F	0.0544628	0.249809	0.0449893	4.58678	0.826055	6.6e-06	5.44e-09	4.41e-08	0.123271
INL_RPE_thickness_right	BLD.MOB.CD34.PC.F	0.0544628	0.219122	0.0362989	4.02333	0.666489	6.65e-06	6.13e-08	5.36e-08	1.14286
INL_ELM_thickness_inner_subfield_right	SKIN.PEN.FRSK.MEL.03	0.0536019	0.278631	0.0498595	5.19816	0.93018	6.68e-06	6.2e-08	5.12e-08	1.2106
INL_RPE_thickness_right	BLD.CD34.CC	0.0507392	0.20906	0.0348477	4.12029	0.686801	6.72e-06	7.47e-08	5.88e-08	1.27023
INL_RPE_thickness_left	ESDR.H1.NEUR.PROG	0.0284527	0.255015	0.0490915	8.96275	1.72537	6.88e-06	3.87e-07	1.28e-07	3.01873
INL_ELM_thickness_outer_subfield_right	HRT.ATR.R	0.0395925	0.234237	0.0441202	5.91618	1.11436	7.19e-06	1.08e-07	8.96e-08	1.20953
INL_thickness_right	ESDR.H9.NEUR	0.0465053	0.323987	0.0501866	6.96668	1.07916	7.27e-06	1.99e-07	8.18e-08	2.43821
INL_ELM_thickness_central_subfield_right	PLCNT.FET	0.0528641	0.320951	0.0601827	6.07125	1.13844	7.28e-06	5.66e-08	4.54e-08	1.246
ELM_ISOS_thickness_inner_subfield_right	HRT.FET	0.0613111	0.332369	0.0595606	5.42103	0.971449	7.34e-06	1.02e-07	4.35e-08	2.35739
ELM_ISOS_thickness_outer_subfield_left	BRN.SUB.NIG	0.0447252	0.342387	0.0727291	7.65536	1.62613	7.43e-06	1.06e-07	3.94e-08	2.6929
ELM_ISOS_thickness_inner_subfield_right	MUS.PSOAS	0.0329118	0.26815	0.0570715	8.14753	1.73407	7.46e-06	1.74e-07	7.73e-08	2.25024
INL_ELM_thickness_outer_subfield_right	BLD.MOB.CD34.PC.M	0.0587226	0.224105	0.0369809	3.81634	0.629756	7.57e-06	2.68e-08	4.78e-08	0.560017
INL_RPE_thickness_inner_subfield_left	BRN.DL.PRFRNTL.CRTX	0.0348458	0.232455	0.0463853	6.67096	1.33116	7.57e-06	1.65e-07	8.67e-08	1.90297
ELM_ISOS_thickness_inner_subfield_left	FAT.ADIP.DR.MSC	0.0779216	0.356752	0.0654661	4.57835	0.840153	7.6e-06	5.29e-08	4.3e-08	1.23081
INL_RPE_thickness_outer_subfield_left	ESDR.H1.NEUR.PROG	0.0284527	0.262041	0.0493325	9.20969	1.73384	7.6e-06	4.11e-07	1.34e-07	3.0661
INL_RPE_thickness_central_subfield_right	BRN.SUB.NIG	0.0447252	0.32777	0.0659733	7.32855	1.47508	7.7e-06	1.16e-07	4.69e-08	2.48204
INL_RPE_thickness_left	HRT.FET	0.0613111	0.232926	0.0407719	3.79909	0.665001	7.88e-06	5.94e-08	4.78e-08	1.24141
INL_RPE_thickness_inner_subfield_right	ESDR.H9.NEUR	0.0465053	0.274171	0.0536341	5.89549	1.15329	7.92e-06	1.67e-07	6.4e-08	2.61107
INL_ELM_thickness_outer_subfield_right	PANC.ISLT	0.0265839	0.203355	0.0404003	7.64956	1.51973	7.97e-06	2.04e-07	1.05e-07	1.95184
Disc_diameter_trans_left	BRN.NHA	0.0441392	0.299821	0.0550549	6.79262	1.2473	8.07e-06	9.98e-08	7.29e-08	1.36808
overall_macular_thickness_right	HRT.ATR.R	0.0395925	0.272129	0.0495892	6.87323	1.25249	8.31e-06	2.06e-07	1.14e-07	1.8031
ELM_ISOS_thickness_inner_subfield_right	PANC.ISLT	0.0265839	0.266257	0.0589242	10.0157	2.21654	8.35e-06	2.51e-07	8.32e-08	3.01196
overall_macular_thickness_right	BRN.GRM.MTRX	0.0341442	0.256168	0.045994	7.50254	1.34705	8.4e-06	2.36e-07	8.56e-08	2.76077
INL_ELM_thickness_inner_subfield_right	FAT.ADIP.NUC	0.0539726	0.304111	0.0563843	5.63454	1.04468	8.44e-06	4.69e-08	6.85e-08	0.685701
mean_of_vertical_disc_diameter_left	LNG.FET	0.0504451	0.37583	0.0623336	7.45028	1.23567	8.44e-06	1.05e-07	6.05e-08	1.73672
overall_macular_thickness_right	ESDR.H1.NEUR.PROG	0.0284527	0.267449	0.0491199	9.39974	1.72637	8.58e-06	3.49e-07	1.2e-07	2.8984
INL_ELM_thickness_inner_subfield_right	BLD.CD34.PC	0.0412284	0.259468	0.04947	6.29343	1.1999	8.62e-06	1.23e-07	7.37e-08	1.67031
INL_RPE_thickness_inner_subfield_left	ESDR.H9.NEUR.PROG	0.0377638	0.250457	0.048909	6.63219	1.29513	8.62e-06	2.01e-07	7.01e-08	2.87291
INL_ELM_thickness_outer_subfield_right	GI.RECT.MUC.29	0.033176	0.187603	0.03466	5.65477	1.04473	8.72e-06	7.54e-08	9.68e-08	0.779569
VCDR_regressed_left	GI.CLN.SM.MUS	0.044972	0.281832	0.0511506	6.26684	1.13739	8.77e-06	6.31e-08	5.61e-08	1.12411
INL_RPE_thickness_right	BLD.K562.CNCR	0.0472131	0.213894	0.0376285	4.5304	0.796994	8.79e-06	1.04e-07	5.87e-08	1.77796
INL_ELM_thickness_central_subfield_right	BRST.HMEC	0.0561025	0.345136	0.0638846	6.15188	1.13871	9.08e-06	6.51e-08	4.7e-08	1.38315
INL_RPE_thickness_outer_subfield_right	LNG.A549.ETOH002.CNCR	0.0498951	0.224979	0.0386231	4.50903	0.774087	9.24e-06	7.98e-08	5.76e-08	1.38705
mean_of_vertical_disc_diameter_left	MUS.SAT	0.0556152	0.360342	0.0718586	6.4792	1.29207	9.32e-06	6.39e-08	6.16e-08	1.03743
INL_RPE_thickness_central_subfield_right	BRN.ANT.CAUD	0.0458656	0.354984	0.0717701	7.73966	1.56479	9.35e-06	1.35e-07	5.75e-08	2.35455
ELM_ISOS_thickness_inner_subfield_left	BLD.CD4.CD25M.TPC	0.045205	0.22063	0.0391058	4.88065	0.865076	9.36e-06	1.12e-08	4.31e-08	0.25925
ELM_ISOS_thickness_left	HRT.VNT.R	0.040559	0.277368	0.0569197	6.83863	1.40338	9.48e-06	5.11e-08	4.7e-08	1.08731
INL_ELM_thickness_inner_subfield_right	PANC.ISLT	0.0265839	0.266085	0.054718	10.0093	2.05832	9.49e-06	2.62e-07	1.12e-07	2.34152
ELM_ISOS_thickness_inner_subfield_right	GI.RECT.SM.MUS	0.0362574	0.237457	0.0478777	6.5492	1.32049	9.5e-06	9.68e-08	5.92e-08	1.63556
INL_ELM_thickness_inner_subfield_left	BLD.K562.CNCR	0.0472131	0.225593	0.039966	4.77819	0.846502	9.63e-06	8.18e-08	4.8e-08	1.70455
INL_RPE_thickness_inner_subfield_right	BRN.DL.PRFRNTL.CRTX	0.0348458	0.227705	0.0436867	6.53464	1.25371	9.7e-06	1.69e-07	8.7e-08	1.94466
ELM_ISOS_thickness_left	LIV.ADLT	0.0526179	0.308348	0.0558871	5.86014	1.06213	9.71e-06	4.62e-08	3.61e-08	1.27983
INL_RPE_thickness_right	LIV.HEPG2.CNCR	0.0621054	0.249775	0.0429167	4.02179	0.691029	9.75e-06	9.41e-08	5.68e-08	1.65606
INL_ELM_thickness_outer_subfield_right	BLD.CD34.PC	0.0412284	0.202844	0.0363631	4.92002	0.881993	9.84e-06	8.01e-08	6.67e-08	1.20155
INL_ELM_thickness_right	BRN.GRM.MTRX	0.0341442	0.239796	0.0460797	7.02302	1.34956	9.9e-06	2.01e-07	9.25e-08	2.16991
INL_RPE_thickness_outer_subfield_left	HRT.ATR.R	0.0395925	0.21907	0.0407284	5.53313	1.02869	9.91e-06	1.38e-07	9.2e-08	1.49931
overall_macular_thickness_right	IPSC.DF.6.9	0.0253543	0.226319	0.0452983	8.92623	1.78661	9.92e-06	3.26e-07	1.14e-07	2.85493
ELM_ISOS_thickness_outer_subfield_left	BRN.CING.GYR	0.0430665	0.328515	0.0698158	7.62807	1.62111	9.93e-06	1.07e-07	3.99e-08	2.69289
INL_ELM_thickness_inner_subfield_right	SKIN.PEN.FRSK.FIB.01	0.0564604	0.339493	0.0628749	6.01294	1.11361	9.95e-06	1.14e-07	7.4e-08	1.5426
INL_thickness_right	KID.FET	0.0277039	0.233943	0.0483089	8.44441	1.74376	1e-05	2.34e-07	1.07e-07	2.18473
ELM_ISOS_thickness_inner_subfield_left	GI.DUO.SM.MUS	0.032101	0.233977	0.0535727	7.28878	1.66888	1e-05	1.05e-07	8.68e-08	1.21266
INL_ELM_thickness_inner_subfield_left	SKIN.PEN.FRSK.FIB.01	0.0564604	0.342351	0.0608767	6.06357	1.07822	1e-05	1.52e-07	7.59e-08	2.00274
INL_ELM_thickness_outer_subfield_right	BRN.FET.F	0.0299178	0.252805	0.0477199	8.44997	1.59503	1.02e-05	2.93e-07	1.17e-07	2.51171
ELM_ISOS_thickness_right	MUS.SKLT.F	0.0542768	0.318158	0.0652126	5.86176	1.20148	1.04e-05	1.16e-07	4.53e-08	2.56481
ELM_ISOS_thickness_inner_subfield_right	BRST.MYO	0.0661342	0.31896	0.0563616	4.82292	0.852231	1.04e-05	5.69e-08	3.69e-08	1.54277
mean_of_vertical_disc_diameter_left	SKIN.PEN.FRSK.FIB.01	0.0564604	0.286596	0.053972	5.07605	0.955927	1.04e-05	9.21e-09	4.14e-08	0.222264
overall_macular_thickness_left	MUS.SKLT.F	0.0542768	0.246884	0.0415441	4.5486	0.765412	1.04e-05	4.7e-08	5.57e-08	0.8441
VCDR_left	MUS.SAT	0.0556152	0.389938	0.0775778	7.01135	1.3949	1.06e-05	1.35e-07	7.5e-08	1.79898
INL_thickness_right	ESDR.H1.BMP4.TROP	0.0446968	0.267032	0.0432076	5.9743	0.966682	1.07e-05	1.58e-07	6.86e-08	2.3076
INL_thickness_right	MUS.PSOAS	0.0329118	0.182031	0.0353051	5.53087	1.07272	1.07e-05	3.56e-08	6.63e-08	0.536078
INL_RPE_thickness_inner_subfield_left	LIV.HEPG2.CNCR	0.0621054	0.271279	0.0454689	4.36803	0.732124	1.07e-05	1.04e-07	5.17e-08	2.02156
INL_RPE_thickness_left	HRT.ATR.R	0.0395925	0.216627	0.0412364	5.47142	1.04152	1.08e-05	1.2e-07	9.21e-08	1.30366
INL_RPE_thickness_right	PANC	0.0429928	0.227569	0.0425027	5.2932	0.9886	1.09e-05	1.06e-07	8.35e-08	1.27226
ELM_ISOS_thickness_inner_subfield_left	GI.RECT.SM.MUS	0.0362574	0.22826	0.0448098	6.29555	1.23588	1.1e-05	4.76e-08	5.81e-08	0.820025
INL_ELM_thickness_inner_subfield_right	MUS.SKLT.F	0.0542768	0.244272	0.0439933	4.50048	0.810535	1.11e-05	-3.22e-08	5.1e-08	-0.632558
INL_ELM_thickness_right	MUS.PSOAS	0.0329118	0.194679	0.0380598	5.91516	1.15642	1.14e-05	8.68e-08	7.48e-08	1.16117
VCDR_regressed_left	MUS.SAT	0.0556152	0.381347	0.0744336	6.85689	1.33837	1.14e-05	1.15e-07	7.67e-08	1.50468
INL_RPE_thickness_left	BRN.DL.PRFRNTL.CRTX	0.0348458	0.212445	0.040355	6.09671	1.1581	1.15e-05	1.52e-07	9.91e-08	1.52977
ELM_ISOS_thickness_inner_subfield_left	BLD.CD34.CC	0.0507392	0.229182	0.0399183	4.51686	0.786734	1.15e-05	-1.86e-09	4.24e-08	-0.0439897
INL_RPE_thickness_left	GI.L.INT.FET	0.0471475	0.211232	0.0375099	4.48024	0.795587	1.17e-05	9.17e-08	6.13e-08	1.49638
INL_ELM_thickness_central_subfield_right	GI.DUO.MUC	0.0425678	0.299304	0.0556213	7.03124	1.30665	1.17e-05	6.06e-08	5.94e-08	1.01932
INL_ELM_thickness_inner_subfield_right	LIV.HEPG2.CNCR	0.0621054	0.286042	0.0514909	4.60575	0.829089	1.18e-05	8.74e-08	5.25e-08	1.66412
INL_RPE_thickness_central_subfield_right	BRN.HIPP.MID	0.050066	0.330892	0.0658726	6.60911	1.31572	1.18e-05	9.66e-08	4.38e-08	2.20404
ELM_ISOS_thickness_left	GI.RECT.MUC.29	0.033176	0.269175	0.0584404	8.11354	1.76153	1.19e-05	9.87e-08	6.36e-08	1.55367
ELM_ISOS_thickness_inner_subfield_left	HRT.FET	0.0613111	0.298046	0.0513249	4.86121	0.837123	1.19e-05	5.31e-08	4.1e-08	1.29505
INL_ELM_thickness_inner_subfield_right	BLD.CD4.CD25M.IL17M.PL.TPC	0.0489451	0.214714	0.0389997	4.38684	0.796806	1.2e-05	9.67e-09	4.54e-08	0.213192
VCDR_left	GI.CLN.SM.MUS	0.044972	0.271746	0.0508688	6.04255	1.13112	1.2e-05	5.41e-08	5.3e-08	1.01994
INL_ELM_thickness_central_subfield_right	BRST.HMEC.35	0.0532898	0.335623	0.0656595	6.29807	1.23212	1.21e-05	6.78e-08	4.7e-08	1.44372
mean_of_vertical_disc_diameter_left	BRN.NHA	0.0441392	0.30821	0.0589274	6.98268	1.33504	1.21e-05	5.75e-08	6.15e-08	0.935095
INL_ELM_thickness_left	ESDR.CD56.ECTO	0.0368728	0.248425	0.0470273	6.73737	1.27539	1.23e-05	2.45e-07	9.04e-08	2.71596
ELM_ISOS_thickness_inner_subfield_left	GI.RECT.MUC.31	0.0398838	0.246885	0.0449578	6.1901	1.12722	1.23e-05	5.75e-08	5.55e-08	1.03451
INL_RPE_thickness_central_subfield_right	BRN.CING.GYR	0.0430665	0.313332	0.064249	7.27553	1.49185	1.24e-05	1.09e-07	5.16e-08	2.10609
INL_thickness_right	LNG.A549.ETOH002.CNCR	0.0498951	0.229821	0.0382151	4.60609	0.765909	1.25e-05	5e-08	4.6e-08	1.08597
INL_RPE_thickness_inner_subfield_left	BRST.MYO	0.0661342	0.278571	0.0477956	4.2122	0.722706	1.25e-05	3.4e-08	4.51e-08	0.753487
INL_ELM_thickness_outer_subfield_left	LIV.ADLT	0.0526179	0.224348	0.0368728	4.26373	0.700766	1.26e-05	8.38e-08	5.67e-08	1.47671
ELM_ISOS_thickness_inner_subfield_left	HRT.VNT.R	0.040559	0.245518	0.0457543	6.05336	1.12809	1.29e-05	3.5e-08	5.79e-08	0.604778
INL_RPE_thickness_right	BLD.MOB.CD34.PC.M	0.0587226	0.218142	0.0362048	3.71479	0.61654	1.3e-05	4.23e-08	5.03e-08	0.840615
ELM_ISOS_thickness_outer_subfield_left	MUS.SKLT.F	0.0542768	0.304295	0.0639723	5.60635	1.17863	1.3e-05	6.58e-08	3.54e-08	1.85924
ELM_ISOS_thickness_outer_subfield_left	MUS.SKLT.M	0.0523491	0.301902	0.0642233	5.76708	1.22683	1.32e-05	7.74e-08	3.87e-08	2.00068
ELM_ISOS_thickness_inner_subfield_left	BLD.K562.CNCR	0.0472131	0.248361	0.0430668	5.26043	0.912179	1.33e-05	6.39e-08	4.28e-08	1.49366
INL_RPE_thickness_left	BRST.MYO	0.0661342	0.258048	0.0430728	3.90189	0.651294	1.35e-05	2.97e-08	4.93e-08	0.602771
INL_ELM_thickness_outer_subfield_left	BRN.HIPP.MID	0.050066	0.229536	0.0400118	4.58466	0.799181	1.35e-05	7.48e-08	6.54e-08	1.14358
overall_macular_thickness_left	BRN.GRM.MTRX	0.0341442	0.24936	0.0452316	7.30313	1.32472	1.35e-05	2.13e-07	8.39e-08	2.54493
INL_ELM_thickness_central_subfield_right	HRT.ATR.R	0.0395925	0.33844	0.0698458	8.54807	1.76411	1.37e-05	1.31e-07	7.7e-08	1.69858
INL_RPE_thickness_outer_subfield_right	LNG.FET	0.0504451	0.267686	0.0498232	5.30647	0.987671	1.37e-05	1.55e-07	8.14e-08	1.90008
VCDR_regressed_left	VAS.AOR	0.0205767	0.246716	0.0545161	11.9901	2.64941	1.39e-05	2.97e-07	1.19e-07	2.50177
Disc_diameter_trans_left	LNG.A549.ETOH002.CNCR	0.0498951	0.266326	0.0466253	5.33772	0.934468	1.4e-05	7.67e-08	4.6e-08	1.66635
ELM_ISOS_thickness_inner_subfield_left	LNG.FET	0.0504451	0.306273	0.0568035	6.07141	1.12605	1.4e-05	8.78e-08	5.77e-08	1.52141
mean_of_vertical_disc_diameter_left	MUS.HSMMT	0.045738	0.331374	0.0632835	7.24504	1.38361	1.42e-05	1e-07	6.2e-08	1.61819
INL_RPE_thickness_inner_subfield_right	BRN.CRTX.DR.NRSPHR	0.0481752	0.270244	0.0527565	5.60961	1.0951	1.44e-05	1.34e-07	6.15e-08	2.17865
INL_ELM_thickness_inner_subfield_right	IPSC.15b	0.0462879	0.32451	0.0618722	7.01067	1.33668	1.46e-05	1.57e-07	7.69e-08	2.03722
mean_of_vertical_disc_diameter_left	PLCNT.FET	0.0528641	0.309824	0.0571317	5.86078	1.08073	1.46e-05	7.9e-08	4.48e-08	1.76512
INL_ELM_thickness_outer_subfield_left	ESDR.H9.NEUR	0.0465053	0.252246	0.0463914	5.42404	0.997551	1.47e-05	1.7e-07	6.54e-08	2.60181
INL_ELM_thickness_right	STRM.CHON.MRW.DR.MSC	0.0599479	0.329163	0.0591222	5.49081	0.986227	1.48e-05	1.14e-07	7.14e-08	1.59733
INL_RPE_thickness_outer_subfield_right	ESC.4STAR	0.0491152	0.28593	0.052122	5.82161	1.06122	1.49e-05	1.84e-07	8.7e-08	2.10992
overall_macular_thickness_right	STRM.CHON.MRW.DR.MSC	0.0599479	0.317844	0.057583	5.302	0.960551	1.49e-05	1.08e-07	5.9e-08	1.8212
overall_macular_thickness_right	HRT.VENT.L	0.0456727	0.269992	0.0506266	5.91145	1.10847	1.5e-05	1.45e-07	8.72e-08	1.65898
INL_RPE_thickness_inner_subfield_right	HRT.ATR.R	0.0395925	0.228131	0.0451647	5.76197	1.14074	1.51e-05	1.25e-07	7.95e-08	1.56607
ELM_ISOS_thickness_left	BRN.DL.PRFRNTL.CRTX	0.0348458	0.302509	0.0651123	8.68137	1.86858	1.52e-05	1.32e-07	5.72e-08	2.31023
INL_RPE_thickness_right	GI.DUO.MUC	0.0425678	0.210838	0.0400475	4.95299	0.940795	1.52e-05	9.44e-08	8.82e-08	1.0706
ELM_ISOS_thickness_outer_subfield_left	BRN.ANG.GYR	0.0378117	0.315667	0.0691789	8.3484	1.82956	1.54e-05	1.19e-07	4.68e-08	2.54964
INL_RPE_thickness_outer_subfield_right	BLD.MOB.CD34.PC.F	0.0544628	0.207612	0.0350561	3.812	0.643671	1.55e-05	4.35e-08	5.11e-08	0.851053
mean_of_vertical_disc_diameter_left	LNG.A549.ETOH002.CNCR	0.0498951	0.281168	0.0508353	5.63519	1.01884	1.55e-05	4.79e-08	4.02e-08	1.1901
INL_ELM_thickness_right	PANC.ISLT	0.0265839	0.211522	0.0432973	7.95676	1.62871	1.56e-05	2.19e-07	1.12e-07	1.95625
INL_ELM_thickness_inner_subfield_right	MUS.SAT	0.0556152	0.314721	0.0577515	5.6589	1.03841	1.56e-05	6.84e-08	5.86e-08	1.16825
INL_RPE_thickness_left	ESC.4STAR	0.0491152	0.294699	0.0546823	6.00015	1.11335	1.57e-05	2.08e-07	9.82e-08	2.12138
INL_RPE_thickness_right	LNG.A549.ETOH002.CNCR	0.0498951	0.227477	0.0400745	4.55911	0.803176	1.58e-05	8.12e-08	6.09e-08	1.33418
overall_macular_thickness_right	GI.S.INT.FET	0.0484791	0.230458	0.0418278	4.75377	0.862801	1.59e-05	9.08e-08	5.63e-08	1.61265
overall_macular_thickness_left	MUS.SKLT.M	0.0523491	0.251301	0.0436391	4.80049	0.833617	1.6e-05	7.22e-08	6.44e-08	1.12053
ELM_ISOS_thickness_right	PANC.ISLT	0.0265839	0.292103	0.0751605	10.988	2.8273	1.62e-05	2.15e-07	6.87e-08	3.13715
ELM_ISOS_thickness_inner_subfield_right	GI.DUO.SM.MUS	0.032101	0.264719	0.0626692	8.24644	1.95225	1.65e-05	1.97e-07	9.47e-08	2.07974
ELM_ISOS_thickness_inner_subfield_right	SKIN.PEN.FRSK.FIB.01	0.0564604	0.249315	0.0458543	4.41574	0.812149	1.67e-05	3.12e-08	3.7e-08	0.843238
INL_thickness_left	PLCNT.FET	0.0528641	0.226357	0.0386571	4.28186	0.731254	1.68e-05	8.44e-08	4.51e-08	1.87412
overall_macular_thickness_left	ESDR.H1.NEUR.PROG	0.0284527	0.242205	0.0465206	8.51254	1.63501	1.72e-05	2.89e-07	1.07e-07	2.70898
ELM_ISOS_thickness_left	MUS.PSOAS	0.0329118	0.259449	0.06485	7.88317	1.97042	1.73e-05	7.67e-08	5.75e-08	1.33494
GCIPL_thickness_left	IPSC.DF.6.9	0.0253543	0.262197	0.054275	10.3413	2.14066	1.73e-05	3.33e-07	1.03e-07	3.22521
INL_RPE_thickness_outer_subfield_right	BLD.K562.CNCR	0.0472131	0.208012	0.0374231	4.40581	0.792642	1.73e-05	9.47e-08	5.88e-08	1.61161
INL_ELM_thickness_outer_subfield_right	LNG.A549.ETOH002.CNCR	0.0498951	0.249492	0.0448805	5.00034	0.899498	1.75e-05	9.86e-08	5.8e-08	1.69995
INL_ELM_thickness_inner_subfield_right	BLD.CD4.CD25M.TPC	0.045205	0.21174	0.0397702	4.68398	0.879773	1.76e-05	1.07e-08	5.31e-08	0.202342
INL_RPE_thickness_left	GI.S.INT.FET	0.0484791	0.218182	0.039533	4.50053	0.815465	1.77e-05	9.18e-08	6.04e-08	1.51862
ELM_ISOS_thickness_inner_subfield_left	MUS.PSOAS	0.0329118	0.221538	0.0505032	6.73125	1.5345	1.77e-05	7.94e-08	6.7e-08	1.1859
ELM_ISOS_thickness_outer_subfield_left	BRN.ANT.CAUD	0.0458656	0.365371	0.0750445	7.96613	1.63618	1.78e-05	1.18e-07	4.74e-08	2.48203
overall_macular_thickness_right	BLD.MOB.CD34.PC.M	0.0587226	0.229811	0.0381442	3.9135	0.649566	1.78e-05	4.95e-08	4.8e-08	1.03159
overall_macular_thickness_left	BRN.DL.PRFRNTL.CRTX	0.0348458	0.216093	0.0405234	6.2014	1.16293	1.8e-05	1.22e-07	8.1e-08	1.50018
INL_thickness_left	BRN.GRM.MTRX	0.0341442	0.261126	0.0467339	7.64774	1.36872	1.81e-05	2.47e-07	9.5e-08	2.59868
overall_macular_thickness_right	BRN.FET.M	0.0394564	0.246478	0.0432997	6.24686	1.09741	1.81e-05	1.91e-07	7.79e-08	2.45224
INL_ELM_thickness_outer_subfield_right	IPSC.15b	0.0462879	0.271584	0.0524766	5.86726	1.1337	1.82e-05	1.39e-07	8.15e-08	1.70045
INL_RPE_thickness_right	IPSC.15b	0.0462879	0.257479	0.0491292	5.56255	1.06138	1.84e-05	1.65e-07	8.41e-08	1.9637
overall_macular_thickness_left	IPSC.DF.6.9	0.0253543	0.21812	0.0452242	8.60287	1.78369	1.84e-05	3.1e-07	1.1e-07	2.81049
INL_thickness_left	BRST.MYO	0.0661342	0.242137	0.0413568	3.66129	0.625346	1.85e-05	3.5e-09	4.12e-08	0.0848545
INL_ELM_thickness_inner_subfield_right	HRT.ATR.R	0.0395925	0.260392	0.0530721	6.57679	1.34046	1.86e-05	9.46e-08	9.18e-08	1.03106
mean_of_vertical_disc_diameter_left	STRM.CHON.MRW.DR.MSC	0.0599479	0.360375	0.0680138	6.01147	1.13455	1.86e-05	2.68e-08	5.29e-08	0.506778
INL_ELM_thickness_right	BRN.FET.M	0.0394564	0.223911	0.0415936	5.67491	1.05417	1.87e-05	1.42e-07	7.54e-08	1.88752
ELM_ISOS_thickness_outer_subfield_left	BRN.HIPP.MID	0.050066	0.341898	0.072584	6.82894	1.44977	1.88e-05	9.08e-08	3.77e-08	2.40547
INL_ELM_thickness_inner_subfield_left	LIV.HEPG2.CNCR	0.0621054	0.279994	0.0488887	4.50836	0.787188	1.9e-05	9.5e-08	5.39e-08	1.76361
INL_ELM_thickness_outer_subfield_right	FAT.ADIP.NUC	0.0539726	0.283479	0.0527701	5.25227	0.977721	1.9e-05	8.73e-08	8.39e-08	1.04062
INL_RPE_thickness_central_subfield_right	PLCNT.FET	0.0528641	0.303194	0.0594585	5.73535	1.12474	1.9e-05	8.1e-08	4.09e-08	1.97997
ELM_ISOS_thickness_inner_subfield_left	BRN.CRTX.DR.NRSPHR	0.0481752	0.306544	0.0520758	6.3631	1.08097	1.91e-05	1.01e-07	5.07e-08	1.99579
overall_macular_thickness_left	ESC.4STAR	0.0491152	0.273576	0.0519181	5.57009	1.05707	1.91e-05	1.34e-07	7.35e-08	1.82441
INL_RPE_thickness_outer_subfield_left	BRST.MYO	0.0661342	0.254587	0.0430387	3.84955	0.650779	1.92e-05	3.06e-08	4.89e-08	0.625398
ELM_ISOS_thickness_inner_subfield_right	BRN.DL.PRFRNTL.CRTX	0.0348458	0.239705	0.0448961	6.87903	1.28842	1.98e-05	1.16e-07	6.32e-08	1.84043
INL_thickness_right	LNG.FET	0.0504451	0.296981	0.0585582	5.88721	1.16083	2.01e-05	1.27e-07	8.23e-08	1.54929
INL_ELM_thickness_outer_subfield_right	MUS.PSOAS	0.0329118	0.18999	0.0375986	5.77271	1.14241	2.02e-05	8.37e-08	7.27e-08	1.15116
INL_RPE_thickness_outer_subfield_left	BRN.DL.PRFRNTL.CRTX	0.0348458	0.211394	0.0404705	6.06655	1.16142	2.02e-05	1.59e-07	1.01e-07	1.5758
overall_macular_thickness_right	KID.FET	0.0277039	0.252229	0.0522945	9.10447	1.88762	2.03e-05	3.47e-07	1.12e-07	3.10648
overall_macular_thickness_right	HRT.VNT.R	0.040559	0.230949	0.0442218	5.69416	1.09031	2.04e-05	9.55e-08	9.2e-08	1.03846
ELM_ISOS_thickness_inner_subfield_left	GI.STMC.MUS	0.0405907	0.196292	0.0383286	4.83589	0.944271	2.1e-05	-2.11e-08	5.04e-08	-0.418396
INL_RPE_thickness_outer_subfield_right	HRT.VNT.R	0.040559	0.201929	0.0377785	4.97865	0.931444	2.1e-05	6.18e-08	8.07e-08	0.765341
overall_macular_thickness_right	ESDR.H9.NEUR.PROG	0.0377638	0.24358	0.0453149	6.45009	1.19996	2.1e-05	1.7e-07	7.05e-08	2.40575
ELM_ISOS_thickness_inner_subfield_right	BRN.INF.TMP	0.0427955	0.253812	0.0467561	5.93081	1.09255	2.11e-05	7.41e-08	4.84e-08	1.53122
INL_ELM_thickness_central_subfield_right	STRM.CHON.MRW.DR.MSC	0.0599479	0.366154	0.071751	6.10787	1.19689	2.11e-05	4.82e-08	4.67e-08	1.03333
Disc_diameter_trans_left	SKIN.PEN.FRSK.FIB.01	0.0564604	0.257965	0.0475975	4.56895	0.843025	2.12e-05	8.79e-09	4.51e-08	0.194989
INL_ELM_thickness_outer_subfield_right	GI.DUO.SM.MUS	0.032101	0.222006	0.0449534	6.91584	1.40037	2.12e-05	1.54e-07	1.06e-07	1.44231
VCDR_left	VAS.AOR	0.0205767	0.241091	0.0548274	11.7167	2.66453	2.12e-05	2.8e-07	1.13e-07	2.47954
INL_RPE_thickness_inner_subfield_right	GI.S.INT.FET	0.0484791	0.213411	0.0400534	4.40213	0.8262	2.13e-05	6.97e-08	4.67e-08	1.49295
ELM_ISOS_thickness_right	MUS.SKLT.M	0.0523491	0.311604	0.0655918	5.95243	1.25297	2.14e-05	1.21e-07	4.96e-08	2.44195
ELM_ISOS_thickness_outer_subfield_left	BRN.FET.F	0.0299178	0.312039	0.0643201	10.4299	2.14989	2.14e-05	1.74e-07	5.94e-08	2.93364
INL_ELM_thickness_right	IPSC.15b	0.0462879	0.27524	0.0532726	5.94625	1.1509	2.21e-05	1.37e-07	8.22e-08	1.66584
INL_ELM_thickness_inner_subfield_right	BRN.GRM.MTRX	0.0341442	0.233633	0.0499716	6.84254	1.46355	2.24e-05	1.31e-07	7.32e-08	1.79339
ELM_ISOS_thickness_left	BRN.FET.M	0.0394564	0.295598	0.0517106	7.49178	1.31058	2.25e-05	1.27e-07	4.78e-08	2.65274
INL_ELM_thickness_inner_subfield_right	MUS.PSOAS	0.0329118	0.222158	0.0455194	6.7501	1.38307	2.26e-05	7.63e-08	7.4e-08	1.0308
INL_ELM_thickness_outer_subfield_left	ESDR.CD56.ECTO	0.0368728	0.245155	0.0470103	6.64867	1.27493	2.26e-05	2.49e-07	8.94e-08	2.77976
GCIPL_thickness_right	HRT.VENT.L	0.0456727	0.292555	0.0550901	6.40546	1.20619	2.27e-05	1.5e-07	6.8e-08	2.1992
INL_RPE_thickness_outer_subfield_right	MUS.SKLT.M	0.0523491	0.217866	0.0388734	4.16179	0.742579	2.27e-05	3.99e-08	6.46e-08	0.616771
INL_ELM_thickness_inner_subfield_right	VAS.HUVEC	0.0458945	0.311459	0.0604282	6.78643	1.31668	2.28e-05	1.46e-07	7.91e-08	1.84766
ELM_ISOS_thickness_right	BRN.ANG.GYR	0.0378117	0.274513	0.0608079	7.26	1.60817	2.32e-05	1.27e-07	4.54e-08	2.79935
INL_ELM_thickness_right	LNG.A549.ETOH002.CNCR	0.0498951	0.25455	0.046471	5.1017	0.931374	2.34e-05	9.35e-08	6.12e-08	1.52817
INL_RPE_thickness_right	STRM.CHON.MRW.DR.MSC	0.0599479	0.288793	0.0543407	4.81741	0.906465	2.34e-05	1.09e-07	7.63e-08	1.42728
INL_RPE_thickness_outer_subfield_left	GI.L.INT.FET	0.0471475	0.206677	0.037762	4.38364	0.800935	2.37e-05	9.01e-08	6.2e-08	1.45341
INL_ELM_thickness_right	SKIN.PEN.FRSK.FIB.01	0.0564604	0.288893	0.0556926	5.11674	0.986402	2.38e-05	9.67e-08	7.04e-08	1.37388
GCIPL_thickness_left	MUS.SKLT.M	0.0523491	0.282277	0.0493334	5.39221	0.942392	2.39e-05	1.09e-07	5.25e-08	2.07147
INL_ELM_thickness_left	BRST.MYO	0.0661342	0.251928	0.0418523	3.80934	0.632839	2.4e-05	2.64e-08	4.75e-08	0.554824
INL_RPE_thickness_inner_subfield_left	HRT.ATR.R	0.0395925	0.230113	0.047452	5.81204	1.19851	2.4e-05	1.11e-07	7.91e-08	1.40957
INL_RPE_thickness_outer_subfield_right	BLD.CD34.CC	0.0507392	0.197921	0.0340279	3.90076	0.670644	2.4e-05	5.63e-08	5.69e-08	0.989184
INL_RPE_thickness_right	LNG.FET	0.0504451	0.262516	0.0508658	5.20399	1.00834	2.41e-05	1.5e-07	7.76e-08	1.93013
ELM_ISOS_thickness_inner_subfield_left	LNG.A549.ETOH002.CNCR	0.0498951	0.308168	0.0521602	6.17632	1.0454	2.41e-05	9.28e-08	5.16e-08	1.79774
INL_ELM_thickness_inner_subfield_left	BLD.MOB.CD34.PC.M	0.0587226	0.24051	0.0422338	4.0957	0.71921	2.41e-05	3.16e-08	4.85e-08	0.652072
ELM_ISOS_thickness_right	BRN.ANT.CAUD	0.0458656	0.313632	0.0633476	6.83806	1.38116	2.42e-05	1.26e-07	4.45e-08	2.83445
ELM_ISOS_thickness_inner_subfield_left	GI.STMC.MUC	0.0423776	0.27157	0.0492172	6.40833	1.1614	2.43e-05	9.95e-08	6.07e-08	1.64031
INL_RPE_thickness_outer_subfield_right	HRT.VENT.L	0.0456727	0.20169	0.0381141	4.41597	0.834504	2.44e-05	3.83e-08	6.87e-08	0.557862
INL_ELM_thickness_inner_subfield_right	ESC.HUES64	0.0462913	0.290129	0.0574593	6.26746	1.24125	2.47e-05	1e-07	6.89e-08	1.45756
overall_macular_thickness_right	ESDR.H1.BMP4.TROP	0.0446968	0.22898	0.0413233	5.12296	0.924524	2.47e-05	1.06e-07	5.9e-08	1.78931
INL_ELM_thickness_right	HRT.VENT.L	0.0456727	0.217739	0.0427909	4.76737	0.936902	2.52e-05	2.49e-08	6.9e-08	0.360825
ELM_ISOS_thickness_outer_subfield_left	HRT.VNT.R	0.040559	0.2754	0.0595993	6.7901	1.46945	2.53e-05	6.71e-08	4.37e-08	1.53516
INL_RPE_thickness_right	MUS.SKLT.M	0.0523491	0.211516	0.0377062	4.04048	0.720284	2.54e-05	2.47e-08	6.19e-08	0.399192
INL_RPE_thickness_outer_subfield_right	IPSC.15b	0.0462879	0.253704	0.0497841	5.48099	1.07553	2.55e-05	1.6e-07	8.33e-08	1.92285
INL_ELM_thickness_central_subfield_right	GI.S.INT.FET	0.0484791	0.259352	0.0489435	5.34976	1.00958	2.56e-05	2.32e-08	3.89e-08	0.595451
overall_macular_thickness_right	PLCNT.FET	0.0528641	0.235324	0.0419013	4.4515	0.792623	2.56e-05	6.62e-08	4.88e-08	1.356
ELM_ISOS_thickness_inner_subfield_right	LIV.ADLT	0.0526179	0.250905	0.0464891	4.76843	0.883523	2.58e-05	4.24e-08	4.3e-08	0.985922
INL_thickness_left	LNG.FET	0.0504451	0.296798	0.060566	5.88357	1.20063	2.59e-05	1.63e-07	8.22e-08	1.98704
INL_RPE_thickness_right	ESC.4STAR	0.0491152	0.282943	0.0534369	5.7608	1.08799	2.6e-05	1.8e-07	9.42e-08	1.91155
INL_RPE_thickness_outer_subfield_left	IPSC.DF.6.9	0.0253543	0.214647	0.0448137	8.46588	1.7675	2.61e-05	3.53e-07	1.23e-07	2.86706
INL_RPE_thickness_outer_subfield_right	GI.DUO.MUC	0.0425678	0.207089	0.0401569	4.86492	0.943365	2.62e-05	8.82e-08	9.1e-08	0.968276
overall_macular_thickness_right	BLD.MOB.CD34.PC.F	0.0544628	0.225507	0.0393543	4.14056	0.72259	2.62e-05	5.71e-08	5.28e-08	1.08213
ELM_ISOS_thickness_inner_subfield_left	BLD.CD4.MPC	0.0433718	0.204294	0.0374892	4.71029	0.864368	2.63e-05	-4.02e-09	4.21e-08	-0.0953798
overall_macular_thickness_right	GI.L.INT.FET	0.0471475	0.218272	0.0400133	4.62955	0.848684	2.63e-05	8.55e-08	5.7e-08	1.49984
overall_macular_thickness_right	ESC.4STAR	0.0491152	0.266198	0.0520091	5.41987	1.05892	2.64e-05	1.16e-07	7.53e-08	1.54149
ELM_ISOS_thickness_right	BRST.MYO	0.0661342	0.319357	0.0610506	4.82892	0.923132	2.67e-05	6.71e-08	2.69e-08	2.49276
INL_ELM_thickness_right	HRT.VNT.R	0.040559	0.204701	0.0402672	5.047	0.992805	2.67e-05	1.21e-08	7.75e-08	0.155702
ELM_ISOS_thickness_inner_subfield_right	IPSC.15b	0.0462879	0.344073	0.0712519	7.43332	1.53932	2.67e-05	1.9e-07	6.73e-08	2.82594
INL_ELM_thickness_inner_subfield_right	BLD.CD4.MPC	0.0433718	0.205266	0.0396878	4.73271	0.915061	2.67e-05	1.27e-08	5.18e-08	0.246239
Disc_diameter_trans_left	OVRY	0.0391008	0.224143	0.0434428	5.73244	1.11105	2.68e-05	3.86e-08	6.07e-08	0.636714
INL_ELM_thickness_outer_subfield_left	BRN.SUB.NIG	0.0447252	0.20891	0.0378491	4.67097	0.846259	2.69e-05	7.5e-08	6.36e-08	1.17965
VCDR_regressed_left	MUS.HSMM	0.0460003	0.290707	0.0584287	6.31969	1.27018	2.72e-05	5.88e-08	6.08e-08	0.967584
INL_ELM_thickness_left	ESDR.H9.NEUR.PROG	0.0377638	0.237957	0.0472814	6.30119	1.25203	2.73e-05	2.14e-07	7.76e-08	2.75063
INL_ELM_thickness_central_subfield_right	LNG.FET	0.0504451	0.325224	0.0658692	6.44707	1.30576	2.73e-05	6.74e-08	4.91e-08	1.37444
INL_RPE_thickness_left	LIV.HEPG2.CNCR	0.0621054	0.241155	0.0428279	3.883	0.6896	2.74e-05	8.15e-08	5.87e-08	1.38773
overall_macular_thickness_left	IPSC.15b	0.0462879	0.277137	0.0546548	5.98725	1.18076	2.76e-05	1.62e-07	7.38e-08	2.19181
GCIPL_thickness_right	MUS.PSOAS	0.0329118	0.27144	0.0538481	8.2475	1.63614	2.77e-05	2.2e-07	8.62e-08	2.54766
INL_thickness_right	BLD.K562.CNCR	0.0472131	0.206293	0.0359901	4.36939	0.76229	2.78e-05	5.87e-08	4.69e-08	1.25139
ELM_ISOS_thickness_inner_subfield_left	VAS.HUVEC	0.0458945	0.253355	0.0460655	5.52039	1.00373	2.78e-05	2.37e-08	5.14e-08	0.460444
ELM_ISOS_thickness_inner_subfield_left	IPSC.15b	0.0462879	0.327877	0.0672808	7.08343	1.45353	2.79e-05	1.55e-07	6.57e-08	2.3643
INL_ELM_thickness_inner_subfield_left	BRN.DL.PRFRNTL.CRTX	0.0348458	0.218625	0.0449245	6.27406	1.28924	2.79e-05	9e-08	8.44e-08	1.06654
Disc_diameter_trans_left	PLCNT.FET	0.0528641	0.275964	0.0493806	5.22026	0.934105	2.82e-05	9.03e-08	4.87e-08	1.85373
ELM_ISOS_thickness_left	PANC.ISLT	0.0265839	0.298799	0.0773862	11.2399	2.91102	2.83e-05	1.74e-07	6.83e-08	2.55229
GCIPL_thickness_right	LIV.ADLT	0.0526179	0.276483	0.0520712	5.25454	0.989611	2.84e-05	9.68e-08	5.09e-08	1.90167
overall_macular_thickness_left	PLCNT.FET	0.0528641	0.222996	0.0399705	4.2183	0.7561	2.94e-05	4.65e-08	4.41e-08	1.05499
INL_thickness_right	OVRY	0.0391008	0.204249	0.0393212	5.22364	1.00564	2.95e-05	3.22e-08	5.89e-08	0.546828
INL_ELM_thickness_inner_subfield_right	BLD.CD4.CD25M.CD45RO.MPC	0.0377807	0.191388	0.0375279	5.06575	0.993308	2.96e-05	3.18e-08	5.54e-08	0.573906
INL_RPE_thickness_left	MUS.SKLT.F	0.0542768	0.203327	0.0355378	3.7461	0.65475	3.01e-05	-6.14e-09	5.25e-08	-0.11695
ELM_ISOS_thickness_left	BRST.MYO	0.0661342	0.315793	0.0612778	4.77503	0.926568	3.02e-05	2.14e-08	2.79e-08	0.767242
INL_ELM_thickness_right	BLD.CD14.PC	0.0519364	0.206513	0.0361018	3.97627	0.695115	3.05e-05	6.57e-08	4.96e-08	1.32416
INL_ELM_thickness_outer_subfield_right	BRN.GRM.MTRX	0.0341442	0.239888	0.0478744	7.02573	1.40212	3.07e-05	2.02e-07	9.72e-08	2.08346
INL_thickness_left	LIV.ADLT	0.0526179	0.22042	0.0390828	4.18906	0.742767	3.08e-05	3.53e-08	5.14e-08	0.687126
INL_RPE_thickness_inner_subfield_right	GI.L.INT.FET	0.0471475	0.208894	0.0402818	4.43065	0.85438	3.1e-05	7.84e-08	4.99e-08	1.5714
GCIPL_thickness_right	IPSC.15b	0.0462879	0.287541	0.0596266	6.21201	1.28817	3.12e-05	1.31e-07	5.64e-08	2.32535
INL_RPE_thickness_outer_subfield_left	GI.S.INT.FET	0.0484791	0.214137	0.0399026	4.41709	0.823088	3.14e-05	9.29e-08	6.14e-08	1.51367
GCIPL_thickness_right	HRT.ATR.R	0.0395925	0.274449	0.0536625	6.93185	1.35537	3.15e-05	1.6e-07	8.38e-08	1.90534
ELM_ISOS_thickness_inner_subfield_left	SPLN	0.0389124	0.218425	0.0443075	5.61327	1.13865	3.21e-05	2.8e-08	6.28e-08	0.446783
GCIPL_thickness_right	BRN.CRTX.DR.NRSPHR	0.0481752	0.280452	0.0516703	5.82149	1.07255	3.26e-05	9.56e-08	5.28e-08	1.81142
VCDR_left	MUS.HSMM	0.0460003	0.291095	0.060765	6.32812	1.32097	3.26e-05	7.16e-08	5.97e-08	1.20075
mean_of_vertical_disc_diameter_left	ESC.I3	0.0510445	0.316062	0.0617972	6.19189	1.21065	3.27e-05	6.88e-08	5.54e-08	1.24099
INL_thickness_right	MUS.LEG.FET	0.0617096	0.240401	0.0446287	3.89569	0.723205	3.29e-05	9.83e-09	5.56e-08	0.176942
INL_ELM_thickness_outer_subfield_right	BRN.FET.M	0.0394564	0.23207	0.043904	5.88169	1.11272	3.32e-05	1.59e-07	7.96e-08	1.99665
INL_thickness_left	GI.L.INT.FET	0.0471475	0.207704	0.0390734	4.40542	0.828748	3.33e-05	7.57e-08	5.29e-08	1.43227
INL_ELM_thickness_outer_subfield_right	SKIN.PEN.FRSK.FIB.01	0.0564604	0.271983	0.0532249	4.81724	0.942694	3.33e-05	8.55e-08	6.58e-08	1.29951
INL_ELM_thickness_central_subfield_right	FAT.ADIP.DR.MSC	0.0779216	0.414916	0.0808641	5.32478	1.03776	3.37e-05	5.07e-08	4.52e-08	1.12295
INL_ELM_thickness_outer_subfield_left	LNG.FET	0.0504451	0.283258	0.0544566	5.61517	1.07952	3.37e-05	2.01e-07	8.22e-08	2.44038
ELM_ISOS_thickness_right	MUS.PSOAS	0.0329118	0.306809	0.0777939	9.32216	2.36371	3.4e-05	1.88e-07	7.36e-08	2.55297
INL_ELM_thickness_central_subfield_right	MUS.SAT	0.0556152	0.331906	0.0665882	5.9679	1.1973	3.41e-05	4.62e-08	4.8e-08	0.961685
INL_ELM_thickness_outer_subfield_right	BLD.CD14.PC	0.0519364	0.200709	0.035053	3.86452	0.674922	3.41e-05	6.44e-08	4.82e-08	1.33754
INL_ELM_thickness_left	LNG.FET	0.0504451	0.291812	0.0572895	5.78475	1.13568	3.42e-05	1.98e-07	8.6e-08	2.30537
overall_macular_thickness_left	MUS.LEG.FET	0.0617096	0.26006	0.0466083	4.21426	0.755285	3.44e-05	4.4e-08	5.99e-08	0.735238
INL_RPE_thickness_left	IPSC.DF.6.9	0.0253543	0.208393	0.0444247	8.21924	1.75215	3.46e-05	3.2e-07	1.23e-07	2.61388
INL_ELM_thickness_inner_subfield_right	FAT.MSC.DR.ADIP	0.0636082	0.355872	0.0685306	5.59476	1.07739	3.48e-05	6.88e-08	6.17e-08	1.11522
ELM_ISOS_thickness_outer_subfield_left	BRN.INF.TMP	0.0427955	0.328182	0.0731191	7.66861	1.70857	3.5e-05	1.05e-07	4.46e-08	2.36596
INL_ELM_thickness_left	BLD.K562.CNCR	0.0472131	0.202278	0.0376133	4.28437	0.796671	3.53e-05	1.08e-07	5.47e-08	1.96963
INL_RPE_thickness_left	BLD.MOB.CD34.PC.F	0.0544628	0.200329	0.0347745	3.67828	0.638501	3.53e-05	2.4e-08	5.22e-08	0.460671
GCIPL_thickness_right	BRN.GANGEM.DR.NRSPHR	0.0411109	0.279471	0.0526276	6.79797	1.28014	3.54e-05	1.29e-07	6.6e-08	1.9509
INL_ELM_thickness_central_subfield_left	ESDR.H9.NEUR	0.0465053	0.310208	0.0650949	6.67037	1.39973	3.57e-05	1.23e-07	4.73e-08	2.60549
INL_RPE_thickness_inner_subfield_right	GI.DUO.MUC	0.0425678	0.211224	0.0414815	4.96206	0.974482	3.59e-05	7.18e-08	7.13e-08	1.00654
overall_macular_thickness_right	IPSC.15b	0.0462879	0.26674	0.0535343	5.76263	1.15655	3.59e-05	1.44e-07	7.42e-08	1.93516
ELM_ISOS_thickness_inner_subfield_left	BLD.CD4.NPC	0.0386112	0.196113	0.0392627	5.07917	1.01687	3.6e-05	1.78e-08	4.83e-08	0.369331
mean_of_vertical_disc_diameter_left	VAS.HUVEC	0.0458945	0.299009	0.0633386	6.51515	1.38009	3.66e-05	7.46e-08	6.07e-08	1.23071
ELM_ISOS_thickness_inner_subfield_left	HRT.ATR.R	0.0395925	0.228592	0.0496051	5.77362	1.25289	3.69e-05	-1.29e-10	6.61e-08	-0.00195191
INL_RPE_thickness_outer_subfield_left	LIV.HEPG2.CNCR	0.0621054	0.231892	0.0423248	3.73384	0.681499	3.71e-05	6.39e-08	5.68e-08	1.12447
INL_RPE_thickness_right	HRT.VNT.R	0.040559	0.196689	0.0385496	4.84945	0.950457	3.72e-05	4.55e-08	8.01e-08	0.568286
VCDR_regressed_left	ESC.I3	0.0510445	0.344938	0.0693146	6.75761	1.35793	3.73e-05	1.78e-07	7.5e-08	2.37458
INL_ELM_thickness_central_subfield_right	SKIN.NHDFAD	0.0575411	0.328355	0.0658614	5.70644	1.1446	3.74e-05	4.35e-08	4.28e-08	1.01778
INL_ELM_thickness_outer_subfield_left	BRN.ANG.GYR	0.0378117	0.205562	0.0390478	5.43646	1.03269	3.77e-05	1.31e-07	8.48e-08	1.54604
INL_thickness_right	ESC.4STAR	0.0491152	0.259149	0.0479339	5.27636	0.975948	3.79e-05	7.5e-08	6.99e-08	1.07266
ELM_ISOS_thickness_inner_subfield_right	GI.DUO.MUC	0.0425678	0.281572	0.0510667	6.61467	1.19966	3.81e-05	1.36e-07	6.46e-08	2.1096
INL_RPE_thickness_central_subfield_right	BRN.ANG.GYR	0.0378117	0.310406	0.0691009	8.20924	1.8275	3.81e-05	1.35e-07	6.2e-08	2.17001
INL_ELM_thickness_outer_subfield_left	BRN.CING.GYR	0.0430665	0.206987	0.0383211	4.80622	0.889812	3.85e-05	8.1e-08	7.29e-08	1.11027
ELM_ISOS_thickness_inner_subfield_left	GI.CLN.SIG	0.0267764	0.218684	0.0534157	8.16704	1.99488	3.87e-05	1.4e-07	8.77e-08	1.60139
INL_thickness_right	BRN.NHA	0.0441392	0.236168	0.047667	5.35054	1.07993	3.89e-05	7.21e-08	6.92e-08	1.04144
INL_ELM_thickness_right	GI.DUO.SM.MUS	0.032101	0.221397	0.0463191	6.89689	1.44292	3.9e-05	1.41e-07	1.06e-07	1.33407
INL_RPE_thickness_central_subfield_right	BRN.INF.TMP	0.0427955	0.316631	0.069734	7.3987	1.62947	3.9e-05	1.11e-07	5.67e-08	1.95844
ELM_ISOS_thickness_inner_subfield_left	LIV.HEPG2.CNCR	0.0621054	0.293729	0.051194	4.72952	0.824308	3.91e-05	7.32e-08	5e-08	1.46559
INL_RPE_thickness_right	HRT.VENT.L	0.0456727	0.197958	0.0387844	4.33427	0.849181	3.92e-05	3.09e-08	6.86e-08	0.45064
mean_of_vertical_disc_diameter_left	MUS.LEG.FET	0.0617096	0.329887	0.0597013	5.34579	0.967455	3.93e-05	3.72e-08	4.93e-08	0.754597
INL_thickness_right	MUS.HSMMT	0.045738	0.267529	0.053952	5.84915	1.17959	3.94e-05	1.15e-07	7.99e-08	1.44588
ELM_ISOS_thickness_inner_subfield_right	GI.RECT.MUC.31	0.0398838	0.249319	0.0477193	6.25113	1.19646	3.94e-05	9.65e-08	5.58e-08	1.72807
INL_ELM_thickness_left	LIV.HEPG2.CNCR	0.0621054	0.23475	0.042234	3.77986	0.680037	3.95e-05	7.44e-08	5.43e-08	1.36978
INL_ELM_thickness_inner_subfield_left	BLD.MOB.CD34.PC.F	0.0544628	0.235588	0.0434031	4.32567	0.796931	3.99e-05	3.88e-08	5.33e-08	0.727726
INL_ELM_thickness_inner_subfield_right	BLD.CD14.PC	0.0519364	0.234236	0.0425919	4.51006	0.820078	4e-05	6.62e-08	5.02e-08	1.31903
ELM_ISOS_thickness_inner_subfield_right	HRT.ATR.R	0.0395925	0.254356	0.0541964	6.42435	1.36885	4.11e-05	7.1e-08	7.34e-08	0.967563
INL_ELM_thickness_outer_subfield_right	STRM.CHON.MRW.DR.MSC	0.0599479	0.31061	0.0597398	5.18134	0.996529	4.12e-05	9.9e-08	7.18e-08	1.37824
INL_ELM_thickness_inner_subfield_right	BRST.HMEC	0.0561025	0.294896	0.0572859	5.25638	1.02109	4.15e-05	5.46e-08	6.56e-08	0.832915
INL_ELM_thickness_central_subfield_left	BRN.HIPP.MID	0.050066	0.308739	0.0638919	6.16665	1.27615	4.16e-05	9.11e-08	4.9e-08	1.85943
INL_RPE_thickness_outer_subfield_right	BLD.MOB.CD34.PC.M	0.0587226	0.207218	0.0356637	3.52876	0.607325	4.18e-05	2.52e-08	4.91e-08	0.514212
INL_ELM_thickness_inner_subfield_right	PANC	0.0429928	0.252372	0.0520993	5.87009	1.21182	4.21e-05	5.36e-08	7.23e-08	0.740999
INL_ELM_thickness_central_subfield_left	BRN.CRTX.DR.NRSPHR	0.0481752	0.293713	0.0615403	6.09678	1.27743	4.25e-05	9.51e-08	4.5e-08	2.11474
INL_ELM_thickness_central_subfield_right	BRN.CRTX.DR.NRSPHR	0.0481752	0.315743	0.0689399	6.55406	1.43102	4.35e-05	4.99e-08	4.66e-08	1.0694
INL_RPE_thickness_inner_subfield_right	IPSC.15b	0.0462879	0.268314	0.0542712	5.79664	1.17247	4.38e-05	1.66e-07	7.3e-08	2.27911
ELM_ISOS_thickness_left	HRT.FET	0.0613111	0.294797	0.056066	4.80821	0.914451	4.39e-05	3.24e-08	3e-08	1.07831
INL_ELM_thickness_inner_subfield_right	HRT.VENT.L	0.0456727	0.246031	0.0517171	5.38682	1.13234	4.44e-05	2.5e-08	6.97e-08	0.358252
INL_RPE_thickness_outer_subfield_right	MUS.PSOAS	0.0329118	0.179551	0.0361614	5.45551	1.09874	4.44e-05	1.11e-07	8.24e-08	1.35103
ELM_ISOS_thickness_inner_subfield_left	BLD.CD3.CPC	0.0381475	0.198178	0.0404154	5.19505	1.05945	4.47e-05	2.23e-08	4.91e-08	0.453864
INL_ELM_thickness_inner_subfield_right	ESDR.H1.NEUR.PROG	0.0284527	0.270537	0.0614077	9.5083	2.15823	4.47e-05	2.65e-07	1.1e-07	2.409
INL_ELM_thickness_right	GI.STMC.MUS	0.0405907	0.19548	0.0376528	4.81589	0.927619	4.49e-05	-1.33e-08	6.9e-08	-0.192509
ELM_ISOS_thickness_inner_subfield_left	SKIN.PEN.FRSK.FIB.01	0.0564604	0.252758	0.0465339	4.47674	0.824186	4.49e-05	2.28e-08	4.21e-08	0.542089
overall_macular_thickness_right	OVRY	0.0391008	0.232646	0.045284	5.9499	1.15813	4.51e-05	1.11e-07	7.39e-08	1.50344
ELM_ISOS_thickness_inner_subfield_left	PANC	0.0429928	0.260062	0.0563903	6.04898	1.31162	4.53e-05	3.79e-08	5.94e-08	0.63766
INL_ELM_thickness_central_subfield_right	BONE.OSTEO	0.0544905	0.333828	0.0691314	6.12635	1.26869	4.54e-05	4.54e-08	4.98e-08	0.910973
INL_ELM_thickness_inner_subfield_right	GI.STMC.MUC	0.0423776	0.20442	0.039779	4.82379	0.938679	4.54e-05	-6.73e-10	6.6e-08	-0.0101965
INL_RPE_thickness_right	IPSC.DF.6.9	0.0253543	0.211794	0.0457744	8.35338	1.80539	4.55e-05	3.28e-07	1.28e-07	2.56076
INL_RPE_thickness_inner_subfield_left	ESDR.CD56.ECTO	0.0368728	0.224307	0.0468913	6.08327	1.27171	4.57e-05	1.64e-07	6.92e-08	2.37633
INL_thickness_right	GI.STMC.MUC	0.0423776	0.233083	0.0463599	5.50016	1.09397	4.58e-05	1.13e-07	7.75e-08	1.45935
INL_ELM_thickness_inner_subfield_right	SKIN.NHDFAD	0.0575411	0.317577	0.0615521	5.51913	1.06971	4.63e-05	6.63e-08	5.72e-08	1.15859
ISOS_RPE_thickness_inner_subfield_left	VAS.HUVEC	0.0458945	0.336091	0.0713449	7.32312	1.55454	4.64e-05	1.82e-07	5.02e-08	3.62904
ELM_ISOS_thickness_inner_subfield_left	BRN.GANGEM.DR.NRSPHR	0.0411109	0.281014	0.0538589	6.8355	1.31009	4.65e-05	9.73e-08	6.01e-08	1.61765
mean_of_vertical_disc_diameter_left	ESC.HUES64	0.0462913	0.327925	0.0672722	7.08394	1.45324	4.72e-05	1.13e-07	6.37e-08	1.7714
overall_macular_thickness_right	PANC	0.0429928	0.300237	0.061446	6.98342	1.42922	4.82e-05	2.28e-07	1.07e-07	2.12257
GCIPL_thickness_left	MUS.SKLT.F	0.0542768	0.277155	0.0509258	5.10632	0.938261	4.86e-05	9.14e-08	4.97e-08	1.84097
Disc_diameter_trans_left	ESDR.H1.NEUR.PROG	0.0284527	0.245318	0.0513856	8.62195	1.806	4.87e-05	2.24e-07	9.82e-08	2.27944
INL_ELM_thickness_inner_subfield_right	LNG.A549.ETOH002.CNCR	0.0498951	0.291141	0.0571713	5.83507	1.14583	4.88e-05	9.46e-08	6.73e-08	1.4059
INL_ELM_thickness_inner_subfield_right	GI.S.INT	0.0205286	0.209571	0.0486769	10.2087	2.37117	4.92e-05	2.72e-07	1.2e-07	2.2746
INL_RPE_thickness_inner_subfield_left	BRN.GRM.MTRX	0.0341442	0.226696	0.0486661	6.63936	1.42531	4.92e-05	1.88e-07	8.07e-08	2.33086
INL_RPE_thickness_inner_subfield_left	OVRY	0.0391008	0.217632	0.0436638	5.56591	1.1167	4.97e-05	8.51e-08	6.9e-08	1.23218
INL_RPE_thickness_inner_subfield_right	FAT.ADIP.NUC	0.0539726	0.24344	0.0472439	4.51043	0.875332	4.98e-05	3.74e-08	6e-08	0.622545
ELM_ISOS_thickness_outer_subfield_left	BRN.FET.M	0.0394564	0.300757	0.0569562	7.62252	1.44353	5e-05	1.19e-07	4.39e-08	2.72147
INL_ELM_thickness_right	FAT.MSC.DR.ADIP	0.0636082	0.314346	0.0618416	4.94192	0.972227	5.02e-05	7.11e-08	6.58e-08	1.07953
INL_ELM_thickness_central_subfield_right	SKIN.PEN.FRSK.MEL.03	0.0536019	0.323654	0.0655411	6.03811	1.22274	5.02e-05	5.99e-08	4.39e-08	1.36332
INL_RPE_thickness_left	ESC.HUES64	0.0462913	0.243802	0.0485634	5.26668	1.04908	5.05e-05	1.39e-07	8.37e-08	1.66101
INL_ELM_thickness_outer_subfield_left	BRN.INF.TMP	0.0427955	0.210932	0.0402742	4.92884	0.941085	5.06e-05	9.66e-08	7.56e-08	1.27805
ELM_ISOS_thickness_outer_subfield_left	BRN.DL.PRFRNTL.CRTX	0.0348458	0.299465	0.0689897	8.59402	1.97986	5.09e-05	1.33e-07	5.41e-08	2.44991
INL_ELM_thickness_central_subfield_right	PANC.ISLT	0.0265839	0.300496	0.0700396	11.3037	2.63467	5.09e-05	1.77e-07	7.79e-08	2.26615
INL_RPE_thickness_right	FAT.ADIP.NUC	0.0539726	0.23729	0.0452096	4.39649	0.837639	5.1e-05	4.47e-08	7.29e-08	0.613228
INL_ELM_thickness_central_subfield_right	LNG.IMR90	0.0547135	0.320113	0.0645449	5.85071	1.17969	5.11e-05	3.32e-08	5.16e-08	0.643551
INL_RPE_thickness_right	MUS.PSOAS	0.0329118	0.177093	0.0357704	5.38085	1.08686	5.14e-05	1.01e-07	7.96e-08	1.27009
GCIPL_thickness_right	BRN.FET.F	0.0299178	0.265282	0.0544061	8.86702	1.81852	5.14e-05	2.25e-07	8.6e-08	2.61552
GCIPL_thickness_right	HRT.FET	0.0613111	0.254488	0.0468302	4.15076	0.763814	5.14e-05	3.42e-08	3.22e-08	1.06264
INL_ELM_thickness_inner_subfield_right	KID.FET	0.0277039	0.270475	0.0607146	9.76306	2.19155	5.15e-05	2.73e-07	1.05e-07	2.60995
INL_RPE_thickness_outer_subfield_right	IPSC.DF.6.9	0.0253543	0.210543	0.0455694	8.30403	1.7973	5.17e-05	3.25e-07	1.28e-07	2.53226
INL_thickness_left	FAT.ADIP.NUC	0.0539726	0.248171	0.0505121	4.59808	0.935883	5.22e-05	6.08e-08	7.38e-08	0.823283
INL_ELM_thickness_outer_subfield_right	GI.STMC.MUS	0.0405907	0.199223	0.0388132	4.90808	0.956209	5.25e-05	8.82e-09	7.2e-08	0.12258
INL_ELM_thickness_inner_subfield_left	GI.DUO.MUC	0.0425678	0.220654	0.0425944	5.18358	1.00063	5.31e-05	3.94e-08	7.43e-08	0.530489
VCDR_regressed_left	MUS.HSMMT	0.045738	0.288536	0.0574225	6.30844	1.25547	5.32e-05	7.21e-08	6.21e-08	1.16088
INL_ELM_thickness_right	OVRY	0.0391008	0.221072	0.0452485	5.65389	1.15722	5.33e-05	8.34e-08	8.23e-08	1.01343
INL_thickness_right	SKIN.PEN.FRSK.MEL.01	0.0338795	0.186719	0.0362475	5.51127	1.0699	5.35e-05	6.24e-08	6.25e-08	0.997667
INL_ELM_thickness_outer_subfield_right	GI.RECT.MUC.31	0.0398838	0.175506	0.0344929	4.40044	0.864836	5.37e-05	-9.49e-09	6.46e-08	-0.147013
INL_ELM_thickness_inner_subfield_left	SKIN.PEN.FRSK.MEL.03	0.0536019	0.243415	0.0460255	4.54116	0.858654	5.39e-05	4.14e-08	5e-08	0.828835
INL_RPE_thickness_outer_subfield_right	KID.FET	0.0277039	0.199579	0.0432178	7.20401	1.55999	5.39e-05	2.51e-07	1.08e-07	2.32175
INL_ELM_thickness_outer_subfield_left	ESDR.H9.NEUR.PROG	0.0377638	0.228562	0.0461293	6.05241	1.22152	5.4e-05	2.07e-07	7.55e-08	2.74253
overall_macular_thickness_left	PANC	0.0429928	0.289685	0.059323	6.73799	1.37984	5.4e-05	2.08e-07	1.02e-07	2.03652
INL_ELM_thickness_left	HRT.ATR.R	0.0395925	0.214236	0.0428497	5.41103	1.08227	5.47e-05	1.26e-07	9.64e-08	1.30297
INL_ELM_thickness_inner_subfield_left	GI.S.INT.FET	0.0484791	0.217212	0.042028	4.48054	0.86693	5.47e-05	3.25e-08	5.11e-08	0.636025
INL_RPE_thickness_outer_subfield_left	BLD.MOB.CD34.PC.F	0.0544628	0.194042	0.0338868	3.56284	0.622201	5.47e-05	2.01e-08	4.99e-08	0.403476
Disc_diameter_trans_left	ESDR.H1.MSC	0.0469951	0.275569	0.0517438	5.86379	1.10105	5.5e-05	1.05e-07	6.75e-08	1.54954
ELM_ISOS_thickness_inner_subfield_left	BLD.CD4.CD25M.CD45RO.MPC	0.0377807	0.194796	0.038292	5.15596	1.01353	5.5e-05	2.28e-08	4.8e-08	0.474231
INL_ELM_thickness_central_subfield_right	GI.STMC.MUC	0.0423776	0.259328	0.0529319	6.11946	1.24905	5.51e-05	3.75e-08	4.92e-08	0.761601
INL_ELM_thickness_outer_subfield_right	FAT.MSC.DR.ADIP	0.0636082	0.305866	0.0612221	4.80859	0.962488	5.52e-05	7.38e-08	6.53e-08	1.13076
INL_ELM_thickness_outer_subfield_left	BRST.MYO	0.0661342	0.241976	0.0416219	3.65887	0.629355	5.54e-05	2.88e-08	4.6e-08	0.626923
INL_RPE_thickness_inner_subfield_right	BRN.GANGEM.DR.NRSPHR	0.0411109	0.25872	0.0554347	6.29322	1.34842	5.55e-05	1.62e-07	7.78e-08	2.07631
INL_ELM_thickness_inner_subfield_left	ESDR.CD56.ECTO	0.0368728	0.244186	0.0523231	6.6224	1.41902	5.59e-05	1.64e-07	8.03e-08	2.03828
ELM_ISOS_thickness_left	GI.RECT.SM.MUS	0.0362574	0.251605	0.0588746	6.9394	1.6238	5.62e-05	3.87e-08	5.23e-08	0.738885
INL_RPE_thickness_inner_subfield_right	LIV.HEPG2.CNCR	0.0621054	0.255261	0.0468136	4.11013	0.753777	5.64e-05	9.27e-08	5.2e-08	1.78258
INL_RPE_thickness_outer_subfield_right	STRM.CHON.MRW.DR.MSC	0.0599479	0.275402	0.0543903	4.59402	0.907292	5.64e-05	8.91e-08	7.88e-08	1.13147
ELM_ISOS_thickness_central_subfield_left	BRN.ANT.CAUD	0.0458656	0.401159	0.0856365	8.74639	1.86712	5.65e-05	1.62e-07	7.5e-08	2.15366
INL_RPE_thickness_left	BLD.K562.CNCR	0.0472131	0.205065	0.0391098	4.34339	0.828368	5.66e-05	8.8e-08	5.88e-08	1.49607
INL_ELM_thickness_right	BLD.CD15.PC	0.0421552	0.189969	0.0363457	4.50642	0.862189	5.67e-05	9.46e-08	5.86e-08	1.61295
GCIPL_thickness_left	BRN.GRM.MTRX	0.0341442	0.249413	0.0500992	7.30468	1.46728	5.7e-05	1.57e-07	6.65e-08	2.36869
overall_macular_thickness_right	LNG.FET	0.0504451	0.298567	0.0598658	5.91865	1.18675	5.88e-05	1.47e-07	8.14e-08	1.80885
INL_thickness_left	MUS.SKLT.M	0.0523491	0.204996	0.0379512	3.91594	0.724965	5.91e-05	1.88e-08	5.27e-08	0.356037
INL_RPE_thickness_inner_subfield_right	BLD.CD34.CC	0.0507392	0.219307	0.0421311	4.32223	0.830345	5.92e-05	8.05e-08	6.12e-08	1.31421
INL_RPE_thickness_right	BLD.CD34.PC	0.0412284	0.188095	0.0372124	4.56227	0.902592	5.93e-05	7.59e-08	7.83e-08	0.969961
VCDR_regressed_left	ESDR.H9.NEUR	0.0465053	0.32521	0.0691127	6.99296	1.48613	5.95e-05	1.41e-07	7.54e-08	1.86473
RNFL_thickness_right	BRN.GANGEM.DR.NRSPHR	0.0411109	0.282078	0.059776	6.86138	1.45402	6.01e-05	1.82e-07	4.86e-08	3.74778
INL_ELM_thickness_outer_subfield_right	GI.RECT.SM.MUS	0.0362574	0.195161	0.039294	5.38266	1.08375	6.01e-05	3.42e-08	7.28e-08	0.469962
ELM_ISOS_thickness_right	BRN.CRTX.DR.NRSPHR	0.0481752	0.334734	0.0670374	6.94826	1.39153	6.04e-05	1.46e-07	4.73e-08	3.09371
INL_ELM_thickness_central_subfield_right	MUS.SKLT.M	0.0523491	0.286151	0.0589655	5.4662	1.12639	6.06e-05	1.32e-08	4.25e-08	0.310003
INL_ELM_thickness_outer_subfield_right	HRT.VNT.R	0.040559	0.196781	0.0392963	4.85173	0.968866	6.07e-05	5.07e-09	7.46e-08	0.067899
INL_ELM_thickness_central_subfield_left	BRN.ANT.CAUD	0.0458656	0.324042	0.0701259	7.06503	1.52894	6.1e-05	1.34e-07	6.13e-08	2.18482
INL_thickness_left	ESDR.CD56.MESO	0.0433225	0.265715	0.0522427	6.13342	1.2059	6.13e-05	1.75e-07	7.41e-08	2.35586
INL_ELM_thickness_inner_subfield_right	BLD.CD19.CPC	0.0392341	0.212964	0.0416945	5.42802	1.06271	6.13e-05	7.94e-08	6.66e-08	1.19282
INL_ELM_thickness_left	BRN.DL.PRFRNTL.CRTX	0.0348458	0.192646	0.0386435	5.52854	1.10899	6.14e-05	1.07e-07	9.07e-08	1.17678
INL_RPE_thickness_outer_subfield_right	OVRY	0.0391008	0.199294	0.0391925	5.09693	1.00234	6.15e-05	7.83e-08	8.48e-08	0.923705
VCDR_left	BRST.HMEC	0.0561025	0.328774	0.0671894	5.86024	1.19762	6.15e-05	9.22e-08	5.74e-08	1.60514
ELM_ISOS_thickness_right	BRN.DL.PRFRNTL.CRTX	0.0348458	0.267816	0.0610265	7.68574	1.75133	6.24e-05	1.55e-07	5.89e-08	2.62503
INL_RPE_thickness_left	OVRY	0.0391008	0.206161	0.0409993	5.27255	1.04855	6.24e-05	9.78e-08	8.3e-08	1.17851
ELM_ISOS_thickness_outer_subfield_left	LIV.ADLT	0.0526179	0.301493	0.0608315	5.72986	1.1561	6.26e-05	5.34e-08	3.15e-08	1.69686
INL_RPE_thickness_right	PLCNT.FET	0.0528641	0.234166	0.0443592	4.4296	0.839118	6.28e-05	7.25e-08	6.57e-08	1.10318
GCIPL_thickness_right	BRN.FET.M	0.0394564	0.256061	0.0507844	6.48972	1.2871	6.29e-05	1.39e-07	6.09e-08	2.27974
overall_macular_thickness_left	STRM.CHON.MRW.DR.MSC	0.0599479	0.308856	0.0613439	5.15208	1.02329	6.3e-05	1.06e-07	6.1e-08	1.73452
ELM_ISOS_thickness_right	GI.RECT.SM.MUS	0.0362574	0.252062	0.0592058	6.95203	1.63293	6.31e-05	1.17e-07	5.43e-08	2.15748
ELM_ISOS_thickness_right	BRN.CING.GYR	0.0430665	0.263132	0.0586437	6.1099	1.3617	6.33e-05	9.28e-08	3.91e-08	2.37685
INL_ELM_thickness_left	GI.S.INT.FET	0.0484791	0.206643	0.0388097	4.26251	0.800546	6.35e-05	7.37e-08	5.91e-08	1.2477
INL_ELM_thickness_outer_subfield_right	HRT.VENT.L	0.0456727	0.209091	0.0419648	4.57803	0.918814	6.35e-05	1.55e-08	6.6e-08	0.234307
ELM_ISOS_thickness_left	LNG.A549.ETOH002.CNCR	0.0498951	0.310789	0.0606237	6.22885	1.21502	6.39e-05	5.66e-08	3.76e-08	1.50603
INL_ELM_thickness_right	GI.RECT.MUC.31	0.0398838	0.172866	0.0338346	4.33425	0.848331	6.49e-05	-3.19e-08	6.34e-08	-0.502736
INL_RPE_thickness_central_subfield_right	LIV.ADLT	0.0526179	0.335218	0.0655953	6.37079	1.24663	6.49e-05	1.01e-07	4.49e-08	2.24466
overall_macular_thickness_right	BRN.FET.F	0.0299178	0.2447	0.0488944	8.17906	1.63429	6.53e-05	2.71e-07	1.14e-07	2.37913
INL_RPE_thickness_left	LNG.FET	0.0504451	0.259997	0.0530327	5.15405	1.0513	6.55e-05	1.5e-07	8.35e-08	1.79584
ELM_ISOS_thickness_right	HRT.VNT.R	0.040559	0.272266	0.0600442	6.71282	1.48042	6.56e-05	1.13e-07	5.44e-08	2.08072
INL_ELM_thickness_outer_subfield_right	IPSC.DF.6.9	0.0253543	0.212265	0.0460091	8.37192	1.81464	6.56e-05	2.73e-07	1.23e-07	2.21411
INL_RPE_thickness_left	HRT.VENT.L	0.0456727	0.189864	0.0377148	4.15706	0.825761	6.59e-05	9.04e-09	6.5e-08	0.139048
GCIPL_thickness_right	GI.S.INT	0.0205286	0.214355	0.0489865	10.4418	2.38625	6.61e-05	3.36e-07	1.11e-07	3.02584
VCDR_regressed_left	GI.RECT.SM.MUS	0.0362574	0.238066	0.0488832	6.56601	1.34823	6.62e-05	3.77e-08	6.38e-08	0.591858
INL_ELM_thickness_inner_subfield_right	GI.RECT.MUC.29	0.033176	0.202543	0.0427473	6.10511	1.2885	6.64e-05	1.28e-08	9.23e-08	0.13864
INL_ELM_thickness_inner_subfield_left	BRN.GRM.MTRX	0.0341442	0.223234	0.0491511	6.53797	1.43951	6.65e-05	1.5e-07	7.73e-08	1.93426
INL_ELM_thickness_right	BLD.CD14.MONO	0.049191	0.201687	0.037229	4.10009	0.756826	6.68e-05	6.98e-08	5.41e-08	1.29106
overall_macular_thickness_right	SKIN.PEN.FRSK.FIB.01	0.0564604	0.287783	0.0559419	5.09707	0.990818	6.7e-05	1.19e-07	7.51e-08	1.58572
ELM_ISOS_thickness_outer_subfield_left	PANC.ISLT	0.0265839	0.29765	0.0810795	11.1966	3.04995	6.77e-05	1.61e-07	5.9e-08	2.73055
INL_ELM_thickness_inner_subfield_right	HRT.VNT.R	0.040559	0.229049	0.0496727	5.64729	1.2247	6.81e-05	-2.27e-09	7.78e-08	-0.0291985
INL_thickness_left	GI.S.INT.FET	0.0484791	0.211494	0.0410383	4.36258	0.846515	6.82e-05	7.42e-08	5.39e-08	1.37568
mean_of_vertical_disc_diameter_left	SKIN.PEN.FRSK.FIB.02	0.0410348	0.232217	0.0471095	5.65902	1.14804	6.9e-05	2.73e-08	4.93e-08	0.553762
INL_ELM_thickness_inner_subfield_left	GI.L.INT.FET	0.0471475	0.211671	0.0416008	4.48955	0.882355	6.93e-05	3.5e-08	5.67e-08	0.617499
INL_thickness_left	ESDR.H1.BMP4.TROP	0.0446968	0.240192	0.0441298	5.3738	0.987314	7e-05	1.57e-07	6.86e-08	2.28904
INL_thickness_left	HRT.ATR.R	0.0395925	0.223997	0.0480837	5.65756	1.21446	7.03e-05	1.21e-07	1.02e-07	1.18676
VCDR_regressed_left	VAS.HUVEC	0.0458945	0.289796	0.0631431	6.31441	1.37583	7.03e-05	8.39e-08	7.3e-08	1.14848
INL_ELM_thickness_central_subfield_right	BLD.CD3.CPC	0.0381475	0.240695	0.0508883	6.30958	1.33399	7.04e-05	6.11e-08	4.67e-08	1.3067
INL_RPE_thickness_right	PANC.ISLT	0.0265839	0.174791	0.0382598	6.57508	1.43921	7.05e-05	1.78e-07	1.01e-07	1.76208
INL_thickness_right	GI.DUO.MUC	0.0425678	0.220022	0.0422471	5.16875	0.992466	7.08e-05	4.82e-08	8.21e-08	0.587478
INL_RPE_thickness_outer_subfield_left	HRT.VENT.L	0.0456727	0.192841	0.038005	4.22223	0.832115	7.08e-05	2.81e-08	6.58e-08	0.426591
INL_RPE_thickness_outer_subfield_left	MUS.SKLT.F	0.0542768	0.196967	0.0355571	3.62893	0.655107	7.11e-05	-5.8e-09	5.41e-08	-0.107173
INL_ELM_thickness_outer_subfield_right	OVRY	0.0391008	0.217182	0.0448636	5.5544	1.14738	7.15e-05	8.04e-08	8.17e-08	0.983186
INL_ELM_thickness_central_subfield_right	SKIN.PEN.FRSK.KER.03	0.054655	0.286378	0.0587341	5.23974	1.07463	7.16e-05	2.49e-08	4.21e-08	0.590871
INL_ELM_thickness_outer_subfield_right	BLD.CD14.MONO	0.049191	0.196293	0.0361287	3.99044	0.734457	7.2e-05	7.08e-08	5.27e-08	1.34399
INL_ELM_thickness_inner_subfield_right	BLD.CD4.CD25M.CD45RA.NPC	0.0420067	0.185293	0.0373811	4.41103	0.889883	7.22e-05	2.19e-09	5.27e-08	0.041431
overall_macular_thickness_left	GI.STMC.MUC	0.0423776	0.209609	0.0430626	4.94623	1.01616	7.23e-05	1.02e-07	6.63e-08	1.53404
INL_ELM_thickness_outer_subfield_left	ESC.4STAR	0.0491152	0.266078	0.0536405	5.41743	1.09214	7.24e-05	1.68e-07	8.53e-08	1.97248
INL_RPE_thickness_inner_subfield_right	PANC	0.0429928	0.21727	0.0451476	5.05364	1.05012	7.31e-05	6.33e-08	6.96e-08	0.909644
INL_thickness_right	PLCNT.AMN	0.0302755	0.180517	0.0356282	5.96247	1.1768	7.34e-05	8.7e-08	7.37e-08	1.18024
INL_ELM_thickness_inner_subfield_left	MUS.SAT	0.0556152	0.29366	0.0561465	5.28021	1.00955	7.35e-05	7.34e-08	6.06e-08	1.21075
ELM_ISOS_thickness_inner_subfield_left	BLD.CD8.NPC	0.0400214	0.197137	0.0412535	4.92577	1.03079	7.36e-05	-6.63e-10	4.87e-08	-0.0136248
ELM_ISOS_thickness_outer_subfield_left	HRT.VENT.L	0.0456727	0.268447	0.0576173	5.87762	1.26152	7.43e-05	4.29e-08	3.81e-08	1.12633
ELM_ISOS_thickness_inner_subfield_right	HRT.VNT.R	0.040559	0.242346	0.0484673	5.97514	1.19498	7.44e-05	5.47e-08	6.42e-08	0.852378
ELM_ISOS_thickness_inner_subfield_right	MUS.SAT	0.0556152	0.273755	0.0623602	4.9223	1.12128	7.47e-05	5.7e-08	5.17e-08	1.10195
INL_ELM_thickness_outer_subfield_right	ESC.HUES48	0.0482201	0.266655	0.0558536	5.52996	1.15831	7.47e-05	1.11e-07	8.3e-08	1.33979
INL_RPE_thickness_outer_subfield_left	ESC.HUES64	0.0462913	0.238631	0.0489179	5.15498	1.05674	7.49e-05	1.37e-07	8.04e-08	1.70154
mean_of_vertical_disc_diameter_left	SKIN.PEN.FRSK.MEL.03	0.0536019	0.292137	0.0618865	5.45012	1.15456	7.51e-05	5.41e-08	4.51e-08	1.19778
INL_RPE_thickness_left	PANC	0.0429928	0.2023	0.0409333	4.70543	0.952096	7.6e-05	4.48e-08	7.8e-08	0.574309
INL_thickness_left	KID.FET	0.0277039	0.21821	0.0497465	7.8765	1.79565	7.62e-05	2.46e-07	1.1e-07	2.22938
Disc_diameter_trans_left	ESC.I3	0.0510445	0.271135	0.0533311	5.31175	1.0448	7.62e-05	7.75e-08	6.05e-08	1.28159
INL_ELM_thickness_central_subfield_right	ESC.HUES64	0.0462913	0.309004	0.0689917	6.6752	1.49038	7.65e-05	6.09e-08	5.32e-08	1.14486
INL_ELM_thickness_inner_subfield_left	PANC.ISLT	0.0265839	0.234599	0.0533953	8.82486	2.00856	7.69e-05	2.46e-07	1.13e-07	2.17735
INL_ELM_thickness_right	BLD.CD4.CD25M.IL17M.PL.TPC	0.0489451	0.167374	0.0306835	3.41962	0.626896	7.71e-05	-4.3e-08	4.67e-08	-0.920659
GCIPL_thickness_right	BRN.DL.PRFRNTL.CRTX	0.0348458	0.220092	0.0466687	6.31617	1.33929	7.8e-05	9.03e-08	6.8e-08	1.32861
INL_ELM_thickness_central_subfield_right	ESDR.CD56.ECTO	0.0368728	0.257259	0.0577531	6.97693	1.56628	7.8e-05	5.89e-08	5.39e-08	1.09225
GCIPL_thickness_left	ESC.4STAR	0.0491152	0.283491	0.0591111	5.77196	1.20352	7.81e-05	1.2e-07	5.86e-08	2.04343
INL_thickness_left	PANC	0.0429928	0.221737	0.04706	5.15755	1.0946	7.82e-05	1.03e-07	6.74e-08	1.52841
INL_ELM_thickness_central_subfield_right	VAS.HUVEC	0.0458945	0.316237	0.068377	6.89054	1.48988	7.83e-05	8.05e-08	5.73e-08	1.40506
INL_RPE_thickness_central_subfield_right	BRN.DL.PRFRNTL.CRTX	0.0348458	0.296438	0.0681179	8.50715	1.95484	7.83e-05	1.48e-07	7.25e-08	2.03618
INL_ELM_thickness_right	ESC.HUES64	0.0462913	0.241472	0.0497895	5.21635	1.07557	7.86e-05	6.81e-08	7.67e-08	0.888014
ELM_ISOS_thickness_outer_subfield_left	HRT.FET	0.0613111	0.293195	0.058321	4.78209	0.951232	7.9e-05	3.73e-08	2.6e-08	1.43553
ELM_ISOS_thickness_left	HRT.VENT.L	0.0456727	0.260593	0.0548608	5.70566	1.20117	7.93e-05	1.85e-08	4.21e-08	0.439744
INL_ELM_thickness_central_subfield_right	IPSC.15b	0.0462879	0.310833	0.0707496	6.7152	1.52847	7.98e-05	5.59e-08	5.25e-08	1.06573
VCDR_left	MUS.HSMMT	0.045738	0.281675	0.0583876	6.15843	1.27656	8e-05	7.11e-08	5.97e-08	1.19029
INL_ELM_thickness_outer_subfield_right	BLD.CD15.PC	0.0421552	0.178503	0.0344207	4.23441	0.816524	8.04e-05	8.19e-08	5.5e-08	1.48805
INL_RPE_thickness_inner_subfield_right	MUS.SKLT.F	0.0542768	0.200456	0.0376335	3.69322	0.693361	8.07e-05	-1.87e-08	4.78e-08	-0.39148
INL_RPE_thickness_inner_subfield_left	MUS.SKLT.F	0.0542768	0.205192	0.039283	3.78048	0.723753	8.22e-05	-2.22e-08	4.68e-08	-0.474603
ISOS_RPE_thickness_left	VAS.HUVEC	0.0458945	0.354834	0.0765856	7.73153	1.66873	8.24e-05	1.92e-07	6.04e-08	3.17693
INL_ELM_thickness_left	PANC.ISLT	0.0265839	0.191295	0.0428032	7.1959	1.61012	8.3e-05	2.38e-07	1.08e-07	2.19276
INL_RPE_thickness_inner_subfield_right	HRT.FET	0.0613111	0.223832	0.0439723	3.65076	0.7172	8.37e-05	3.2e-08	4.59e-08	0.697494
INL_RPE_thickness_left	BRN.GRM.MTRX	0.0341442	0.236976	0.0506109	6.94045	1.48227	8.38e-05	2.56e-07	1.08e-07	2.37176
INL_ELM_thickness_inner_subfield_right	ESC.HUES48	0.0482201	0.308299	0.0653287	6.39358	1.3548	8.39e-05	1.18e-07	7.91e-08	1.49409
ELM_ISOS_thickness_outer_subfield_right	BRN.CRTX.DR.NRSPHR	0.0481752	0.36605	0.0806621	7.5983	1.67435	8.45e-05	1.57e-07	4.58e-08	3.42358
INL_ELM_thickness_left	SKIN.PEN.FRSK.FIB.01	0.0564604	0.272859	0.0547742	4.83275	0.970135	8.47e-05	1.29e-07	7.49e-08	1.71965
INL_RPE_thickness_outer_subfield_left	LNG.FET	0.0504451	0.254532	0.05193	5.04573	1.02943	8.48e-05	1.44e-07	8.44e-08	1.7115
INL_RPE_thickness_inner_subfield_right	BLD.MOB.CD34.PC.M	0.0587226	0.222331	0.0413877	3.78613	0.7048	8.53e-05	4.15e-08	4.73e-08	0.875669
overall_macular_thickness_left	ESC.HUES64	0.0462913	0.255884	0.0533231	5.52768	1.1519	8.6e-05	1.21e-07	7.48e-08	1.62062
INL_ELM_thickness_left	GI.L.INT.FET	0.0471475	0.198354	0.0377786	4.20711	0.801286	8.65e-05	7.37e-08	6.36e-08	1.15831
INL_RPE_thickness_inner_subfield_left	LNG.A549.ETOH002.CNCR	0.0498951	0.228027	0.0434576	4.57013	0.87098	8.65e-05	6.07e-08	5.5e-08	1.10372
ELM_ISOS_thickness_inner_subfield_right	BRN.CRTX.DR.NRSPHR	0.0481752	0.301073	0.0578544	6.24954	1.20092	8.77e-05	1.16e-07	5.42e-08	2.13756
INL_RPE_thickness_central_subfield_left	BRN.HIPP.MID	0.050066	0.311287	0.067884	6.21754	1.35589	8.85e-05	1.1e-07	4.27e-08	2.58407
INL_ELM_thickness_central_subfield_left	BRN.INF.TMP	0.0427955	0.30123	0.0678799	7.03882	1.58614	8.86e-05	1.25e-07	6.13e-08	2.03924
INL_thickness_right	BRN.FET.M	0.0394564	0.260786	0.0477929	6.60947	1.21129	8.89e-05	1.87e-07	8.97e-08	2.08587
ELM_ISOS_thickness_inner_subfield_left	GI.CLN.MUC	0.0241697	0.182056	0.0441515	7.5324	1.82673	9.02e-05	7.45e-08	9.32e-08	0.799529
ELM_ISOS_thickness_inner_subfield_left	BRN.FET.M	0.0394564	0.249114	0.0463166	6.31365	1.17387	9.25e-05	1.25e-07	5.72e-08	2.19277
INL_ELM_thickness_outer_subfield_left	HRT.ATR.R	0.0395925	0.212281	0.0432764	5.36165	1.09305	9.26e-05	1.43e-07	9.26e-08	1.53998
mean_of_vertical_disc_diameter_left	GI.RECT.MUC.31	0.0398838	0.232889	0.0471999	5.8392	1.18344	9.29e-05	3.81e-08	5.49e-08	0.693783
INL_ELM_thickness_right	BLD.CD4.CD25M.TPC	0.045205	0.162023	0.0306811	3.58418	0.67871	9.53e-05	-5.06e-08	5.32e-08	-0.950696
INL_ELM_thickness_inner_subfield_right	BLD.CD8.NPC	0.0400214	0.185568	0.0382377	4.63671	0.955429	9.53e-05	-5.64e-09	5.46e-08	-0.103432
overall_macular_thickness_right	ESC.H1	0.0406753	0.220587	0.0463285	5.42311	1.13899	9.57e-05	1.06e-07	8.15e-08	1.30284
INL_ELM_thickness_right	SKIN.PEN.FRSK.MEL.03	0.0536019	0.220198	0.0419166	4.10803	0.781998	9.63e-05	2.22e-08	5.12e-08	0.433902
GCIPL_thickness_left	IPSC.15b	0.0462879	0.291729	0.0625417	6.30248	1.35114	9.63e-05	1.44e-07	5.75e-08	2.49816
INL_RPE_thickness_inner_subfield_right	ESDR.CD56.ECTO	0.0368728	0.218881	0.0473502	5.93611	1.28415	9.65e-05	1.64e-07	7.02e-08	2.33513
INL_RPE_thickness_central_subfield_left	LIV.ADLT	0.0526179	0.354227	0.0741725	6.73206	1.40964	9.66e-05	1.39e-07	4.71e-08	2.94327
INL_ELM_thickness_central_subfield_left	BRN.SUB.NIG	0.0447252	0.29716	0.0652784	6.64413	1.45955	9.68e-05	1.06e-07	5.37e-08	1.98035
INL_ELM_thickness_central_subfield_right	BLD.CD4.CD25M.IL17M.PL.TPC	0.0489451	0.230386	0.0465986	4.70702	0.952058	9.68e-05	5.39e-09	3.62e-08	0.148953
INL_ELM_thickness_right	GI.RECT.SM.MUS	0.0362574	0.194968	0.0403382	5.37732	1.11255	9.77e-05	2.15e-08	7.31e-08	0.29396
INL_ELM_thickness_inner_subfield_left	HRT.ATR.R	0.0395925	0.239285	0.0516766	6.04368	1.30521	9.81e-05	1.01e-07	9.54e-08	1.05658
ELM_ISOS_thickness_inner_subfield_left	GI.L.INT.FET	0.0471475	0.23161	0.0464087	4.91247	0.984331	9.86e-05	2.19e-08	4.34e-08	0.505788
mean_of_vertical_disc_diameter_left	ESDR.H1.MSC	0.0469951	0.28368	0.0569075	6.03637	1.21093	9.92e-05	6.75e-08	5.63e-08	1.19836
INL_ELM_thickness_inner_subfield_left	SKIN.PEN.FRSK.FIB.02	0.0410348	0.273899	0.056274	6.67478	1.37137	0.00010022	1.6e-07	9.53e-08	1.67673
ELM_ISOS_thickness_right	GI.DUO.SM.MUS	0.032101	0.265943	0.0728724	8.28455	2.27009	0.00010069	1.76e-07	7.79e-08	2.25846
mean_of_vertical_disc_diameter_left	OVRY	0.0391008	0.234598	0.0503915	5.99981	1.28876	0.000101339	1.26e-08	5.5e-08	0.229224
VCDR_left	GI.RECT.SM.MUS	0.0362574	0.227746	0.0484907	6.28137	1.3374	0.000101349	2.82e-08	6.03e-08	0.467602
INL_ELM_thickness_right	ESC.HUES48	0.0482201	0.264622	0.0556524	5.48779	1.15413	0.000101579	1.01e-07	8.23e-08	1.22224
INL_RPE_thickness_left	BLD.CD34.CC	0.0507392	0.192484	0.0357355	3.79359	0.704298	0.000101664	3.81e-08	5.83e-08	0.653475
INL_RPE_thickness_left	ADRL.GLND.FET	0.0524967	0.217414	0.0422698	4.14147	0.80519	0.000101709	5.56e-08	6.71e-08	0.828722
VCDR_left	ESDR.H9.NEUR	0.0465053	0.319056	0.0705048	6.86064	1.51606	0.000101985	1.35e-07	7.26e-08	1.86563
INL_ELM_thickness_left	GI.DUO.MUC	0.0425678	0.197838	0.0393043	4.64761	0.923335	0.000102055	7.78e-08	8.48e-08	0.917534
INL_ELM_thickness_inner_subfield_right	BLD.CD14.MONO	0.049191	0.22734	0.0438536	4.62157	0.891497	0.000102165	6.41e-08	5.44e-08	1.17767
INL_RPE_thickness_inner_subfield_right	VAS.HUVEC	0.0458945	0.260015	0.0544964	5.66551	1.18743	0.000102437	1.36e-07	8.06e-08	1.69058
INL_ELM_thickness_central_subfield_right	ESC.HUES48	0.0482201	0.340568	0.0794199	7.06278	1.64703	0.000102736	8.21e-08	5.83e-08	1.40786
GCIPL_thickness_left	BRN.CRTX.DR.NRSPHR	0.0481752	0.266349	0.0507597	5.52876	1.05365	0.000102813	8.61e-08	4.87e-08	1.76769
ELM_ISOS_thickness_outer_subfield_right	BRN.GANGEM.DR.NRSPHR	0.0411109	0.348253	0.0807973	8.47105	1.96535	0.00010285	1.75e-07	5.15e-08	3.39322
INL_RPE_thickness_inner_subfield_left	GI.S.INT.FET	0.0484791	0.208074	0.0421738	4.29203	0.869939	0.000103509	5.13e-08	4.91e-08	1.04655
INL_ELM_thickness_inner_subfield_right	BLD.CD4.CD25M.IL17P.PL.TPC	0.0362663	0.163954	0.0331352	4.52084	0.913663	0.000103842	1.38e-08	5.6e-08	0.245651
VCDR_regressed_left	BRST.HMEC	0.0561025	0.321683	0.0663749	5.73384	1.1831	0.000104129	7.73e-08	5.96e-08	1.2984
INL_ELM_thickness_central_subfield_right	BLD.CD4.MPC	0.0433718	0.230463	0.0490858	5.31367	1.13174	0.000104358	1.41e-08	4.16e-08	0.338919
INL_thickness_left	LNG.A549.ETOH002.CNCR	0.0498951	0.211476	0.0399033	4.23842	0.799744	0.000104568	6.49e-08	4.54e-08	1.43108
ELM_ISOS_thickness_right	BRN.GANGEM.DR.NRSPHR	0.0411109	0.310984	0.0679262	7.5645	1.65227	0.000104589	1.52e-07	5.34e-08	2.83688
INL_ELM_thickness_outer_subfield_left	LIV.HEPG2.CNCR	0.0621054	0.220874	0.0416451	3.55643	0.670555	0.000104713	6.15e-08	5.38e-08	1.14402
ELM_ISOS_thickness_inner_subfield_left	BLD.CD4.CD25M.IL17P.PL.TPC	0.0362663	0.182125	0.0364227	5.02188	1.00431	0.000105666	2.31e-08	5.21e-08	0.442606
GCIPL_thickness_right	OVRY	0.0391008	0.246569	0.0521803	6.30599	1.33451	0.000106547	1.03e-07	5.97e-08	1.72311
ELM_ISOS_thickness_right	BRN.SUB.NIG	0.0447252	0.267033	0.0610862	5.97052	1.36581	0.000106611	8.15e-08	3.77e-08	2.16372
ISOS_RPE_thickness_outer_subfield_left	VAS.HUVEC	0.0458945	0.351772	0.0770893	7.66481	1.67971	0.000106634	1.87e-07	6.54e-08	2.86154
INL_ELM_thickness_inner_subfield_left	BLD.CD34.CC	0.0507392	0.219813	0.0412572	4.33221	0.813122	0.000106856	4.81e-08	6.08e-08	0.79144
overall_macular_thickness_left	BRN.FET.M	0.0394564	0.243545	0.0480084	6.17252	1.21675	0.000107127	1.8e-07	8.32e-08	2.15879
ELM_ISOS_thickness_inner_subfield_left	BRST.HMEC.35	0.0532898	0.255676	0.0499684	4.79784	0.937673	0.000107174	3.11e-08	5.18e-08	0.600698
INL_ELM_thickness_central_subfield_right	SKIN.PEN.FRSK.FIB.01	0.0564604	0.346463	0.0739003	6.1364	1.30889	0.000107232	7.2e-08	6.22e-08	1.15794
INL_RPE_thickness_central_subfield_right	FAT.ADIP.NUC	0.0539726	0.298241	0.0631418	5.52579	1.16989	0.000107601	5.71e-08	4.55e-08	1.25523
INL_RPE_thickness_outer_subfield_left	BLD.K562.CNCR	0.0472131	0.198727	0.0392025	4.20916	0.830331	0.000108345	8.04e-08	5.86e-08	1.37064
INL_RPE_thickness_inner_subfield_left	ESDR.H1.NEUR.PROG	0.0284527	0.247131	0.0572722	8.68567	2.01289	0.000108419	3.03e-07	1.2e-07	2.52517
overall_macular_thickness_right	LIV.HEPG2.CNCR	0.0621054	0.212955	0.0394956	3.42892	0.635945	0.000108545	4.42e-08	4.96e-08	0.891348
INL_ELM_thickness_outer_subfield_right	ESC.I3	0.0510445	0.248307	0.0501132	4.86452	0.981756	0.000108667	6.89e-08	7.01e-08	0.982772
INL_ELM_thickness_inner_subfield_left	LNG.A549.ETOH002.CNCR	0.0498951	0.264106	0.0511785	5.29324	1.02572	0.000108813	8.98e-08	6.44e-08	1.39562
INL_ELM_thickness_inner_subfield_right	BLD.CD3.CPC	0.0381475	0.19493	0.0412618	5.1099	1.08164	0.000109378	2.97e-08	5.71e-08	0.520431
INL_RPE_thickness_right	OVRY	0.0391008	0.196678	0.0403014	5.03003	1.0307	0.000109767	7.49e-08	8.07e-08	0.928821
overall_macular_thickness_left	LIV.HEPG2.CNCR	0.0621054	0.211596	0.0393534	3.40704	0.633655	0.000109982	3e-08	4.73e-08	0.633438
INL_RPE_thickness_inner_subfield_right	BRST.MYO	0.0661342	0.25576	0.0484359	3.86728	0.732387	0.000109999	1.76e-08	4.54e-08	0.38797
INL_ELM_thickness_central_subfield_left	BRN.CING.GYR	0.0430665	0.283828	0.0635137	6.59046	1.47478	0.00011238	9.8e-08	5.56e-08	1.76376
Disc_diameter_trans_left	VAS.HUVEC	0.0458945	0.255847	0.0556166	5.57468	1.21184	0.000112663	7.17e-08	6.96e-08	1.03005
INL_ELM_thickness_central_subfield_right	SKIN.NHEK	0.0543131	0.285943	0.0585354	5.26472	1.07774	0.000112991	2.37e-08	4.13e-08	0.573055
INL_ELM_thickness_outer_subfield_left	SKIN.PEN.FRSK.FIB.01	0.0564604	0.255194	0.0517262	4.51988	0.91615	0.000114196	1.22e-07	6.81e-08	1.79577
INL_ELM_thickness_outer_subfield_left	BLD.K562.CNCR	0.0472131	0.187411	0.0367635	3.96948	0.778672	0.000114261	9.46e-08	5.38e-08	1.7605
VCDR_regressed_left	BRN.GANGEM.DR.NRSPHR	0.0411109	0.315698	0.0646934	7.67916	1.57363	0.000114275	1.48e-07	8.95e-08	1.65548
INL_thickness_right	STRM.CHON.MRW.DR.MSC	0.0599479	0.291053	0.0657168	4.8551	1.09623	0.000114597	4.89e-08	7.33e-08	0.667969
INL_RPE_thickness_inner_subfield_right	BLD.MOB.CD34.PC.F	0.0544628	0.22229	0.0433246	4.0815	0.795489	0.000115238	5.46e-08	5.24e-08	1.04257
ELM_ISOS_thickness_inner_subfield_left	BLD.CD34.PC	0.0412284	0.216193	0.0453611	5.24379	1.10024	0.000115658	-1.36e-10	5.39e-08	-0.00251472
ELM_ISOS_thickness_left	BLD.MOB.CD34.PC.M	0.0587226	0.261509	0.0584781	4.4533	0.995837	0.000115928	1.71e-09	3.2e-08	0.0535146
ELM_ISOS_thickness_outer_subfield_left	MUS.PSOAS	0.0329118	0.24708	0.066278	7.50734	2.01381	0.000117049	6.77e-08	5.21e-08	1.30139
INL_ELM_thickness_left	HRT.VENT.L	0.0456727	0.200759	0.0404006	4.3956	0.884568	0.000117058	4.63e-08	6.82e-08	0.678499
VCDR_left	BRN.GANGEM.DR.NRSPHR	0.0411109	0.309137	0.0647665	7.51958	1.57541	0.000117348	1.38e-07	8.29e-08	1.66882
ELM_ISOS_thickness_right	MUS.HSMMT	0.045738	0.314006	0.0750039	6.8653	1.63986	0.000117428	1.32e-07	5.09e-08	2.59708
INL_RPE_thickness_right	GI.RECT.MUC.29	0.033176	0.17527	0.036856	5.28303	1.11092	0.000117796	9.97e-08	1.03e-07	0.967184
overall_macular_thickness_left	IPSC.DF.19.11	0.0485486	0.218875	0.0425505	4.50838	0.876451	0.000118346	6.17e-08	5.54e-08	1.11284
GCIPL_thickness_left	BRN.GANGEM.DR.NRSPHR	0.0411109	0.25842	0.0514102	6.28591	1.25052	0.000119845	1.1e-07	6.01e-08	1.82631
INL_thickness_right	FAT.MSC.DR.ADIP	0.0636082	0.285899	0.0659789	4.49469	1.03727	0.000119927	3.64e-08	6.75e-08	0.540192
INL_thickness_left	MUS.HSMMT	0.045738	0.260721	0.0558065	5.70032	1.22013	0.000120119	1.54e-07	8.48e-08	1.81121
INL_ELM_thickness_inner_subfield_left	BLD.CD34.PC	0.0412284	0.2057	0.042131	4.98929	1.02189	0.000121441	6.48e-08	6.67e-08	0.971828
INL_ELM_thickness_left	ESC.4STAR	0.0491152	0.257895	0.053791	5.25083	1.0952	0.000122376	1.4e-07	8.69e-08	1.61562
INL_ELM_thickness_inner_subfield_left	MUS.SKLT.F	0.0542768	0.216735	0.0416779	3.99313	0.767876	0.000122567	-4.18e-08	5.32e-08	-0.785781
INL_RPE_thickness_central_subfield_left	BRN.CRTX.DR.NRSPHR	0.0481752	0.308695	0.0691512	6.40776	1.43541	0.000123233	1.16e-07	4.33e-08	2.68541
ELM_ISOS_thickness_outer_subfield_left	ESDR.H9.NEUR.PROG	0.0377638	0.315833	0.0707413	8.36339	1.87326	0.000123241	1.14e-07	5.1e-08	2.2279
INL_ELM_thickness_outer_subfield_right	ESC.HUES64	0.0462913	0.235952	0.0503212	5.09711	1.08706	0.000123455	6.75e-08	7.88e-08	0.855813
INL_ELM_thickness_central_subfield_right	BLD.CD4.CD25M.TPC	0.045205	0.231271	0.0487901	5.11605	1.07931	0.000124092	8.47e-09	4.16e-08	0.203647
INL_ELM_thickness_inner_subfield_right	SKIN.PEN.FRSK.FIB.02	0.0410348	0.278448	0.0605399	6.78565	1.47533	0.000124898	1.21e-07	1.01e-07	1.20787
INL_RPE_thickness_outer_subfield_right	GI.DUO.SM.MUS	0.032101	0.192943	0.0421477	6.0105	1.31297	0.000124952	1.51e-07	1.16e-07	1.29564
INL_ELM_thickness_outer_subfield_left	OVRY	0.0391008	0.213359	0.044438	5.45664	1.1365	0.000125003	1.41e-07	8.34e-08	1.69137
ELM_ISOS_thickness_central_subfield_left	LNG.A549.ETOH002.CNCR	0.0498951	0.372499	0.0809026	7.46566	1.62145	0.000125984	1.09e-07	4.26e-08	2.54843
ELM_ISOS_thickness_right	BRN.HIPP.MID	0.050066	0.274437	0.0609818	5.4815	1.21803	0.000126202	7.83e-08	3.6e-08	2.1731
INL_RPE_thickness_left	STRM.CHON.MRW.DR.MSC	0.0599479	0.262206	0.053525	4.37389	0.892859	0.000128068	7.47e-08	7.21e-08	1.03593
VCDR_left	VAS.HUVEC	0.0458945	0.276754	0.0627445	6.03024	1.36715	0.00012865	7.21e-08	7.05e-08	1.02149
GCIPL_thickness_right	HRT.VNT.R	0.040559	0.243552	0.0508208	6.00489	1.25301	0.00012911	9.79e-08	7.66e-08	1.27916
VCDR_regressed_left	ESC.HUES64	0.0462913	0.325618	0.077586	7.03411	1.67604	0.000129244	1.91e-07	8.17e-08	2.33422
ELM_ISOS_thickness_inner_subfield_left	BLD.CD8.MPC	0.0359829	0.179178	0.0386774	4.97953	1.07488	0.000131359	5.3e-09	5.09e-08	0.104271
INL_RPE_thickness_inner_subfield_left	SKIN.PEN.FRSK.MEL.03	0.0536019	0.225787	0.0436418	4.21229	0.814183	0.000131587	4.26e-08	4.89e-08	0.870238
INL_ELM_thickness_right	MUS.HSMMT	0.045738	0.259036	0.0545416	5.66347	1.19248	0.00013214	1.14e-07	7.73e-08	1.47009
INL_ELM_thickness_outer_subfield_right	IPSC.20B	0.0414963	0.233859	0.0500305	5.63565	1.20566	0.000133029	1.06e-07	8.59e-08	1.23055
VCDR_left	BRST.HMEC.35	0.0532898	0.295776	0.0604024	5.55034	1.13347	0.000133207	7.79e-08	5.26e-08	1.48024
INL_RPE_thickness_central_subfield_left	BRN.ANT.CAUD	0.0458656	0.326359	0.0737527	7.11554	1.60802	0.000133468	1.47e-07	5.7e-08	2.58125
INL_RPE_thickness_inner_subfield_left	IPSC.15b	0.0462879	0.247971	0.0536387	5.35714	1.15881	0.000134009	1.24e-07	6.95e-08	1.78617
ELM_ISOS_thickness_inner_subfield_left	BLD.CD56.PC	0.0422826	0.209458	0.0450501	4.95375	1.06545	0.000134177	2.25e-08	5.61e-08	0.400796
INL_ELM_thickness_central_subfield_right	GI.L.INT.FET	0.0471475	0.235441	0.0482838	4.99372	1.0241	0.00013422	5.15e-09	4.15e-08	0.124096
mean_of_vertical_disc_diameter_left	HRT.FET	0.0613111	0.260397	0.0513016	4.24714	0.836742	0.000134979	-2.33e-08	3.51e-08	-0.663721
INL_RPE_thickness_outer_subfield_right	BLD.CD34.PC	0.0412284	0.175545	0.0355677	4.25787	0.862699	0.000135099	5.05e-08	7.48e-08	0.674418
INL_ELM_thickness_inner_subfield_right	BLD.CD4.NPC	0.0386112	0.187598	0.0399639	4.85865	1.03503	0.000135557	1.77e-08	5.74e-08	0.308065
INL_RPE_thickness_central_subfield_right	ESDR.H9.NEUR	0.0465053	0.300963	0.0706332	6.4716	1.51882	0.000135575	9.57e-08	4.75e-08	2.01626
overall_macular_thickness_right	MUS.TRNK.FET	0.0385827	0.184832	0.0366869	4.79054	0.950866	0.000135785	4.79e-08	6.77e-08	0.707397
Disc_diameter_trans_left	HRT.FET	0.0613111	0.231552	0.0435226	3.77668	0.709866	0.000136183	-3.41e-08	3.97e-08	-0.860035
INL_ELM_thickness_inner_subfield_right	BRST.HMEC.35	0.0532898	0.264791	0.0564381	4.96888	1.05908	0.000137086	2.83e-08	6.31e-08	0.447911
mean_of_vertical_disc_diameter_left	CRVX.HELAS3.CNCR	0.0452776	0.254702	0.0541831	5.62535	1.19669	0.000137452	4.36e-08	5.65e-08	0.772138
ELM_ISOS_thickness_inner_subfield_left	LNG.IMR90	0.0547135	0.240824	0.0476694	4.40155	0.871254	0.000137477	-8.48e-09	4.48e-08	-0.189132
INL_ELM_thickness_inner_subfield_left	MUS.SKLT.M	0.0523491	0.224087	0.0442157	4.28064	0.844632	0.00013796	-1.76e-08	6.02e-08	-0.29241
INL_ELM_thickness_right	IPSC.20B	0.0414963	0.238911	0.0510989	5.75741	1.23141	0.000138586	1.08e-07	8.61e-08	1.25355
INL_RPE_thickness_left	GI.DUO.MUC	0.0425678	0.19447	0.0408561	4.56848	0.95979	0.000138595	4.97e-08	8.98e-08	0.553992
INL_RPE_thickness_outer_subfield_left	OVRY	0.0391008	0.195515	0.0401896	5.00029	1.02785	0.000138931	8.01e-08	8.48e-08	0.943827
ELM_ISOS_thickness_inner_subfield_right	ESC.HUES64	0.0462913	0.334147	0.0735203	7.21836	1.58821	0.00013934	1.76e-07	6.89e-08	2.55759
INL_RPE_thickness_inner_subfield_left	HRT.FET	0.0613111	0.234623	0.0484933	3.82677	0.790939	0.000139874	3.55e-08	4.73e-08	0.750863
VCDR_regressed_left	SKIN.PEN.FRSK.MEL.03	0.0536019	0.280377	0.0556	5.23073	1.03728	0.000140467	7.17e-08	5.61e-08	1.27751
INL_ELM_thickness_inner_subfield_left	KID.FET	0.0277039	0.242572	0.0569298	8.75588	2.05494	0.000140797	2.7e-07	1.07e-07	2.52759
INL_thickness_right	CRVX.HELAS3.CNCR	0.0452776	0.204091	0.0430108	4.50755	0.949936	0.000140912	2.17e-08	6.08e-08	0.357134
INL_ELM_thickness_central_subfield_right	BRN.GANGEM.DR.NRSPHR	0.0411109	0.307812	0.0737847	7.48735	1.79477	0.000142779	6.28e-08	6.06e-08	1.03502
INL_ELM_thickness_left	BRN.GRM.MTRX	0.0341442	0.213464	0.0465887	6.25184	1.36447	0.000143863	1.97e-07	9.54e-08	2.0625
GCIPL_thickness_left	HRT.VENT.L	0.0456727	0.272205	0.0559488	5.95991	1.22499	0.000143974	1.3e-07	6.37e-08	2.04052
INL_RPE_thickness_central_subfield_right	ESDR.H9.NEUR.PROG	0.0377638	0.271331	0.0637945	7.18494	1.6893	0.000144276	1.12e-07	5.26e-08	2.12613
overall_macular_thickness_left	SKIN.PEN.FRSK.FIB.01	0.0564604	0.294795	0.0615519	5.22127	1.09018	0.000144503	1.34e-07	8.45e-08	1.58942
ELM_ISOS_thickness_inner_subfield_right	LNG.A549.ETOH002.CNCR	0.0498951	0.276772	0.0550659	5.54708	1.10363	0.000144726	8.07e-08	4.84e-08	1.66879
INL_RPE_thickness_left	BLD.MOB.CD34.PC.M	0.0587226	0.195845	0.0355136	3.33509	0.604769	0.000145061	1.78e-09	5.01e-08	0.0355153
INL_ELM_thickness_left	STRM.CHON.MRW.DR.MSC	0.0599479	0.272073	0.0538897	4.53849	0.898943	0.000145512	8.68e-08	6.52e-08	1.33152
INL_RPE_thickness_right	ESC.HUES64	0.0462913	0.229655	0.0479891	4.96108	1.03668	0.000145646	1.07e-07	8.23e-08	1.30538
VCDR_left	ESC.I3	0.0510445	0.33282	0.07246	6.52021	1.41955	0.000145966	1.68e-07	7.61e-08	2.21326
INL_ELM_thickness_central_subfield_right	ESDR.CD56.MESO	0.0433225	0.321817	0.0739203	7.4284	1.70628	0.000146165	8.61e-08	6.2e-08	1.38988
INL_ELM_thickness_inner_subfield_right	BLD.CD4.CD25.CD127M.TREGPC	0.0308776	0.165568	0.0349424	5.36207	1.13164	0.000146481	4.02e-08	7.21e-08	0.557276
INL_RPE_thickness_inner_subfield_right	ESC.HUES64	0.0462913	0.250038	0.0543582	5.40139	1.17426	0.000147383	1.34e-07	7.16e-08	1.87441
INL_RPE_thickness_outer_subfield_right	FAT.ADIP.NUC	0.0539726	0.230293	0.0458435	4.26685	0.849384	0.000147531	3.3e-08	7.69e-08	0.42954
INL_RPE_thickness_right	BLD.CD14.PC	0.0519364	0.181341	0.0341503	3.49159	0.657542	0.000148054	4.98e-08	5.28e-08	0.942392
overall_macular_thickness_left	GI.S.INT.FET	0.0484791	0.201231	0.039639	4.15089	0.817651	0.000148408	3.39e-08	5.15e-08	0.658136
INL_ELM_thickness_inner_subfield_left	HRT.VENT.L	0.0456727	0.22516	0.0480564	4.92986	1.05219	0.000149627	2.6e-08	6.88e-08	0.377668
INL_thickness_left	HRT.VENT.L	0.0456727	0.210476	0.0436771	4.60834	0.956306	0.000150674	6.4e-08	7.5e-08	0.854309
INL_RPE_thickness_left	MUS.SKLT.M	0.0523491	0.194313	0.0368532	3.71187	0.703989	0.000151105	-7.6e-09	5.93e-08	-0.128056
INL_RPE_thickness_outer_subfield_left	HRT.VNT.R	0.040559	0.181397	0.0370825	4.47242	0.914285	0.000153004	1.71e-08	7.64e-08	0.22389
INL_ELM_thickness_right	PANC	0.0429928	0.223273	0.0482836	5.19326	1.12306	0.000153502	6.09e-08	8.5e-08	0.716586
VCDR_left	SKIN.PEN.FRSK.MEL.03	0.0536019	0.275881	0.05617	5.14685	1.04791	0.000153861	6.89e-08	5.25e-08	1.31276
INL_ELM_thickness_central_subfield_right	BLD.K562.CNCR	0.0472131	0.254287	0.0559917	5.38594	1.18594	0.000153946	3.62e-08	4.17e-08	0.868103
INL_ELM_thickness_outer_subfield_left	PANC.ISLT	0.0265839	0.173447	0.0397786	6.52451	1.49634	0.000155607	2.07e-07	9.8e-08	2.10694
INL_ELM_thickness_right	VAS.HUVEC	0.0458945	0.242726	0.0518173	5.2888	1.12905	0.000156087	8.36e-08	7.63e-08	1.09584
GCIPL_thickness_right	GI.S.INT.FET	0.0484791	0.236094	0.0514678	4.87001	1.06165	0.000156774	7.57e-08	5.28e-08	1.43398
INL_ELM_thickness_inner_subfield_left	BRN.FET.F	0.0299178	0.20561	0.0469297	6.8725	1.56862	0.000157087	1.52e-07	8.84e-08	1.71929
INL_thickness_left	PANC.ISLT	0.0265839	0.178051	0.0442708	6.6977	1.66532	0.000157266	1.33e-07	9.19e-08	1.44574
GCIPL_thickness_left	OVRY	0.0391008	0.239314	0.0527607	6.12042	1.34935	0.000157585	1.09e-07	5.89e-08	1.85047
INL_ELM_thickness_right	BLD.CD19.CPC	0.0392341	0.173111	0.0339073	4.41226	0.86423	0.000157714	5.24e-08	6.49e-08	0.807791
overall_macular_thickness_right	MUS.PSOAS	0.0329118	0.20718	0.0434839	6.29501	1.32123	0.000158163	1.31e-07	9.4e-08	1.39039
INL_ELM_thickness_right	ESC.I3	0.0510445	0.253719	0.0516558	4.97054	1.01198	0.000158263	6.54e-08	7.22e-08	0.906007
INL_ELM_thickness_left	KID.FET	0.0277039	0.202257	0.0458458	7.30067	1.65485	0.00015923	2.68e-07	1.08e-07	2.47566
INL_ELM_thickness_left	BLD.MOB.CD34.PC.F	0.0544628	0.187909	0.0349943	3.45024	0.642536	0.000159416	2.15e-08	5.18e-08	0.414063
overall_macular_thickness_left	ESDR.H9.NEUR.PROG	0.0377638	0.216341	0.0450416	5.72878	1.19272	0.000160092	1.19e-07	7.04e-08	1.68626
INL_RPE_thickness_inner_subfield_left	GI.DUO.MUC	0.0425678	0.203561	0.0431473	4.78204	1.01361	0.000161062	4.11e-08	7.66e-08	0.536338
INL_thickness_right	BRN.FET.F	0.0299178	0.276063	0.0576701	9.22736	1.92762	0.000161367	3.04e-07	1.42e-07	2.13923
ELM_ISOS_thickness_inner_subfield_right	PANC	0.0429928	0.257673	0.05759	5.9934	1.33953	0.000161757	6.4e-08	5.96e-08	1.07451
INL_ELM_thickness_central_subfield_right	HRT.VNT.R	0.040559	0.296613	0.0705539	7.31312	1.73954	0.000162475	5.37e-08	7.33e-08	0.733132
INL_RPE_thickness_left	HRT.VNT.R	0.040559	0.176298	0.0366211	4.3467	0.902909	0.000162902	-1.25e-08	7.42e-08	-0.169129
VCDR_regressed_left	BRN.CRTX.DR.NRSPHR	0.0481752	0.308518	0.0654648	6.40409	1.35889	0.000162949	9.85e-08	7.48e-08	1.31699
overall_macular_thickness_right	SKIN.PEN.FRSK.MEL.03	0.0536019	0.225762	0.0453584	4.21183	0.846209	0.000163641	4.44e-08	5.37e-08	0.827631
ELM_ISOS_thickness_inner_subfield_left	ESC.4STAR	0.0491152	0.281198	0.0561463	5.72527	1.14316	0.000163841	6.72e-08	6.05e-08	1.11056
INL_RPE_thickness_inner_subfield_left	GI.L.INT.FET	0.0471475	0.201151	0.0421065	4.26643	0.893082	0.000164287	5.14e-08	5.29e-08	0.970761
INL_RPE_thickness_inner_subfield_right	ESDR.H1.NEUR.PROG	0.0284527	0.241266	0.0569958	8.47952	2.00317	0.000164529	2.98e-07	1.18e-07	2.53271
ELM_ISOS_thickness_inner_subfield_right	GI.STMC.MUC	0.0423776	0.271391	0.0558756	6.4041	1.31852	0.000165704	1.14e-07	6.46e-08	1.76654
INL_ELM_thickness_right	GI.CLN.MUC	0.0241697	0.139008	0.0306816	5.75135	1.26943	0.000166575	9.86e-10	1.08e-07	0.0090868
INL_RPE_thickness_inner_subfield_left	SKIN.PEN.FRSK.FIB.01	0.0564604	0.26619	0.0542267	4.71463	0.960439	0.000167842	8.14e-08	6.7e-08	1.21422
INL_RPE_thickness_inner_subfield_right	GI.S.INT	0.0205286	0.173668	0.0427393	8.45977	2.08193	0.000168407	2.78e-07	1.17e-07	2.37751
INL_thickness_left	BRN.DL.PRFRNTL.CRTX	0.0348458	0.182477	0.0378056	5.23669	1.08494	0.000169378	4.73e-08	7.95e-08	0.595293
INL_RPE_thickness_outer_subfield_left	BLD.CD34.CC	0.0507392	0.18542	0.0347146	3.65438	0.684176	0.000169711	3.4e-08	5.54e-08	0.61491
VCDR_left	GI.STMC.MUS	0.0405907	0.222627	0.0485057	5.48468	1.19499	0.000169769	2.64e-09	5.9e-08	0.0446827
INL_ELM_thickness_outer_subfield_left	BRN.DL.PRFRNTL.CRTX	0.0348458	0.185549	0.0386202	5.32485	1.10832	0.00017023	1.14e-07	9.16e-08	1.24322
ELM_ISOS_thickness_left	OVRY	0.0391008	0.255435	0.0612093	6.53271	1.56542	0.000170591	2.63e-08	4.5e-08	0.585766
ELM_ISOS_thickness_inner_subfield_right	ESC.HUES48	0.0482201	0.349701	0.0804567	7.25219	1.66853	0.00017202	1.83e-07	7.26e-08	2.52424
VCDR_regressed_left	ESDR.CD56.ECTO	0.0368728	0.299999	0.0673234	8.13607	1.82583	0.000173182	2.41e-07	9.72e-08	2.47923
ELM_ISOS_thickness_left	GI.CLN.SM.MUS	0.044972	0.257452	0.0637491	5.72472	1.41753	0.000173921	2.14e-08	4.82e-08	0.443571
VCDR_left	ESDR.CD56.ECTO	0.0368728	0.302833	0.0680762	8.21291	1.84625	0.000173977	2.45e-07	9.5e-08	2.58198
INL_ELM_thickness_right	GI.CLN.SM.MUS	0.044972	0.199115	0.0417405	4.42754	0.928145	0.000175512	-2.99e-08	6.27e-08	-0.476452
INL_thickness_left	BLD.K562.CNCR	0.0472131	0.183876	0.0349566	3.89459	0.740401	0.000176137	6.57e-08	4.37e-08	1.50387
GCIPL_thickness_left	FAT.ADIP.NUC	0.0539726	0.276194	0.0582124	5.11729	1.07855	0.00017645	7.71e-08	5.39e-08	1.43035
INL_ELM_thickness_inner_subfield_right	GI.RECT.MUC.31	0.0398838	0.198465	0.0427022	4.97608	1.07067	0.000177537	-3.4e-08	6.4e-08	-0.531561
INL_RPE_thickness_left	PLCNT.FET	0.0528641	0.218255	0.0436169	4.1286	0.825077	0.000178545	4.38e-08	6.36e-08	0.689032
ELM_ISOS_thickness_inner_subfield_left	HRT.VENT.L	0.0456727	0.231126	0.0476812	5.06049	1.04397	0.000178789	-6.3e-09	5.45e-08	-0.115505
INL_ELM_thickness_outer_subfield_right	MUS.HSMMT	0.045738	0.25303	0.054395	5.53216	1.18927	0.000178884	1.15e-07	7.79e-08	1.46987
INL_RPE_thickness_outer_subfield_left	BLD.CD14.PC	0.0519364	0.185806	0.0355158	3.57757	0.683833	0.000179001	5.91e-08	5.31e-08	1.11299
INL_RPE_thickness_right	KID.FET	0.0277039	0.194514	0.0452381	7.02117	1.63291	0.0001799	2.34e-07	1.09e-07	2.14599
INL_ELM_thickness_central_subfield_right	LNG.A549.ETOH002.CNCR	0.0498951	0.285677	0.0630214	5.72555	1.26308	0.000180725	3.47e-08	4.76e-08	0.729222
INL_ELM_thickness_left	MUS.SKLT.M	0.0523491	0.195789	0.0372899	3.74007	0.712332	0.000181918	-3.88e-09	5.94e-08	-0.0652536
INL_thickness_right	GI.RECT.SM.MUS	0.0362574	0.169408	0.0373644	4.67236	1.03053	0.000183591	-4.75e-08	6.57e-08	-0.721964
ELM_ISOS_thickness_central_subfield_left	BRN.CRTX.DR.NRSPHR	0.0481752	0.34753	0.0831115	7.21387	1.72519	0.000184564	1.06e-07	4.19e-08	2.53554
VCDR_regressed_left	BRN.SUB.NIG	0.0447252	0.223513	0.0470094	4.99749	1.05107	0.000184924	-1.67e-08	4.41e-08	-0.377936
overall_macular_thickness_left	GI.L.INT.FET	0.0471475	0.192429	0.0379539	4.08143	0.805005	0.000185279	3.38e-08	5.24e-08	0.64424
overall_macular_thickness_left	SKIN.PEN.FRSK.MEL.03	0.0536019	0.233287	0.0467132	4.35221	0.871483	0.000185591	5.58e-08	5.55e-08	1.00565
INL_ELM_thickness_right	GI.STMC.MUC	0.0423776	0.174486	0.0358369	4.11741	0.845658	0.000186543	-9.8e-09	7.14e-08	-0.137273
Disc_diameter_trans_left	ESC.HUES64	0.0462913	0.264439	0.0571864	5.71249	1.23536	0.000187133	9.8e-08	6.73e-08	1.45653
INL_thickness_right	GI.STMC.MUS	0.0405907	0.165295	0.0347342	4.07224	0.855717	0.00018715	-6.92e-08	5.64e-08	-1.22572
INL_RPE_thickness_outer_subfield_left	ESC.HUES48	0.0482201	0.252358	0.0551804	5.23345	1.14434	0.000189267	1.48e-07	8.68e-08	1.7099
ELM_ISOS_thickness_left	BLD.MOB.CD34.PC.F	0.0544628	0.252788	0.0585425	4.64148	1.07491	0.00018983	2.11e-09	3.43e-08	0.0614951
INL_ELM_thickness_inner_subfield_right	BONE.OSTEO	0.0544905	0.308218	0.0645061	5.65637	1.18381	0.000190502	6.4e-08	7.01e-08	0.91229
INL_ELM_thickness_inner_subfield_left	SKIN.NHDFAD	0.0575411	0.293337	0.0591972	5.09788	1.02878	0.000191033	6.76e-08	6.72e-08	1.00508
INL_ELM_thickness_central_subfield_right	GI.CLN.MUC	0.0241697	0.226126	0.0535292	9.35576	2.21473	0.000191177	7.21e-08	8.67e-08	0.831342
INL_ELM_thickness_inner_subfield_right	STRM.MRW.MSC	0.05306	0.324777	0.0674842	6.12095	1.27185	0.000192387	9.51e-08	8.03e-08	1.18409
INL_ELM_thickness_right	ESC.HUES6	0.052291	0.237486	0.0505048	4.54161	0.965841	0.000194874	2.24e-08	7.52e-08	0.297919
INL_RPE_thickness_outer_subfield_right	PANC.ISLT	0.0265839	0.159447	0.0368189	5.99787	1.38501	0.000195972	1.38e-07	9.54e-08	1.45135
INL_RPE_thickness_inner_subfield_left	PLCNT.FET	0.0528641	0.221522	0.0453312	4.19041	0.857505	0.000196549	3.25e-08	5.4e-08	0.60191
ELM_ISOS_thickness_inner_subfield_right	HRT.VENT.L	0.0456727	0.247509	0.0513657	5.41919	1.12465	0.000196587	3.83e-08	5.67e-08	0.675018
ELM_ISOS_thickness_inner_subfield_left	BLD.CD3.PPC	0.0406501	0.179706	0.038438	4.42079	0.945581	0.000197557	2.96e-10	5.03e-08	0.00588779
INL_RPE_thickness_outer_subfield_left	PANC	0.0429928	0.197401	0.041737	4.59149	0.97079	0.000198219	4.17e-08	7.81e-08	0.534711
INL_RPE_thickness_inner_subfield_right	BLD.CD4.MPC	0.0433718	0.168756	0.0346326	3.89091	0.798506	0.00019932	3.54e-08	4.92e-08	0.719175
INL_ELM_thickness_outer_subfield_right	ESC.HUES6	0.052291	0.235624	0.0502612	4.50602	0.961183	0.000199662	2.97e-08	7.47e-08	0.397332
INL_RPE_thickness_left	LNG.A549.ETOH002.CNCR	0.0498951	0.203161	0.0398908	4.07177	0.799494	0.000199969	4.25e-08	6.18e-08	0.687382
INL_RPE_thickness_inner_subfield_right	PANC.ISLT	0.0265839	0.199679	0.047451	7.51129	1.78495	0.000200299	2e-07	1.01e-07	1.97849
VCDR_regressed_left	ESDR.CD184.ENDO	0.0456901	0.266093	0.0583355	5.82385	1.27676	0.000201165	8.49e-08	6.11e-08	1.38936
INL_RPE_thickness_inner_subfield_right	HRT.VENT.L	0.0456727	0.1942	0.0425232	4.25198	0.931041	0.000201606	1.69e-08	6.06e-08	0.279147
INL_ELM_thickness_central_subfield_right	BLD.CD4.CD25M.CD45RO.MPC	0.0377807	0.2105	0.0473467	5.57164	1.2532	0.000202073	2.27e-08	4.48e-08	0.507003
INL_thickness_right	FAT.ADIP.DR.MSC	0.0779216	0.296054	0.0629164	3.79939	0.807433	0.000202637	9.06e-09	5.49e-08	0.165113
GCIPL_thickness_right	ESC.4STAR	0.0491152	0.263098	0.0572787	5.35675	1.16621	0.00020339	8.31e-08	6.28e-08	1.32359
INL_RPE_thickness_inner_subfield_right	MUS.SKLT.M	0.0523491	0.19828	0.0392681	3.78764	0.75012	0.000203566	-7.68e-09	5.53e-08	-0.138819
INL_RPE_thickness_outer_subfield_right	BLD.CD14.PC	0.0519364	0.175676	0.0330338	3.38252	0.636043	0.000203718	4.44e-08	5.12e-08	0.866463
INL_thickness_right	GI.RECT.MUC.31	0.0398838	0.193721	0.0424022	4.85714	1.06314	0.000204249	2.35e-08	7.66e-08	0.306234
ELM_ISOS_thickness_inner_subfield_left	BRN.FET.F	0.0299178	0.237208	0.0510489	7.92865	1.7063	0.000205124	1.59e-07	7.5e-08	2.11868
ELM_ISOS_thickness_left	THYM	0.0268137	0.188053	0.0456202	7.01332	1.70138	0.000207072	5.58e-08	4.61e-08	1.20937
INL_RPE_thickness_inner_subfield_left	BRN.FET.F	0.0299178	0.210007	0.0484528	7.01945	1.61953	0.000207996	1.91e-07	9.86e-08	1.94036
INL_RPE_thickness_left	BLD.CD14.PC	0.0519364	0.187547	0.0362847	3.6111	0.698637	0.000208035	5.41e-08	5.49e-08	0.985057
INL_ELM_thickness_central_subfield_right	CRVX.HELAS3.CNCR	0.0452776	0.273795	0.0609324	6.04704	1.34575	0.00020819	4.93e-08	5.46e-08	0.901643
ELM_ISOS_thickness_left	GI.RECT.MUC.31	0.0398838	0.243804	0.0549894	6.11287	1.37874	0.000208368	2.01e-08	4.95e-08	0.406448
INL_ELM_thickness_left	OVRY	0.0391008	0.209854	0.0451908	5.36699	1.15575	0.000209805	1.15e-07	8.44e-08	1.36446
INL_ELM_thickness_inner_subfield_right	BLD.DND41.CNCR	0.035493	0.159542	0.0340508	4.49502	0.959365	0.000209908	3.37e-08	4.55e-08	0.73918
INL_ELM_thickness_outer_subfield_left	GI.S.INT.FET	0.0484791	0.197182	0.0392228	4.06736	0.809067	0.000209959	7.47e-08	6.02e-08	1.24049
overall_macular_thickness_right	GI.STMC.MUC	0.0423776	0.199327	0.0439709	4.70359	1.0376	0.000210546	8.23e-08	7.11e-08	1.15648
INL_ELM_thickness_right	MUS.LEG.FET	0.0617096	0.243728	0.0484186	3.9496	0.78462	0.000210872	-2.8e-09	6.16e-08	-0.0454521
INL_RPE_thickness_inner_subfield_right	BLD.CD4.CD25M.CD45RO.MPC	0.0377807	0.160366	0.0337641	4.24467	0.893688	0.000211014	5.45e-08	5.3e-08	1.0266
ELM_ISOS_thickness_inner_subfield_right	BRST.HMEC.35	0.0532898	0.260664	0.0542784	4.89144	1.01855	0.000211417	5.03e-08	4.54e-08	1.10994
INL_ELM_thickness_inner_subfield_left	LNG.FET	0.0504451	0.30882	0.0678243	6.12189	1.34452	0.000211505	1.48e-07	8.72e-08	1.69794
INL_ELM_thickness_outer_subfield_right	GI.CLN.SM.MUS	0.044972	0.195263	0.0411788	4.34187	0.915653	0.000211662	-2.66e-08	6.22e-08	-0.42848
ELM_ISOS_thickness_inner_subfield_left	FAT.ADIP.NUC	0.0539726	0.239042	0.0492849	4.42895	0.913146	0.000212445	-3.56e-08	5.38e-08	-0.660969
overall_macular_thickness_left	HRT.ATR.R	0.0395925	0.234368	0.0516916	5.91951	1.30559	0.000212946	1.2e-07	1.16e-07	1.02915
INL_RPE_thickness_left	ESC.I3	0.0510445	0.227653	0.0473366	4.4599	0.92736	0.000213137	8.63e-08	7.28e-08	1.18418
INL_ELM_thickness_central_subfield_right	THYM	0.0268137	0.204353	0.0487562	7.62123	1.81833	0.000214295	8.8e-08	5.87e-08	1.49989
INL_ELM_thickness_central_subfield_right	MUS.SKLT.F	0.0542768	0.270271	0.0596842	4.97948	1.09963	0.000215499	-1.64e-08	4.15e-08	-0.394703
INL_ELM_thickness_central_subfield_right	GI.ESO	0.0304932	0.224863	0.0525095	7.3742	1.72201	0.000215561	3.08e-08	6.78e-08	0.45356
ELM_ISOS_thickness_inner_subfield_left	THYM.FET	0.0445929	0.184028	0.0360978	4.12684	0.809498	0.000215944	-8.46e-09	3.81e-08	-0.221885
ELM_ISOS_thickness_left	LNG.FET	0.0504451	0.276034	0.0618465	5.47196	1.22601	0.000215997	2.65e-08	4.23e-08	0.627448
INL_RPE_thickness_outer_subfield_right	GI.STMC.MUC	0.0423776	0.17458	0.0366553	4.11964	0.864969	0.00021738	4.49e-08	7.71e-08	0.582429
INL_thickness_right	LNG.IMR90	0.0547135	0.237124	0.0518115	4.33392	0.946961	0.000219777	2.02e-08	6.59e-08	0.306544
INL_thickness_right	LNG.NHLF	0.0416617	0.215743	0.0509969	5.17844	1.22407	0.000220441	3.97e-08	8.56e-08	0.463634
INL_ELM_thickness_inner_subfield_right	MUS.HSMMT	0.045738	0.273159	0.0597503	5.97226	1.30636	0.000220697	7.35e-08	7.67e-08	0.957341
ELM_ISOS_thickness_inner_subfield_left	GI.S.INT	0.0205286	0.200966	0.0534552	9.78954	2.60393	0.000222207	2.07e-07	1.12e-07	1.85116
INL_ELM_thickness_outer_subfield_left	KID.FET	0.0277039	0.190154	0.0433781	6.86378	1.56578	0.000222602	2.53e-07	1.04e-07	2.44285
INL_ELM_thickness_inner_subfield_left	IPSC.15b	0.0462879	0.257964	0.0571138	5.57302	1.23388	0.000223518	1.02e-07	7.69e-08	1.32126
INL_thickness_left	OVRY	0.0391008	0.196333	0.0428441	5.02119	1.09573	0.000224666	6.14e-08	6.33e-08	0.970697
overall_macular_thickness_right	IPSC.DF.19.11	0.0485486	0.208149	0.0419129	4.28744	0.863318	0.000224826	3.56e-08	5.24e-08	0.678593
VCDR_regressed_left	GI.STMC.MUS	0.0405907	0.223915	0.0491714	5.5164	1.21139	0.000225916	-1e-08	6.22e-08	-0.16099
INL_ELM_thickness_right	BLD.CD4.MPC	0.0433718	0.154441	0.0309342	3.56087	0.713234	0.000226342	-5.04e-08	5.23e-08	-0.963697
INL_ELM_thickness_central_subfield_left	BRN.GANGEM.DR.NRSPHR	0.0411109	0.266081	0.061935	6.47226	1.50653	0.000226485	9.6e-08	5.39e-08	1.78127
overall_macular_thickness_right	GI.S.INT	0.0205286	0.168456	0.0401284	8.20592	1.95475	0.000226558	2.72e-07	1.18e-07	2.2983
INL_ELM_thickness_central_subfield_left	BRN.ANG.GYR	0.0378117	0.280941	0.0671897	7.43	1.77695	0.000226822	1.35e-07	6.85e-08	1.97353
INL_ELM_thickness_right	BLD.CD4.CD25M.CD45RA.NPC	0.0420067	0.147141	0.02952	3.50279	0.702745	0.000227006	-4.02e-08	5.41e-08	-0.743828
INL_ELM_thickness_inner_subfield_right	ESC.4STAR	0.0491152	0.284548	0.0643524	5.79348	1.31023	0.000227655	7.15e-08	8.07e-08	0.885629
VCDR_left	ESDR.CD184.ENDO	0.0456901	0.267307	0.0594747	5.85044	1.3017	0.000228727	8.94e-08	5.95e-08	1.50235
INL_thickness_left	HRT.VNT.R	0.040559	0.180217	0.038065	4.44333	0.938508	0.000228734	1.58e-08	7.52e-08	0.2099
VCDR_left	BRN.CRTX.DR.NRSPHR	0.0481752	0.301338	0.0664739	6.25504	1.37984	0.000229052	9.17e-08	7.06e-08	1.29807
Disc_diameter_trans_left	BRN.GANGEM.DR.NRSPHR	0.0411109	0.251605	0.054872	6.12014	1.33473	0.000229666	7.38e-08	7.81e-08	0.944444
INL_thickness_left	MUS.SKLT.F	0.0542768	0.196192	0.0386741	3.61465	0.712535	0.00023024	-1.4e-08	4.91e-08	-0.284323
INL_ELM_thickness_central_subfield_right	GI.STMC.GAST	0.0276865	0.261932	0.0661925	9.46063	2.39078	0.000231114	1.25e-07	8.82e-08	1.42305
INL_ELM_thickness_inner_subfield_right	BRN.FET.F	0.0299178	0.217257	0.0515901	7.26178	1.72439	0.00023141	1.28e-07	9.32e-08	1.36928
INL_ELM_thickness_right	BLD.CD4.CD25M.CD45RO.MPC	0.0377807	0.142008	0.028835	3.75874	0.763221	0.000232628	-3.54e-08	5.59e-08	-0.634229
INL_thickness_right	BONE.OSTEO	0.0544905	0.246891	0.0564304	4.5309	1.0356	0.000233035	3.37e-08	6.39e-08	0.527507
INL_RPE_thickness_central_subfield_left	BRN.CING.GYR	0.0430665	0.288839	0.0682945	6.70681	1.58579	0.000233053	1.19e-07	5.01e-08	2.38113
INL_RPE_thickness_inner_subfield_left	FAT.ADIP.NUC	0.0539726	0.235093	0.0489727	4.35577	0.907362	0.000233884	1.05e-08	6.6e-08	0.15945
INL_ELM_thickness_left	MUS.SKLT.F	0.0542768	0.187715	0.0353996	3.45847	0.652204	0.000234096	-3.29e-08	5.31e-08	-0.619
ELM_ISOS_thickness_left	GI.DUO.MUC	0.0425678	0.275143	0.05874	6.46365	1.37992	0.000234238	4.81e-08	5.69e-08	0.845677
RNFL_thickness_right	ESDR.H1.NEUR.PROG	0.0284527	0.293398	0.070826	10.3118	2.48925	0.000234476	2.93e-07	7.36e-08	3.97997
INL_ELM_thickness_inner_subfield_right	LNG.IMR90	0.0547135	0.278543	0.0568956	5.09093	1.03988	0.00023541	2.11e-08	6.68e-08	0.315993
INL_ELM_thickness_inner_subfield_left	BRST.HMEC	0.0561025	0.261821	0.0538756	4.66684	0.960306	0.000235478	4.75e-08	6.47e-08	0.733502
INL_ELM_thickness_central_subfield_right	ESDR.H1.MSC	0.0469951	0.245424	0.0554302	5.22233	1.17949	0.000236257	-6.02e-09	4.78e-08	-0.125963
overall_macular_thickness_left	LNG.FET	0.0504451	0.278693	0.0618234	5.52467	1.22556	0.000236303	1.2e-07	8.44e-08	1.4255
INL_RPE_thickness_inner_subfield_left	BLD.MOB.CD34.PC.F	0.0544628	0.200915	0.0400526	3.68903	0.735413	0.000238232	1.31e-08	4.79e-08	0.273425
INL_thickness_right	BRST.HMEC	0.0561025	0.209886	0.0418586	3.74111	0.746109	0.000239276	-1.17e-08	4.6e-08	-0.253349
VCDR_regressed_left	ESDR.H9.NEUR.PROG	0.0377638	0.284963	0.0634117	7.54593	1.67917	0.000240389	1.56e-07	8.75e-08	1.78318
INL_RPE_thickness_outer_subfield_left	BLD.MOB.CD34.PC.M	0.0587226	0.190086	0.0349473	3.23702	0.595125	0.00024042	-2.14e-09	4.82e-08	-0.044376
INL_RPE_thickness_central_subfield_left	BRN.INF.TMP	0.0427955	0.303026	0.0735701	7.08079	1.71911	0.000240527	1.38e-07	5.42e-08	2.5533
INL_ELM_thickness_central_subfield_right	HRT.VENT.L	0.0456727	0.310194	0.0746738	6.79166	1.63497	0.000240637	6.21e-08	6.63e-08	0.936835
VCDR_regressed_left	BRST.HMEC.35	0.0532898	0.293902	0.0615999	5.51516	1.15594	0.000242797	6.71e-08	5.59e-08	1.20137
ELM_ISOS_thickness_left	HRT.ATR.R	0.0395925	0.239781	0.0639493	6.05623	1.61519	0.000242888	1.49e-09	6.3e-08	0.0236328
ELM_ISOS_thickness_inner_subfield_left	BLD.CD14.PC	0.0519364	0.209649	0.0440163	4.03666	0.847505	0.000243145	9.76e-09	4.57e-08	0.2135
ELM_ISOS_thickness_right	HRT.FET	0.0613111	0.293532	0.0654253	4.78758	1.0671	0.000243415	7.83e-08	3.37e-08	2.32726
INL_ELM_thickness_central_subfield_right	BLD.CD19.CPC	0.0392341	0.244984	0.0537456	6.24416	1.36987	0.000243774	7.65e-08	5.62e-08	1.36097
overall_macular_thickness_left	ESC.HUES6	0.052291	0.279195	0.062088	5.33924	1.18735	0.000245477	1.28e-07	9.04e-08	1.41109
INL_RPE_thickness_inner_subfield_right	MUS.PSOAS	0.0329118	0.173423	0.0387699	5.26934	1.17799	0.000246968	6.79e-08	6.99e-08	0.971429
INL_ELM_thickness_inner_subfield_right	BLD.CD15.PC	0.0421552	0.215974	0.0465318	5.1233	1.10382	0.000247023	8.5e-08	6.44e-08	1.32111
INL_RPE_thickness_inner_subfield_left	MUS.HSMMT	0.045738	0.246532	0.0550942	5.39009	1.20456	0.000247159	1.07e-07	7.22e-08	1.48775
INL_ELM_thickness_right	SKIN.NHDFAD	0.0575411	0.276406	0.0590701	4.80362	1.02657	0.000247629	5.98e-08	6.47e-08	0.924489
INL_ELM_thickness_inner_subfield_right	BLD.CD19.PPC	0.0468775	0.189097	0.0378912	4.03386	0.808302	0.000250494	-2.21e-09	4.8e-08	-0.0461082
INL_ELM_thickness_central_subfield_right	BLD.CD4.CD25M.CD45RA.NPC	0.0420067	0.204999	0.0445423	4.88015	1.06036	0.000251371	2.84e-09	3.96e-08	0.0718669
GCIPL_thickness_left	IPSC.DF.19.11	0.0485486	0.255007	0.0542239	5.25261	1.1169	0.000253011	9.69e-08	5.36e-08	1.80865
INL_ELM_thickness_right	SKIN.PEN.FRSK.FIB.02	0.0410348	0.233057	0.0524792	5.6795	1.27889	0.000253216	1.02e-07	9.16e-08	1.11181
INL_ELM_thickness_right	ESDR.CD56.MESO	0.0433225	0.253663	0.0565247	5.85523	1.30474	0.000254257	1.17e-07	8.36e-08	1.39892
overall_macular_thickness_right	MUS.HSMMT	0.045738	0.264777	0.0568477	5.78899	1.2429	0.000254701	1.33e-07	8.21e-08	1.6165
Disc_diameter_trans_left	SKIN.PEN.FRSK.FIB.02	0.0410348	0.202316	0.0426422	4.93034	1.03917	0.00025494	1.72e-08	5.56e-08	0.309738
INL_RPE_thickness_left	PANC.ISLT	0.0265839	0.1612	0.0380702	6.06383	1.43208	0.00025523	1.32e-07	9.34e-08	1.41604
INL_RPE_thickness_right	VAS.HUVEC	0.0458945	0.235451	0.0521352	5.13027	1.13598	0.000255455	1.18e-07	9.1e-08	1.29159
INL_thickness_right	GI.S.INT	0.0205286	0.143331	0.0360182	6.98199	1.75453	0.000255833	9.76e-08	1.05e-07	0.926818
INL_RPE_thickness_outer_subfield_right	GI.RECT.MUC.29	0.033176	0.166809	0.0365352	5.02799	1.10125	0.000256053	8.11e-08	1.02e-07	0.7921
INL_ELM_thickness_inner_subfield_left	BLD.CD4.CD25M.IL17M.PL.TPC	0.0489451	0.177757	0.0352076	3.63176	0.719328	0.000256072	-2.63e-08	4.55e-08	-0.579261
ELM_ISOS_thickness_inner_subfield_right	MUS.HSMMT	0.045738	0.269984	0.0612776	5.90282	1.33975	0.000256346	8.71e-08	5.71e-08	1.52351
ELM_ISOS_thickness_inner_subfield_left	OVRY	0.0391008	0.220646	0.0480441	5.643	1.22872	0.000257243	1.31e-08	5.6e-08	0.233214
INL_ELM_thickness_central_subfield_left	MUS.SKLT.M	0.0523491	0.253889	0.054661	4.84992	1.04416	0.000257435	3.44e-08	4.04e-08	0.852727
INL_RPE_thickness_inner_subfield_left	BLD.CD34.CC	0.0507392	0.198433	0.0397957	3.91083	0.784318	0.0002581	3.69e-08	5.97e-08	0.618941
INL_thickness_right	SKIN.PEN.FRSK.FIB.01	0.0564604	0.260896	0.0582986	4.62087	1.03256	0.000258713	6.4e-08	7.65e-08	0.836321
ELM_ISOS_thickness_left	ESDR.H9.NEUR.PROG	0.0377638	0.280188	0.0614351	7.41949	1.62682	0.00025879	8.1e-08	5.23e-08	1.5486
ELM_ISOS_thickness_outer_subfield_left	ESDR.CD56.ECTO	0.0368728	0.279095	0.0630232	7.56915	1.70921	0.000259167	8.71e-08	5.55e-08	1.57032
INL_RPE_thickness_outer_subfield_right	ESC.HUES64	0.0462913	0.223966	0.0488944	4.8382	1.05623	0.000259194	9.81e-08	8.19e-08	1.19701
INL_RPE_thickness_inner_subfield_right	BLD.K562.CNCR	0.0472131	0.199982	0.0413618	4.23574	0.876067	0.000259991	6.55e-08	5.3e-08	1.23627
INL_ELM_thickness_left	ESDR.H1.NEUR.PROG	0.0284527	0.224767	0.0528967	7.89967	1.85911	0.000260106	3.11e-07	1.26e-07	2.4607
overall_macular_thickness_right	BLD.CD34.CC	0.0507392	0.198883	0.0389553	3.91972	0.767755	0.000260347	5.09e-08	5.37e-08	0.947846
INL_ELM_thickness_inner_subfield_left	LNG.IMR90	0.0547135	0.274956	0.0553222	5.02537	1.01113	0.000261446	5.43e-08	6.72e-08	0.808662
ELM_ISOS_thickness_inner_subfield_right	BLD.MOB.CD34.PC.F	0.0544628	0.221235	0.0464507	4.06214	0.85289	0.000262017	1.29e-08	4.55e-08	0.283286
INL_ELM_thickness_inner_subfield_right	CRVX.HELAS3.CNCR	0.0452776	0.23882	0.0515899	5.27457	1.13941	0.000262046	4.12e-08	6.86e-08	0.60088
INL_ELM_thickness_inner_subfield_right	FAT.ADIP.DR.MSC	0.0779216	0.352267	0.0734189	4.52079	0.942215	0.000262858	2.17e-08	5.83e-08	0.371926
INL_ELM_thickness_inner_subfield_right	PLCNT.FET	0.0528641	0.250519	0.0532783	4.73892	1.00784	0.000263749	8.08e-09	6.19e-08	0.130629
INL_RPE_thickness_right	SPLN	0.0389124	0.174803	0.0371007	4.49223	0.953442	0.000264453	2.08e-08	8.45e-08	0.246504
INL_ELM_thickness_central_subfield_right	LNG.NHLF	0.0416617	0.278381	0.0638056	6.68195	1.53152	0.000265984	3.58e-08	6.55e-08	0.547138
INL_RPE_thickness_left	MUS.PSOAS	0.0329118	0.153911	0.0330129	4.67648	1.00307	0.000266361	2.99e-08	7e-08	0.427644
ELM_ISOS_thickness_inner_subfield_right	SKIN.PEN.FRSK.KER.03	0.054655	0.303363	0.0687402	5.55051	1.25771	0.000266446	9.26e-08	5.56e-08	1.66532
INL_ELM_thickness_outer_subfield_left	GI.L.INT.FET	0.0471475	0.18744	0.0375737	3.9756	0.79694	0.000270649	7.07e-08	6.34e-08	1.11551
ELM_ISOS_thickness_inner_subfield_right	GI.CLN.SIG	0.0267764	0.213991	0.0551204	7.99178	2.05854	0.000272764	1.58e-07	8.77e-08	1.80209
INL_ELM_thickness_central_subfield_right	ESC.I3	0.0510445	0.313263	0.076838	6.13706	1.50532	0.000273871	3.41e-08	5.17e-08	0.659911
RNFL_thickness_right	BRN.CRTX.DR.NRSPHR	0.0481752	0.259487	0.0596885	5.38632	1.23899	0.000273999	1.26e-07	3.97e-08	3.16471
overall_macular_thickness_left	HRT.VENT.L	0.0456727	0.237687	0.0522842	5.20414	1.14476	0.00027483	8.43e-08	8.82e-08	0.955523
INL_ELM_thickness_outer_subfield_right	PANC	0.0429928	0.215626	0.0478378	5.01541	1.11269	0.000275224	5.34e-08	8.28e-08	0.644432
INL_ELM_thickness_central_subfield_left	LIV.ADLT	0.0526179	0.307308	0.068245	5.84038	1.29699	0.000275886	9.49e-08	4.53e-08	2.09524
INL_ELM_thickness_right	LNG.NHLF	0.0416617	0.231828	0.0519596	5.56454	1.24718	0.000277263	7.67e-08	8.37e-08	0.916197
GCIPL_thickness_left	BRN.FET.M	0.0394564	0.239893	0.0516313	6.07995	1.30857	0.000277785	1.25e-07	6.02e-08	2.08146
INL_ELM_thickness_inner_subfield_right	LNG.FET	0.0504451	0.313781	0.0714059	6.22025	1.41552	0.000278448	1.22e-07	8.36e-08	1.45544
ELM_ISOS_thickness_right	BRN.INF.TMP	0.0427955	0.261202	0.0629597	6.10349	1.47117	0.000279052	8.67e-08	4.18e-08	2.07375
GCIPL_thickness_left	LIV.ADLT	0.0526179	0.246469	0.0504399	4.68414	0.958607	0.000280762	7.25e-08	4.51e-08	1.60654
INL_RPE_thickness_outer_subfield_left	BRN.GRM.MTRX	0.0341442	0.240575	0.0550726	7.04584	1.61294	0.000281538	2.65e-07	1.16e-07	2.27342
VCDR_regressed_left	SKIN.PEN.FRSK.FIB.02	0.0410348	0.265082	0.0572959	6.45994	1.39628	0.000282843	6.83e-08	6.7e-08	1.01914
INL_RPE_thickness_inner_subfield_right	PLCNT.FET	0.0528641	0.222702	0.0461697	4.21273	0.873367	0.000283174	4.19e-08	5.72e-08	0.732163
ELM_ISOS_thickness_inner_subfield_left	BRN.GRM.MTRX	0.0341442	0.233882	0.0515071	6.84984	1.50852	0.000283448	1.25e-07	6.72e-08	1.86175
INL_RPE_thickness_inner_subfield_left	HRT.VENT.L	0.0456727	0.196282	0.0444106	4.29758	0.972366	0.000283804	2.46e-09	5.71e-08	0.0430617
INL_RPE_thickness_inner_subfield_right	LNG.A549.ETOH002.CNCR	0.0498951	0.222402	0.0463311	4.4574	0.92857	0.000284908	5.59e-08	5.9e-08	0.946552
INL_ELM_thickness_inner_subfield_right	THYM	0.0268137	0.146132	0.0338034	5.44992	1.26068	0.000289611	2.94e-08	6.01e-08	0.488279
INL_ELM_thickness_central_subfield_right	FAT.MSC.DR.ADIP	0.0636082	0.357648	0.0808312	5.62268	1.27077	0.00029054	3.21e-08	5.05e-08	0.636239
ELM_ISOS_thickness_inner_subfield_left	STRM.CHON.MRW.DR.MSC	0.0599479	0.253942	0.0582553	4.23605	0.971767	0.000291529	-1.12e-08	5.32e-08	-0.209719
Disc_diameter_trans_left	BRN.CRTX.DR.NRSPHR	0.0481752	0.251224	0.0550411	5.2148	1.14252	0.000291716	3.11e-08	6.3e-08	0.493915
INL_ELM_thickness_inner_subfield_left	FAT.ADIP.NUC	0.0539726	0.252337	0.0529947	4.67527	0.981881	0.000292045	1.02e-09	7.22e-08	0.0141272
INL_RPE_thickness_left	ESC.HUES48	0.0482201	0.250298	0.0556442	5.19075	1.15396	0.000292146	1.38e-07	9.2e-08	1.50326
INL_RPE_thickness_outer_subfield_left	MUS.SKLT.M	0.0523491	0.190976	0.0375202	3.64813	0.716731	0.000292392	-1.49e-10	6.1e-08	-0.00243886
INL_RPE_thickness_inner_subfield_right	HRT.VNT.R	0.040559	0.187061	0.0425629	4.61207	1.04941	0.000293275	7.45e-09	6.83e-08	0.109088
ELM_ISOS_thickness_outer_subfield_left	LNG.A549.ETOH002.CNCR	0.0498951	0.29325	0.0657947	5.87734	1.31866	0.000293593	5.44e-08	3.32e-08	1.63888
INL_ELM_thickness_outer_subfield_right	IPSC.18	0.0470791	0.22804	0.0508561	4.84377	1.08023	0.000294089	5.74e-08	7.82e-08	0.733995
INL_ELM_thickness_outer_subfield_right	GI.CLN.MUC	0.0241697	0.13448	0.0304875	5.56398	1.26139	0.000297253	4.02e-09	1.09e-07	0.0369451
INL_RPE_thickness_inner_subfield_right	BLD.CD4.CD25M.TPC	0.045205	0.171309	0.0354873	3.7896	0.785029	0.000297377	1.17e-08	4.87e-08	0.241176
INL_RPE_thickness_inner_subfield_right	SKIN.PEN.FRSK.MEL.03	0.0536019	0.223647	0.0454391	4.17237	0.847714	0.000298579	4.98e-08	5.07e-08	0.981191
INL_ELM_thickness_left	FAT.ADIP.NUC	0.0539726	0.242156	0.0504866	4.48664	0.935412	0.000299427	6.37e-08	8.47e-08	0.752147
INL_ELM_thickness_right	STRM.MRW.MSC	0.05306	0.278077	0.0600216	5.24081	1.1312	0.000299684	8.27e-08	7.82e-08	1.05678
VCDR_left	ESDR.H9.NEUR.PROG	0.0377638	0.284598	0.0649686	7.53627	1.72039	0.000300875	1.59e-07	8.43e-08	1.89106
INL_ELM_thickness_central_subfield_right	GI.RECT.MUC.31	0.0398838	0.243579	0.0535633	6.10723	1.34298	0.000301316	5.42e-09	5.5e-08	0.0985366
INL_ELM_thickness_inner_subfield_right	BLD.CD56.PC	0.0422826	0.180142	0.0391211	4.26043	0.92523	0.00030226	-1.15e-08	5.87e-08	-0.195682
INL_ELM_thickness_right	IPSC.DF.6.9	0.0253543	0.207376	0.0497371	8.1791	1.96168	0.000302436	2.53e-07	1.32e-07	1.92308
INL_RPE_thickness_inner_subfield_left	BLD.K562.CNCR	0.0472131	0.202795	0.0437177	4.29532	0.925965	0.000302887	6.3e-08	5.15e-08	1.22402
VCDR_regressed_left	PLCNT.FET	0.0528641	0.276358	0.0583618	5.22771	1.104	0.000303334	6.43e-08	5.33e-08	1.20667
GCIPL_thickness_right	IPSC.DF.6.9	0.0253543	0.229621	0.0566302	9.05647	2.23355	0.000303934	2.46e-07	1.13e-07	2.17842
INL_ELM_thickness_outer_subfield_left	HRT.VENT.L	0.0456727	0.197796	0.0417313	4.33073	0.913703	0.000304614	6.13e-08	6.74e-08	0.909508
mean_of_vertical_disc_diameter_left	BLD.K562.CNCR	0.0472131	0.215787	0.0462243	4.5705	0.979056	0.000305376	3.99e-08	4.71e-08	0.847955
INL_ELM_thickness_central_subfield_right	BLD.CD4.CD25.CD127M.TREGPC	0.0308776	0.195505	0.0452612	6.33163	1.46583	0.000306539	4.83e-08	5.66e-08	0.854048
INL_ELM_thickness_right	MUS.SAT	0.0556152	0.25149	0.0548008	4.52197	0.985355	0.00030802	3.21e-08	6.41e-08	0.500403
INL_ELM_thickness_right	SPLN	0.0389124	0.175649	0.0380086	4.51397	0.976773	0.000308374	-9.82e-10	6.98e-08	-0.0140698
INL_ELM_thickness_inner_subfield_right	SKIN.PEN.FRSK.KER.03	0.054655	0.240023	0.0528806	4.3916	0.967535	0.000308964	2.14e-10	6.13e-08	0.00348554
ELM_ISOS_thickness_outer_subfield_left	GI.RECT.SM.MUS	0.0362574	0.233637	0.059907	6.44385	1.65227	0.000310245	3.39e-08	4.54e-08	0.746136
INL_RPE_thickness_inner_subfield_left	BRN.FET.M	0.0394564	0.199807	0.0441841	5.064	1.11982	0.000310265	1.16e-07	7.15e-08	1.62796
INL_ELM_thickness_inner_subfield_left	FAT.MSC.DR.ADIP	0.0636082	0.316785	0.0656342	4.98026	1.03185	0.000310708	5.23e-08	6.47e-08	0.807928
overall_macular_thickness_right	ADRL.GLND.FET	0.0524967	0.21239	0.0426104	4.04578	0.811677	0.000312314	3.23e-08	6.01e-08	0.537727
overall_macular_thickness_left	HRT.VNT.R	0.040559	0.205412	0.0456813	5.06452	1.12629	0.000313046	4.03e-08	9.2e-08	0.438468
INL_RPE_thickness_inner_subfield_right	GI.RECT.MUC.29	0.033176	0.174956	0.0396111	5.27358	1.19397	0.000314732	7.47e-08	9.02e-08	0.827425
GCIPL_thickness_left	BRN.DL.PRFRNTL.CRTX	0.0348458	0.217479	0.0478671	6.24117	1.37368	0.000314829	1.02e-07	7.02e-08	1.4531
INL_RPE_thickness_central_subfield_right	STRM.CHON.MRW.DR.MSC	0.0599479	0.303449	0.0685686	5.06189	1.1438	0.000316217	4.26e-08	4.01e-08	1.06225
INL_RPE_thickness_outer_subfield_right	PLCNT.FET	0.0528641	0.223863	0.0464967	4.23469	0.879552	0.000316679	5.38e-08	6.92e-08	0.778149
INL_thickness_right	VAS.HUVEC	0.0458945	0.218914	0.0485298	4.76995	1.05742	0.000317584	1.88e-08	7.09e-08	0.265845
INL_RPE_thickness_outer_subfield_right	SKIN.PEN.FRSK.FIB.01	0.0564604	0.238128	0.0511057	4.21761	0.90516	0.00031873	6.62e-08	7.67e-08	0.86368
INL_RPE_thickness_outer_subfield_left	STRM.CHON.MRW.DR.MSC	0.0599479	0.245778	0.0525657	4.09986	0.876856	0.000318798	6.12e-08	7.36e-08	0.831617
ELM_ISOS_thickness_inner_subfield_left	BRN.NHA	0.0441392	0.241096	0.054401	5.46218	1.23249	0.000320191	3.04e-08	5.99e-08	0.506795
INL_RPE_thickness_inner_subfield_left	LNG.IMR90	0.0547135	0.231993	0.0472788	4.24014	0.864115	0.000320392	2.63e-08	6.01e-08	0.438077
GCIPL_thickness_left	HRT.VNT.R	0.040559	0.237223	0.0522165	5.84883	1.28742	0.000323512	1.03e-07	7.2e-08	1.42318
overall_macular_thickness_left	ESC.H1	0.0406753	0.213473	0.0480268	5.24822	1.18074	0.000323666	9.73e-08	7.87e-08	1.23758
INL_ELM_thickness_inner_subfield_left	PLCNT.FET	0.0528641	0.24611	0.0515474	4.65553	0.975093	0.000324966	3.67e-08	6.19e-08	0.592716
INL_ELM_thickness_left	BRN.FET.F	0.0299178	0.209598	0.0483417	7.00579	1.61581	0.000325207	2.48e-07	1.17e-07	2.11738
overall_macular_thickness_left	ESDR.H1.BMP4.TROP	0.0446968	0.20063	0.0422253	4.48869	0.944705	0.000325678	6.21e-08	5.6e-08	1.10831
INL_RPE_thickness_right	BLD.CD14.MONO	0.049191	0.177107	0.0355777	3.6004	0.723256	0.00032675	5.69e-08	5.77e-08	0.98571
INL_ELM_thickness_inner_subfield_right	LNG.NHLF	0.0416617	0.254344	0.0571837	6.105	1.37257	0.00032678	4.95e-08	8.25e-08	0.599678
INL_RPE_thickness_outer_subfield_left	ESC.I3	0.0510445	0.225376	0.0486681	4.41529	0.953446	0.000327109	9.41e-08	7.1e-08	1.3262
INL_RPE_thickness_outer_subfield_left	ADRL.GLND.FET	0.0524967	0.207241	0.0432404	3.9477	0.823677	0.000327259	4.69e-08	6.86e-08	0.683093
INL_RPE_thickness_outer_subfield_right	VAS.HUVEC	0.0458945	0.209679	0.0463515	4.56871	1.00996	0.000328878	6.85e-08	7.91e-08	0.865652
INL_thickness_left	MUS.LEG.FET	0.0617096	0.22032	0.0454578	3.57028	0.73664	0.000329149	1.2e-08	5.59e-08	0.214674
overall_macular_thickness_left	KID.FET	0.0277039	0.199797	0.0491637	7.21188	1.77461	0.000329502	2e-07	1.06e-07	1.87779
ELM_ISOS_thickness_left	PLCNT.AMN	0.0302755	0.238305	0.0525556	7.87121	1.73591	0.000331224	7.82e-08	5.54e-08	1.41143
ELM_ISOS_thickness_central_subfield_left	BLD.CD4.CD25M.IL17M.PL.TPC	0.0489451	0.258241	0.0612064	5.27614	1.25051	0.000331628	3.26e-08	4.29e-08	0.760075
ELM_ISOS_thickness_inner_subfield_left	LNG	0.0332786	0.20245	0.0475051	6.0835	1.4275	0.000333813	1.51e-08	7.84e-08	0.193176
ELM_ISOS_thickness_inner_subfield_right	GI.STMC.MUS	0.0405907	0.187079	0.0416559	4.60892	1.02624	0.00033383	-5.42e-09	5.16e-08	-0.105036
INL_ELM_thickness_inner_subfield_right	ESC.I3	0.0510445	0.298985	0.064632	5.85735	1.26619	0.000336811	8.13e-08	7.71e-08	1.05468
INL_ELM_thickness_right	IPSC.18	0.0470791	0.227983	0.0508548	4.84255	1.0802	0.000337467	4.92e-08	7.64e-08	0.643808
INL_ELM_thickness_central_subfield_right	GI.S.INT	0.0205286	0.230823	0.0578446	11.244	2.81775	0.000337596	1.75e-07	9.68e-08	1.81063
Disc_diameter_trans_left	GI.STMC.MUS	0.0405907	0.215922	0.046669	5.31948	1.14974	0.000342679	2.33e-08	7.61e-08	0.306238
INL_ELM_thickness_right	PLCNT.FET	0.0528641	0.231338	0.0484503	4.37609	0.916508	0.000343357	2.88e-08	6.66e-08	0.432569
ELM_ISOS_thickness_inner_subfield_left	ESDR.H1.MSC	0.0469951	0.239185	0.0549602	5.08958	1.16949	0.000343623	2.45e-08	6.14e-08	0.398763
ELM_ISOS_thickness_inner_subfield_right	BLD.MOB.CD34.PC.M	0.0587226	0.231998	0.0487851	3.95074	0.830773	0.000344921	1.25e-08	4.49e-08	0.278617
GCIPL_thickness_right	FAT.ADIP.NUC	0.0539726	0.255545	0.0550269	4.73472	1.01953	0.000345417	3.44e-08	5.45e-08	0.631542
INL_ELM_thickness_outer_subfield_right	SKIN.PEN.FRSK.FIB.02	0.0410348	0.2204	0.0505292	5.37105	1.23137	0.000346483	9.09e-08	8.53e-08	1.06565
INL_ELM_thickness_outer_subfield_left	BLD.MOB.CD34.PC.F	0.0544628	0.175052	0.0331697	3.21416	0.609035	0.000346876	1.53e-08	4.97e-08	0.307412
ELM_ISOS_thickness_central_subfield_left	BRN.INF.TMP	0.0427955	0.34451	0.0859472	8.05014	2.00832	0.000346953	1.32e-07	7.55e-08	1.74422
mean_of_vertical_disc_diameter_left	LNG.IMR90	0.0547135	0.253565	0.0561313	4.63441	1.02591	0.000347093	-3.83e-08	4.46e-08	-0.858334
INL_RPE_thickness_outer_subfield_left	IPSC.18	0.0470791	0.224487	0.0500622	4.76829	1.06336	0.000347645	1.1e-07	7.97e-08	1.38213
INL_ELM_thickness_outer_subfield_right	LNG.NHLF	0.0416617	0.218619	0.0497896	5.24749	1.19509	0.000348035	6.93e-08	8.03e-08	0.863428
ELM_ISOS_thickness_left	MUS.HSMMT	0.045738	0.313827	0.0789075	6.86139	1.7252	0.000348141	7.92e-08	5.4e-08	1.46627
INL_ELM_thickness_outer_subfield_right	GI.STMC.MUC	0.0423776	0.173796	0.0376035	4.10114	0.887344	0.000348142	3.45e-09	7.21e-08	0.0478345
INL_RPE_thickness_central_subfield_left	BRN.GANGEM.DR.NRSPHR	0.0411109	0.295076	0.0704693	7.17755	1.71412	0.000348216	1.39e-07	5.67e-08	2.45867
INL_RPE_thickness_inner_subfield_right	BLD.CD4.CD25M.IL17P.PL.TPC	0.0362663	0.137337	0.0283541	3.78691	0.78183	0.000348799	2.22e-08	5.12e-08	0.433918
INL_RPE_thickness_central_subfield_left	BRN.ANG.GYR	0.0378117	0.28289	0.0707462	7.48155	1.87101	0.000351439	1.49e-07	6.03e-08	2.47611
VCDR_left	SKIN.PEN.FRSK.FIB.02	0.0410348	0.260314	0.0578986	6.34373	1.41096	0.000352616	7.55e-08	6.41e-08	1.17811
INL_ELM_thickness_central_subfield_left	BRN.DL.PRFRNTL.CRTX	0.0348458	0.26014	0.0644504	7.46545	1.84959	0.000354143	1.38e-07	7.34e-08	1.88169
INL_RPE_thickness_inner_subfield_right	BLD.CD4.CD25M.IL17M.PL.TPC	0.0489451	0.171996	0.0350234	3.51405	0.715565	0.000355941	2.96e-09	4.39e-08	0.0675052
INL_ELM_thickness_inner_subfield_right	BLD.CD8.MPC	0.0359829	0.173209	0.0392925	4.81364	1.09198	0.000356763	-9.33e-10	6.45e-08	-0.0144692
overall_macular_thickness_left	BRN.FET.F	0.0299178	0.236644	0.053192	7.90979	1.77794	0.000356904	2.44e-07	1.22e-07	1.99466
VCDR_left	BRN.SUB.NIG	0.0447252	0.218612	0.0486397	4.88789	1.08752	0.000357368	-1.51e-08	4.36e-08	-0.346857
INL_ELM_thickness_outer_subfield_right	SKIN.PEN.FRSK.MEL.03	0.0536019	0.204657	0.0417424	3.81809	0.778748	0.000358732	8.8e-09	5.05e-08	0.174275
INL_ELM_thickness_central_subfield_right	GI.RECT.MUC.29	0.033176	0.229943	0.0532409	6.931	1.6048	0.000360097	4.92e-09	7.26e-08	0.0676986
INL_thickness_right	SKIN.NHDFAD	0.0575411	0.235348	0.0531885	4.09009	0.924357	0.000362083	-1.63e-09	5.81e-08	-0.0280341
INL_RPE_thickness_left	BLD.CD34.PC	0.0412284	0.166993	0.035426	4.05043	0.859264	0.000362297	1.67e-08	7.57e-08	0.220236
INL_RPE_thickness_inner_subfield_left	ESC.HUES64	0.0462913	0.237197	0.0541908	5.12401	1.17065	0.000362441	1.04e-07	7.01e-08	1.48405
INL_ELM_thickness_outer_subfield_left	BRN.GRM.MTRX	0.0341442	0.213164	0.0485425	6.24304	1.42169	0.00036266	2.09e-07	1.01e-07	2.06397
INL_ELM_thickness_right	BLD.CD3.CPC	0.0381475	0.148523	0.0312029	3.89339	0.817954	0.000364377	-2.37e-08	5.57e-08	-0.426036
VCDR_left	ESC.HUES64	0.0462913	0.319788	0.0814532	6.90817	1.75958	0.000365903	1.83e-07	8.32e-08	2.20015
INL_RPE_thickness_right	BRN.FET.F	0.0299178	0.217547	0.0503952	7.27149	1.68445	0.000368142	2.68e-07	1.31e-07	2.03912
overall_macular_thickness_right	IPSC.20B	0.0414963	0.217117	0.0492232	5.23221	1.18621	0.000368565	9.31e-08	7.27e-08	1.28118
INL_RPE_thickness_left	BRN.FET.M	0.0394564	0.218291	0.0478639	5.53245	1.21308	0.000369515	1.83e-07	9.44e-08	1.93463
INL_ELM_thickness_outer_subfield_left	ESDR.H1.NEUR.PROG	0.0284527	0.227291	0.0540156	7.98837	1.89843	0.000369869	3.3e-07	1.31e-07	2.51136
mean_of_vertical_disc_diameter_left	IPSC.20B	0.0414963	0.266819	0.0621767	6.42995	1.49837	0.000370635	8.13e-08	6.48e-08	1.25381
ELM_ISOS_thickness_inner_subfield_left	FAT.MSC.DR.ADIP	0.0636082	0.28421	0.0676257	4.46814	1.06316	0.0003721	1.45e-08	5.34e-08	0.271401
INL_RPE_thickness_right	GI.S.INT	0.0205286	0.138352	0.0347467	6.73948	1.69259	0.000372314	1.86e-07	1.23e-07	1.51612
INL_ELM_thickness_inner_subfield_left	BLD.CD4.CD25M.TPC	0.045205	0.170551	0.0354969	3.77283	0.785242	0.000377495	-3.48e-08	5.23e-08	-0.665259
VCDR_regressed_left	FAT.ADIP.NUC	0.0539726	0.288803	0.0620308	5.35092	1.1493	0.000377619	1.19e-08	6.23e-08	0.190206
INL_RPE_thickness_inner_subfield_left	GI.RECT.MUC.29	0.033176	0.172605	0.0393065	5.20269	1.18479	0.000378307	5.03e-08	9.49e-08	0.529994
GCIPL_thickness_left	HRT.FET	0.0613111	0.236344	0.0476497	3.85483	0.777179	0.000378958	2.68e-08	3.13e-08	0.854309
INL_ELM_thickness_central_subfield_right	BLD.CD4.NPC	0.0386112	0.20701	0.0480245	5.36141	1.2438	0.000379095	1.22e-08	4.53e-08	0.269399
INL_thickness_left	BRN.NHA	0.0441392	0.226834	0.0518509	5.13907	1.17471	0.000379459	1.17e-07	7.67e-08	1.51981
INL_thickness_right	MUS.HSMM	0.0460003	0.227106	0.0529218	4.93707	1.15047	0.000379515	3.92e-08	6.92e-08	0.566765
INL_RPE_thickness_right	GI.STMC.MUC	0.0423776	0.167569	0.0358003	3.95419	0.844794	0.000380543	2.66e-08	7.41e-08	0.358425
GCIPL_thickness_left	ESC.HUES64	0.0462913	0.251649	0.0600473	5.4362	1.29716	0.00038266	9.6e-08	5.83e-08	1.64843
INL_thickness_right	ESC.HUES64	0.0462913	0.246076	0.0528326	5.31581	1.14131	0.000383139	6.87e-08	7.38e-08	0.931581
ELM_ISOS_thickness_left	THYM.FET	0.0445929	0.215256	0.0478164	4.82715	1.07229	0.00038328	1.38e-08	3.54e-08	0.389
INL_RPE_thickness_outer_subfield_right	MUS.HSMMT	0.045738	0.232157	0.0528619	5.0758	1.15575	0.000384599	1.19e-07	9.23e-08	1.28877
ELM_ISOS_thickness_inner_subfield_right	LNG.NHLF	0.0416617	0.223536	0.0552194	5.36552	1.32543	0.000385559	4.9e-08	5.85e-08	0.837906
INL_RPE_thickness_central_subfield_left	BRN.SUB.NIG	0.0447252	0.283896	0.069049	6.34757	1.54385	0.000386057	1.04e-07	4.56e-08	2.28638
INL_RPE_thickness_right	BRN.GRM.MTRX	0.0341442	0.214539	0.0497686	6.28333	1.4576	0.000386278	2.01e-07	1.06e-07	1.89076
INL_ELM_thickness_central_subfield_right	GI.CLN.SM.MUS	0.044972	0.256967	0.0617742	5.71393	1.37362	0.000388012	-8e-09	4.56e-08	-0.175434
INL_RPE_thickness_inner_subfield_right	GI.STMC.MUC	0.0423776	0.18072	0.0387829	4.26451	0.915175	0.000389965	4.95e-08	6.75e-08	0.733171
ELM_ISOS_thickness_inner_subfield_left	ESDR.CD56.MESO	0.0433225	0.263407	0.0553719	6.08014	1.27813	0.000390931	6.37e-08	6.17e-08	1.0317
INL_RPE_thickness_outer_subfield_left	MUS.PSOAS	0.0329118	0.150289	0.0328741	4.56642	0.998855	0.000391585	3.52e-08	7.13e-08	0.493426
VCDR_left	SKIN.NHEK	0.0543131	0.288802	0.0612729	5.31735	1.12814	0.000393101	5.57e-08	5.44e-08	1.02318
INL_ELM_thickness_inner_subfield_left	LNG.NHLF	0.0416617	0.239706	0.0528399	5.75363	1.26831	0.000394857	7.67e-08	8.3e-08	0.923568
ELM_ISOS_thickness_inner_subfield_left	IPSC.DF.19.11	0.0485486	0.23832	0.0469374	4.9089	0.966813	0.000396062	3.51e-08	5.53e-08	0.634434
INL_RPE_thickness_inner_subfield_left	LNG.FET	0.0504451	0.265646	0.0609976	5.26603	1.20919	0.000396614	1.23e-07	8.2e-08	1.49885
ELM_ISOS_thickness_central_subfield_left	GI.DUO.MUC	0.0425678	0.266832	0.0619034	6.26841	1.45423	0.000397164	4.69e-08	4.91e-08	0.956374
INL_thickness_right	GI.STMC.GAST	0.0276865	0.205425	0.0497045	7.41967	1.79526	0.000398081	1.7e-07	1.25e-07	1.35539
INL_ELM_thickness_outer_subfield_left	MUS.SKLT.M	0.0523491	0.192625	0.038236	3.67963	0.730404	0.000400765	1.61e-08	5.86e-08	0.274321
ELM_ISOS_thickness_inner_subfield_right	GI.S.INT.FET	0.0484791	0.226801	0.0479003	4.67833	0.988062	0.000401098	4.2e-08	4.32e-08	0.973295
INL_RPE_thickness_central_subfield_left	ESDR.H9.NEUR	0.0465053	0.308832	0.0763998	6.6408	1.64282	0.000402727	1.29e-07	4.87e-08	2.64278
ELM_ISOS_thickness_central_subfield_left	BLD.CD4.CD25M.CD45RA.NPC	0.0420067	0.245823	0.0598508	5.85198	1.42479	0.000402855	4.71e-08	4.76e-08	0.988941
overall_macular_thickness_right	ESC.HUES64	0.0462913	0.224916	0.05096	4.85872	1.10085	0.000404841	6.68e-08	7.23e-08	0.923083
INL_RPE_thickness_right	SKIN.PEN.FRSK.FIB.01	0.0564604	0.239437	0.0518818	4.24079	0.918907	0.000404863	6.3e-08	7.73e-08	0.814761
ELM_ISOS_thickness_inner_subfield_left	SKIN.PEN.FRSK.MEL.03	0.0536019	0.218889	0.0450787	4.08361	0.840991	0.000405267	-4.52e-09	4.01e-08	-0.112769
overall_macular_thickness_right	BLD.K562.CNCR	0.0472131	0.17769	0.0372616	3.76357	0.789222	0.000407601	5.64e-08	4.64e-08	1.21494
INL_ELM_thickness_outer_subfield_right	BLD.CD19.CPC	0.0392341	0.156121	0.0316238	3.97921	0.806027	0.000408059	2.35e-08	6.01e-08	0.391247
INL_ELM_thickness_outer_subfield_right	VAS.HUVEC	0.0458945	0.220458	0.0498807	4.8036	1.08686	0.000409326	5.67e-08	7.39e-08	0.767097
INL_ELM_thickness_right	BLD.CD8.NPC	0.0400214	0.13971	0.0286886	3.49088	0.716832	0.000410309	-6.36e-08	5.58e-08	-1.13939
INL_ELM_thickness_right	FAT.ADIP.DR.MSC	0.0779216	0.317844	0.0668066	4.07902	0.857357	0.000410477	2.6e-08	6.23e-08	0.416893
INL_RPE_thickness_left	BRN.FET.F	0.0299178	0.221616	0.0518176	7.4075	1.732	0.000411982	2.75e-07	1.34e-07	2.04389
INL_RPE_thickness_inner_subfield_left	MUS.PSOAS	0.0329118	0.165471	0.0381529	5.0277	1.15925	0.000412106	3.03e-08	6.57e-08	0.462089
INL_RPE_thickness_outer_subfield_right	MUS.LEG.FET	0.0617096	0.238147	0.0487428	3.85915	0.789874	0.000412512	3.17e-08	6.85e-08	0.463032
INL_RPE_thickness_inner_subfield_left	BLD.MOB.CD34.PC.M	0.0587226	0.199923	0.0402217	3.40454	0.684944	0.000416408	2.85e-10	4.55e-08	0.00626915
INL_RPE_thickness_outer_subfield_right	BLD.CD14.MONO	0.049191	0.171314	0.0342752	3.48263	0.696778	0.000416591	5.26e-08	5.65e-08	0.932538
ELM_ISOS_thickness_left	GI.DUO.SM.MUS	0.032101	0.22659	0.0671738	7.05866	2.09257	0.000416837	4.08e-08	7.64e-08	0.534736
GCIPL_thickness_left	HRT.ATR.R	0.0395925	0.24583	0.0550914	6.209	1.39146	0.000421501	1.22e-07	8.01e-08	1.51988
INL_RPE_thickness_outer_subfield_right	GI.S.INT	0.0205286	0.130665	0.0326216	6.36503	1.58908	0.000422132	1.59e-07	1.22e-07	1.3045
INL_RPE_thickness_outer_subfield_left	ESC.HUES6	0.052291	0.234993	0.0527625	4.49393	1.00902	0.000422631	9.23e-08	8.12e-08	1.13682
ISOS_RPE_thickness_inner_subfield_left	MUS.HSMMT	0.045738	0.345884	0.084328	7.56229	1.84372	0.000425282	1.85e-07	6.9e-08	2.68283
INL_RPE_thickness_left	ESC.HUES6	0.052291	0.23707	0.0531174	4.53366	1.0158	0.000425948	8.73e-08	8.75e-08	0.997408
INL_ELM_thickness_outer_subfield_right	SKIN.NHDFAD	0.0575411	0.260159	0.0574802	4.52127	0.998942	0.00042615	5.21e-08	6.34e-08	0.821313
GCIPL_thickness_left	BRN.FET.F	0.0299178	0.241959	0.0563612	8.08746	1.88386	0.000426176	1.92e-07	8.62e-08	2.23294
INL_RPE_thickness_left	BLD.CD15.PC	0.0421552	0.161337	0.0333	3.82721	0.789938	0.000426628	6.12e-08	5.64e-08	1.08593
ELM_ISOS_thickness_outer_subfield_right	MUS.SKLT.F	0.0542768	0.293834	0.0718744	5.41361	1.32422	0.000427747	9.18e-08	4.32e-08	2.12296
mean_of_vertical_disc_diameter_left	ESC.4STAR	0.0491152	0.248408	0.0570628	5.05766	1.16182	0.00042804	1.99e-08	5.84e-08	0.34138
INL_RPE_thickness_left	SPLN	0.0389124	0.164075	0.0349909	4.21652	0.899223	0.000430691	-1e-08	8.26e-08	-0.121125
ELM_ISOS_thickness_central_subfield_left	ESDR.CD56.MESO	0.0433225	0.340016	0.0833358	7.84849	1.92362	0.000431062	1.12e-07	5.71e-08	1.9643
ELM_ISOS_thickness_inner_subfield_right	BRN.GANGEM.DR.NRSPHR	0.0411109	0.269618	0.0607822	6.5583	1.47849	0.000431354	1.09e-07	6.48e-08	1.67443
INL_ELM_thickness_inner_subfield_right	BLD.CD4.CD25I.CD127.TMEMPC	0.025669	0.153875	0.0371167	5.9946	1.44597	0.000431796	1.85e-08	7.59e-08	0.24394
INL_RPE_thickness_inner_subfield_right	ESC.HUES48	0.0482201	0.270531	0.0636067	5.61033	1.31909	0.000432429	1.56e-07	8.44e-08	1.84731
INL_ELM_thickness_central_subfield_right	SPLN	0.0389124	0.229164	0.054847	5.88924	1.4095	0.000432691	7.43e-09	5.5e-08	0.135237
INL_RPE_thickness_outer_subfield_left	LNG.A549.ETOH002.CNCR	0.0498951	0.189376	0.039021	3.79549	0.782062	0.00043272	2.66e-08	5.77e-08	0.46009
INL_ELM_thickness_central_subfield_right	THYM.FET	0.0445929	0.203431	0.0452349	4.56196	1.0144	0.000434032	2.66e-09	3.81e-08	0.0697868
INL_ELM_thickness_outer_subfield_right	MUS.LEG.FET	0.0617096	0.247057	0.0511598	4.00354	0.829041	0.000434187	1.35e-08	6.62e-08	0.20364
INL_ELM_thickness_outer_subfield_right	GI.STMC.FET	0.0400613	0.204682	0.0448471	5.10922	1.11946	0.000435045	5.77e-08	7.87e-08	0.733356
INL_RPE_thickness_left	IPSC.18	0.0470791	0.220901	0.0496045	4.69213	1.05364	0.000436805	9.57e-08	8.26e-08	1.1595
ELM_ISOS_thickness_outer_subfield_left	THYM	0.0268137	0.1866	0.0483027	6.95912	1.80142	0.000437539	6.41e-08	4.08e-08	1.57217
INL_RPE_thickness_inner_subfield_left	ADRL.GLND.FET	0.0524967	0.220539	0.0488926	4.201	0.931346	0.000438092	3.64e-08	5.68e-08	0.641584
ELM_ISOS_thickness_central_subfield_left	BRN.DL.PRFRNTL.CRTX	0.0348458	0.264352	0.0686101	7.58635	1.96896	0.000440388	9.33e-08	6.81e-08	1.37054
INL_RPE_thickness_outer_subfield_left	ESC.H1	0.0406753	0.21058	0.0469247	5.17711	1.15364	0.000440696	1.32e-07	9.31e-08	1.41713
GCIPL_thickness_right	PANC.ISLT	0.0265839	0.198028	0.0487614	7.44917	1.83425	0.00044205	1.5e-07	6.89e-08	2.17183
INL_RPE_thickness_central_subfield_right	SKIN.PEN.FRSK.MEL.03	0.0536019	0.300093	0.0674643	5.59856	1.25862	0.000449054	7.54e-08	4.16e-08	1.81137
ELM_ISOS_thickness_left	GI.STMC.MUS	0.0405907	0.204776	0.0519625	5.0449	1.28016	0.000450324	-1.81e-08	4.56e-08	-0.396414
INL_ELM_thickness_left	IPSC.15b	0.0462879	0.224575	0.0511698	4.85169	1.10547	0.000453479	1.11e-07	8.13e-08	1.36192
INL_ELM_thickness_outer_subfield_right	ESDR.CD56.MESO	0.0433225	0.233355	0.0539515	5.38647	1.24535	0.000455138	8.94e-08	7.9e-08	1.13228
INL_thickness_left	BRN.FET.M	0.0394564	0.236784	0.0495466	6.00115	1.25573	0.000457376	1.69e-07	9.18e-08	1.84596
INL_RPE_thickness_inner_subfield_left	MUS.SKLT.M	0.0523491	0.194894	0.0410514	3.72297	0.784186	0.000458866	-2.78e-08	5.33e-08	-0.521128
Disc_diameter_trans_left	LNG.IMR90	0.0547135	0.231143	0.0498737	4.2246	0.911542	0.000460569	-3.83e-08	4.96e-08	-0.77206
ELM_ISOS_thickness_outer_subfield_left	ESDR.H9.NEUR	0.0465053	0.353395	0.0796749	7.59904	1.71325	0.000461712	1e-07	4.82e-08	2.07909
INL_RPE_thickness_right	GI.DUO.SM.MUS	0.032101	0.183253	0.043667	5.70863	1.3603	0.000461913	1.17e-07	1.13e-07	1.03259
INL_RPE_thickness_outer_subfield_left	BLD.CD15.PC	0.0421552	0.156094	0.0321678	3.70284	0.763081	0.000462374	5.85e-08	5.33e-08	1.09786
INL_RPE_thickness_right	GI.CLN.MUC	0.0241697	0.13501	0.0317987	5.58594	1.31564	0.000464396	6.67e-08	1.18e-07	0.564269
INL_RPE_thickness_outer_subfield_left	GI.DUO.MUC	0.0425678	0.184582	0.0414632	4.33618	0.974053	0.000467267	3.61e-08	9.11e-08	0.396176
INL_ELM_thickness_outer_subfield_right	STRM.MRW.MSC	0.05306	0.259471	0.0582907	4.89014	1.09858	0.000467959	6.81e-08	7.56e-08	0.900837
VCDR_regressed_left	ESC.4STAR	0.0491152	0.285527	0.0652083	5.81341	1.32766	0.00047007	1.52e-07	8.07e-08	1.88152
INL_ELM_thickness_right	LNG.IMR90	0.0547135	0.247603	0.0538185	4.52545	0.983642	0.000470935	2.75e-08	6.96e-08	0.394829
ELM_ISOS_thickness_inner_subfield_right	BRST.HMEC	0.0561025	0.26479	0.0549247	4.71976	0.979007	0.000471005	4.08e-08	4.17e-08	0.979797
overall_macular_thickness_right	SKIN.PEN.FRSK.FIB.02	0.0410348	0.229791	0.0518214	5.59991	1.26286	0.000473648	1.21e-07	9.03e-08	1.33735
INL_thickness_right	ESC.HUES6	0.052291	0.2638	0.0573741	5.04485	1.09721	0.000473878	7.21e-08	7.98e-08	0.903993
ELM_ISOS_thickness_inner_subfield_right	ESC.4STAR	0.0491152	0.281623	0.0606824	5.73394	1.23551	0.000475476	1e-07	6.36e-08	1.57172
ELM_ISOS_thickness_inner_subfield_right	ESC.I3	0.0510445	0.325422	0.0740938	6.37527	1.45155	0.000475767	1.5e-07	6.72e-08	2.23985
INL_RPE_thickness_right	BRN.FET.M	0.0394564	0.208853	0.0463464	5.29326	1.17462	0.00047723	1.6e-07	9.12e-08	1.75209
INL_ELM_thickness_central_subfield_right	IPSC.20B	0.0414963	0.295023	0.0740426	7.10961	1.78432	0.000479829	7.29e-08	6.32e-08	1.15364
GCIPL_thickness_right	BLD.MOB.CD34.PC.F	0.0544628	0.229284	0.0484749	4.20993	0.890056	0.000480678	6.09e-08	4.57e-08	1.33225
INL_RPE_thickness_right	GI.RECT.MUC.31	0.0398838	0.161289	0.0349073	4.04398	0.875225	0.000484827	-1.7e-09	6.97e-08	-0.0243917
INL_RPE_thickness_left	BLD.CD3.CPC	0.0381475	0.138824	0.0289581	3.63913	0.759108	0.000485337	-1.12e-08	5.39e-08	-0.207764
INL_ELM_thickness_left	BRN.FET.M	0.0394564	0.19647	0.0438145	4.97944	1.11045	0.000488306	1.37e-07	7.9e-08	1.741
INL_RPE_thickness_left	FAT.ADIP.NUC	0.0539726	0.216902	0.0461619	4.01874	0.855283	0.000490246	6.9e-09	7.57e-08	0.0912064
INL_RPE_thickness_right	BLD.CD15.PC	0.0421552	0.15878	0.033213	3.76657	0.787874	0.000490941	6.04e-08	5.76e-08	1.04845
INL_ELM_thickness_right	GI.S.INT	0.0205286	0.152302	0.0390116	7.419	1.90035	0.000491719	1.68e-07	1.19e-07	1.41221
INL_RPE_thickness_outer_subfield_right	BLD.CD15.PC	0.0421552	0.152416	0.0315409	3.6156	0.748209	0.000492527	5.42e-08	5.46e-08	0.992107
INL_thickness_right	IPSC.15b	0.0462879	0.232709	0.0529387	5.02742	1.14368	0.000492736	5.19e-08	7.22e-08	0.719105
overall_macular_thickness_left	MUS.PSOAS	0.0329118	0.189417	0.0424884	5.75529	1.29098	0.000493336	9.07e-08	8.54e-08	1.06187
INL_thickness_right	GI.RECT.MUC.29	0.033176	0.167348	0.0403048	5.04423	1.21488	0.000493789	-8.57e-09	9.51e-08	-0.0901199
INL_ELM_thickness_outer_subfield_left	BRN.FET.M	0.0394564	0.203727	0.0449546	5.16336	1.13935	0.000494661	1.63e-07	8.25e-08	1.97722
VCDR_left	SKIN.PEN.FRSK.KER.02	0.0521942	0.25485	0.0556615	4.88272	1.06643	0.000495509	4.93e-08	4.94e-08	0.996935
ELM_ISOS_thickness_central_subfield_left	BRN.ANG.GYR	0.0378117	0.334392	0.0877383	8.84361	2.3204	0.000496543	1.52e-07	8.84e-08	1.72074
overall_macular_thickness_right	BLD.CD34.PC	0.0412284	0.186578	0.0410973	4.52547	0.99682	0.000498879	5.7e-08	6.95e-08	0.820919
ELM_ISOS_thickness_right	BRN.FET.F	0.0299178	0.248317	0.0612136	8.29998	2.04606	0.000499056	1.59e-07	6.43e-08	2.47353
INL_RPE_thickness_inner_subfield_left	GI.RECT.MUC.31	0.0398838	0.172242	0.0381069	4.31859	0.955448	0.000499152	6.96e-09	6.28e-08	0.110716
GCIPL_thickness_right	IPSC.DF.19.11	0.0485486	0.23232	0.0495846	4.78532	1.02134	0.000499414	5.64e-08	5.65e-08	0.99873
INL_RPE_thickness_inner_subfield_left	BLD.CD3.CPC	0.0381475	0.163469	0.036529	4.28519	0.957572	0.000501107	3.15e-08	5.32e-08	0.591846
ELM_ISOS_thickness_inner_subfield_left	SKIN.PEN.FRSK.KER.03	0.054655	0.252554	0.0564318	4.62087	1.03251	0.000502882	2.38e-08	5.37e-08	0.443141
INL_RPE_thickness_outer_subfield_right	ESC.HUES6	0.052291	0.233348	0.0527473	4.46249	1.00873	0.000503678	6.82e-08	8.15e-08	0.836372
INL_ELM_thickness_central_subfield_right	GI.DUO.SM.MUS	0.032101	0.270839	0.0699223	8.43707	2.17819	0.000504614	7.14e-08	8.1e-08	0.881247
INL_ELM_thickness_left	BLD.MOB.CD34.PC.M	0.0587226	0.182881	0.0352028	3.11433	0.599477	0.000506743	-2.18e-09	4.91e-08	-0.0444614
INL_ELM_thickness_outer_subfield_left	STRM.CHON.MRW.DR.MSC	0.0599479	0.254228	0.0551577	4.24082	0.920094	0.000507002	8.32e-08	6.7e-08	1.24294
overall_macular_thickness_right	GI.STMC.MUS	0.0405907	0.172751	0.0370037	4.25592	0.91163	0.000508932	-2.82e-08	6.44e-08	-0.438381
Disc_diameter_trans_left	SKIN.PEN.FRSK.MEL.03	0.0536019	0.238355	0.0529572	4.44676	0.987971	0.000509091	3.61e-08	5.1e-08	0.708242
INL_RPE_thickness_right	BLD.CD4.CD25M.CD45RO.MPC	0.0377807	0.130738	0.0275392	3.46045	0.728923	0.000510397	-1.47e-08	5.61e-08	-0.261986
VCDR_left	FAT.ADIP.NUC	0.0539726	0.289859	0.0640533	5.37048	1.18677	0.000510476	2.58e-08	6.36e-08	0.40537
INL_ELM_thickness_inner_subfield_right	THYM.FET	0.0445929	0.165965	0.0353154	3.72177	0.791952	0.000510981	-4.16e-08	4.19e-08	-0.991789
INL_RPE_thickness_inner_subfield_left	GI.S.INT	0.0205286	0.156527	0.0403912	7.62481	1.96755	0.00051299	1.92e-07	1.14e-07	1.68046
ELM_ISOS_thickness_inner_subfield_left	BLD.CD15.PC	0.0421552	0.185054	0.0433372	4.38981	1.02804	0.00051401	3.19e-08	5.28e-08	0.605433
ISOS_RPE_thickness_central_subfield_right	SKIN.PEN.FRSK.MEL.03	0.0536019	0.538301	0.15441	10.0426	2.88069	0.000514278	1.7e-07	5.74e-08	2.95883
INL_ELM_thickness_outer_subfield_right	ESC.H1	0.0406753	0.210076	0.047542	5.1647	1.16882	0.000515896	6.1e-08	9.09e-08	0.671445
INL_ELM_thickness_outer_subfield_left	GI.DUO.MUC	0.0425678	0.18152	0.0394449	4.26426	0.926639	0.000516334	6.43e-08	8.47e-08	0.758902
ELM_ISOS_thickness_central_subfield_left	VAS.HUVEC	0.0458945	0.331202	0.0861538	7.21659	1.87722	0.000516631	9.49e-08	5.62e-08	1.68998
INL_ELM_thickness_central_subfield_right	SKIN.PEN.FRSK.FIB.02	0.0410348	0.281171	0.0683837	6.85202	1.66648	0.000518225	6.35e-08	7.82e-08	0.81228
INL_RPE_thickness_inner_subfield_right	BLD.CD4.CD25M.CD45RA.NPC	0.0420067	0.155063	0.0333196	3.69138	0.793197	0.000518524	1.33e-08	4.92e-08	0.270723
ELM_ISOS_thickness_outer_subfield_right	MUS.SKLT.M	0.0523491	0.298114	0.0739799	5.69473	1.4132	0.000518595	1.01e-07	4.75e-08	2.12954
INL_ELM_thickness_right	BLD.CD4.NPC	0.0386112	0.142758	0.0306659	3.69731	0.794224	0.000520163	-3.8e-08	5.79e-08	-0.656924
INL_RPE_thickness_inner_subfield_left	SKIN.NHDFAD	0.0575411	0.243064	0.0523305	4.22417	0.909445	0.000521478	3.91e-08	6.24e-08	0.626529
ELM_ISOS_thickness_central_subfield_left	GI.S.INT	0.0205286	0.236469	0.0661344	11.519	3.22157	0.000523485	1.81e-07	8.9e-08	2.03024
ELM_ISOS_thickness_left	BLD.CD34.PC	0.0412284	0.231288	0.0591877	5.60992	1.43561	0.000525863	2.69e-09	4.36e-08	0.0618231
ELM_ISOS_thickness_inner_subfield_right	LNG.IMR90	0.0547135	0.230255	0.0518103	4.20837	0.946939	0.000526813	-6.56e-09	4.45e-08	-0.147273
overall_macular_thickness_left	LNG.A549.ETOH002.CNCR	0.0498951	0.202319	0.0431097	4.05488	0.864008	0.00052691	3.9e-08	4.64e-08	0.840566
INL_RPE_thickness_outer_subfield_right	BRN.FET.F	0.0299178	0.227088	0.0538342	7.59039	1.7994	0.000527412	2.96e-07	1.41e-07	2.09169
INL_ELM_thickness_outer_subfield_right	BLD.CD4.CD25M.IL17M.PL.TPC	0.0489451	0.149182	0.0296555	3.04794	0.605893	0.000528202	-6.85e-08	4.55e-08	-1.50658
ELM_ISOS_thickness_central_subfield_left	BRN.HIPP.MID	0.050066	0.369009	0.0921106	7.37044	1.83978	0.000530569	1.19e-07	7.39e-08	1.60592
INL_RPE_thickness_central_subfield_right	HRT.ATR.R	0.0395925	0.262753	0.0681541	6.63643	1.72139	0.000531734	8.82e-08	6.64e-08	1.32926
INL_ELM_thickness_inner_subfield_left	ESC.HUES64	0.0462913	0.235789	0.0551024	5.09359	1.19034	0.000532962	5.86e-08	7.48e-08	0.783126
ELM_ISOS_thickness_inner_subfield_left	GI.STMC.GAST	0.0276865	0.208772	0.0509178	7.54054	1.83908	0.000534725	8.65e-08	9.2e-08	0.939975
INL_ELM_thickness_central_subfield_right	BRN.NHA	0.0441392	0.300639	0.0752923	6.81117	1.70579	0.000535031	5.45e-08	6.52e-08	0.835923
overall_macular_thickness_right	GI.DUO.MUC	0.0425678	0.193528	0.0445757	4.54634	1.04717	0.000538105	2.81e-08	9.12e-08	0.307575
INL_ELM_thickness_inner_subfield_right	GI.DUO.SM.MUS	0.032101	0.231635	0.058625	7.2158	1.82626	0.000538421	8.55e-08	1.03e-07	0.828776
INL_ELM_thickness_right	GI.STMC.FET	0.0400613	0.194615	0.04286	4.85792	1.06986	0.000538619	2.91e-08	7.41e-08	0.393058
INL_RPE_thickness_left	IPSC.DF.19.11	0.0485486	0.200281	0.0413938	4.12538	0.852625	0.00053996	2.3e-08	7.07e-08	0.326216
ELM_ISOS_thickness_central_subfield_left	BRN.SUB.NIG	0.0447252	0.334381	0.0842421	7.47634	1.88355	0.000541863	1.09e-07	6.84e-08	1.58978
INL_ELM_thickness_central_subfield_right	BLD.CD4.CD25M.IL17P.PL.TPC	0.0362663	0.178215	0.0410321	4.91405	1.13141	0.00054302	1.38e-08	4.36e-08	0.316684
INL_RPE_thickness_left	SKIN.PEN.FRSK.FIB.01	0.0564604	0.236271	0.0520051	4.18472	0.921091	0.000543856	7.14e-08	7.93e-08	0.900627
INL_RPE_thickness_left	BLD.CD14.MONO	0.049191	0.176743	0.0366177	3.593	0.744399	0.000544493	4.94e-08	5.81e-08	0.849584
INL_RPE_thickness_right	ESC.HUES48	0.0482201	0.24427	0.0563386	5.06574	1.16836	0.000544855	1.23e-07	9.36e-08	1.31895
INL_ELM_thickness_outer_subfield_left	IPSC.15b	0.0462879	0.218991	0.0507197	4.73105	1.09574	0.000545251	1.16e-07	8.01e-08	1.44808
INL_ELM_thickness_inner_subfield_left	HRT.VNT.R	0.040559	0.199993	0.0467694	4.93092	1.15312	0.000546491	-1.25e-08	7.8e-08	-0.1607
INL_thickness_left	BRN.FET.F	0.0299178	0.253208	0.0584525	8.46343	1.95377	0.000546879	2.9e-07	1.43e-07	2.02508
mean_of_vertical_disc_diameter_left	GI.S.INT.FET	0.0484791	0.241865	0.0510345	4.98906	1.05271	0.000547886	1.74e-08	5.02e-08	0.346406
INL_RPE_thickness_outer_subfield_right	GI.RECT.MUC.31	0.0398838	0.159281	0.0347844	3.99364	0.872144	0.000548198	-1.84e-09	7.19e-08	-0.0256613
INL_RPE_thickness_inner_subfield_left	BLD.CD4.CD25M.TPC	0.045205	0.163219	0.0347631	3.61065	0.76901	0.000548997	-2.89e-08	4.68e-08	-0.618256
INL_ELM_thickness_central_subfield_right	STRM.MRW.MSC	0.05306	0.305771	0.0721487	5.76274	1.35976	0.000551477	2.03e-08	5.52e-08	0.368163
INL_ELM_thickness_inner_subfield_right	GI.CLN.MUC	0.0241697	0.157659	0.0395817	6.52299	1.63766	0.000554839	-3.67e-08	1.02e-07	-0.359565
INL_RPE_thickness_inner_subfield_left	MUS.SAT	0.0556152	0.245713	0.0543659	4.41809	0.977537	0.000556115	4.57e-08	6.37e-08	0.717593
ELM_ISOS_thickness_central_subfield_left	BLD.CD4.CD25M.TPC	0.045205	0.247565	0.0610948	5.47649	1.3515	0.000556236	2.76e-08	4.88e-08	0.565717
INL_ELM_thickness_inner_subfield_left	BLD.CD4.CD25M.CD45RA.NPC	0.0420067	0.157041	0.0338637	3.73847	0.80615	0.000556526	-2.35e-08	5.37e-08	-0.436525
ELM_ISOS_thickness_inner_subfield_left	LNG.NHLF	0.0416617	0.213001	0.0514249	5.11264	1.23435	0.000556559	1.25e-08	6.02e-08	0.207005
INL_RPE_thickness_left	ESC.H1	0.0406753	0.20192	0.0456647	4.96421	1.12267	0.000557045	1.02e-07	9.31e-08	1.0934
ELM_ISOS_thickness_inner_subfield_right	IPSC.20B	0.0414963	0.28932	0.06959	6.97218	1.67702	0.000559653	1.63e-07	7.59e-08	2.14786
INL_ELM_thickness_central_subfield_left	PLCNT.FET	0.0528641	0.248491	0.0553687	4.70057	1.04738	0.000560715	4.7e-08	4.07e-08	1.15349
ELM_ISOS_thickness_inner_subfield_right	FAT.ADIP.DR.MSC	0.0779216	0.291994	0.0649658	3.74728	0.833733	0.000561749	9.91e-09	4.11e-08	0.240958
INL_RPE_thickness_right	BLD.CD4.MPC	0.0433718	0.138379	0.0285956	3.19053	0.659313	0.000562441	-3.39e-08	5.35e-08	-0.633109
ELM_ISOS_thickness_left	BLD.CD4.NPC	0.0386112	0.198243	0.0492983	5.13435	1.27679	0.000564863	1.35e-09	4.14e-08	0.0325495
ELM_ISOS_thickness_inner_subfield_right	SPLN	0.0389124	0.18965	0.0436242	4.87377	1.12109	0.000565819	1.96e-09	5.92e-08	0.0330849
INL_ELM_thickness_outer_subfield_right	PLCNT.FET	0.0528641	0.221248	0.047457	4.18523	0.897719	0.000569644	2.37e-08	6.49e-08	0.365557
INL_ELM_thickness_right	BRST.HMEC	0.0561025	0.232847	0.0521353	4.15038	0.929287	0.000570454	2.24e-08	6.59e-08	0.33918
ELM_ISOS_thickness_inner_subfield_right	LNG.FET	0.0504451	0.24901	0.0581623	4.93625	1.15298	0.000572618	3.78e-08	5.52e-08	0.683613
INL_RPE_thickness_central_subfield_right	PANC.ISLT	0.0265839	0.259194	0.0702189	9.75005	2.64141	0.000573338	1.63e-07	7.26e-08	2.24588
INL_RPE_thickness_inner_subfield_right	BLD.CD34.PC	0.0412284	0.191259	0.0443396	4.63902	1.07546	0.000577135	6.77e-08	7.27e-08	0.93168
ELM_ISOS_thickness_inner_subfield_left	SKIN.PEN.FRSK.FIB.02	0.0410348	0.194075	0.0436222	4.72952	1.06305	0.000577182	2.17e-09	5.71e-08	0.0380509
ELM_ISOS_thickness_inner_subfield_left	PLCNT.AMN	0.0302755	0.198644	0.0439614	6.56121	1.45204	0.000578033	6.86e-08	6.52e-08	1.05308
INL_ELM_thickness_inner_subfield_left	BLD.CD4.CD25M.CD45RO.MPC	0.0377807	0.151877	0.0332073	4.01995	0.878949	0.000578842	-1.07e-08	5.39e-08	-0.198774
VCDR_regressed_left	SKIN.NHEK	0.0543131	0.288762	0.0623755	5.31662	1.14844	0.000581149	4.54e-08	5.74e-08	0.790517
INL_RPE_thickness_left	GI.RECT.MUC.29	0.033176	0.157616	0.0359858	4.75091	1.08469	0.000581552	3.45e-08	1.01e-07	0.342802
INL_ELM_thickness_right	BLD.CD19.PPC	0.0468775	0.158811	0.0316232	3.3878	0.674592	0.000583192	-1.44e-08	5.06e-08	-0.284366
INL_thickness_left	ESC.4STAR	0.0491152	0.224078	0.0488197	4.56229	0.993984	0.000588724	4.54e-08	6.99e-08	0.649166
INL_thickness_right	LIV.HEPG2.CNCR	0.0621054	0.194225	0.0372529	3.12735	0.599833	0.000589623	-6.27e-09	4.51e-08	-0.13918
INL_ELM_thickness_right	BONE.OSTEO	0.0544905	0.265465	0.0601752	4.87177	1.10433	0.00059076	6.37e-08	7.4e-08	0.861274
INL_RPE_thickness_right	ESC.I3	0.0510445	0.220751	0.0486858	4.32468	0.953792	0.000591048	6.49e-08	7.6e-08	0.854844
INL_ELM_thickness_inner_subfield_left	MUS.HSMMT	0.045738	0.254723	0.0575418	5.56918	1.25807	0.000594954	8.51e-08	7.64e-08	1.11372
INL_ELM_thickness_central_subfield_right	MUS.PSOAS	0.0329118	0.253925	0.0653952	7.71532	1.98698	0.000595228	5.42e-08	6.7e-08	0.810168
ELM_ISOS_thickness_inner_subfield_left	ESC.I3	0.0510445	0.302667	0.0689582	5.92947	1.35094	0.000595501	1.02e-07	6.67e-08	1.52684
ELM_ISOS_thickness_inner_subfield_left	BLD.CD4.CD25.CD127M.TREGPC	0.0308776	0.146742	0.0343744	4.75236	1.11325	0.000598156	-5.51e-09	5.41e-08	-0.101885
Disc_diameter_trans_left	GI.CLN.SM.MUS	0.044972	0.211282	0.0461992	4.69808	1.02729	0.000598217	-1.04e-08	5.87e-08	-0.178
ELM_ISOS_thickness_left	FAT.ADIP.NUC	0.0539726	0.253312	0.062405	4.69334	1.15623	0.000599938	-1.45e-08	4.94e-08	-0.293926
ELM_ISOS_thickness_right	HRT.VENT.L	0.0456727	0.269803	0.066158	5.90731	1.44852	0.000600239	8.68e-08	5.44e-08	1.595
VCDR_left	ESC.4STAR	0.0491152	0.286825	0.0669033	5.83984	1.36217	0.000600841	1.62e-07	7.9e-08	2.04995
ELM_ISOS_thickness_inner_subfield_left	BLD.CD19.CPC	0.0392341	0.192153	0.0406145	4.8976	1.03518	0.000601813	4.6e-09	5.35e-08	0.0860623
INL_ELM_thickness_outer_subfield_left	FAT.ADIP.NUC	0.0539726	0.241731	0.0531723	4.47878	0.985172	0.000602217	9.06e-08	8.79e-08	1.03005
INL_RPE_thickness_outer_subfield_left	BLD.CD14.MONO	0.049191	0.173902	0.0361737	3.53524	0.735373	0.000602275	5.32e-08	5.7e-08	0.933029
ELM_ISOS_thickness_left	IPSC.15b	0.0462879	0.307515	0.0770979	6.64352	1.66562	0.000604661	6.45e-08	5.16e-08	1.24965
overall_macular_thickness_right	PLCNT.AMN	0.0302755	0.17947	0.042299	5.92789	1.39713	0.000607774	1.31e-07	8.11e-08	1.62078
INL_thickness_right	GI.CLN.SM.MUS	0.044972	0.175275	0.0398925	3.89743	0.887052	0.000607917	-7.23e-08	5.99e-08	-1.2066
INL_RPE_thickness_outer_subfield_right	SPLN	0.0389124	0.167506	0.036801	4.30471	0.945741	0.000609525	2.11e-09	8.45e-08	0.02496
INL_thickness_right	GI.CLN.MUC	0.0241697	0.129542	0.0329776	5.3597	1.36442	0.000609636	-3.29e-08	1.02e-07	-0.321401
INL_RPE_thickness_outer_subfield_right	BRN.FET.M	0.0394564	0.220014	0.0496079	5.57614	1.25728	0.000610251	1.79e-07	9.83e-08	1.82597
INL_ELM_thickness_inner_subfield_right	IPSC.20B	0.0414963	0.257134	0.0618539	6.19654	1.49059	0.000615772	8.9e-08	8.25e-08	1.07843
ELM_ISOS_thickness_left	BLD.CD4.CD25M.CD45RA.NPC	0.0420067	0.198275	0.0457469	4.72008	1.08904	0.000616088	2.27e-09	3.56e-08	0.0636146
INL_RPE_thickness_inner_subfield_right	SKIN.PEN.FRSK.FIB.01	0.0564604	0.246792	0.0544782	4.37107	0.964893	0.000616881	5.49e-08	6.78e-08	0.809209
INL_RPE_thickness_outer_subfield_left	PANC.ISLT	0.0265839	0.150734	0.0374353	5.67012	1.40819	0.000617432	1.11e-07	8.94e-08	1.246
ELM_ISOS_thickness_outer_subfield_right	BRN.FET.F	0.0299178	0.263913	0.0692717	8.82126	2.3154	0.000618245	1.65e-07	6.04e-08	2.72261
ELM_ISOS_thickness_inner_subfield_left	BLD.CD19.PPC	0.0468775	0.207443	0.0414622	4.42521	0.884479	0.000619378	4.52e-09	4.71e-08	0.096135
INL_ELM_thickness_central_subfield_right	ESDR.H1.BMP4.TROP	0.0446968	0.242472	0.0606023	5.42482	1.35585	0.000621044	1.45e-08	4.83e-08	0.299204
ELM_ISOS_thickness_left	BLD.CD3.CPC	0.0381475	0.204073	0.0510236	5.34959	1.33753	0.00062285	1.02e-08	4.2e-08	0.242057
overall_macular_thickness_right	FAT.MSC.DR.ADIP	0.0636082	0.279873	0.0611928	4.39996	0.962027	0.000622949	3.33e-08	6.38e-08	0.522258
INL_RPE_thickness_inner_subfield_left	PANC	0.0429928	0.200069	0.0482109	4.65355	1.12137	0.000623481	1.42e-08	6.87e-08	0.207412
INL_RPE_thickness_right	MUS.LEG.FET	0.0617096	0.222073	0.0464909	3.59868	0.753382	0.000625285	3.48e-09	6.36e-08	0.0548039
ELM_ISOS_thickness_inner_subfield_left	BLD.CD4.CD25I.CD127.TMEMPC	0.025669	0.151887	0.0368824	5.91714	1.43685	0.000626763	1.91e-09	6.44e-08	0.0295701
INL_ELM_thickness_central_subfield_right	KID.FET	0.0277039	0.253018	0.0668995	9.13293	2.4148	0.000627103	9.76e-08	7.76e-08	1.2583
INL_ELM_thickness_inner_subfield_right	SPLN	0.0389124	0.186768	0.0442437	4.7997	1.13701	0.000629773	-3.67e-08	6.65e-08	-0.551643
INL_ELM_thickness_outer_subfield_left	MUS.SKLT.F	0.0542768	0.182383	0.0363019	3.36023	0.668829	0.000631221	-1.62e-08	5.29e-08	-0.306206
VCDR_regressed_left	SKIN.PEN.FRSK.KER.02	0.0521942	0.259017	0.0575346	4.96256	1.10232	0.000632571	4.4e-08	5.29e-08	0.831046
INL_ELM_thickness_central_subfield_right	BLD.CD15.PC	0.0421552	0.232906	0.0546658	5.52495	1.29678	0.000633228	6.52e-08	4.53e-08	1.44097
INL_ELM_thickness_left	SKIN.PEN.FRSK.FIB.02	0.0410348	0.218983	0.0513123	5.33651	1.25046	0.000635062	1.4e-07	9.52e-08	1.46987
INL_RPE_thickness_outer_subfield_left	BLD.CD34.PC	0.0412284	0.158252	0.0341382	3.83843	0.828028	0.000635214	6.77e-09	7.26e-08	0.0931247
overall_macular_thickness_right	LNG.A549.ETOH002.CNCR	0.0498951	0.202585	0.0435379	4.06023	0.872589	0.000635727	3.73e-08	4.8e-08	0.777165
ELM_ISOS_thickness_outer_subfield_right	BRN.ANT.CAUD	0.0458656	0.301872	0.0746782	6.58166	1.6282	0.000638546	1.15e-07	4.6e-08	2.49519
INL_ELM_thickness_central_subfield_left	MUS.SKLT.F	0.0542768	0.237882	0.052835	4.38275	0.973436	0.00063983	1.15e-08	3.88e-08	0.297012
INL_ELM_thickness_left	FAT.MSC.DR.ADIP	0.0636082	0.267196	0.0590938	4.20065	0.929029	0.000641436	5.94e-08	6.4e-08	0.926925
INL_ELM_thickness_outer_subfield_left	BRN.FET.F	0.0299178	0.209631	0.0500895	7.00688	1.67424	0.000641763	2.64e-07	1.23e-07	2.14553
INL_RPE_thickness_inner_subfield_left	GI.CLN.MUC	0.0241697	0.141333	0.0350431	5.84754	1.44988	0.000642542	5.49e-08	1.01e-07	0.544301
INL_ELM_thickness_inner_subfield_left	ESDR.H1.NEUR.PROG	0.0284527	0.249141	0.0641592	8.7563	2.25494	0.000642633	2.79e-07	1.39e-07	2.0106
overall_macular_thickness_left	ESC.HUES48	0.0482201	0.246661	0.0581752	5.11532	1.20645	0.000645693	9.33e-08	7.52e-08	1.24012
ELM_ISOS_thickness_outer_subfield_left	BRST.MYO	0.0661342	0.2917	0.0671047	4.41073	1.01467	0.000648455	1.99e-08	2.57e-08	0.774619
INL_ELM_thickness_outer_subfield_right	FAT.ADIP.DR.MSC	0.0779216	0.299731	0.0645813	3.84657	0.828798	0.000648601	1.99e-08	5.95e-08	0.334392
INL_ELM_thickness_central_subfield_right	GI.CLN.SIG	0.0267764	0.216037	0.0563717	8.06818	2.10528	0.000648605	6.4e-08	7.47e-08	0.857773
INL_RPE_thickness_inner_subfield_left	BLD.CD4.CD25M.CD45RA.NPC	0.0420067	0.151962	0.0329674	3.61757	0.784813	0.000648886	-1.45e-08	4.89e-08	-0.296655
INL_thickness_left	STRM.CHON.MRW.DR.MSC	0.0599479	0.262372	0.063658	4.37667	1.06189	0.000649197	5.18e-08	7.07e-08	0.732607
INL_ELM_thickness_inner_subfield_left	MUS.PSOAS	0.0329118	0.177654	0.0417851	5.39788	1.26961	0.000653957	2.99e-08	7.75e-08	0.385262
ELM_ISOS_thickness_inner_subfield_left	ESDR.H9.NEUR.PROG	0.0377638	0.208033	0.0451809	5.50879	1.19641	0.000659773	4.23e-08	4.93e-08	0.858511
INL_RPE_thickness_outer_subfield_left	BRN.FET.M	0.0394564	0.2212	0.0504655	5.60619	1.27902	0.000660467	1.87e-07	9.83e-08	1.90555
VCDR_regressed_left	CRVX.HELAS3.CNCR	0.0452776	0.252789	0.0581935	5.58309	1.28526	0.000667066	7.11e-08	6.76e-08	1.05171
INL_RPE_thickness_left	BLD.CD19.CPC	0.0392341	0.159574	0.0339015	4.06724	0.864081	0.000667182	4.55e-08	6.94e-08	0.656515
ELM_ISOS_thickness_inner_subfield_right	BRN.FET.F	0.0299178	0.222234	0.0515935	7.42813	1.72451	0.000667647	1.51e-07	7.17e-08	2.106
INL_RPE_thickness_central_subfield_left	BRN.DL.PRFRNTL.CRTX	0.0348458	0.267348	0.0693558	7.67233	1.99036	0.000670314	1.64e-07	6.8e-08	2.41538
INL_ELM_thickness_outer_subfield_right	BLD.CD4.CD25M.TPC	0.045205	0.141938	0.0292088	3.13988	0.646141	0.000671733	-8.37e-08	5.11e-08	-1.63553
mean_of_vertical_disc_diameter_left	ADRL.GLND.FET	0.0524967	0.296443	0.0680368	5.64688	1.29602	0.000675042	5.3e-08	6.08e-08	0.870582
INL_RPE_thickness_right	BLD.CD3.CPC	0.0381475	0.137213	0.0295709	3.59691	0.775172	0.000675047	-4.8e-09	5.48e-08	-0.0875936
INL_ELM_thickness_inner_subfield_right	BLD.CD3.PPC	0.0406501	0.15711	0.0350951	3.86493	0.863344	0.000675775	-4.31e-08	5.69e-08	-0.756505
ELM_ISOS_thickness_inner_subfield_left	ESC.WA7	0.0214015	0.222929	0.0568806	10.4165	2.65779	0.000675802	2.48e-07	1.2e-07	2.07304
mean_of_vertical_disc_diameter_left	LNG	0.0332786	0.218855	0.0506992	6.57646	1.52348	0.000675927	6.84e-08	6.98e-08	0.980615
ELM_ISOS_thickness_left	BLD.CD4.MPC	0.0433718	0.204471	0.0486621	4.71439	1.12198	0.000676521	-1.05e-08	3.72e-08	-0.282296
VCDR_left	PLCNT.FET	0.0528641	0.267002	0.0602098	5.05072	1.13896	0.000677583	6.26e-08	5.26e-08	1.18978
ELM_ISOS_thickness_inner_subfield_left	ESC.H1	0.0406753	0.273055	0.0653992	6.71305	1.60784	0.000683219	1.33e-07	8.06e-08	1.64545
ELM_ISOS_thickness_inner_subfield_right	BLD.K562.CNCR	0.0472131	0.23042	0.0505501	4.88043	1.07068	0.000684231	5.85e-08	4.72e-08	1.24073
Disc_diameter_trans_left	ESDR.H1.BMP4.TROP	0.0446968	0.266761	0.0593474	5.96824	1.32778	0.00068464	1.2e-07	7.56e-08	1.59209
INL_RPE_thickness_outer_subfield_right	BRN.GRM.MTRX	0.0341442	0.231225	0.0560638	6.77201	1.64197	0.000684703	2.4e-07	1.21e-07	1.98272
ELM_ISOS_thickness_outer_subfield_right	BRST.MYO	0.0661342	0.30157	0.0726258	4.55997	1.09816	0.000685439	5.39e-08	2.67e-08	2.02135
INL_RPE_thickness_left	GI.CLN.MUC	0.0241697	0.128075	0.0305146	5.29899	1.26252	0.000685477	2.26e-08	1.11e-07	0.203603
INL_ELM_thickness_left	GI.RECT.MUC.29	0.033176	0.154269	0.0353814	4.65003	1.06648	0.000686259	5.57e-08	1.04e-07	0.534315
VCDR_regressed_left	SKIN.PEN.FRSK.KER.03	0.054655	0.266143	0.0593454	4.86951	1.08582	0.000688361	3.41e-08	5.23e-08	0.652501
ELM_ISOS_thickness_left	ESDR.H9.NEUR	0.0465053	0.323829	0.0711597	6.96327	1.53014	0.000688695	8.08e-08	4.98e-08	1.62104
ELM_ISOS_thickness_right	LNG.A549.ETOH002.CNCR	0.0498951	0.253291	0.0580798	5.07648	1.16404	0.000688785	6.64e-08	3.34e-08	1.98534
INL_RPE_thickness_central_subfield_right	LNG.FET	0.0504451	0.262903	0.065696	5.21165	1.30233	0.000689647	6.2e-08	4.2e-08	1.47491
INL_thickness_left	MUS.PSOAS	0.0329118	0.151118	0.0355234	4.5916	1.07935	0.000689714	1.42e-08	6.83e-08	0.20715
ELM_ISOS_thickness_outer_subfield_left	ESC.H9	0.0290774	0.266167	0.0696622	9.15373	2.39575	0.000690873	8.97e-08	6.05e-08	1.48264
INL_RPE_thickness_left	BLD.CD4.CD25M.CD45RA.NPC	0.0420067	0.131395	0.0267558	3.12795	0.63694	0.000692637	-4.72e-08	5.01e-08	-0.942447
INL_ELM_thickness_central_subfield_left	ESDR.H9.NEUR.PROG	0.0377638	0.232732	0.0580567	6.16284	1.53736	0.000694151	8.58e-08	4.96e-08	1.72917
ELM_ISOS_thickness_left	BRST.HMEC	0.0561025	0.270678	0.0602995	4.8247	1.07481	0.000694355	1.18e-08	3.9e-08	0.303654
INL_RPE_thickness_outer_subfield_right	ESC.HUES48	0.0482201	0.236231	0.0557864	4.89901	1.15691	0.0006945	1.1e-07	9.03e-08	1.21715
ELM_ISOS_thickness_left	BLD.CD4.CD25M.TPC	0.045205	0.210895	0.0501142	4.6653	1.1086	0.000695378	-1.3e-08	3.75e-08	-0.347566
INL_ELM_thickness_inner_subfield_right	SKIN.NHEK	0.0543131	0.239801	0.0551847	4.41515	1.01605	0.000699154	-7.53e-11	6.18e-08	-0.00121905
mean_of_vertical_disc_diameter_left	GI.CLN.SM.MUS	0.044972	0.228443	0.0516786	5.07966	1.14913	0.000699335	-1.94e-08	4.96e-08	-0.390669
ELM_ISOS_thickness_left	VAS.HUVEC	0.0458945	0.231279	0.0520419	5.03938	1.13395	0.000702259	-1.21e-08	4.32e-08	-0.280575
ELM_ISOS_thickness_inner_subfield_right	GI.CLN.MUC	0.0241697	0.177832	0.0473221	7.35763	1.95791	0.000704161	1.13e-07	8.85e-08	1.27833
ELM_ISOS_thickness_inner_subfield_left	BLD.CD14.MONO	0.049191	0.185744	0.0415776	3.77598	0.845228	0.00070716	-9.79e-09	4.5e-08	-0.217524
ELM_ISOS_thickness_outer_subfield_right	BRN.DL.PRFRNTL.CRTX	0.0348458	0.259479	0.0689905	7.4465	1.97988	0.000708393	1.46e-07	5.76e-08	2.54155
INL_thickness_left	ESC.HUES64	0.0462913	0.229976	0.0517879	4.96802	1.11874	0.000709017	6.97e-08	7.08e-08	0.984469
INL_ELM_thickness_inner_subfield_left	BRN.FET.M	0.0394564	0.180855	0.0417968	4.58366	1.05932	0.00070992	5.73e-08	6.32e-08	0.906198
ELM_ISOS_thickness_inner_subfield_left	ESDR.H9.NEUR	0.0465053	0.261269	0.0549714	5.61805	1.18205	0.000713247	6.85e-08	5.26e-08	1.30164
ELM_ISOS_thickness_inner_subfield_left	BRST.HMEC	0.0561025	0.252688	0.0528797	4.50405	0.942556	0.000713918	5.51e-09	4.89e-08	0.112752
INL_ELM_thickness_inner_subfield_left	BLD.CD4.MPC	0.0433718	0.161898	0.0350869	3.7328	0.80898	0.000714025	-2.61e-08	5.18e-08	-0.502913
ELM_ISOS_thickness_inner_subfield_left	IPSC.20B	0.0414963	0.278997	0.0674554	6.72341	1.62558	0.000714574	1.28e-07	7.63e-08	1.67835
ELM_ISOS_thickness_inner_subfield_right	ESC.HUES6	0.052291	0.308418	0.071555	5.89811	1.3684	0.000714962	1.24e-07	6.79e-08	1.82662
INL_RPE_thickness_right	MUS.HSMMT	0.045738	0.226176	0.0536213	4.94502	1.17236	0.000715168	1.02e-07	9.13e-08	1.11941
INL_ELM_thickness_left	BLD.CD34.PC	0.0412284	0.156862	0.0337967	3.80471	0.819744	0.000717717	2.97e-08	6.68e-08	0.445359
INL_ELM_thickness_left	HRT.VNT.R	0.040559	0.170162	0.0381319	4.19541	0.940159	0.000717853	-4.87e-09	7.68e-08	-0.0634488
overall_macular_thickness_left	MUS.TRNK.FET	0.0385827	0.162756	0.0365664	4.21837	0.947741	0.000721434	5.98e-09	6.61e-08	0.0904237
INL_RPE_thickness_right	BLD.CD4.CD25M.TPC	0.045205	0.14153	0.0291885	3.13084	0.645692	0.000722095	-5.27e-08	5.2e-08	-1.01226
INL_ELM_thickness_inner_subfield_left	BLD.CD3.CPC	0.0381475	0.16548	0.0379819	4.33789	0.995657	0.000722253	1.31e-08	5.9e-08	0.222762
INL_RPE_thickness_left	BLD.CD4.CD25M.TPC	0.045205	0.139706	0.0283564	3.09051	0.627284	0.000723441	-7.22e-08	4.94e-08	-1.46114
ELM_ISOS_thickness_inner_subfield_right	SKIN.PEN.FRSK.FIB.02	0.0410348	0.183794	0.0424743	4.47898	1.03508	0.000724096	4.34e-09	5.05e-08	0.0858269
ELM_ISOS_thickness_left	ESDR.CD56.ECTO	0.0368728	0.241304	0.0559851	6.54422	1.51833	0.000724361	5.27e-08	5.78e-08	0.912183
RNFL_thickness_right	BRN.GRM.MTRX	0.0341442	0.218647	0.0558925	6.40363	1.63695	0.00072759	1.41e-07	4.82e-08	2.9191
INL_ELM_thickness_central_subfield_right	OVRY	0.0391008	0.248881	0.0645338	6.3651	1.65044	0.000728197	1.16e-08	5.19e-08	0.224417
VCDR_left	MUS.LEG.FET	0.0617096	0.277494	0.0596072	4.49677	0.965931	0.00072832	1.58e-08	5.13e-08	0.308454
overall_macular_thickness_right	ESC.HUES6	0.052291	0.262901	0.0629992	5.02765	1.20478	0.000729869	9.88e-08	9.44e-08	1.04647
INL_RPE_thickness_inner_subfield_left	BLD.CD4.CD25M.IL17M.PL.TPC	0.0489451	0.164463	0.0345051	3.36014	0.704975	0.000731051	-3.24e-08	4.33e-08	-0.748621
INL_thickness_right	SPLN	0.0389124	0.148683	0.0324167	3.82097	0.833068	0.000734219	-5.89e-08	5.94e-08	-0.991236
overall_macular_thickness_right	SPLN	0.0389124	0.184424	0.041751	4.73947	1.07295	0.000736234	3.63e-08	7.78e-08	0.46664
INL_RPE_thickness_inner_subfield_left	HRT.VNT.R	0.040559	0.181655	0.0443064	4.47877	1.09239	0.000737295	-2.11e-08	6.47e-08	-0.327049
GCIPL_thickness_left	IPSC.20B	0.0414963	0.237428	0.0585825	5.72165	1.41175	0.000738536	1.06e-07	6.1e-08	1.73224
INL_RPE_thickness_inner_subfield_left	BLD.CD4.MPC	0.0433718	0.155228	0.0336652	3.57901	0.776201	0.000746285	-1.64e-08	4.79e-08	-0.3433
VCDR_left	SKIN.PEN.FRSK.KER.03	0.054655	0.258473	0.0581558	4.72918	1.06405	0.000746808	3.55e-08	5.02e-08	0.706125
mean_of_vertical_disc_diameter_left	ESC.HUES48	0.0482201	0.260518	0.0636622	5.40268	1.32024	0.000747489	3.67e-08	6.05e-08	0.607239
INL_ELM_thickness_central_subfield_left	FAT.ADIP.NUC	0.0539726	0.288612	0.0674111	5.34738	1.24899	0.000750677	6.12e-08	5.63e-08	1.08806
INL_ELM_thickness_inner_subfield_right	ESDR.CD56.MESO	0.0433225	0.263767	0.0628415	6.08844	1.45055	0.000751467	6.85e-08	8.16e-08	0.839257
mean_of_vertical_disc_diameter_left	SKIN.NHEK	0.0543131	0.25304	0.0629095	4.6589	1.15828	0.000752855	-6.89e-10	4.9e-08	-0.0140546
INL_ELM_thickness_central_subfield_right	BLD.DND41.CNCR	0.035493	0.193047	0.0470551	5.43902	1.32576	0.000756166	5.05e-08	4.23e-08	1.19336
ELM_ISOS_thickness_outer_subfield_left	HRT.ATR.R	0.0395925	0.238967	0.0676866	6.03566	1.70958	0.000756785	2.42e-08	5.83e-08	0.414934
ELM_ISOS_thickness_outer_subfield_right	BRN.ANG.GYR	0.0378117	0.260403	0.0702939	6.88682	1.85905	0.000760568	1.13e-07	4.56e-08	2.48633
INL_RPE_thickness_inner_subfield_right	KID.FET	0.0277039	0.19995	0.0522313	7.21738	1.88534	0.000760693	2.1e-07	9.85e-08	2.13036
ELM_ISOS_thickness_left	BLD.CD34.CC	0.0507392	0.220973	0.0516389	4.35507	1.01773	0.000761286	-1.54e-08	3.45e-08	-0.447769
ELM_ISOS_thickness_left	SKIN.PEN.FRSK.MEL.03	0.0536019	0.230614	0.0551013	4.30234	1.02797	0.000761983	-4.48e-09	3.44e-08	-0.130215
INL_ELM_thickness_inner_subfield_left	BLD.DND41.CNCR	0.035493	0.146335	0.0331098	4.12293	0.932854	0.000763051	4.02e-08	4.62e-08	0.870344
mean_of_vertical_disc_diameter_left	GI.STMC.MUC	0.0423776	0.232994	0.0546237	5.49805	1.28898	0.000769195	2.59e-08	6.17e-08	0.420034
INL_RPE_thickness_inner_subfield_left	PANC.ISLT	0.0265839	0.180889	0.0475892	6.80446	1.79015	0.000770778	1.35e-07	9.48e-08	1.4279
ELM_ISOS_thickness_outer_subfield_left	IPSC.DF.6.9	0.0253543	0.250019	0.0621273	9.86099	2.45036	0.000770971	1.08e-07	7.4e-08	1.46182
INL_ELM_thickness_inner_subfield_left	VAS.HUVEC	0.0458945	0.256364	0.0587561	5.58594	1.28024	0.000771808	9.94e-08	8.44e-08	1.17809
ELM_ISOS_thickness_left	BLD.CD4.CD25M.IL17M.PL.TPC	0.0489451	0.213428	0.0497359	4.36055	1.01616	0.000771994	-1.11e-08	3.44e-08	-0.323996
INL_ELM_thickness_central_subfield_right	BLD.CD34.CC	0.0507392	0.284311	0.0655901	5.60338	1.29269	0.000773805	5.82e-08	6.12e-08	0.951737
ELM_ISOS_thickness_outer_subfield_left	GI.RECT.MUC.29	0.033176	0.235605	0.0646637	7.10165	1.94911	0.000773864	6.87e-08	6.22e-08	1.10558
INL_ELM_thickness_inner_subfield_left	ESDR.CD56.MESO	0.0433225	0.246338	0.0584531	5.68615	1.34925	0.000774298	8.5e-08	7.69e-08	1.1056
INL_ELM_thickness_inner_subfield_right	BLD.GM12878	0.051894	0.187906	0.0397833	3.62095	0.766625	0.000777216	-4.36e-08	5.52e-08	-0.789854
ISOS_RPE_thickness_outer_subfield_right	IPSC.15b	0.0462879	0.335922	0.08635	7.25723	1.8655	0.000778504	1.69e-07	7.09e-08	2.381
overall_macular_thickness_right	ESC.HUES48	0.0482201	0.226273	0.0537724	4.69251	1.11514	0.00078167	5.85e-08	7.17e-08	0.816083
GCIPL_thickness_left	PANC.ISLT	0.0265839	0.194355	0.0496387	7.31101	1.86725	0.000790147	1.57e-07	6.65e-08	2.36362
INL_ELM_thickness_inner_subfield_left	GI.RECT.MUC.29	0.033176	0.17191	0.0411716	5.18176	1.241	0.000791006	1.05e-08	9.65e-08	0.109098
GCIPL_thickness_right	GI.STMC.GAST	0.0276865	0.20013	0.0515444	7.22842	1.86171	0.00079552	1.45e-07	9.36e-08	1.55374
INL_RPE_thickness_inner_subfield_right	MUS.HSMMT	0.045738	0.223866	0.0528973	4.89453	1.15653	0.000798916	7.71e-08	7.43e-08	1.03725
mean_of_vertical_disc_diameter_left	GI.STMC.MUS	0.0405907	0.225263	0.0525291	5.54961	1.29411	0.000799914	-2.37e-09	6.73e-08	-0.0352206
INL_ELM_thickness_inner_subfield_left	OVRY	0.0391008	0.214288	0.0512816	5.4804	1.31152	0.000802107	5.28e-08	7.73e-08	0.68274
INL_RPE_thickness_inner_subfield_left	BLD.CD19.CPC	0.0392341	0.161125	0.035726	4.10676	0.910583	0.000803792	3.92e-08	5.81e-08	0.674963
ELM_ISOS_thickness_inner_subfield_left	KID.FET	0.0277039	0.198904	0.05284	7.17962	1.90731	0.000806464	7.08e-08	7.91e-08	0.895972
INL_ELM_thickness_inner_subfield_left	FAT.ADIP.DR.MSC	0.0779216	0.310072	0.0651784	3.97929	0.836462	0.000807893	-1.31e-09	5.53e-08	-0.0236459
INL_RPE_thickness_outer_subfield_left	IPSC.DF.19.11	0.0485486	0.204937	0.0438112	4.22128	0.902419	0.000808527	3.95e-08	7.15e-08	0.551951
overall_macular_thickness_left	SKIN.PEN.FRSK.FIB.02	0.0410348	0.237424	0.0568274	5.78591	1.38486	0.000808722	1.43e-07	1.03e-07	1.38811
INL_RPE_thickness_right	BLD.CD4.CD25M.CD45RA.NPC	0.0420067	0.131259	0.0273445	3.12472	0.650955	0.000809453	-3.6e-08	5.18e-08	-0.695583
VCDR_regressed_left	MUS.LEG.FET	0.0617096	0.276359	0.0596684	4.47838	0.966922	0.000809984	2.66e-09	5.27e-08	0.0505321
INL_ELM_thickness_outer_subfield_right	MUS.SAT	0.0556152	0.236268	0.0551404	4.24827	0.991463	0.000813987	2.8e-08	6.62e-08	0.422779
INL_thickness_right	SKIN.PEN.FRSK.FIB.02	0.0410348	0.206044	0.0501193	5.02119	1.22138	0.00081498	5.62e-08	9.03e-08	0.621944
INL_thickness_right	IPSC.DF.19.11	0.0485486	0.180905	0.0357214	3.72626	0.735787	0.000817735	-8.22e-09	5.66e-08	-0.145312
ELM_ISOS_thickness_outer_subfield_right	PANC.ISLT	0.0265839	0.268707	0.0835261	10.1079	3.14198	0.000819392	1.74e-07	6.58e-08	2.63895
ELM_ISOS_thickness_outer_subfield_right	BRN.CING.GYR	0.0430665	0.257386	0.0675151	5.97648	1.56769	0.000820586	9.02e-08	3.91e-08	2.3051
GCIPL_thickness_right	BLD.K562.CNCR	0.0472131	0.196587	0.0447004	4.16381	0.94678	0.000822042	7.75e-08	4.2e-08	1.84599
ELM_ISOS_thickness_left	SKIN.PEN.FRSK.KER.03	0.054655	0.26175	0.0631075	4.78914	1.15465	0.000824455	1.98e-08	4.01e-08	0.493765
ELM_ISOS_thickness_central_subfield_left	GI.DUO.SM.MUS	0.032101	0.267594	0.082041	8.33598	2.55571	0.000828309	1.15e-07	7.21e-08	1.59435
overall_macular_thickness_right	GI.RECT.MUC.31	0.0398838	0.164085	0.0387774	4.11408	0.972261	0.000829797	-6.67e-09	6.77e-08	-0.0984185
INL_ELM_thickness_central_subfield_right	SKIN.PEN.FRSK.MEL.01	0.0338795	0.221943	0.0555855	6.55096	1.64068	0.000832485	1.43e-08	5.64e-08	0.252927
ELM_ISOS_thickness_inner_subfield_left	ESC.HUES48	0.0482201	0.301025	0.0743704	6.24273	1.54231	0.000834205	1.05e-07	7.2e-08	1.46304
VCDR_regressed_left	PLCNT.AMN	0.0302755	0.192387	0.0460856	6.35453	1.52221	0.000835951	4.85e-08	6.72e-08	0.72231
ELM_ISOS_thickness_inner_subfield_left	ADRL.GLND.FET	0.0524967	0.224193	0.054121	4.27061	1.03094	0.00083672	-1.18e-08	5.25e-08	-0.223853
INL_RPE_thickness_right	ESC.HUES6	0.052291	0.229763	0.0536291	4.39393	1.02559	0.000836953	6.32e-08	8.7e-08	0.726183
GCIPL_thickness_left	MUS.PSOAS	0.0329118	0.224192	0.0533628	6.81189	1.62139	0.000838609	1.47e-07	7.93e-08	1.84957
mean_of_vertical_disc_diameter_left	GI.L.INT.FET	0.0471475	0.224068	0.0485771	4.7525	1.03032	0.000839349	1.04e-08	5.06e-08	0.20589
INL_RPE_thickness_outer_subfield_left	BLD.CD3.CPC	0.0381475	0.132745	0.0284351	3.47977	0.745398	0.000843107	-1.84e-08	5.29e-08	-0.348621
INL_ELM_thickness_inner_subfield_left	GI.RECT.MUC.31	0.0398838	0.174746	0.0403688	4.38137	1.01216	0.000850088	-2.33e-08	6.47e-08	-0.360351
VCDR_left	PLCNT.AMN	0.0302755	0.192804	0.0466423	6.36829	1.54059	0.000853762	6.05e-08	6.62e-08	0.91416
INL_RPE_thickness_outer_subfield_left	SKIN.PEN.FRSK.FIB.01	0.0564604	0.22218	0.0501337	3.93515	0.887945	0.000854181	6.12e-08	7.71e-08	0.794529
ELM_ISOS_thickness_inner_subfield_left	SKIN.NHDFAD	0.0575411	0.255419	0.0625896	4.4389	1.08774	0.000854449	1.51e-08	5.38e-08	0.280731
INL_ELM_thickness_inner_subfield_right	BRN.FET.M	0.0394564	0.185179	0.0444366	4.69326	1.12622	0.000854769	3.47e-08	6.24e-08	0.55576
INL_ELM_thickness_inner_subfield_right	ESC.HUES6	0.052291	0.248248	0.0593129	4.74743	1.13428	0.000855195	-2.3e-09	7e-08	-0.0329222
INL_ELM_thickness_inner_subfield_right	GI.STMC.MUS	0.0405907	0.184291	0.0434194	4.54022	1.06969	0.00085537	-9.39e-08	6.31e-08	-1.48786
ELM_ISOS_thickness_inner_subfield_right	PLCNT.AMN	0.0302755	0.195775	0.045446	6.46645	1.50108	0.00085691	8.79e-08	5.94e-08	1.48174
INL_ELM_thickness_left	ADRL.GLND.FET	0.0524967	0.1846	0.0406809	3.5164	0.774923	0.000857781	3.42e-09	6.58e-08	0.051968
INL_RPE_thickness_right	BLD.CD4.CD25M.IL17M.PL.TPC	0.0489451	0.144951	0.0294729	2.9615	0.602163	0.000857785	-5.16e-08	4.75e-08	-1.08753
overall_macular_thickness_left	IPSC.18	0.0470791	0.219077	0.0520812	4.65338	1.10625	0.000859513	5.94e-08	6.83e-08	0.869917
INL_RPE_thickness_central_subfield_right	BLD.K562.CNCR	0.0472131	0.226402	0.0536014	4.79533	1.13531	0.000859983	4.17e-08	3.92e-08	1.06359
GCIPL_thickness_right	ESDR.H1.BMP4.TROP	0.0446968	0.211859	0.0498466	4.73992	1.11522	0.000866882	6.04e-08	5.28e-08	1.14446
INL_RPE_thickness_outer_subfield_left	FAT.ADIP.NUC	0.0539726	0.213521	0.047165	3.9561	0.873869	0.000868263	1.42e-08	7.89e-08	0.180376
INL_RPE_thickness_right	LNG	0.0332786	0.160556	0.0388123	4.82461	1.16628	0.000872822	2.43e-08	9.79e-08	0.247909
INL_ELM_thickness_left	LNG.A549.ETOH002.CNCR	0.0498951	0.207604	0.0455651	4.16082	0.913218	0.000873647	6.63e-08	6.21e-08	1.06897
ISOS_RPE_thickness_inner_subfield_left	STRM.CHON.MRW.DR.MSC	0.0599479	0.382297	0.0969944	6.37716	1.61798	0.000874692	1.61e-07	5.6e-08	2.87134
ELM_ISOS_thickness_outer_subfield_left	ESDR.H1.NEUR.PROG	0.0284527	0.269973	0.0674163	9.48845	2.36941	0.00087772	1.12e-07	7.08e-08	1.58005
GCIPL_thickness_right	BRST.MYO	0.0661342	0.268176	0.0568251	4.05503	0.859238	0.000877936	2.35e-08	4.09e-08	0.575229
INL_RPE_thickness_outer_subfield_right	GI.STMC.MUS	0.0405907	0.164423	0.0367556	4.05076	0.905516	0.000880993	-2.3e-08	7.82e-08	-0.294245
GCIPL_thickness_left	ESDR.H9.NEUR	0.0465053	0.239401	0.0560413	5.14782	1.20505	0.000882473	7.41e-08	5.3e-08	1.39915
ELM_ISOS_thickness_right	LIV.ADLT	0.0526179	0.251611	0.0581476	4.78185	1.10509	0.000884144	5.14e-08	3.71e-08	1.38468
ELM_ISOS_thickness_central_subfield_right	LNG.A549.ETOH002.CNCR	0.0498951	0.342078	0.0853692	6.85594	1.71097	0.000892307	7.55e-08	4.17e-08	1.81096
INL_ELM_thickness_central_subfield_right	MUS.TRNK.FET	0.0385827	0.204324	0.0497442	5.29574	1.28929	0.000903046	-1.58e-08	4.81e-08	-0.327756
ELM_ISOS_thickness_left	BLD.CD4.CD25M.CD45RO.MPC	0.0377807	0.190415	0.0473006	5.04002	1.25198	0.000903303	-2.69e-09	3.91e-08	-0.0687425
INL_RPE_thickness_central_subfield_right	PANC	0.0429928	0.232599	0.0581538	5.41019	1.35264	0.0009058	3.03e-08	4.66e-08	0.65108
INL_RPE_thickness_left	KID.FET	0.0277039	0.175586	0.0453469	6.33796	1.63684	0.000906518	1.77e-07	1.11e-07	1.58415
INL_RPE_thickness_left	BLD.CD4.CD25M.IL17M.PL.TPC	0.0489451	0.143467	0.0287823	2.93117	0.588052	0.000909008	-6.63e-08	4.57e-08	-1.45148
INL_RPE_thickness_left	BLD.CD4.MPC	0.0433718	0.133599	0.0278223	3.08031	0.641485	0.000909011	-6.08e-08	5.1e-08	-1.19207
INL_thickness_right	MUS.SAT	0.0556152	0.239448	0.0605834	4.30544	1.08933	0.000921132	1.46e-08	6.94e-08	0.210689
INL_ELM_thickness_central_subfield_right	GI.STMC.MUS	0.0405907	0.24087	0.0620468	5.93412	1.52859	0.00092296	-1.92e-08	5.92e-08	-0.324108
VCDR_left	CRVX.HELAS3.CNCR	0.0452776	0.248701	0.0592538	5.49281	1.30868	0.000925409	7.4e-08	6.62e-08	1.11864
INL_RPE_thickness_inner_subfield_left	BLD.CD4.CD25M.CD45RO.MPC	0.0377807	0.145546	0.0331482	3.85238	0.877385	0.000928142	-4.52e-09	5.11e-08	-0.0884843
overall_macular_thickness_left	IPSC.20B	0.0414963	0.213099	0.0515491	5.13537	1.24226	0.000929311	8.71e-08	7.35e-08	1.18623
ELM_ISOS_thickness_inner_subfield_left	MUS.HSMMT	0.045738	0.243886	0.0601354	5.33224	1.31478	0.000929591	3.55e-08	5.75e-08	0.617427
INL_ELM_thickness_outer_subfield_right	BLD.CD4.MPC	0.0433718	0.138443	0.0295372	3.19201	0.681023	0.00093082	-7.3e-08	5.08e-08	-1.43536
ELM_ISOS_thickness_outer_subfield_right	BRN.GRM.MTRX	0.0341442	0.260466	0.0675329	7.62841	1.97787	0.00093621	1.34e-07	5.01e-08	2.67823
ELM_ISOS_thickness_central_subfield_right	ESDR.CD56.MESO	0.0433225	0.323592	0.0868611	7.46937	2.00499	0.000940825	8.64e-08	5.69e-08	1.51804
INL_ELM_thickness_inner_subfield_right	IPSC.18	0.0470791	0.249326	0.0609133	5.2959	1.29385	0.000941086	4.14e-08	7.21e-08	0.573297
INL_ELM_thickness_right	GI.ESO	0.0304932	0.148394	0.0355537	4.86646	1.16595	0.000944307	-9.85e-09	9.17e-08	-0.107365
INL_RPE_thickness_outer_subfield_right	GI.STMC.GAST	0.0276865	0.14252	0.0354756	5.14763	1.28133	0.000946456	3.44e-08	1.05e-07	0.326387
INL_ELM_thickness_inner_subfield_right	OVRY	0.0391008	0.215017	0.0535865	5.49904	1.37047	0.0009465	1.45e-08	7.31e-08	0.198899
INL_RPE_thickness_left	GI.STMC.MUC	0.0423776	0.16269	0.037044	3.83906	0.874141	0.000946918	2.22e-08	7.38e-08	0.300313
ELM_ISOS_thickness_inner_subfield_right	OVRY	0.0391008	0.203045	0.0485231	5.19284	1.24097	0.000953946	1.3e-08	5.45e-08	0.238501
INL_RPE_thickness_inner_subfield_right	LNG.FET	0.0504451	0.245256	0.0592078	4.86185	1.17371	0.000954499	1e-07	7.86e-08	1.27768
ELM_ISOS_thickness_outer_subfield_left	IPSC.15b	0.0462879	0.320632	0.0842379	6.9269	1.81987	0.000956765	7.1e-08	4.91e-08	1.44507
mean_of_vertical_disc_diameter_left	IPSC.18	0.0470791	0.255261	0.0643871	5.42196	1.36764	0.00096186	3.73e-08	6.14e-08	0.608035
INL_ELM_thickness_outer_subfield_right	LNG.IMR90	0.0547135	0.230804	0.0527464	4.21842	0.964048	0.000965066	1.46e-08	6.74e-08	0.216774
INL_ELM_thickness_central_subfield_right	ADRL.GLND.FET	0.0524967	0.251761	0.0625965	4.79575	1.19239	0.000967065	1.59e-10	4.16e-08	0.00383397
INL_RPE_thickness_outer_subfield_right	ESC.H1	0.0406753	0.200809	0.0469916	4.93687	1.15529	0.000968458	8.93e-08	9.34e-08	0.955862
ELM_ISOS_thickness_outer_subfield_left	ESC.H1	0.0406753	0.291927	0.072511	7.17701	1.78268	0.000973548	6.61e-08	5.32e-08	1.24114
INL_ELM_thickness_outer_subfield_right	ESDR.CD184.ENDO	0.0456901	0.227482	0.0543671	4.97879	1.18991	0.000974539	7.16e-08	7.54e-08	0.94996
Disc_diameter_trans_left	MUS.TRNK.FET	0.0385827	0.19197	0.0431235	4.97555	1.11769	0.00097564	3.97e-08	7.62e-08	0.521251
INL_RPE_thickness_outer_subfield_left	BLD.CD4.CD25M.CD45RA.NPC	0.0420067	0.126668	0.0261383	3.01542	0.622241	0.000975795	-5.05e-08	4.95e-08	-1.02046
INL_ELM_thickness_inner_subfield_left	STRM.MRW.MSC	0.05306	0.273334	0.0609776	5.15143	1.14922	0.000975912	5.33e-08	7.63e-08	0.699067
INL_ELM_thickness_central_subfield_right	LNG	0.0332786	0.225604	0.0580118	6.77926	1.74321	0.000976631	9.46e-09	6.76e-08	0.139773
INL_ELM_thickness_outer_subfield_left	SKIN.PEN.FRSK.FIB.02	0.0410348	0.205579	0.0493209	5.00986	1.20193	0.00097883	1.36e-07	8.77e-08	1.55565
INL_ELM_thickness_inner_subfield_left	GI.STMC.MUC	0.0423776	0.186102	0.0439152	4.39153	1.03628	0.00097974	8.52e-09	7.42e-08	0.114872
INL_RPE_thickness_outer_subfield_left	BLD.CD4.MPC	0.0433718	0.129611	0.0268646	2.98837	0.619403	0.000984491	-5.89e-08	5.06e-08	-1.16545
ISOS_RPE_thickness_right	IPSC.15b	0.0462879	0.328328	0.0873509	7.09318	1.88712	0.000993985	1.39e-07	6.31e-08	2.20218
ELM_ISOS_thickness_outer_subfield_right	BRN.HIPP.MID	0.050066	0.27594	0.071403	5.51153	1.42618	0.000995894	8.1e-08	3.62e-08	2.23732
ELM_ISOS_thickness_right	GI.CLN.SM.MUS	0.044972	0.233293	0.0618324	5.18752	1.37491	0.000996641	6.23e-08	4.64e-08	1.34245
INL_RPE_thickness_outer_subfield_left	BLD.CD4.CD25M.IL17M.PL.TPC	0.0489451	0.140421	0.028159	2.86894	0.575317	0.000997766	-6.52e-08	4.52e-08	-1.4429
overall_macular_thickness_left	ESC.I3	0.0510445	0.238082	0.0570513	4.66421	1.11768	0.000999369	7.86e-08	7.21e-08	1.09087
INL_RPE_thickness_outer_subfield_left	BRN.FET.F	0.0299178	0.221293	0.0554242	7.3967	1.85255	0.00100444	2.76e-07	1.41e-07	1.95179
INL_RPE_thickness_left	BLD.CD4.CD25M.CD45RO.MPC	0.0377807	0.125243	0.0270548	3.31499	0.7161	0.00100678	-4.67e-08	5.37e-08	-0.868785
overall_macular_thickness_right	GI.RECT.MUC.29	0.033176	0.152069	0.0376375	4.5837	1.13448	0.00100803	5.76e-09	9.64e-08	0.0598229
GCIPL_thickness_left	ESC.HUES48	0.0482201	0.236979	0.0584601	4.91452	1.21236	0.00101441	7.28e-08	5.2e-08	1.40084
INL_ELM_thickness_outer_subfield_right	SPLN	0.0389124	0.165065	0.0379856	4.24198	0.976182	0.00101703	-1.45e-08	7.02e-08	-0.205827
INL_thickness_right	BLD.MOB.CD34.PC.F	0.0544628	0.189167	0.0399567	3.47333	0.733652	0.0010171	-3.57e-08	5.13e-08	-0.696167
INL_RPE_thickness_inner_subfield_right	LNG.IMR90	0.0547135	0.212991	0.0469167	3.89285	0.857498	0.00101755	4.79e-09	5.83e-08	0.0822065
GCIPL_thickness_right	MUS.LEG.FET	0.0617096	0.241084	0.0515276	3.90675	0.835002	0.0010195	7.83e-09	4.84e-08	0.161944
INL_thickness_right	ESC.I3	0.0510445	0.237333	0.054574	4.64953	1.06915	0.00101965	4.74e-08	6.93e-08	0.682975
ELM_ISOS_thickness_central_subfield_right	BRN.ANT.CAUD	0.0458656	0.348621	0.0871146	7.60093	1.89934	0.00102012	1.04e-07	7.11e-08	1.46066
ELM_ISOS_thickness_inner_subfield_left	BLD.GM12878	0.051894	0.242286	0.0484529	4.66887	0.93369	0.0010202	2.77e-08	5.35e-08	0.517902
VCDR_regressed_left	IPSC.20B	0.0414963	0.274417	0.0754649	6.61305	1.81859	0.00102496	1.71e-07	9.34e-08	1.83504
INL_ELM_thickness_outer_subfield_right	BLD.CD4.CD25M.CD45RO.MPC	0.0377807	0.12671	0.0276664	3.35384	0.732288	0.00102507	-6.24e-08	5.5e-08	-1.13423
ELM_ISOS_thickness_right	BRN.FET.M	0.0394564	0.239038	0.0545084	6.05829	1.38149	0.00102519	1.07e-07	4.62e-08	2.31803
ELM_ISOS_thickness_central_subfield_left	ESC.HUES64	0.0462913	0.355835	0.0994606	7.68686	2.14858	0.0010321	1.1e-07	5.72e-08	1.92152
overall_macular_thickness_left	BLD.MOB.CD34.PC.F	0.0544628	0.187553	0.0391535	3.44369	0.718903	0.00103705	-7.28e-09	5.04e-08	-0.144369
INL_thickness_left	GI.STMC.MUC	0.0423776	0.194741	0.046627	4.59538	1.10027	0.00103844	8.23e-08	7.74e-08	1.0633
INL_ELM_thickness_outer_subfield_left	FAT.MSC.DR.ADIP	0.0636082	0.256354	0.0591513	4.03021	0.929933	0.00104041	6.93e-08	6.47e-08	1.07046
ELM_ISOS_thickness_central_subfield_left	GI.CLN.SIG	0.0267764	0.221015	0.0668792	8.25408	2.49769	0.00104268	9.05e-08	6.26e-08	1.44703
INL_RPE_thickness_inner_subfield_right	BLD.CD3.CPC	0.0381475	0.158598	0.0371411	4.1575	0.973617	0.00104286	3.74e-08	5.49e-08	0.682029
INL_ELM_thickness_inner_subfield_left	GI.CLN.MUC	0.0241697	0.145092	0.0373769	6.00307	1.54644	0.00104524	2.69e-08	1e-07	0.268383
INL_RPE_thickness_outer_subfield_left	PLCNT.FET	0.0528641	0.203086	0.045307	3.84166	0.857047	0.00104637	2.41e-08	6.49e-08	0.372118
INL_RPE_thickness_inner_subfield_left	GI.STMC.MUC	0.0423776	0.174158	0.0408304	4.10968	0.963491	0.00104679	2.78e-08	6.38e-08	0.436272
ELM_ISOS_thickness_left	ESC.WA7	0.0214015	0.230265	0.061371	10.7593	2.8676	0.0010541	1.46e-07	9.49e-08	1.54102
overall_macular_thickness_left	BLD.CD3.CPC	0.0381475	0.15019	0.0339698	3.9371	0.890485	0.00105705	1.33e-08	5.16e-08	0.257357
INL_ELM_thickness_right	ESC.H1	0.0406753	0.207682	0.0498574	5.10586	1.22574	0.00106437	4.53e-08	9.6e-08	0.471965
INL_RPE_thickness_central_subfield_right	GI.DUO.MUC	0.0425678	0.234185	0.0574966	5.50146	1.35071	0.00106982	4.15e-08	5.45e-08	0.761129
ELM_ISOS_thickness_inner_subfield_left	ESC.HUES64	0.0462913	0.286389	0.0701151	6.18667	1.51465	0.00107042	1.02e-07	6.99e-08	1.45141
ELM_ISOS_thickness_inner_subfield_right	GI.L.INT.FET	0.0471475	0.213696	0.049633	4.53249	1.05272	0.0010709	3.47e-08	4.5e-08	0.770717
INL_ELM_thickness_central_subfield_right	BLD.CD8.MPC	0.0359829	0.190138	0.0474516	5.28412	1.31873	0.00107977	-2.8e-09	5.05e-08	-0.0554982
ELM_ISOS_thickness_central_subfield_left	BRN.CING.GYR	0.0430665	0.342089	0.0918783	7.94326	2.1334	0.00108611	1.28e-07	8.41e-08	1.52749
VCDR_regressed_left	BRN.ANT.CAUD	0.0458656	0.226007	0.0535937	4.92759	1.1685	0.00109107	-4.22e-08	5.53e-08	-0.763129
GCIPL_thickness_right	GI.L.INT.FET	0.0471475	0.207478	0.0507406	4.40061	1.07621	0.00109292	4.8e-08	5.26e-08	0.913647
mean_of_vertical_disc_diameter_left	ESC.HUES6	0.052291	0.276986	0.0673044	5.297	1.28711	0.0010959	2.24e-08	6.23e-08	0.36018
INL_RPE_thickness_left	BLD.CD19.PPC	0.0468775	0.157108	0.0329203	3.35146	0.702262	0.00109986	5.83e-09	5.51e-08	0.105702
ELM_ISOS_thickness_left	SPLN	0.0389124	0.225716	0.0612429	5.80063	1.57387	0.00110451	1.9e-08	5.4e-08	0.352668
INL_RPE_thickness_central_subfield_right	MUS.SKLT.M	0.0523491	0.222324	0.0534465	4.24695	1.02096	0.00111314	3.84e-09	3.78e-08	0.101649
ELM_ISOS_thickness_inner_subfield_right	MUS.HSMM	0.0460003	0.221038	0.055859	4.80515	1.21432	0.00111685	2.89e-08	5.34e-08	0.53992
ELM_ISOS_thickness_inner_subfield_right	BLD.CD19.CPC	0.0392341	0.179823	0.0403134	4.58334	1.02751	0.0011256	2.95e-08	5.16e-08	0.572438
INL_thickness_right	LNG	0.0332786	0.14886	0.0354153	4.47314	1.0642	0.00112776	-4.71e-08	7.21e-08	-0.653324
INL_ELM_thickness_outer_subfield_left	ADRL.GLND.FET	0.0524967	0.182312	0.0405893	3.47283	0.773177	0.00113025	1.83e-08	6.76e-08	0.270444
overall_macular_thickness_left	GI.DUO.MUC	0.0425678	0.189742	0.044891	4.45741	1.05458	0.00113402	1.44e-08	8.48e-08	0.169365
ELM_ISOS_thickness_central_subfield_right	VAS.HUVEC	0.0458945	0.320519	0.0835304	6.98382	1.82005	0.00113643	7.19e-08	5.31e-08	1.35498
INL_ELM_thickness_inner_subfield_left	BLD.CD4.NPC	0.0386112	0.153934	0.0358256	3.98678	0.927857	0.00113663	-8.53e-09	5.64e-08	-0.151116
INL_RPE_thickness_outer_subfield_right	ESC.I3	0.0510445	0.210512	0.0491156	4.12408	0.962212	0.00114024	4.8e-08	7.41e-08	0.647693
Disc_diameter_trans_left	CRVX.HELAS3.CNCR	0.0452776	0.20343	0.0471772	4.49295	1.04195	0.001142	1.98e-08	6.01e-08	0.329897
INL_RPE_thickness_inner_subfield_right	BLD.DND41.CNCR	0.035493	0.138447	0.0319772	3.90068	0.900942	0.00114346	5.04e-08	4.86e-08	1.03803
ELM_ISOS_thickness_inner_subfield_right	STRM.CHON.MRW.DR.MSC	0.0599479	0.25772	0.0674891	4.29906	1.1258	0.00114701	1.31e-08	5.39e-08	0.241945
ELM_ISOS_thickness_outer_subfield_right	BRN.SUB.NIG	0.0447252	0.263904	0.0710948	5.90057	1.58959	0.00114754	8.24e-08	3.91e-08	2.10745
ELM_ISOS_thickness_left	ESC.H9	0.0290774	0.243938	0.0643861	8.38927	2.2143	0.00114837	6.27e-08	6.47e-08	0.968801
mean_of_vertical_disc_diameter_left	MUS.TRNK.FET	0.0385827	0.195987	0.0455452	5.07966	1.18046	0.00115031	1.27e-08	6.13e-08	0.207086
INL_ELM_thickness_outer_subfield_right	BONE.OSTEO	0.0544905	0.247605	0.0590601	4.54401	1.08386	0.00115066	5.51e-08	7.38e-08	0.745729
INL_thickness_left	SKIN.PEN.FRSK.MEL.01	0.0338795	0.165223	0.0387865	4.87678	1.14484	0.00115153	5.84e-08	6.88e-08	0.848106
ELM_ISOS_thickness_left	GI.L.INT.FET	0.0471475	0.225845	0.0535541	4.79019	1.13589	0.0011532	4.4e-09	3.6e-08	0.122149
INL_RPE_thickness_inner_subfield_left	STRM.MRW.MSC	0.05306	0.235712	0.0546386	4.44237	1.02975	0.00115464	3.69e-08	6.88e-08	0.535964
ELM_ISOS_thickness_outer_subfield_left	OVRY	0.0391008	0.233905	0.0637892	5.9821	1.6314	0.00115571	1.79e-08	4.23e-08	0.422787
INL_RPE_thickness_left	IPSC.20B	0.0414963	0.199759	0.0482534	4.8139	1.16283	0.0011594	9.53e-08	8.94e-08	1.06644
overall_macular_thickness_right	BLD.CD3.CPC	0.0381475	0.142229	0.0308262	3.7284	0.808079	0.00116281	-2.01e-09	5.01e-08	-0.0401262
VCDR_left	ESDR.H1.NEUR.PROG	0.0284527	0.244216	0.0641864	8.5832	2.25589	0.00116445	2.15e-07	1.03e-07	2.0786
ELM_ISOS_thickness_central_subfield_right	PANC.ISLT	0.0265839	0.277568	0.084684	10.4412	3.18554	0.00116901	1.33e-07	7.36e-08	1.80807
overall_macular_thickness_right	LNG.NHLF	0.0416617	0.212192	0.0520877	5.09321	1.25025	0.00116917	6.75e-08	8.4e-08	0.803708
INL_ELM_thickness_central_subfield_left	BLD.MOB.CD34.PC.M	0.0587226	0.282674	0.0658554	4.81371	1.12147	0.00117187	8.22e-08	4.59e-08	1.79033
INL_ELM_thickness_inner_subfield_left	ADRL.GLND.FET	0.0524967	0.20357	0.0483132	3.87777	0.920308	0.00117554	-2.25e-08	5.95e-08	-0.37904
INL_ELM_thickness_inner_subfield_left	PANC	0.0429928	0.216443	0.0532616	5.0344	1.23885	0.00117596	2.61e-08	8.06e-08	0.324383
INL_ELM_thickness_central_subfield_right	BLD.CD8.NPC	0.0400214	0.193153	0.0482517	4.82623	1.20565	0.00117866	-2.31e-08	4.29e-08	-0.537328
INL_ELM_thickness_central_subfield_right	BRN.GRM.MTRX	0.0341442	0.212587	0.0577195	6.22615	1.69046	0.0011799	3.04e-08	5.12e-08	0.594023
ISOS_RPE_thickness_inner_subfield_right	SKIN.PEN.FRSK.MEL.03	0.0536019	0.42297	0.115074	7.89096	2.14682	0.00118043	1.59e-07	5.78e-08	2.75254
INL_ELM_thickness_inner_subfield_right	GI.CLN.SIG	0.0267764	0.171987	0.0473147	6.42309	1.76703	0.00118108	3.81e-08	1e-07	0.380253
ELM_ISOS_thickness_inner_subfield_right	BRN.NHA	0.0441392	0.232059	0.0599739	5.25744	1.35875	0.00118517	3.98e-08	6.06e-08	0.656433
ELM_ISOS_thickness_inner_subfield_right	BLD.CD19.PPC	0.0468775	0.193939	0.0412952	4.13714	0.880918	0.00118655	2.88e-08	4.64e-08	0.620653
ELM_ISOS_thickness_left	BLD.K562.CNCR	0.0472131	0.230774	0.054999	4.88793	1.16491	0.00118773	1.51e-08	3.34e-08	0.451412
ELM_ISOS_thickness_left	BRST.HMEC.35	0.0532898	0.243667	0.0592406	4.57248	1.11167	0.00119085	7.73e-09	4.21e-08	0.183717
INL_RPE_thickness_inner_subfield_left	KID.FET	0.0277039	0.195726	0.0534804	7.06493	1.93043	0.00119476	1.83e-07	1.05e-07	1.75097
ELM_ISOS_thickness_left	BLD.CD8.MPC	0.0359829	0.18401	0.0488371	5.11383	1.35723	0.00119762	-2.25e-09	4.22e-08	-0.0534171
Disc_diameter_trans_left	VAS.AOR	0.0205767	0.156671	0.0400813	7.61398	1.94789	0.00120288	1.16e-07	1.03e-07	1.12189
ELM_ISOS_thickness_outer_subfield_left	GI.CLN.SM.MUS	0.044972	0.235914	0.065115	5.24579	1.4479	0.00120387	1.72e-08	4.17e-08	0.413469
INL_RPE_thickness_outer_subfield_right	LNG	0.0332786	0.156408	0.038252	4.69995	1.14945	0.0012059	1.39e-08	1e-07	0.138858
VCDR_regressed_left	ESDR.H1.BMP4.TROP	0.0446968	0.233921	0.0551866	5.23351	1.23469	0.00120623	6.35e-08	5.68e-08	1.11747
INL_RPE_thickness_inner_subfield_right	ESC.4STAR	0.0491152	0.247846	0.0616782	5.04622	1.25579	0.00120853	1.09e-07	8.45e-08	1.29226
INL_RPE_thickness_right	IPSC.18	0.0470791	0.200521	0.0475583	4.25923	1.01018	0.00120862	5.24e-08	7.93e-08	0.660477
INL_RPE_thickness_inner_subfield_right	FAT.MSC.DR.ADIP	0.0636082	0.263625	0.0616295	4.14451	0.968892	0.00120929	3.11e-08	6.32e-08	0.491882
INL_RPE_thickness_outer_subfield_right	ESDR.CD184.ENDO	0.0456901	0.22352	0.0546557	4.89209	1.19623	0.00120973	1.11e-07	8.46e-08	1.30833
overall_macular_thickness_right	IPSC.18	0.0470791	0.207471	0.049844	4.40685	1.05873	0.00121292	3.71e-08	6.64e-08	0.558928
INL_RPE_thickness_right	THYM.FET	0.0445929	0.1399	0.0287216	3.13728	0.644086	0.00121382	-2.04e-08	4.51e-08	-0.45195
INL_RPE_thickness_inner_subfield_left	SKIN.PEN.FRSK.FIB.02	0.0410348	0.20274	0.0482838	4.94069	1.17665	0.00121472	6.22e-08	8.25e-08	0.75418
mean_of_vertical_disc_diameter_left	HRT.ATR.R	0.0395925	0.232914	0.0562347	5.88279	1.42034	0.00121638	5.1e-09	6.28e-08	0.0811964
ELM_ISOS_thickness_outer_subfield_left	MUS.HSMMT	0.045738	0.309162	0.0862384	6.75941	1.88548	0.00121657	7.98e-08	5.16e-08	1.54831
INL_ELM_thickness_inner_subfield_right	GI.ESO	0.0304932	0.168348	0.0441901	5.52084	1.44918	0.00121894	-3.37e-08	9.46e-08	-0.355976
VCDR_regressed_left	ESDR.H1.NEUR.PROG	0.0284527	0.240828	0.0631933	8.46414	2.22099	0.00122193	2.02e-07	1.07e-07	1.8845
INL_ELM_thickness_central_subfield_left	BRST.MYO	0.0661342	0.259632	0.0589031	3.92583	0.89066	0.00122492	1.46e-09	3.46e-08	0.0421181
INL_ELM_thickness_left	BLD.CD34.CC	0.0507392	0.168439	0.0351295	3.3197	0.692355	0.00122692	1.47e-08	5.73e-08	0.257025
INL_ELM_thickness_central_subfield_left	SKIN.PEN.FRSK.FIB.01	0.0564604	0.279758	0.0665837	4.95495	1.1793	0.00122697	6.22e-08	5.57e-08	1.11741
overall_macular_thickness_right	GI.STMC.GAST	0.0276865	0.177991	0.0460161	6.42881	1.66204	0.00123033	1.22e-07	1.05e-07	1.15786
GCIPL_thickness_right	BLD.MOB.CD34.PC.M	0.0587226	0.225141	0.0499362	3.83399	0.850375	0.00123429	4.5e-08	4.37e-08	1.03004
ELM_ISOS_thickness_inner_subfield_right	VAS.HUVEC	0.0458945	0.222038	0.0539914	4.83802	1.17643	0.00124323	2.17e-08	5.37e-08	0.403447
INL_RPE_thickness_right	BLD.CD19.CPC	0.0392341	0.153693	0.0344079	3.91732	0.876989	0.0012445	4.18e-08	7.03e-08	0.594828
INL_RPE_thickness_inner_subfield_left	ESDR.CD56.MESO	0.0433225	0.213964	0.0532281	4.93888	1.22865	0.0012449	6.31e-08	7.36e-08	0.857026
INL_ELM_thickness_central_subfield_right	BLD.CD19.PPC	0.0468775	0.203636	0.047956	4.34401	1.02301	0.00124558	-8e-09	3.75e-08	-0.213404
INL_ELM_thickness_outer_subfield_right	BLD.CD4.CD25M.CD45RA.NPC	0.0420067	0.130247	0.0282644	3.10063	0.672853	0.00125149	-6.64e-08	5.17e-08	-1.28442
INL_ELM_thickness_inner_subfield_right	ESC.H9	0.0290774	0.236626	0.0636553	8.13779	2.18917	0.00125177	1.54e-07	1.15e-07	1.34483
INL_RPE_thickness_central_subfield_right	BLD.CD3.CPC	0.0381475	0.209466	0.053946	5.49095	1.41414	0.00125295	7.17e-08	4.49e-08	1.59918
overall_average_retinal_pigment_epithelium_thickness_left	SKIN.PEN.FRSK.MEL.03	0.0536019	0.401377	0.109314	7.48812	2.03936	0.00125705	1.12e-07	4.47e-08	2.50905
overall_macular_thickness_left	FAT.ADIP.DR.MSC	0.0779216	0.2781	0.0614938	3.56897	0.789175	0.0012598	5.35e-09	5.14e-08	0.104149
mean_of_vertical_disc_diameter_left	BRN.SUB.NIG	0.0447252	0.195322	0.0461576	4.36716	1.03203	0.00126087	-5.27e-08	4.5e-08	-1.16962
ISOS_RPE_thickness_left	MUS.HSMMT	0.045738	0.323925	0.0832289	7.08218	1.81969	0.00126107	1.65e-07	7.58e-08	2.18356
INL_thickness_left	PLCNT.AMN	0.0302755	0.15346	0.0366235	5.06878	1.20967	0.0012686	7.55e-08	7.26e-08	1.04007
ELM_ISOS_thickness_left	BLD.GM12878	0.051894	0.291254	0.0624911	5.61247	1.20421	0.00127154	5.12e-08	4.65e-08	1.10166
INL_RPE_thickness_inner_subfield_right	SKIN.NHDFAD	0.0575411	0.230662	0.0531882	4.00866	0.924352	0.00127558	2.64e-08	6.02e-08	0.439226
INL_RPE_thickness_inner_subfield_left	BRST.HMEC	0.0561025	0.234124	0.0546842	4.17315	0.97472	0.00127828	3.77e-08	6.97e-08	0.540835
VCDR_left	BRN.ANT.CAUD	0.0458656	0.223435	0.0543834	4.87152	1.18571	0.00127838	-3.46e-08	5.36e-08	-0.644948
mean_of_vertical_disc_diameter_left	SKIN.PEN.FRSK.KER.03	0.054655	0.253283	0.0645382	4.63422	1.18083	0.00127926	9.86e-10	5.04e-08	0.019551
INL_ELM_thickness_right	ESDR.CD184.ENDO	0.0456901	0.234157	0.0574066	5.12489	1.25643	0.00128441	7.53e-08	8.02e-08	0.939188
INL_ELM_thickness_outer_subfield_left	BLD.MOB.CD34.PC.M	0.0587226	0.170336	0.0339936	2.90069	0.578885	0.00129189	-7.78e-09	4.77e-08	-0.162957
INL_ELM_thickness_outer_subfield_right	PLCNT.AMN	0.0302755	0.167085	0.0417609	5.51881	1.37936	0.00129472	7.67e-08	8.95e-08	0.85702
ELM_ISOS_thickness_central_subfield_right	SKIN.PEN.FRSK.MEL.03	0.0536019	0.374176	0.0999087	6.98064	1.8639	0.00129743	9.41e-08	5.24e-08	1.79536
Disc_diameter_trans_left	GI.RECT.SM.MUS	0.0362574	0.177741	0.0418207	4.90219	1.15344	0.00130378	-2.56e-08	6.89e-08	-0.371994
ELM_ISOS_thickness_left	ESDR.CD56.MESO	0.0433225	0.257153	0.0624554	5.93579	1.44164	0.00130838	2.56e-08	5.05e-08	0.507364
INL_RPE_thickness_outer_subfield_left	BLD.CD4.CD25M.TPC	0.045205	0.132505	0.027684	2.93119	0.61241	0.0013128	-8.12e-08	4.9e-08	-1.65739
ELM_ISOS_thickness_central_subfield_right	BRN.DL.PRFRNTL.CRTX	0.0348458	0.255711	0.0697076	7.33837	2.00046	0.00131659	7.66e-08	6.68e-08	1.14687
INL_RPE_thickness_inner_subfield_right	BRN.FET.F	0.0299178	0.188856	0.0489866	6.31249	1.63737	0.00132	1.57e-07	9.94e-08	1.58089
INL_ELM_thickness_inner_subfield_right	GI.CLN.SM.MUS	0.044972	0.203546	0.0507453	4.52605	1.12838	0.00132301	-6.42e-08	6.14e-08	-1.04696
INL_RPE_thickness_outer_subfield_left	IPSC.20B	0.0414963	0.199207	0.0490007	4.8006	1.18085	0.00132608	1.04e-07	8.8e-08	1.1872
INL_ELM_thickness_central_subfield_right	BLD.CD4.CD25I.CD127.TMEMPC	0.025669	0.17187	0.0460604	6.69561	1.7944	0.0013428	5.48e-09	6.19e-08	0.0884795
GCIPL_thickness_right	ESC.HUES48	0.0482201	0.223728	0.0566482	4.63972	1.17478	0.00134335	4.82e-08	5.32e-08	0.90669
ISOS_RPE_thickness_central_subfield_right	GI.RECT.MUC.31	0.0398838	0.356063	0.106682	8.92752	2.67482	0.00134432	1.33e-07	5.66e-08	2.35605
INL_ELM_thickness_left	PLCNT.FET	0.0528641	0.220827	0.050886	4.17727	0.962582	0.00135021	6.29e-08	7.16e-08	0.878245
ELM_ISOS_thickness_right	BRN.GRM.MTRX	0.0341442	0.237512	0.0605539	6.95614	1.77347	0.00135627	1.25e-07	5.38e-08	2.32505
ELM_ISOS_thickness_outer_subfield_left	PLCNT.AMN	0.0302755	0.211401	0.0521066	6.98257	1.72108	0.00136284	5.46e-08	4.77e-08	1.14473
ELM_ISOS_thickness_outer_subfield_left	GI.DUO.SM.MUS	0.032101	0.214407	0.0682293	6.67914	2.12545	0.00136323	4.3e-08	6.53e-08	0.659168
INL_ELM_thickness_inner_subfield_left	BONE.OSTEO	0.0544905	0.263244	0.0606407	4.83101	1.11287	0.00136536	3.88e-08	7.21e-08	0.537765
overall_macular_thickness_left	GI.ESO	0.0304932	0.138437	0.0336759	4.53992	1.10437	0.00137502	-2.2e-09	7.61e-08	-0.0288581
INL_thickness_right	BLD.CD4.CD25M.IL17M.PL.TPC	0.0489451	0.144604	0.028957	2.95441	0.591621	0.00137592	-8.96e-08	4.07e-08	-2.20124
INL_RPE_thickness_outer_subfield_right	GI.CLN.MUC	0.0241697	0.126492	0.0318378	5.23351	1.31726	0.00137703	3.84e-08	1.21e-07	0.317505
GCIPL_thickness_right	ESC.HUES64	0.0462913	0.231355	0.0612129	4.99781	1.32234	0.00137884	6.6e-08	6.28e-08	1.05223
INL_ELM_thickness_right	PLCNT.AMN	0.0302755	0.16062	0.040158	5.30529	1.32642	0.00138254	4.58e-08	8.25e-08	0.554354
ELM_ISOS_thickness_left	ESC.H1	0.0406753	0.281997	0.0710493	6.93289	1.74674	0.00138914	6.27e-08	5.94e-08	1.05574
INL_RPE_thickness_right	ESDR.H1.BMP4.TROP	0.0446968	0.176768	0.0410556	3.95482	0.918535	0.00139067	2.26e-08	6.94e-08	0.325326
ELM_ISOS_thickness_left	MUS.HSMM	0.0460003	0.270253	0.0778874	5.87503	1.6932	0.00139134	4.22e-08	5.57e-08	0.757112
INL_RPE_thickness_central_subfield_right	BLD.CD4.MPC	0.0433718	0.203	0.0513407	4.68045	1.18374	0.00139154	3.63e-08	3.85e-08	0.941678
INL_thickness_right	IPSC.DF.6.9	0.0253543	0.167763	0.0426341	6.61672	1.68153	0.0013949	1e-07	1.09e-07	0.915769
INL_RPE_thickness_outer_subfield_left	KID.FET	0.0277039	0.164862	0.0435217	5.95086	1.57096	0.00139733	1.54e-07	1.08e-07	1.4295
INL_RPE_thickness_right	GI.STMC.MUS	0.0405907	0.158488	0.0367654	3.90453	0.905758	0.00140385	-4.09e-08	7.38e-08	-0.553984
INL_RPE_thickness_inner_subfield_right	BLD.CD19.CPC	0.0392341	0.163525	0.0382292	4.16794	0.974386	0.00140678	5.66e-08	6.28e-08	0.90062
ELM_ISOS_thickness_inner_subfield_left	IPSC.DF.6.9	0.0253543	0.239434	0.0630711	9.4435	2.48758	0.0014101	2.13e-07	1.17e-07	1.82655
ELM_ISOS_thickness_central_subfield_left	GI.CLN.SM.MUS	0.044972	0.261962	0.0787247	5.825	1.75053	0.00141033	4.43e-08	4.63e-08	0.957104
mean_of_vertical_disc_diameter_left	BRN.HIPP.MID	0.050066	0.209341	0.0489763	4.18131	0.978235	0.00141383	-6.05e-08	4.48e-08	-1.35024
INL_RPE_thickness_outer_subfield_right	BLD.CD3.CPC	0.0381475	0.127525	0.0283953	3.34295	0.744356	0.00141779	-2.39e-08	5.4e-08	-0.442015
ELM_ISOS_thickness_outer_subfield_right	HRT.VNT.R	0.040559	0.263165	0.071759	6.48843	1.76925	0.00142201	1.12e-07	5.73e-08	1.94592
INL_ELM_thickness_central_subfield_left	ESDR.CD56.MESO	0.0433225	0.255341	0.0651651	5.89396	1.50419	0.00142464	8.37e-08	5.72e-08	1.46316
RNFL_thickness_right	ESDR.H9.NEUR	0.0465053	0.281302	0.0753454	6.04882	1.62015	0.00142693	1.32e-07	5.03e-08	2.62735
INL_RPE_thickness_outer_subfield_right	IPSC.18	0.0470791	0.199305	0.0482052	4.2334	1.02392	0.00142928	5.2e-08	7.89e-08	0.658578
INL_RPE_thickness_inner_subfield_left	VAS.HUVEC	0.0458945	0.223652	0.0549966	4.87319	1.19833	0.00143048	7.09e-08	8.12e-08	0.87308
GCIPL_thickness_left	BLD.MOB.CD34.PC.F	0.0544628	0.216926	0.0492893	3.98301	0.905008	0.00143192	6.05e-08	4.38e-08	1.38129
overall_macular_thickness_right	GI.ESO	0.0304932	0.142936	0.0350384	4.68746	1.14906	0.00143241	2.22e-09	8.13e-08	0.0273209
INL_ELM_thickness_central_subfield_right	ESC.H9	0.0290774	0.262437	0.074053	9.02548	2.54675	0.00143262	9.47e-08	8.55e-08	1.10766
ELM_ISOS_thickness_inner_subfield_right	SKIN.PEN.FRSK.MEL.01	0.0338795	0.180454	0.0443537	5.32634	1.30916	0.00143322	3.69e-08	5.49e-08	0.67247
INL_ELM_thickness_right	ESDR.H1.BMP4.TROP	0.0446968	0.182799	0.0430404	4.08974	0.962942	0.00143454	9.24e-09	6.26e-08	0.147688
ELM_ISOS_thickness_central_subfield_left	ESDR.H9.NEUR	0.0465053	0.344885	0.0913479	7.41604	1.96425	0.00143525	9.93e-08	4.93e-08	2.01521
INL_ELM_thickness_outer_subfield_right	ESDR.H1.BMP4.MESO	0.0263834	0.166633	0.0446995	6.31581	1.69423	0.00143619	1.26e-07	9.98e-08	1.26098
overall_macular_thickness_left	BLD.MOB.CD34.PC.M	0.0587226	0.188165	0.0389483	3.2043	0.663259	0.0014444	-1.68e-08	4.7e-08	-0.357161
INL_thickness_right	ESC.HUES48	0.0482201	0.22032	0.0531015	4.56905	1.10123	0.00144998	1.87e-08	7.05e-08	0.265685
INL_thickness_right	VAS.AOR	0.0205767	0.133132	0.0379982	6.47001	1.84666	0.00145457	3.55e-08	1.07e-07	0.330998
ELM_ISOS_thickness_left	BLD.CD4.CD25I.CD127.TMEMPC	0.025669	0.16925	0.0469757	6.59355	1.83005	0.00145532	-1.36e-09	5.49e-08	-0.0247784
INL_ELM_thickness_central_subfield_left	BLD.CD34.CC	0.0507392	0.272865	0.0657421	5.3778	1.29568	0.00145706	1.2e-07	6.09e-08	1.96188
ELM_ISOS_thickness_left	PLCNT.FET	0.0528641	0.237588	0.0566179	4.49432	1.07101	0.00145715	-5.72e-09	4.21e-08	-0.135748
ISOS_RPE_thickness_inner_subfield_left	ESC.H1	0.0406753	0.321176	0.0866003	7.89611	2.12907	0.00145756	1.44e-07	7.76e-08	1.85326
INL_ELM_thickness_central_subfield_right	LIV.HEPG2.CNCR	0.0621054	0.264852	0.0605057	4.26455	0.974242	0.00145802	3.08e-08	4.28e-08	0.719469
INL_RPE_thickness_left	MUS.LEG.FET	0.0617096	0.214341	0.0473118	3.47339	0.766685	0.00146047	-3.57e-09	6.61e-08	-0.0539539
INL_RPE_thickness_inner_subfield_left	FAT.MSC.DR.ADIP	0.0636082	0.26211	0.0618882	4.1207	0.97296	0.00146062	2.05e-08	6.29e-08	0.326412
INL_ELM_thickness_inner_subfield_left	GI.S.INT	0.0205286	0.164134	0.0452045	7.99537	2.20202	0.00146064	1.93e-07	1.23e-07	1.5687
INL_ELM_thickness_outer_subfield_right	BLD.CD3.CPC	0.0381475	0.132133	0.0297438	3.46373	0.779705	0.00146319	-5.13e-08	5.36e-08	-0.956845
ELM_ISOS_thickness_central_subfield_right	SKIN.PEN.FRSK.MEL.01	0.0338795	0.282615	0.0776252	8.34177	2.29122	0.0014682	1.18e-07	7.12e-08	1.65958
overall_macular_thickness_right	FAT.ADIP.DR.MSC	0.0779216	0.270447	0.058947	3.47076	0.756491	0.00148871	-1.62e-08	5.14e-08	-0.315865
ELM_ISOS_thickness_left	GI.S.INT.FET	0.0484791	0.221708	0.0511181	4.57328	1.05444	0.00149255	-3.21e-09	3.52e-08	-0.0911741
VCDR_regressed_left	BRN.HIPP.MID	0.050066	0.21547	0.0509798	4.30372	1.01825	0.00150514	-5.65e-08	4.59e-08	-1.23101
ELM_ISOS_thickness_outer_subfield_left	THYM.FET	0.0445929	0.203631	0.050336	4.56645	1.12879	0.00151074	1.69e-08	3.19e-08	0.528961
ELM_ISOS_thickness_right	SKIN.PEN.FRSK.FIB.01	0.0564604	0.264717	0.0677871	4.68854	1.20061	0.00151282	7.39e-08	4.29e-08	1.7209
ELM_ISOS_thickness_outer_subfield_left	IPSC.18	0.0470791	0.317259	0.0828829	6.73884	1.7605	0.00151294	6.19e-08	4.92e-08	1.25946
INL_RPE_thickness_inner_subfield_left	ESC.HUES48	0.0482201	0.242829	0.0617853	5.03584	1.28132	0.00151567	1.02e-07	7.9e-08	1.29655
INL_RPE_thickness_inner_subfield_right	BLD.CD4.NPC	0.0386112	0.149481	0.035554	3.87145	0.920821	0.00151966	3.23e-08	5.48e-08	0.588111
INL_ELM_thickness_right	BLD.GM12878	0.051894	0.167894	0.0360984	3.23532	0.695618	0.00152017	-3.57e-08	5.87e-08	-0.608471
INL_RPE_thickness_right	FAT.MSC.DR.ADIP	0.0636082	0.240184	0.0568308	3.77599	0.893451	0.00152285	1.65e-08	7.1e-08	0.231635
ELM_ISOS_thickness_outer_subfield_left	IPSC.20B	0.0414963	0.331151	0.090417	7.98024	2.17892	0.00152372	9.76e-08	6.22e-08	1.57056
INL_RPE_thickness_outer_subfield_left	BLD.CD4.CD25M.CD45RO.MPC	0.0377807	0.119236	0.0261064	3.156	0.690999	0.00152978	-5.36e-08	5.25e-08	-1.02182
INL_RPE_thickness_outer_subfield_right	BLD.CD4.MPC	0.0433718	0.127114	0.0273566	2.93081	0.630747	0.00154468	-5.31e-08	5.27e-08	-1.00726
INL_RPE_thickness_inner_subfield_right	BLD.CD8.NPC	0.0400214	0.146427	0.0343241	3.65872	0.857643	0.00154514	-5.72e-09	5.1e-08	-0.112215
ELM_ISOS_thickness_inner_subfield_left	MUS.SAT	0.0556152	0.224092	0.0569224	4.02934	1.0235	0.00154601	-1.95e-08	5.15e-08	-0.378965
INL_RPE_thickness_right	ESDR.CD184.ENDO	0.0456901	0.214481	0.0531399	4.69426	1.16305	0.0015478	9.46e-08	7.98e-08	1.18667
mean_of_vertical_disc_diameter_left	LIV.ADLT	0.0526179	0.241121	0.0585987	4.58249	1.11367	0.00155075	1.12e-08	4.57e-08	0.244397
ISOS_RPE_thickness_outer_subfield_left	MUS.HSMMT	0.045738	0.318696	0.0836211	6.96785	1.82826	0.00155211	1.57e-07	7.5e-08	2.08935
INL_RPE_thickness_right	IPSC.DF.19.11	0.0485486	0.190471	0.0427229	3.9233	0.880002	0.00156136	-2.65e-09	7.24e-08	-0.0366456
ELM_ISOS_thickness_right	GI.STMC.MUS	0.0405907	0.203153	0.0548642	5.00491	1.35164	0.00156592	5.71e-08	4.81e-08	1.18611
INL_RPE_thickness_outer_subfield_right	BLD.CD4.CD25M.CD45RO.MPC	0.0377807	0.119654	0.0265589	3.16705	0.702975	0.00157056	-3.83e-08	5.54e-08	-0.691154
INL_RPE_thickness_outer_subfield_left	BLD.CD19.CPC	0.0392341	0.152349	0.0343705	3.88308	0.876034	0.00157647	3.84e-08	6.86e-08	0.559356
mean_of_vertical_disc_diameter_left	GI.DUO.MUC	0.0425678	0.225512	0.0549828	5.29771	1.29165	0.00157653	6.77e-09	6.44e-08	0.105067
ELM_ISOS_thickness_left	GI.CLN.MUC	0.0241697	0.184196	0.0570211	7.62096	2.3592	0.00157964	8.75e-09	8.86e-08	0.0987335
INL_ELM_thickness_outer_subfield_left	HRT.VNT.R	0.040559	0.167628	0.0395585	4.13293	0.975331	0.00158304	1.82e-08	7.7e-08	0.236138
INL_RPE_thickness_inner_subfield_right	GI.RECT.MUC.31	0.0398838	0.161069	0.0383834	4.03845	0.962383	0.0015842	-6.42e-09	6.17e-08	-0.103985
ISOS_RPE_thickness_central_subfield_left	STRM.CHON.MRW.DR.MSC	0.0599479	0.369299	0.0994641	6.16033	1.65918	0.00158526	1.25e-07	4.71e-08	2.66472
INL_RPE_thickness_right	LNG.IMR90	0.0547135	0.195681	0.044617	3.57647	0.815465	0.00158683	-1.95e-08	6.82e-08	-0.286737
ELM_ISOS_thickness_left	IPSC.DF.6.9	0.0253543	0.237519	0.0623137	9.36799	2.45771	0.00159269	9.51e-08	8.47e-08	1.12255
INL_ELM_thickness_left	LNG.NHLF	0.0416617	0.200264	0.0497475	4.80691	1.19408	0.00159444	8.25e-08	8.65e-08	0.954117
INL_ELM_thickness_central_subfield_left	LNG.FET	0.0504451	0.256159	0.0647417	5.07797	1.28341	0.0015951	6.03e-08	5.19e-08	1.16283
INL_ELM_thickness_right	BLD.CD4.CD25.CD127M.TREGPC	0.0308776	0.117623	0.0273878	3.80935	0.886979	0.00159789	-4.3e-08	7.33e-08	-0.586392
INL_RPE_thickness_inner_subfield_left	ESC.4STAR	0.0491152	0.234897	0.0595623	4.78258	1.21271	0.0016	7.63e-08	7.99e-08	0.954516
Disc_diameter_trans_left	HRT.ATR.R	0.0395925	0.19957	0.0474132	5.0406	1.19753	0.00160467	-1.51e-08	6.87e-08	-0.219556
GCIPL_thickness_right	GI.DUO.MUC	0.0425678	0.208855	0.0529474	4.90642	1.24384	0.00160505	5.72e-08	7.61e-08	0.751027
ELM_ISOS_thickness_outer_subfield_right	HRT.FET	0.0613111	0.287016	0.0747824	4.68131	1.21972	0.00160652	6.88e-08	3.16e-08	2.17776
Disc_diameter_trans_left	IPSC.20B	0.0414963	0.209762	0.0527417	5.05495	1.271	0.00160747	5.75e-08	6.87e-08	0.836671
ELM_ISOS_thickness_central_subfield_left	PANC.ISLT	0.0265839	0.25879	0.0835262	9.73486	3.14199	0.00161358	1.27e-07	6.88e-08	1.83934
INL_RPE_thickness_inner_subfield_right	BRN.GRM.MTRX	0.0341442	0.181065	0.0476621	5.30296	1.39591	0.00162235	1.04e-07	7.81e-08	1.33727
ELM_ISOS_thickness_central_subfield_left	MUS.SKLT.F	0.0542768	0.238096	0.0650023	4.38669	1.19761	0.00162378	6.42e-09	3.42e-08	0.187528
INL_RPE_thickness_left	GI.RECT.MUC.31	0.0398838	0.148296	0.0346697	3.7182	0.86927	0.00162966	-3.3e-08	6.86e-08	-0.480482
INL_RPE_thickness_right	GI.ESO	0.0304932	0.146584	0.0369828	4.80711	1.21282	0.00162971	1.7e-08	1.07e-07	0.158545
INL_ELM_thickness_inner_subfield_left	ESC.HUES48	0.0482201	0.238207	0.0603713	4.94	1.252	0.00163261	5.42e-08	8.07e-08	0.671501
INL_ELM_thickness_central_subfield_left	FAT.ADIP.DR.MSC	0.0779216	0.322154	0.0742861	4.13433	0.953343	0.00163868	2.67e-08	4.32e-08	0.618823
ELM_ISOS_thickness_inner_subfield_right	BLD.CD34.CC	0.0507392	0.188989	0.0433219	3.72471	0.853814	0.00164008	-1.7e-08	4.6e-08	-0.369548
ELM_ISOS_thickness_left	BLD.CD4.CD25.CD127M.TREGPC	0.0308776	0.167282	0.0465732	5.41757	1.50832	0.00164933	7.14e-09	4.81e-08	0.148362
INL_RPE_thickness_outer_subfield_right	SKIN.PEN.FRSK.FIB.02	0.0410348	0.189766	0.0474518	4.62452	1.15638	0.00166154	6.46e-08	9.79e-08	0.659473
INL_ELM_thickness_outer_subfield_left	LNG.A549.ETOH002.CNCR	0.0498951	0.195782	0.0449825	3.92388	0.901543	0.00166591	6.59e-08	5.93e-08	1.11236
INL_ELM_thickness_inner_subfield_right	MUS.LEG.FET	0.0617096	0.219537	0.0509015	3.55758	0.824856	0.00167639	-7.35e-08	5.22e-08	-1.40723
INL_ELM_thickness_outer_subfield_right	VAS.AOR	0.0205767	0.133699	0.0360155	6.49757	1.7503	0.00167886	8.87e-08	1.05e-07	0.848066
INL_thickness_right	MUS.TRNK.FET	0.0385827	0.138333	0.0331594	3.58535	0.859437	0.00167983	-5.09e-08	5.99e-08	-0.849608
ELM_ISOS_thickness_inner_subfield_right	BLD.CD14.PC	0.0519364	0.201129	0.0479017	3.8726	0.922315	0.00168347	3.38e-08	4.47e-08	0.756668
overall_macular_thickness_left	OVRY	0.0391008	0.188536	0.046798	4.82179	1.19685	0.00168747	2.94e-08	7.25e-08	0.405925
mean_of_vertical_disc_diameter_left	ESDR.H1.BMP4.TROP	0.0446968	0.269149	0.0655988	6.02166	1.46764	0.00169201	7.23e-08	6.77e-08	1.06751
INL_RPE_thickness_outer_subfield_right	IPSC.DF.19.11	0.0485486	0.193442	0.0436414	3.9845	0.898921	0.00170052	1.84e-09	7.26e-08	0.0253889
INL_RPE_thickness_outer_subfield_left	SPLN	0.0389124	0.159001	0.0371053	4.08614	0.953561	0.0017017	-1.14e-08	8.51e-08	-0.134324
INL_RPE_thickness_inner_subfield_left	ESDR.H1.BMP4.TROP	0.0446968	0.180534	0.0441871	4.03909	0.988596	0.0017021	1.91e-08	5.91e-08	0.323252
ELM_ISOS_thickness_inner_subfield_left	PLCNT.FET	0.0528641	0.201763	0.0432771	3.81664	0.818649	0.00170267	-4.81e-08	4.08e-08	-1.17789
INL_ELM_thickness_inner_subfield_right	SKIN.PEN.FRSK.MEL.01	0.0338795	0.188648	0.0492553	5.56822	1.45384	0.00170342	-5.26e-10	7.38e-08	-0.00712923
INL_ELM_thickness_right	BLD.CD56.PC	0.0422826	0.139083	0.0315427	3.28937	0.745996	0.00170369	-5.52e-08	6.13e-08	-0.901292
GCIPL_thickness_right	SKIN.PEN.FRSK.MEL.03	0.0536019	0.228581	0.057388	4.26442	1.07063	0.00170928	4.12e-08	4.8e-08	0.859584
INL_ELM_thickness_central_subfield_right	IPSC.18	0.0470791	0.257929	0.069978	5.47863	1.48639	0.00170956	1.18e-08	5.41e-08	0.218211
overall_macular_thickness_right	LNG	0.0332786	0.180212	0.0462016	5.41526	1.38833	0.00171589	6.65e-08	1.12e-07	0.592831
INL_ELM_thickness_right	MUS.TRNK.FET	0.0385827	0.156959	0.0378603	4.06811	0.981276	0.00172258	-4.49e-08	6.68e-08	-0.671824
ELM_ISOS_thickness_outer_subfield_right	MUS.PSOAS	0.0329118	0.276383	0.0852374	8.39768	2.58987	0.00172784	1.47e-07	7.27e-08	2.02521
INL_RPE_thickness_right	GI.STMC.GAST	0.0276865	0.136993	0.0357932	4.948	1.2928	0.00172861	1.55e-08	1.03e-07	0.151019
INL_ELM_thickness_left	LNG.IMR90	0.0547135	0.223455	0.0525883	4.08409	0.961158	0.00173233	4.35e-08	7.09e-08	0.612482
ELM_ISOS_thickness_inner_subfield_left	THYM	0.0268137	0.131253	0.032882	4.895	1.22631	0.00173812	-2.57e-09	4.92e-08	-0.0522699
mean_of_vertical_disc_diameter_left	BRN.ANT.CAUD	0.0458656	0.216325	0.0525434	4.71649	1.14559	0.00173865	-5.43e-08	5.5e-08	-0.987961
ELM_ISOS_thickness_left	FAT.ADIP.DR.MSC	0.0779216	0.338031	0.0880643	4.33809	1.13017	0.00174531	2e-08	4.16e-08	0.480937
mean_of_vertical_disc_diameter_left	ESDR.H1.NEUR.PROG	0.0284527	0.210484	0.0582177	7.39766	2.04612	0.00174624	8.27e-08	8.56e-08	0.965205
Disc_diameter_trans_left	ESC.4STAR	0.0491152	0.213488	0.0520437	4.34669	1.05963	0.00175881	1.55e-08	6.66e-08	0.232252
ELM_ISOS_thickness_central_subfield_right	BLD.CD4.CD25M.IL17M.PL.TPC	0.0489451	0.273504	0.0744423	5.58798	1.52094	0.00175888	4.01e-08	4.68e-08	0.856702
INL_ELM_thickness_central_subfield_right	ESDR.H1.BMP4.MESO	0.0263834	0.226542	0.0649285	8.58654	2.46096	0.00176769	8.94e-08	7.85e-08	1.13979
INL_ELM_thickness_outer_subfield_right	GI.S.INT	0.0205286	0.137675	0.0385492	6.70649	1.87782	0.00176825	1.2e-07	1.2e-07	1.00743
INL_RPE_thickness_central_subfield_right	GI.STMC.MUC	0.0423776	0.211773	0.0532178	4.99728	1.2558	0.00176902	3.74e-08	4.66e-08	0.802558
ELM_ISOS_thickness_inner_subfield_right	BLD.CD34.PC	0.0412284	0.18166	0.0448619	4.40618	1.08813	0.00177702	-4.75e-09	5.47e-08	-0.0868974
ELM_ISOS_thickness_central_subfield_left	BRN.GANGEM.DR.NRSPHR	0.0411109	0.30033	0.0882432	7.30536	2.14646	0.0017811	9.05e-08	5.41e-08	1.67205
Disc_diameter_trans_left	ESC.HUES6	0.052291	0.234907	0.0575368	4.4923	1.10032	0.00178276	1.42e-08	6.69e-08	0.212391
INL_ELM_thickness_central_subfield_left	HRT.FET	0.0613111	0.221758	0.0534051	3.61694	0.871051	0.00178883	8.31e-10	3.32e-08	0.0250348
GCIPL_thickness_right	ESC.H9	0.0290774	0.192795	0.0515086	6.6304	1.77143	0.00178917	1.2e-07	7.87e-08	1.53072
INL_thickness_right	BLD.MOB.CD34.PC.M	0.0587226	0.188696	0.0403036	3.21334	0.686339	0.00179735	-4.16e-08	4.89e-08	-0.85027
[truncated: 3,844 more rows]

## Sheet: Brain_cell_type
Supplementary Data 10. LDSC partitioned heritability enrichment analysis for regulatory elements of major brain cell types (glia and neuron).
Traits	Cell_Type	Prop._SNPs	Prop._h2	Prop._h2_std_error	Enrichment	Enrichment_std_error	Enrichment_p	Coefficient	Coefficient_std_error	Coefficient_z.score
overall_macular_thickness_left	MDT_glia	0.00943239	0.202932	0.0420746	21.5143	4.46065	2.09931e-05	1.00056e-06	2.90411e-07	3.44532
overall_macular_thickness_right	MDT_glia	0.00943239	0.186513	0.0395065	19.7737	4.18839	2.62843e-05	8.83692e-07	2.73991e-07	3.22526
INL_ELM_thickness_central_subfield_right	MDT_glia	0.00943239	0.218563	0.0500325	23.1716	5.30433	4.67331e-05	5.93277e-07	1.80704e-07	3.28314
INL_ELM_thickness_inner_subfield_right	MDT_glia	0.00943239	0.146655	0.0347849	15.548	3.68782	7.79682e-05	5.2189e-07	2.04018e-07	2.55806
INL_ELM_thickness_central_subfield_right	DLPFC_glia	0.00677454	0.191948	0.0469063	28.3338	6.92391	7.9799e-05	7.65484e-07	2.3272e-07	3.2893
INL_ELM_thickness_central_subfield_right	HIPP_glia	0.00792664	0.203697	0.0511998	25.6978	6.45921	9.44357e-05	6.68319e-07	2.07552e-07	3.22
INL_ELM_thickness_right	MDT_glia	0.00943239	0.14608	0.0345121	15.487	3.65889	0.000107622	6.8314e-07	2.40605e-07	2.83926
GCIPL_thickness_right	MDT_glia	0.00943239	0.188027	0.0452989	19.9342	4.80248	0.00011599	6.45463e-07	2.189e-07	2.94866
INL_ELM_thickness_central_subfield_right	ACC_glia	0.00628641	0.184989	0.0469564	29.4269	7.46952	0.000122867	7.91728e-07	2.38265e-07	3.32288
INL_ELM_thickness_central_subfield_right	OFC_glia	0.00697415	0.183375	0.0455283	26.2936	6.52815	0.000136724	6.79792e-07	2.1626e-07	3.1434
INL_ELM_thickness_central_subfield_right	ITC_glia	0.00616138	0.177949	0.0457151	28.8814	7.41963	0.000141401	7.64126e-07	2.42569e-07	3.15014
INL_ELM_thickness_central_subfield_right	PVC_glia	0.00767185	0.208427	0.0523668	27.1678	6.82584	0.000146703	7.14493e-07	2.30867e-07	3.09483
INL_ELM_thickness_inner_subfield_left	MDT_glia	0.00943239	0.145623	0.0360711	15.4386	3.82418	0.000153795	5.98138e-07	2.19172e-07	2.72908
INL_thickness_right	OFC_glia	0.00697415	0.173801	0.0436553	24.9207	6.25959	0.000154978	1.12441e-06	3.7396e-07	3.00677
INL_ELM_thickness_central_subfield_right	PMC_glia	0.00699204	0.195659	0.0504218	27.983	7.21132	0.00015596	7.43318e-07	2.31295e-07	3.21372
INL_thickness_right	MDT_glia	0.00943239	0.193994	0.0480227	20.5668	5.09126	0.000179219	9.21489e-07	3.15101e-07	2.92443
INL_thickness_right	PUT_glia	0.00816303	0.173978	0.0439159	21.3129	5.37985	0.000200431	9.36347e-07	3.22819e-07	2.90054
INL_ELM_thickness_central_subfield_right	PUT_glia	0.00816303	0.182614	0.0474509	22.3708	5.8129	0.000233978	5.48565e-07	1.8589e-07	2.95101
INL_thickness_right	PVC_glia	0.00767185	0.163721	0.0423808	21.3405	5.52419	0.000256263	9.20217e-07	3.43069e-07	2.6823
INL_thickness_right	HIPP_glia	0.00792664	0.170479	0.0442139	21.5071	5.57788	0.000273365	9.26605e-07	3.35573e-07	2.76126
INL_ELM_thickness_inner_subfield_right	ITC_glia	0.00616138	0.131333	0.0351654	21.3156	5.7074	0.000297063	8.00054e-07	3.15855e-07	2.53298
INL_ELM_thickness_inner_subfield_right	ACC_glia	0.00628641	0.130704	0.0351602	20.7915	5.59305	0.000310219	7.80636e-07	2.93814e-07	2.65691
INL_ELM_thickness_outer_subfield_right	MDT_glia	0.00943239	0.140316	0.0353403	14.876	3.7467	0.000323622	6.25196e-07	2.42656e-07	2.57647
INL_ELM_thickness_inner_subfield_right	PUT_glia	0.00816303	0.137817	0.0363332	16.883	4.45094	0.000327322	5.82527e-07	2.41997e-07	2.40716
overall_macular_thickness_left	PUT_glia	0.00816303	0.161807	0.0416583	19.8219	5.10328	0.000334795	8.64868e-07	3.17344e-07	2.72534
INL_ELM_thickness_central_subfield_right	AMY_glia	0.00471181	0.150695	0.0408556	31.9824	8.6709	0.000344695	8.43164e-07	2.83801e-07	2.97097
GCIPL_thickness_left	MDT_glia	0.00943239	0.185419	0.0457093	19.6577	4.84599	0.000348338	6.72404e-07	2.20986e-07	3.04274
GCIPL_thickness_right	PUT_glia	0.00816303	0.161909	0.0434359	19.8344	5.32105	0.000384044	6.20221e-07	2.34606e-07	2.64367
overall_macular_thickness_left	STC_glia	0.0067246	0.151021	0.0397213	22.458	5.90687	0.000453043	1.0076e-06	3.75972e-07	2.68
overall_macular_thickness_right	PUT_glia	0.00816303	0.14839	0.0401161	18.1783	4.91437	0.000500871	7.47497e-07	3.08422e-07	2.42362
INL_ELM_thickness_inner_subfield_right	STC_glia	0.0067246	0.139955	0.0381108	20.8124	5.66737	0.000506074	7.85564e-07	3.22924e-07	2.43266
INL_ELM_thickness_inner_subfield_right	DLPFC_glia	0.00677454	0.131543	0.0357886	19.4173	5.28281	0.000528108	7.15948e-07	2.96495e-07	2.41471
INL_ELM_thickness_inner_subfield_right	HIPP_glia	0.00792664	0.139803	0.0393323	17.6371	4.96204	0.000559157	6.18704e-07	2.69948e-07	2.29194
INL_thickness_right	PMC_glia	0.00699204	0.153195	0.0423529	21.9099	6.05731	0.000632369	9.46548e-07	3.67303e-07	2.57702
INL_ELM_thickness_inner_subfield_left	ACC_glia	0.00628641	0.120545	0.0345655	19.1754	5.49845	0.000663221	7.77908e-07	3.0349e-07	2.56321
INL_ELM_thickness_central_subfield_right	VLPFC_glia	0.00690767	0.179604	0.0507294	26.0006	7.34391	0.000695761	6.63733e-07	2.4187e-07	2.74417
INL_ELM_thickness_central_subfield_right	STC_glia	0.0067246	0.177671	0.0496877	26.421	7.38894	0.000729999	6.82512e-07	2.50134e-07	2.72859
INL_thickness_right	STC_glia	0.0067246	0.140309	0.0403556	20.865	6.00119	0.000802152	8.87785e-07	3.60375e-07	2.46351
INL_RPE_thickness_inner_subfield_left	MDT_glia	0.00943239	0.134861	0.0389086	14.2977	4.125	0.000868243	5.33763e-07	2.31975e-07	2.30096
INL_ELM_thickness_inner_subfield_left	PUT_glia	0.00816303	0.139404	0.0406081	17.0775	4.97463	0.000920099	6.78881e-07	2.7815e-07	2.4407
INL_ELM_thickness_inner_subfield_left	HIPP_glia	0.00792664	0.149089	0.0445196	18.8087	5.61646	0.000938119	7.73648e-07	3.13352e-07	2.46894
INL_ELM_thickness_right	PUT_glia	0.00816303	0.12281	0.0347147	15.0446	4.25267	0.000942689	6.35951e-07	2.78234e-07	2.28567
overall_macular_thickness_left	DLPFC_glia	0.00677454	0.132563	0.0371499	19.5678	5.48375	0.000951054	8.35053e-07	3.35116e-07	2.49183
GCIPL_thickness_right	DLPFC_glia	0.00677454	0.13092	0.0382255	19.3253	5.64253	0.0010373	5.92364e-07	2.43485e-07	2.43286
overall_macular_thickness_right	STC_glia	0.0067246	0.129278	0.0369029	19.2247	5.48774	0.0010689	7.89933e-07	3.53801e-07	2.23271
INL_ELM_thickness_right	ACC_glia	0.00628641	0.11265	0.0325349	17.9196	5.17544	0.00110676	8.05979e-07	3.28519e-07	2.45337
INL_ELM_thickness_inner_subfield_right	OFC_glia	0.00697415	0.11684	0.0340409	16.7534	4.88101	0.00111505	5.50178e-07	2.67028e-07	2.06038
overall_macular_thickness_left	PVC_glia	0.00767185	0.149957	0.0431653	19.5464	5.62644	0.00112984	8.402e-07	3.58362e-07	2.34456
INL_thickness_left	OFC_glia	0.00697415	0.147709	0.041962	21.1795	6.0168	0.00113352	9.8062e-07	3.76121e-07	2.60719
INL_RPE_thickness_outer_subfield_right	MDT_glia	0.00943239	0.134719	0.0383511	14.2826	4.06589	0.0011914	6.35889e-07	2.87107e-07	2.21481
INL_ELM_thickness_right	STC_glia	0.0067246	0.114069	0.0331859	16.963	4.935	0.00120486	7.48113e-07	3.31147e-07	2.25916
INL_ELM_thickness_inner_subfield_left	DLPFC_glia	0.00677454	0.118833	0.0352763	17.5411	5.20718	0.0012458	6.95553e-07	2.94882e-07	2.35875
overall_macular_thickness_right	OFC_glia	0.00697415	0.133569	0.0383142	19.1521	5.49375	0.00128917	7.76857e-07	3.5263e-07	2.20303
INL_ELM_thickness_inner_subfield_right	PMC_glia	0.00699204	0.130085	0.0395835	18.6047	5.66123	0.00133755	6.59221e-07	3.1128e-07	2.11778
INL_thickness_right	DLPFC_glia	0.00677454	0.129603	0.0392589	19.1309	5.79506	0.00137549	7.87035e-07	3.39113e-07	2.32086
INL_thickness_left	PUT_glia	0.00816303	0.151836	0.0438429	18.6004	5.37091	0.00149939	8.54146e-07	3.3685e-07	2.53569
INL_ELM_thickness_right	HIPP_glia	0.00792664	0.119152	0.035715	15.0319	4.50569	0.00153238	6.28321e-07	2.93563e-07	2.14033
INL_thickness_left	MDT_glia	0.00943239	0.165395	0.0475686	17.5347	5.04312	0.0015401	8.18135e-07	3.25688e-07	2.51202
INL_ELM_thickness_inner_subfield_left	ITC_glia	0.00616138	0.115713	0.0354336	18.7803	5.75093	0.00159445	7.5061e-07	3.2721e-07	2.29397
INL_ELM_thickness_inner_subfield_left	STC_glia	0.0067246	0.132944	0.0405838	19.7698	6.03513	0.00162722	8.20137e-07	3.51002e-07	2.33656
INL_thickness_left	HIPP_glia	0.00792664	0.146285	0.0425085	18.4548	5.36274	0.0016334	8.20083e-07	3.37655e-07	2.42876
INL_RPE_thickness_inner_subfield_left	PMC_glia	0.00699204	0.12898	0.0396171	18.4466	5.66603	0.00163537	7.50749e-07	3.19862e-07	2.3471
overall_macular_thickness_left	OFC_glia	0.00697415	0.136304	0.0400367	19.5442	5.74072	0.00179035	8.2299e-07	3.59518e-07	2.28915
INL_RPE_thickness_right	MDT_glia	0.00943239	0.122468	0.0363068	12.9838	3.84916	0.00179399	5.46532e-07	2.7416e-07	1.99348
INL_ELM_thickness_right	ITC_glia	0.00616138	0.10894	0.0328812	17.6812	5.33667	0.00185823	7.86926e-07	3.54361e-07	2.22069
INL_thickness_right	AMY_glia	0.00471181	0.110416	0.0338019	23.4339	7.17388	0.00186393	9.88884e-07	4.20889e-07	2.34951
INL_RPE_thickness_inner_subfield_left	ACC_glia	0.00628641	0.116223	0.0358494	18.488	5.70269	0.00186552	7.47391e-07	3.22439e-07	2.31793
GCIPL_thickness_left	PUT_glia	0.00816303	0.146348	0.0434933	17.9282	5.32809	0.00197382	5.75436e-07	2.30708e-07	2.49422
INL_RPE_thickness_inner_subfield_left	AMY_glia	0.00471181	0.100158	0.0318174	21.2568	6.7527	0.00207341	8.71954e-07	3.73659e-07	2.33355
overall_macular_thickness_right	PMC_glia	0.00699204	0.132766	0.041277	18.9882	5.90343	0.0022273	7.72618e-07	3.76222e-07	2.05362
overall_macular_thickness_right	HIPP_glia	0.00792664	0.140407	0.0429539	17.7133	5.41893	0.00223009	7.00934e-07	3.47473e-07	2.01723
INL_ELM_thickness_inner_subfield_right	PVC_glia	0.00767185	0.120307	0.0385231	15.6816	5.02135	0.00229603	4.90886e-07	2.83611e-07	1.73084
INL_RPE_thickness_right	PVC_glia	0.00767185	0.10924	0.0338592	14.2391	4.41343	0.0023398	6.06946e-07	3.12004e-07	1.94532
INL_RPE_thickness_right	PMC_glia	0.00699204	0.110868	0.0344715	15.8563	4.9301	0.0023516	7.14787e-07	3.4231e-07	2.08813
INL_RPE_thickness_inner_subfield_left	PUT_glia	0.00816303	0.128539	0.0405719	15.7465	4.9702	0.00241588	6.05194e-07	2.77915e-07	2.17762
GCIPL_thickness_right	OFC_glia	0.00697415	0.141472	0.0446298	20.2852	6.39932	0.00250448	6.24885e-07	2.80507e-07	2.2277
INL_ELM_thickness_outer_subfield_right	PUT_glia	0.00816303	0.11489	0.0353261	14.0744	4.32757	0.00258171	5.56054e-07	2.80152e-07	1.98483
INL_RPE_thickness_inner_subfield_left	DLPFC_glia	0.00677454	0.113582	0.0355921	16.766	5.25381	0.00260487	6.54151e-07	2.94488e-07	2.22131
INL_thickness_left	DLPFC_glia	0.00677454	0.124247	0.038906	18.3402	5.74298	0.00264597	8.19662e-07	3.52831e-07	2.3231
INL_ELM_thickness_central_subfield_left	ACC_glia	0.00628641	0.140013	0.0444099	22.2723	7.06443	0.00267454	6.31118e-07	2.40586e-07	2.62326
INL_RPE_thickness_inner_subfield_left	STC_glia	0.0067246	0.126835	0.040483	18.8614	6.02014	0.00269413	7.73395e-07	3.46629e-07	2.23119
INL_ELM_thickness_central_subfield_left	OFC_glia	0.00697415	0.136612	0.0425697	19.5884	6.10392	0.00276404	5.36442e-07	2.13064e-07	2.51775
INL_thickness_left	PVC_glia	0.00767185	0.139554	0.0432438	18.1903	5.63668	0.00286573	8.09888e-07	3.61604e-07	2.23971
INL_RPE_thickness_central_subfield_right	PVC_glia	0.00767185	0.161557	0.0519253	21.0584	6.76828	0.00288795	5.07694e-07	2.03816e-07	2.49095
INL_RPE_thickness_right	HIPP_glia	0.00792664	0.111203	0.0348491	14.029	4.39646	0.00305352	5.96808e-07	2.97105e-07	2.00874
INL_RPE_thickness_outer_subfield_right	PUT_glia	0.00816303	0.112293	0.0351847	13.7563	4.31025	0.00310086	5.79105e-07	3.02949e-07	1.91156
INL_ELM_thickness_right	DLPFC_glia	0.00677454	0.10455	0.0329095	15.4328	4.85782	0.00312381	6.57448e-07	3.17178e-07	2.07281
INL_ELM_thickness_right	PVC_glia	0.00767185	0.111855	0.0364199	14.5799	4.74722	0.00315192	5.93534e-07	3.19891e-07	1.85543
INL_ELM_thickness_inner_subfield_right	AMY_glia	0.00471181	0.0940928	0.0315639	19.9696	6.69889	0.0031714	6.79205e-07	3.55437e-07	1.9109
INL_RPE_thickness_inner_subfield_left	HIPP_glia	0.00792664	0.130429	0.0423332	16.4546	5.34062	0.00323286	6.40804e-07	2.98261e-07	2.14846
INL_thickness_right	ITC_glia	0.00616138	0.128549	0.0418814	20.8637	6.7974	0.0032518	8.66464e-07	4.0166e-07	2.15721
INL_RPE_thickness_inner_subfield_left	ITC_glia	0.00616138	0.112386	0.036472	18.2404	5.91946	0.00327671	7.24434e-07	3.37197e-07	2.1484
INL_RPE_thickness_right	PUT_glia	0.00816303	0.108877	0.0344115	13.3378	4.21552	0.00330412	5.52996e-07	2.93442e-07	1.88452
INL_ELM_thickness_central_subfield_left	ITC_glia	0.00616138	0.134736	0.0438813	21.8678	7.122	0.00347082	6.14986e-07	2.41835e-07	2.543
INL_ELM_thickness_inner_subfield_left	OFC_glia	0.00697415	0.112053	0.0368079	16.0669	5.27776	0.0034847	5.98131e-07	2.98327e-07	2.00495
ISOS_RPE_thickness_left	ITC_glia	0.00616138	0.172566	0.0553384	28.0077	8.9815	0.00348546	7.09459e-07	2.89767e-07	2.44838
INL_RPE_thickness_right	DLPFC_glia	0.00677454	0.0988703	0.0313584	14.5944	4.62885	0.00358084	6.30164e-07	3.16358e-07	1.99193
INL_RPE_thickness_outer_subfield_right	PVC_glia	0.00767185	0.107733	0.0345085	14.0426	4.49807	0.0036149	5.93855e-07	3.18634e-07	1.86375
INL_RPE_thickness_outer_subfield_left	MDT_glia	0.00943239	0.130459	0.0414634	13.831	4.39585	0.00371689	5.94614e-07	3.02235e-07	1.96739
INL_RPE_thickness_outer_subfield_right	HIPP_glia	0.00792664	0.111489	0.0353847	14.0651	4.46402	0.0037289	5.96465e-07	3.08977e-07	1.93045
INL_RPE_thickness_left	MDT_glia	0.00943239	0.117909	0.0377037	12.5004	3.99726	0.00373699	5.15938e-07	2.79814e-07	1.84386
GCIPL_thickness_right	STC_glia	0.0067246	0.121748	0.0396595	18.1049	5.89767	0.00382105	5.3154e-07	2.72101e-07	1.95347
overall_macular_thickness_left	PMC_glia	0.00699204	0.128151	0.0415065	18.3282	5.93625	0.00386524	7.52321e-07	3.68871e-07	2.03952
overall_macular_thickness_right	ITC_glia	0.00616138	0.117206	0.0380515	19.0226	6.17582	0.00387641	7.5917e-07	3.88395e-07	1.95463
overall_macular_thickness_right	DLPFC_glia	0.00677454	0.106991	0.0343082	15.7931	5.06429	0.00392765	5.79594e-07	3.123e-07	1.85589
INL_RPE_thickness_central_subfield_left	PVC_glia	0.00767185	0.16114	0.0536057	21.0041	6.98732	0.00394666	5.38302e-07	2.05345e-07	2.62145
overall_macular_thickness_right	PVC_glia	0.00767185	0.122615	0.0403298	15.9825	5.25685	0.00395125	5.9817e-07	3.40388e-07	1.75732
INL_ELM_thickness_outer_subfield_right	ACC_glia	0.00628641	0.101479	0.0327885	16.1426	5.21579	0.00400892	6.75296e-07	3.28392e-07	2.05637
ISOS_RPE_thickness_outer_subfield_right	PUT_glia	0.00816303	0.17509	0.055729	21.4491	6.827	0.00402283	6.68718e-07	2.46377e-07	2.71421
ISOS_RPE_thickness_left	PUT_glia	0.00816303	0.183347	0.0598691	22.4607	7.33417	0.00407562	5.64773e-07	2.3155e-07	2.4391
INL_RPE_thickness_right	ACC_glia	0.00628641	0.104904	0.0339049	16.6875	5.39336	0.00410369	7.67166e-07	3.68074e-07	2.08427
INL_RPE_thickness_outer_subfield_left	PUT_glia	0.00816303	0.114662	0.0372148	14.0465	4.55895	0.0041944	5.93104e-07	3.08931e-07	1.91986
INL_ELM_thickness_central_subfield_left	DLPFC_glia	0.00677454	0.138593	0.0454274	20.4579	6.7056	0.00424533	5.75608e-07	2.27542e-07	2.52967
INL_ELM_thickness_central_subfield_left	STC_glia	0.0067246	0.148675	0.0494031	22.1091	7.34663	0.0043296	6.33376e-07	2.51111e-07	2.52229
INL_ELM_thickness_outer_subfield_right	HIPP_glia	0.00792664	0.108885	0.0356886	13.7366	4.50236	0.00433459	5.28257e-07	2.91226e-07	1.81391
INL_RPE_thickness_inner_subfield_right	MDT_glia	0.00943239	0.121032	0.0399109	12.8315	4.23126	0.00435299	4.67018e-07	2.492e-07	1.87407
GCIPL_thickness_right	PVC_glia	0.00767185	0.134526	0.045081	17.535	5.87616	0.0043748	5.1176e-07	2.68956e-07	1.90276
INL_RPE_thickness_left	DLPFC_glia	0.00677454	0.0992028	0.0324221	14.6435	4.78587	0.00446659	6.38393e-07	3.22145e-07	1.98169
ISOS_RPE_thickness_left	PMC_glia	0.00699204	0.180279	0.0600934	25.7834	8.59455	0.0045281	6.55152e-07	2.7636e-07	2.37064
ISOS_RPE_thickness_right	PMC_glia	0.00699204	0.176332	0.0567274	25.219	8.11314	0.00458024	7.11758e-07	2.75379e-07	2.58465
INL_ELM_thickness_outer_subfield_right	STC_glia	0.0067246	0.100039	0.0328331	14.8766	4.88254	0.00460617	5.96127e-07	3.21887e-07	1.85197
overall_macular_thickness_left	ACC_glia	0.00628641	0.122099	0.0399828	19.4227	6.3602	0.00461621	8.11596e-07	3.87118e-07	2.0965
INL_RPE_thickness_central_subfield_right	PMC_glia	0.00699204	0.149881	0.0508319	21.4359	7.26997	0.00462779	5.20266e-07	2.13564e-07	2.43612
INL_ELM_thickness_right	PMC_glia	0.00699204	0.108274	0.0367621	15.4853	5.25771	0.00466448	6.5053e-07	3.47106e-07	1.87415
INL_ELM_thickness_left	MDT_glia	0.00943239	0.109523	0.035195	11.6114	3.73129	0.00468891	4.92036e-07	2.47031e-07	1.9918
GCIPL_thickness_right	PMC_glia	0.00699204	0.135459	0.0459399	19.3733	6.57032	0.00475173	5.87344e-07	2.9543e-07	1.9881
ISOS_RPE_thickness_right	PUT_glia	0.00816303	0.176186	0.0568198	21.5834	6.96062	0.0048096	6.02483e-07	2.3102e-07	2.60793
INL_RPE_thickness_inner_subfield_right	HIPP_glia	0.00792664	0.121629	0.0406179	15.3444	5.12423	0.00481001	5.93291e-07	2.87091e-07	2.06656
ISOS_RPE_thickness_outer_subfield_left	AMY_glia	0.00471181	0.127842	0.0425472	27.1322	9.0299	0.0048797	6.69282e-07	2.99343e-07	2.23584
INL_thickness_left	STC_glia	0.0067246	0.123063	0.0408798	18.3004	6.07914	0.004886	8.16378e-07	3.83288e-07	2.12994
INL_ELM_thickness_central_subfield_left	PVC_glia	0.00767185	0.149583	0.0496273	19.4976	6.46875	0.00492557	5.37611e-07	2.25077e-07	2.38856
INL_RPE_thickness_inner_subfield_right	PMC_glia	0.00699204	0.119047	0.0403793	17.0261	5.77505	0.00506518	6.84277e-07	3.33026e-07	2.05473
INL_ELM_thickness_inner_subfield_left	PMC_glia	0.00699204	0.127725	0.0443131	18.2672	6.33765	0.005116	7.31698e-07	3.67655e-07	1.99018
INL_ELM_thickness_inner_subfield_left	PVC_glia	0.00767185	0.115039	0.0400874	14.9949	5.22526	0.00514454	5.39826e-07	2.98423e-07	1.80893
INL_RPE_thickness_outer_subfield_right	PMC_glia	0.00699204	0.10703	0.0357675	15.3074	5.11546	0.00519338	6.76572e-07	3.63375e-07	1.86191
INL_RPE_thickness_left	PUT_glia	0.00816303	0.106368	0.0355399	13.0304	4.35376	0.0052323	5.37143e-07	2.99775e-07	1.79182
GCIPL_thickness_right	ACC_glia	0.00628641	0.112925	0.0373812	17.9634	5.94636	0.00525728	5.21549e-07	2.66558e-07	1.95661
INL_RPE_thickness_central_subfield_right	MDT_glia	0.00943239	0.158643	0.0538807	16.819	5.7123	0.00539108	3.83806e-07	1.73244e-07	2.21541
INL_RPE_thickness_right	STC_glia	0.0067246	0.10008	0.0336273	14.8827	5.00063	0.00539748	6.41155e-07	3.60725e-07	1.7774
ISOS_RPE_thickness_outer_subfield_right	PMC_glia	0.00699204	0.17527	0.0580704	25.0671	8.30521	0.00540532	7.86502e-07	3.03336e-07	2.59284
INL_thickness_left	PMC_glia	0.00699204	0.126069	0.0418506	18.0303	5.98546	0.00549028	7.91479e-07	3.76672e-07	2.10124
ISOS_RPE_thickness_outer_subfield_left	PMC_glia	0.00699204	0.187467	0.0640258	26.8116	9.15696	0.00553695	7.22193e-07	3.0656e-07	2.3558
INL_ELM_thickness_inner_subfield_left	VLPFC_glia	0.00690767	0.10931	0.0379852	15.8245	5.49899	0.00557257	5.83164e-07	3.13146e-07	1.86227
INL_thickness_right	ACC_glia	0.00628641	0.122837	0.0423885	19.5401	6.74289	0.00565333	7.97965e-07	3.98043e-07	2.00472
ISOS_RPE_thickness_outer_subfield_right	AMY_glia	0.00471181	0.117631	0.0388667	24.9652	8.24879	0.00565678	7.43291e-07	3.04417e-07	2.44169
overall_macular_thickness_left	ITC_glia	0.00616138	0.122917	0.0412289	19.9497	6.6915	0.00572227	8.41135e-07	4.15124e-07	2.02623
INL_RPE_thickness_inner_subfield_left	PVC_glia	0.00767185	0.113929	0.0395774	14.8503	5.15878	0.00572527	5.36422e-07	2.88436e-07	1.85976
INL_RPE_thickness_inner_subfield_right	ACC_glia	0.00628641	0.107017	0.0364489	17.0236	5.79805	0.00584734	6.78129e-07	3.28372e-07	2.06513
ISOS_RPE_thickness_outer_subfield_left	PUT_glia	0.00816303	0.179987	0.061355	22.049	7.5162	0.00593334	5.75048e-07	2.48781e-07	2.31146
GCIPL_thickness_right	HIPP_glia	0.00792664	0.133777	0.0457127	16.8769	5.76697	0.00593737	4.76105e-07	2.6088e-07	1.82499
overall_macular_thickness_left	HIPP_glia	0.00792664	0.1342	0.0450682	16.9303	5.68567	0.00597103	6.72793e-07	3.56491e-07	1.88726
INL_ELM_thickness_outer_subfield_right	PVC_glia	0.00767185	0.106065	0.0365491	13.8252	4.76405	0.00597709	5.31471e-07	3.1607e-07	1.6815
INL_ELM_thickness_right	OFC_glia	0.00697415	0.0936517	0.0319164	13.4284	4.57638	0.00605044	5.12695e-07	2.96109e-07	1.73144
INL_ELM_thickness_outer_subfield_right	ITC_glia	0.00616138	0.0978837	0.0331726	15.8867	5.38396	0.00620649	6.55262e-07	3.53352e-07	1.85442
INL_RPE_thickness_outer_subfield_right	DLPFC_glia	0.00677454	0.0953105	0.0320629	14.0689	4.73284	0.00642852	5.95028e-07	3.22715e-07	1.84382
INL_ELM_thickness_left	PUT_glia	0.00816303	0.100734	0.0347243	12.3402	4.25385	0.00644643	5.28594e-07	2.80807e-07	1.88241
INL_RPE_thickness_outer_subfield_left	DLPFC_glia	0.00677454	0.0993997	0.0336218	14.6725	4.96296	0.00651935	6.27207e-07	3.2542e-07	1.92738
INL_ELM_thickness_central_subfield_left	MDT_glia	0.00943239	0.14267	0.0483106	15.1256	5.12178	0.00655246	3.90638e-07	1.80361e-07	2.16587
INL_RPE_thickness_central_subfield_right	ACC_glia	0.00628641	0.137531	0.0481661	21.8775	7.66194	0.00655341	5.31568e-07	2.27992e-07	2.33151
INL_ELM_thickness_left	HIPP_glia	0.00792664	0.103858	0.0360996	13.1024	4.55421	0.00656404	5.73602e-07	3.02112e-07	1.89864
INL_RPE_thickness_central_subfield_right	HIPP_glia	0.00792664	0.148466	0.0517311	18.73	6.52623	0.00656782	4.35475e-07	1.93547e-07	2.24997
INL_RPE_thickness_central_subfield_left	ACC_glia	0.00628641	0.14046	0.0506481	22.3435	8.05676	0.00671755	5.70452e-07	2.38841e-07	2.38842
overall_macular_thickness_right	AMY_glia	0.00471181	0.091825	0.0320474	19.4883	6.8015	0.00676426	7.58691e-07	4.21463e-07	1.80013
INL_thickness_right	VLPFC_glia	0.00690767	0.129733	0.0458636	18.781	6.63952	0.00683126	7.46894e-07	3.95108e-07	1.89035
INL_ELM_thickness_inner_subfield_right	VLPFC_glia	0.00690767	0.103156	0.0363978	14.9335	5.26919	0.00686016	4.38875e-07	2.92923e-07	1.49826
overall_macular_thickness_right	ACC_glia	0.00628641	0.106981	0.0366693	17.0179	5.83311	0.00694562	6.4365e-07	3.62148e-07	1.77731
INL_RPE_thickness_inner_subfield_right	PUT_glia	0.00816303	0.115281	0.0395959	14.1223	4.85064	0.00696571	5.27918e-07	2.76885e-07	1.90663
INL_ELM_thickness_right	VLPFC_glia	0.00690767	0.0976716	0.0340563	14.1396	4.93022	0.00701637	5.57929e-07	3.26061e-07	1.71112
GCIPL_thickness_right	MDT_neuron	0.0100008	0.128187	0.0431063	12.8176	4.31027	0.00707905	3.51476e-07	1.87119e-07	1.87835
INL_RPE_thickness_inner_subfield_right	STC_glia	0.0067246	0.117155	0.0411609	17.4218	6.12095	0.00738677	7.0725e-07	3.61656e-07	1.95559
INL_RPE_thickness_outer_subfield_right	ACC_glia	0.00628641	0.100224	0.0344559	15.943	5.48101	0.0073994	7.17246e-07	3.75996e-07	1.90759
INL_ELM_thickness_central_subfield_left	PUT_glia	0.00816303	0.136584	0.0478152	16.7321	5.85754	0.00741783	4.41351e-07	1.9828e-07	2.2259
INL_RPE_thickness_inner_subfield_left	OFC_glia	0.00697415	0.101039	0.0355749	14.4876	5.10096	0.00752719	5.08075e-07	2.96244e-07	1.71505
INL_RPE_thickness_inner_subfield_right	DLPFC_glia	0.00677454	0.101805	0.0352742	15.0276	5.20688	0.00763368	5.67344e-07	2.96543e-07	1.91319
GCIPL_thickness_right	AMY_glia	0.00471181	0.0952351	0.0342893	20.212	7.2773	0.00782886	6.02456e-07	3.27388e-07	1.84019
INL_RPE_thickness_left	PVC_glia	0.00767185	0.101486	0.0358661	13.2284	4.67503	0.0079178	5.37365e-07	3.25622e-07	1.65027
ISOS_RPE_thickness_outer_subfield_left	ITC_glia	0.00616138	0.16442	0.0581412	26.6856	9.43639	0.00791933	6.97026e-07	3.13201e-07	2.22549
INL_thickness_left	AMY_glia	0.00471181	0.0924557	0.0324994	19.6221	6.89744	0.00797496	8.49488e-07	4.19903e-07	2.02306
overall_macular_thickness_left	AMY_glia	0.00471181	0.0917891	0.0325569	19.4806	6.90964	0.00807808	7.88627e-07	4.1745e-07	1.88915
INL_ELM_thickness_inner_subfield_left	AMY_glia	0.00471181	0.0856737	0.0317004	18.1828	6.72786	0.00809783	6.89376e-07	3.73331e-07	1.84655
GCIPL_thickness_right	ITC_glia	0.00616138	0.119881	0.0424442	19.4568	6.88876	0.00818442	5.85241e-07	3.08149e-07	1.89921
INL_ELM_thickness_central_subfield_right	INS_glia	0.00397024	0.107152	0.0391878	26.9888	9.87039	0.00822308	6.59885e-07	3.17862e-07	2.07601
INL_RPE_thickness_inner_subfield_left	VLPFC_glia	0.00690767	0.101585	0.0366682	14.7061	5.30833	0.00837869	5.20083e-07	3.06658e-07	1.69597
INL_RPE_thickness_inner_subfield_right	ITC_glia	0.00616138	0.0992446	0.0352689	16.1075	5.7242	0.00841605	6.12214e-07	3.28446e-07	1.86397
GCIPL_thickness_right	VLPFC_glia	0.00690767	0.124167	0.0447425	17.9752	6.47721	0.00858819	5.22047e-07	2.92324e-07	1.78585
INL_ELM_thickness_outer_subfield_right	DLPFC_glia	0.00677454	0.0939427	0.0328475	13.867	4.84866	0.00862589	5.41757e-07	3.12397e-07	1.73419
INL_RPE_thickness_outer_subfield_left	HIPP_glia	0.00792664	0.106392	0.0371716	13.4221	4.68945	0.00873554	5.48166e-07	3.17925e-07	1.7242
ISOS_RPE_thickness_outer_subfield_left	MDT_glia	0.00943239	0.159	0.0576093	16.8568	6.1076	0.00879215	4.04451e-07	1.99058e-07	2.03183
INL_ELM_thickness_central_subfield_left	PMC_glia	0.00699204	0.138846	0.0502454	19.8578	7.18609	0.0088505	5.47517e-07	2.42518e-07	2.25763
INL_RPE_thickness_central_subfield_left	PMC_glia	0.00699204	0.138505	0.0510243	19.8089	7.29748	0.00885299	4.93225e-07	2.12918e-07	2.31651
INL_RPE_thickness_central_subfield_left	STC_glia	0.0067246	0.145318	0.0540758	21.6099	8.04149	0.00893841	5.53924e-07	2.29371e-07	2.41497
INL_RPE_thickness_central_subfield_left	ITC_glia	0.00616138	0.130709	0.0489756	21.2143	7.94881	0.00901776	5.31383e-07	2.31964e-07	2.2908
ISOS_RPE_thickness_outer_subfield_right	MDT_glia	0.00943239	0.159768	0.056301	16.9382	5.9689	0.00917076	5.14831e-07	2.10514e-07	2.44559
INL_RPE_thickness_central_subfield_right	DLPFC_glia	0.00677454	0.133202	0.0483241	19.6621	7.13319	0.00917857	4.66218e-07	2.13468e-07	2.18402
INL_RPE_thickness_right	ITC_glia	0.00616138	0.0914062	0.0323662	14.8354	5.25308	0.00933996	6.2802e-07	3.67975e-07	1.70669
GCIPL_thickness_left	DLPFC_glia	0.00677454	0.111261	0.0396693	16.4235	5.85563	0.00956538	5.03774e-07	2.47753e-07	2.03337
ELM_ISOS_thickness_right	MDT_glia	0.00943239	0.147729	0.0570721	15.6619	6.05065	0.00980033	2.98004e-07	1.59084e-07	1.87325
INL_RPE_thickness_right	AMY_glia	0.00471181	0.0767835	0.0282094	16.296	5.98696	0.00986396	6.95283e-07	4.14958e-07	1.67555
INL_RPE_thickness_left	PMC_glia	0.00699204	0.0960072	0.03497	13.7309	5.00141	0.00993465	5.67087e-07	3.41134e-07	1.66236
INL_RPE_thickness_left	HIPP_glia	0.00792664	0.0999664	0.0358075	12.6115	4.51736	0.0102397	5.02385e-07	3.09005e-07	1.62582
overall_macular_thickness_right	VLPFC_glia	0.00690767	0.105447	0.0386722	15.2652	5.59843	0.0106418	5.35855e-07	3.58213e-07	1.49591
INL_RPE_thickness_central_subfield_right	ITC_glia	0.00616138	0.123264	0.0461003	20.006	7.48215	0.010697	4.59653e-07	2.2018e-07	2.08762
ISOS_RPE_thickness_left	STC_glia	0.0067246	0.147898	0.0549815	21.9935	8.17618	0.0108044	5.16537e-07	2.72016e-07	1.89892
INL_RPE_thickness_inner_subfield_right	PVC_glia	0.00767185	0.100859	0.0373395	13.1466	4.86707	0.0110413	4.52247e-07	2.80926e-07	1.60984
INL_RPE_thickness_outer_subfield_left	PVC_glia	0.00767185	0.101606	0.0371364	13.244	4.84061	0.0110445	5.28503e-07	3.32069e-07	1.59155
INL_ELM_thickness_outer_subfield_right	VLPFC_glia	0.00690767	0.0938198	0.0342394	13.582	4.95672	0.0110464	5.09552e-07	3.25326e-07	1.56628
ISOS_RPE_thickness_outer_subfield_left	STC_glia	0.0067246	0.157289	0.0587251	23.3901	8.73287	0.0112407	5.93227e-07	3.019e-07	1.96497
INL_RPE_thickness_central_subfield_left	DLPFC_glia	0.00677454	0.13089	0.0497827	19.3209	7.34849	0.0113236	4.80491e-07	2.08673e-07	2.3026
INL_ELM_thickness_left	ACC_glia	0.00628641	0.0869736	0.0323122	13.8352	5.14	0.0114212	6.14391e-07	3.3322e-07	1.8438
INL_RPE_thickness_outer_subfield_right	STC_glia	0.0067246	0.0939794	0.0345245	13.9755	5.13406	0.0115683	5.78103e-07	3.70372e-07	1.56087
INL_ELM_thickness_left	ITC_glia	0.00616138	0.0885053	0.0327779	14.3645	5.31991	0.0115717	6.47456e-07	3.55388e-07	1.82183
ISOS_RPE_thickness_left	MDT_glia	0.00943239	0.151304	0.0567268	16.0409	6.01404	0.0118341	3.56205e-07	1.91226e-07	1.86274
INL_thickness_right	STC_neuron	0.0100093	0.101535	0.0375437	10.1441	3.75088	0.0118367	3.19801e-07	2.0643e-07	1.5492
ISOS_RPE_thickness_outer_subfield_right	HIPP_glia	0.00792664	0.171836	0.0628686	21.6783	7.93131	0.0121225	6.72406e-07	2.86368e-07	2.34805
INL_RPE_thickness_right	VLPFC_glia	0.00690767	0.0906173	0.0335386	13.1184	4.85527	0.0122122	5.16389e-07	3.49314e-07	1.47829
ISOS_RPE_thickness_left	AMY_glia	0.00471181	0.112173	0.0419636	23.8067	8.90605	0.012262	5.2034e-07	2.83951e-07	1.8325
VCDR_regressed_left	PUT_glia	0.00816303	0.101219	0.0403883	12.3997	4.9477	0.0122645	2.40366e-07	2.13922e-07	1.12362
ISOS_RPE_thickness_right	MDT_glia	0.00943239	0.152793	0.0555486	16.1987	5.88913	0.0123884	4.30397e-07	1.95389e-07	2.20277
INL_ELM_thickness_central_subfield_left	AMY_glia	0.00471181	0.106108	0.0399656	22.5195	8.48201	0.0124035	6.20316e-07	2.92389e-07	2.12154
INL_ELM_thickness_central_subfield_right	VLPFC_neuron	0.0112152	0.135369	0.0502261	12.0701	4.47839	0.0124532	2.48779e-07	1.42461e-07	1.74629
INL_RPE_thickness_central_subfield_left	AMY_glia	0.00471181	0.116808	0.045546	24.7904	9.66635	0.0125602	6.30058e-07	2.85859e-07	2.20409
INL_RPE_thickness_central_subfield_right	AMY_glia	0.00471181	0.112678	0.0431355	23.9139	9.15476	0.0126805	5.68697e-07	2.7652e-07	2.05662
GCIPL_thickness_left	STC_glia	0.0067246	0.111351	0.0412555	16.5587	6.135	0.0127153	5.08239e-07	2.7182e-07	1.86976
ELM_ISOS_thickness_outer_subfield_right	MDT_glia	0.00943239	0.162526	0.065368	17.2306	6.93016	0.0130913	3.17971e-07	1.5577e-07	2.04129
GCIPL_thickness_left	PVC_glia	0.00767185	0.127002	0.0476371	16.5543	6.20933	0.0133486	5.08721e-07	2.76828e-07	1.83768
INL_RPE_thickness_central_subfield_left	OFC_glia	0.00697415	0.127803	0.0497714	18.3253	7.13655	0.013361	4.43598e-07	2.19029e-07	2.0253
INL_thickness_left	ACC_glia	0.00628641	0.112269	0.0423044	17.859	6.7295	0.0133697	7.74905e-07	4.14164e-07	1.87101
INL_ELM_thickness_outer_subfield_right	PMC_glia	0.00699204	0.0955	0.036451	13.6584	5.21321	0.0134729	5.17577e-07	3.41069e-07	1.51752
ISOS_RPE_thickness_outer_subfield_right	ACC_glia	0.00628641	0.143514	0.0538456	22.8292	8.5654	0.0138546	6.92895e-07	3.07142e-07	2.25594
overall_macular_thickness_left	VLPFC_glia	0.00690767	0.112361	0.0424062	16.2661	6.13899	0.0139612	6.22968e-07	3.8605e-07	1.6137
INL_thickness_left	ITC_glia	0.00616138	0.11112	0.042556	18.0349	6.9069	0.0144305	7.74847e-07	4.2403e-07	1.82734
INL_RPE_thickness_outer_subfield_right	VLPFC_glia	0.00690767	0.0896455	0.0338622	12.9777	4.90212	0.0148173	5.09408e-07	3.53206e-07	1.44224
ISOS_RPE_thickness_right	HIPP_glia	0.00792664	0.171208	0.0640514	21.599	8.08052	0.0149084	6.00432e-07	2.70899e-07	2.21644
ISOS_RPE_thickness_outer_subfield_right	STC_glia	0.0067246	0.144001	0.054965	21.4141	8.17372	0.0149178	6.50066e-07	2.99946e-07	2.16727
ISOS_RPE_thickness_right	AMY_glia	0.00471181	0.103968	0.0390729	22.0653	8.29255	0.0149714	5.70617e-07	2.78117e-07	2.05171
ISOS_RPE_thickness_left	PVC_glia	0.00767185	0.141118	0.0541471	18.3943	7.05789	0.0149868	4.06138e-07	2.29604e-07	1.76887
RNFL_thickness_right	OFC_glia	0.00697415	0.139816	0.0522647	20.0478	7.49406	0.0151228	5.14589e-07	2.12809e-07	2.41807
GCIPL_thickness_right	INS_glia	0.00397024	0.0740761	0.0294204	18.6578	7.41023	0.0151384	5.23531e-07	3.25864e-07	1.60659
INL_ELM_thickness_outer_subfield_right	OFC_glia	0.00697415	0.0846216	0.0321089	12.1336	4.60399	0.0152105	4.16944e-07	2.93651e-07	1.41986
INL_ELM_thickness_central_subfield_left	HIPP_glia	0.00792664	0.129134	0.0502174	16.2912	6.33527	0.0152723	4.19316e-07	2.17676e-07	1.92633
INL_RPE_thickness_left	STC_glia	0.0067246	0.0910334	0.0351056	13.5374	5.22048	0.0156564	5.48437e-07	3.71671e-07	1.4756
ISOS_RPE_thickness_inner_subfield_left	ITC_glia	0.00616138	0.146128	0.0571228	23.7168	9.27111	0.0156866	5.55118e-07	2.75723e-07	2.01332
INL_RPE_thickness_outer_subfield_right	AMY_glia	0.00471181	0.0722458	0.0281295	15.3329	5.96999	0.0159862	6.38211e-07	4.17849e-07	1.52737
INL_ELM_thickness_central_subfield_left	VLPFC_glia	0.00690767	0.131431	0.0508973	19.0268	7.36823	0.0163253	5.14269e-07	2.53281e-07	2.03043
INL_ELM_thickness_right	AMY_glia	0.00471181	0.0716413	0.0285031	15.2046	6.04928	0.0163446	5.98514e-07	3.91675e-07	1.52809
INL_ELM_thickness_left	DLPFC_glia	0.00677454	0.0831025	0.0322159	12.2669	4.75543	0.0164026	5.21092e-07	3.1202e-07	1.67006
ISOS_RPE_thickness_outer_subfield_right	PVC_glia	0.00767185	0.145042	0.0553714	18.9057	7.21747	0.0164355	5.68442e-07	2.61633e-07	2.17267
INL_ELM_thickness_left	OFC_glia	0.00697415	0.0835367	0.0326326	11.978	4.67908	0.0164546	4.89385e-07	3.0429e-07	1.60829
INL_thickness_right	ACC_neuron	0.00892586	0.0901813	0.0353286	10.1034	3.95801	0.0166063	3.13444e-07	2.15546e-07	1.45418
INL_RPE_thickness_inner_subfield_right	AMY_glia	0.00471181	0.0799979	0.0317903	16.9782	6.74694	0.0166515	6.33355e-07	3.78879e-07	1.67166
INL_RPE_thickness_left	ACC_glia	0.00628641	0.0887748	0.0342241	14.1217	5.44415	0.016663	5.9109e-07	3.7065e-07	1.59474
ISOS_RPE_thickness_left	DLPFC_glia	0.00677454	0.140722	0.0549513	20.7722	8.11144	0.0169468	4.78313e-07	2.47897e-07	1.92948
GCIPL_thickness_left	OFC_glia	0.00697415	0.117305	0.0454876	16.82	6.52232	0.0169862	5.07962e-07	2.79681e-07	1.81622
INL_RPE_thickness_outer_subfield_left	PMC_glia	0.00699204	0.0959919	0.0373407	13.7287	5.34047	0.0170295	5.562e-07	3.64104e-07	1.52759
ISOS_RPE_thickness_right	ACC_glia	0.00628641	0.134773	0.0520299	21.4389	8.27657	0.0175016	5.76078e-07	2.71474e-07	2.12204
ISOS_RPE_thickness_left	ACC_glia	0.00628641	0.1352	0.0531611	21.5067	8.45651	0.0175543	4.96899e-07	2.67649e-07	1.85653
INL_RPE_thickness_central_subfield_right	STC_glia	0.0067246	0.134441	0.0540505	19.9925	8.03773	0.0180912	4.69167e-07	2.39498e-07	1.95897
INL_ELM_thickness_left	STC_glia	0.0067246	0.0831201	0.0327855	12.3606	4.87546	0.0181125	5.17884e-07	3.27298e-07	1.5823
INL_RPE_thickness_central_subfield_left	MDT_glia	0.00943239	0.133318	0.0535504	14.1341	5.67729	0.0181635	3.28537e-07	1.66643e-07	1.97151
VCDR_left	PUT_glia	0.00816303	0.0972886	0.0407654	11.9182	4.99391	0.0183125	2.01489e-07	2.06727e-07	0.974663
ISOS_RPE_thickness_outer_subfield_left	PVC_glia	0.00767185	0.141152	0.0557388	18.3987	7.26536	0.0183527	4.30023e-07	2.45015e-07	1.75509
ISOS_RPE_thickness_left	HIPP_glia	0.00792664	0.160343	0.0627481	20.2284	7.9161	0.0183703	4.81831e-07	2.543e-07	1.89474
INL_ELM_thickness_left	PVC_glia	0.00767185	0.0899953	0.0361753	11.7306	4.71533	0.018478	4.78018e-07	3.19905e-07	1.49425
INL_RPE_thickness_central_subfield_right	OFC_glia	0.00697415	0.121006	0.0484312	17.3506	6.94439	0.0189362	3.7747e-07	2.1195e-07	1.78094
ISOS_RPE_thickness_outer_subfield_left	ACC_glia	0.00628641	0.141089	0.0560953	22.4435	8.92327	0.0189576	5.54719e-07	2.98603e-07	1.85771
ISOS_RPE_thickness_inner_subfield_right	PUT_glia	0.00816303	0.169202	0.0670551	20.7278	8.21449	0.0190418	4.46781e-07	2.10907e-07	2.11838
ELM_ISOS_thickness_central_subfield_left	INS_neuron	0.00793389	-0.133397	0.057918	-16.8135	7.30007	0.0191533	-5.53302e-07	1.92552e-07	-2.87352
INL_ELM_thickness_central_subfield_right	PUT_neuron	0.0139702	0.158497	0.0615507	11.3453	4.40584	0.0193058	2.41376e-07	1.44748e-07	1.66756
INL_RPE_thickness_central_subfield_left	PUT_glia	0.00816303	0.136104	0.0559488	16.6732	6.85393	0.0194588	4.02873e-07	1.9859e-07	2.02867
INL_ELM_thickness_outer_subfield_left	HIPP_glia	0.00792664	0.0919897	0.0366771	11.6051	4.62707	0.0199585	4.88477e-07	3.05673e-07	1.59804
ISOS_RPE_thickness_outer_subfield_right	ITC_glia	0.00616138	0.13599	0.0539886	22.0713	8.76243	0.0203788	6.65654e-07	3.16906e-07	2.10048
INL_RPE_thickness_central_subfield_right	PUT_glia	0.00816303	0.127093	0.0514451	15.5693	6.30221	0.0204145	3.30308e-07	1.82494e-07	1.80997
INL_RPE_thickness_right	OFC_glia	0.00697415	0.0825553	0.0325794	11.8373	4.67145	0.0206718	4.25461e-07	3.24236e-07	1.31219
ISOS_RPE_thickness_outer_subfield_left	HIPP_glia	0.00792664	0.164086	0.0657463	20.7005	8.29435	0.020744	5.22542e-07	2.77241e-07	1.88479
INL_RPE_thickness_outer_subfield_right	ITC_glia	0.00616138	0.0839305	0.0330802	13.622	5.36897	0.0208159	5.4861e-07	3.7778e-07	1.45219
INL_RPE_thickness_central_subfield_left	INS_glia	0.00397024	0.0984908	0.0413777	24.8073	10.422	0.0210835	6.15871e-07	3.02195e-07	2.03799
INL_ELM_thickness_outer_subfield_left	MDT_glia	0.00943239	0.096548	0.037533	10.2358	3.97916	0.0216809	4.13858e-07	2.58221e-07	1.60273
INL_thickness_left	VLPFC_glia	0.00690767	0.112593	0.0457386	16.2997	6.62142	0.0216934	6.73578e-07	4.10899e-07	1.63928
INL_RPE_thickness_left	VLPFC_glia	0.00690767	0.0852283	0.0344014	12.3382	4.98017	0.0218041	4.65478e-07	3.57379e-07	1.30248
INL_thickness_right	VLPFC_neuron	0.0112152	0.101223	0.0404657	9.02554	3.60811	0.0218931	2.71166e-07	1.96605e-07	1.37924
INL_RPE_thickness_outer_subfield_left	STC_glia	0.0067246	0.0907734	0.0366727	13.4987	5.45352	0.0220606	5.33758e-07	3.82024e-07	1.39719
INL_ELM_thickness_central_subfield_right	ACC_neuron	0.00892586	0.112801	0.0456157	12.6376	5.11051	0.0223967	2.51271e-07	1.67795e-07	1.49749
ISOS_RPE_thickness_inner_subfield_right	PMC_glia	0.00699204	0.158	0.0645303	22.5972	9.2291	0.0230372	4.89591e-07	2.44649e-07	2.0012
INL_thickness_right	OFC_neuron	0.010642	0.0869738	0.0345331	8.17267	3.24497	0.0230879	2.10007e-07	1.78524e-07	1.17635
ISOS_RPE_thickness_left	VLPFC_glia	0.00690767	0.141385	0.0595893	20.4678	8.62654	0.0233075	4.69888e-07	2.84512e-07	1.65156
INL_ELM_thickness_central_subfield_left	INS_glia	0.00397024	0.088758	0.0371147	22.3558	9.34823	0.0235394	6.00278e-07	3.13751e-07	1.91323
ISOS_RPE_thickness_outer_subfield_left	DLPFC_glia	0.00677454	0.14156	0.0586731	20.8959	8.66082	0.0236827	5.07382e-07	2.75367e-07	1.84257
ELM_ISOS_thickness_inner_subfield_right	DLPFC_neuron	0.00934162	-0.0917016	0.0424596	-9.81646	4.54521	0.0238027	-5.84318e-07	1.9755e-07	-2.95783
VCDR_regressed_left	MDT_glia	0.00943239	0.0988023	0.0417477	10.4748	4.42599	0.0238028	1.46676e-07	1.96914e-07	0.744874
ISOS_RPE_thickness_inner_subfield_right	HIPP_glia	0.00792664	0.172841	0.0712653	21.805	8.9906	0.0239104	4.76119e-07	2.40224e-07	1.98198
INL_ELM_thickness_inner_subfield_left	PVC_neuron	0.00649715	0.0835978	0.0343918	12.8668	5.29336	0.0243953	4.6332e-07	2.72261e-07	1.70175
INL_RPE_thickness_central_subfield_right	INS_glia	0.00397024	0.0968471	0.0413062	24.3933	10.404	0.024422	5.80692e-07	3.0455e-07	1.90672
ELM_ISOS_thickness_inner_subfield_left	AMY_neuron	0.004455	-0.064759	0.0282348	-14.5362	6.33778	0.0244591	-9.01824e-07	3.0849e-07	-2.92334
INL_RPE_thickness_left	ITC_glia	0.00616138	0.0843309	0.0344873	13.687	5.59734	0.0246452	5.49629e-07	3.88032e-07	1.41645
ISOS_RPE_thickness_outer_subfield_left	VLPFC_glia	0.00690767	0.147891	0.0629058	21.4097	9.10666	0.0253434	5.29378e-07	3.14007e-07	1.68588
INL_ELM_thickness_outer_subfield_left	PUT_glia	0.00816303	0.0863251	0.035411	10.5751	4.33797	0.0255348	4.25907e-07	2.85293e-07	1.49288
INL_RPE_thickness_left	AMY_glia	0.00471181	0.0662027	0.0279412	14.0504	5.93004	0.0257732	5.39094e-07	4.08442e-07	1.31988
mean_of_vertical_disc_diameter_left	INS_neuron	0.00793389	-0.0925167	0.0437987	-11.6609	5.52045	0.0258494	-6.77778e-07	2.35037e-07	-2.8837
ISOS_RPE_thickness_left	INS_glia	0.00397024	0.0892308	0.0375637	22.4749	9.46132	0.0260881	4.73621e-07	2.90353e-07	1.63119
ELM_ISOS_thickness_outer_subfield_left	MDT_glia	0.00943239	0.145982	0.0633979	15.4767	6.72129	0.0263987	1.77979e-07	1.75687e-07	1.01304
ISOS_RPE_thickness_outer_subfield_right	DLPFC_glia	0.00677454	0.130267	0.0533573	19.2288	7.87614	0.0266072	5.68985e-07	2.78765e-07	2.04109
ELM_ISOS_thickness_outer_subfield_left	STC_glia	0.0067246	0.122838	0.055847	18.267	8.30488	0.0270922	2.28158e-07	2.05187e-07	1.11195
INL_ELM_thickness_inner_subfield_right	PVC_neuron	0.00649715	0.0802551	0.0332785	12.3524	5.12201	0.0274552	3.87599e-07	2.61178e-07	1.48404
RNFL_thickness_right	ITC_glia	0.00616138	0.117137	0.0493303	19.0115	8.00638	0.0280332	4.86211e-07	2.23782e-07	2.1727
RNFL_thickness_right	MDT_glia	0.00943239	0.134434	0.0548045	14.2524	5.81025	0.0282668	3.73529e-07	1.67152e-07	2.23467
INL_RPE_thickness_outer_subfield_left	ACC_glia	0.00628641	0.0851458	0.0354964	13.5444	5.64654	0.0283631	5.40155e-07	3.77627e-07	1.43039
INL_RPE_thickness_inner_subfield_right	OFC_glia	0.00697415	0.0849476	0.0354303	12.1803	5.08024	0.0283731	3.84836e-07	2.96144e-07	1.29949
INL_ELM_thickness_central_subfield_right	NAC_glia	0.00390156	0.0943635	0.0413815	24.1861	10.6064	0.0294731	5.93785e-07	3.54739e-07	1.67386
INL_RPE_thickness_central_subfield_right	VLPFC_glia	0.00690767	0.116055	0.0506108	16.8009	7.32674	0.0298958	3.54436e-07	2.18375e-07	1.62306
ISOS_RPE_thickness_right	PVC_glia	0.00767185	0.130129	0.0541008	16.9619	7.05185	0.0299706	4.4077e-07	2.42208e-07	1.8198
ELM_ISOS_thickness_right	PVC_glia	0.00767185	0.11801	0.0526528	15.3822	6.86311	0.0301686	2.74045e-07	1.88371e-07	1.45481
GCIPL_thickness_left	PMC_glia	0.00699204	0.108107	0.0466425	15.4614	6.6708	0.030891	4.54415e-07	2.9127e-07	1.56011
INL_RPE_thickness_outer_subfield_right	OFC_glia	0.00697415	0.0796389	0.0335295	11.4191	4.80768	0.0314754	3.98337e-07	3.35059e-07	1.18886
GCIPL_thickness_left	ITC_glia	0.00616138	0.104906	0.0452023	17.0264	7.3364	0.0321905	5.16413e-07	3.19347e-07	1.61709
ELM_ISOS_thickness_outer_subfield_right	PVC_glia	0.00767185	0.132638	0.0597249	17.2889	7.78494	0.0322404	3.04957e-07	1.85626e-07	1.64285
INL_RPE_thickness_central_subfield_left	HIPP_glia	0.00792664	0.12529	0.0557631	15.8062	7.0349	0.0333068	3.67497e-07	2.07178e-07	1.77382
ISOS_RPE_thickness_outer_subfield_right	VLPFC_glia	0.00690767	0.132103	0.0577236	19.1241	8.35644	0.0333118	5.69948e-07	3.10181e-07	1.83747
INL_ELM_thickness_outer_subfield_right	AMY_glia	0.00471181	0.0643901	0.0284684	13.6657	6.04192	0.0335398	4.89969e-07	3.89941e-07	1.25652
overall_macular_thickness_left	PVC_neuron	0.00649715	0.0678594	0.0287536	10.4445	4.42557	0.0336966	3.38804e-07	2.47973e-07	1.36629
GCIPL_thickness_left	ACC_glia	0.00628641	0.0932937	0.0400517	14.8405	6.37117	0.0343818	4.2645e-07	2.77389e-07	1.53737
INL_RPE_thickness_outer_subfield_left	VLPFC_glia	0.00690767	0.0828387	0.0359584	11.9923	5.20557	0.0346857	4.34714e-07	3.64641e-07	1.19217
INL_RPE_thickness_central_subfield_right	VLPFC_neuron	0.0112152	0.117279	0.049822	10.4572	4.44236	0.0347841	2.15723e-07	1.30763e-07	1.64973
INL_RPE_thickness_central_subfield_left	VLPFC_glia	0.00690767	0.116714	0.0524022	16.8963	7.58609	0.0348527	3.96402e-07	2.27808e-07	1.74007
ISOS_RPE_thickness_inner_subfield_right	MDT_glia	0.00943239	0.16581	0.071927	17.5788	7.62553	0.0350952	3.69082e-07	1.93332e-07	1.90906
ISOS_RPE_thickness_right	STC_glia	0.0067246	0.123346	0.0537613	18.3425	7.99472	0.0352644	4.77575e-07	2.72009e-07	1.75573
INL_RPE_thickness_outer_subfield_left	AMY_glia	0.00471181	0.0649732	0.0287992	13.7894	6.11213	0.0353689	5.16248e-07	4.12614e-07	1.25116
INL_ELM_thickness_left	PMC_glia	0.00699204	0.0829507	0.037176	11.8636	5.31691	0.0360391	4.84064e-07	3.52982e-07	1.37136
INL_RPE_thickness_left	OFC_glia	0.00697415	0.0767289	0.0334234	11.0019	4.79247	0.0363545	3.72194e-07	3.31466e-07	1.12287
ISOS_RPE_thickness_right	ITC_glia	0.00616138	0.122831	0.0535262	19.9356	8.68738	0.0365356	5.25523e-07	2.90622e-07	1.80827
INL_ELM_thickness_outer_subfield_left	ITC_glia	0.00616138	0.076179	0.033554	12.364	5.44586	0.0366863	5.32607e-07	3.61074e-07	1.47506
VCDR_regressed_left	PMC_glia	0.00699204	0.0862088	0.0412405	12.3296	5.8982	0.0380752	2.30731e-07	2.69901e-07	0.854873
INL_ELM_thickness_central_subfield_right	DLPFC_neuron	0.00934162	0.103347	0.0470402	11.0631	5.03555	0.0395669	2.07177e-07	1.58678e-07	1.30565
ELM_ISOS_thickness_inner_subfield_right	ITC_neuron	0.00810617	-0.0763858	0.0390024	-9.42317	4.81145	0.0404742	-5.68213e-07	2.13541e-07	-2.66091
ISOS_RPE_thickness_inner_subfield_left	PMC_glia	0.00699204	0.124959	0.0574515	17.8716	8.2167	0.0404834	3.87445e-07	2.44403e-07	1.58527
INL_RPE_thickness_outer_subfield_left	OFC_glia	0.00697415	0.0791678	0.0350584	11.3516	5.02691	0.0405623	3.91212e-07	3.41096e-07	1.14693
INL_thickness_right	INS_glia	0.00397024	0.0595629	0.0276107	15.0023	6.95441	0.040728	4.82669e-07	3.98225e-07	1.21205
ISOS_RPE_thickness_outer_subfield_left	INS_glia	0.00397024	0.0833036	0.0382379	20.982	9.63115	0.0417222	4.51687e-07	3.05054e-07	1.48068
INL_RPE_thickness_outer_subfield_left	ITC_glia	0.00616138	0.0796233	0.0355095	12.923	5.76325	0.0418349	4.9054e-07	3.92291e-07	1.25045
VCDR_regressed_left	HIPP_glia	0.00792664	0.0864132	0.0423451	10.9016	5.34213	0.0419105	1.5914e-07	2.42521e-07	0.656192
ELM_ISOS_thickness_inner_subfield_right	OFC_neuron	0.010642	-0.0817141	0.0435276	-7.67843	4.09016	0.0424757	-5.09539e-07	1.78408e-07	-2.85603
GCIPL_thickness_right	HIPP_neuron	0.00991024	0.100164	0.0440521	10.1071	4.44511	0.0428701	2.27637e-07	1.90638e-07	1.19408
VCDR_left	MDT_glia	0.00943239	0.0906768	0.0420228	9.61334	4.45516	0.043275	9.343e-08	1.90865e-07	0.489509
RNFL_thickness_right	INS_glia	0.00397024	0.093703	0.0427521	23.6014	10.7681	0.0434385	5.90964e-07	2.98194e-07	1.98181
ISOS_RPE_thickness_right	DLPFC_glia	0.00677454	0.120858	0.0538399	17.8401	7.94738	0.0436447	4.61912e-07	2.6108e-07	1.76924
RNFL_thickness_right	PMC_glia	0.00699204	0.116098	0.0521337	16.6044	7.45615	0.0437998	4.2098e-07	2.15529e-07	1.95324
INL_thickness_right	PVC_neuron	0.00649715	0.069798	0.0323048	10.7429	4.97215	0.0448214	3.44158e-07	2.67491e-07	1.28661
ELM_ISOS_thickness_left	AMY_neuron	0.004455	-0.0748616	0.0357119	-16.804	8.01614	0.0450596	-7.64894e-07	2.87888e-07	-2.65692
INL_ELM_thickness_central_subfield_right	ITC_neuron	0.00810617	0.094295	0.0442629	11.6325	5.4604	0.0452133	2.17424e-07	1.78113e-07	1.22071
ELM_ISOS_thickness_inner_subfield_right	PMC_neuron	0.0107811	-0.0882895	0.0468333	-8.18932	4.34403	0.04541	-5.0951e-07	1.91703e-07	-2.65781
mean_of_vertical_disc_diameter_left	DLPFC_neuron	0.00934162	-0.0815799	0.0452845	-8.73295	4.84761	0.0461197	-5.74395e-07	2.02883e-07	-2.83116
INL_RPE_thickness_inner_subfield_left	INS_glia	0.00397024	0.0664226	0.0317557	16.7301	7.99844	0.0468656	5.97852e-07	4.47588e-07	1.33572
INL_ELM_thickness_left	VLPFC_glia	0.00690767	0.0737716	0.0343051	10.6797	4.96624	0.0470373	4.012e-07	3.3522e-07	1.19683
INL_ELM_thickness_outer_subfield_left	OFC_glia	0.00697415	0.0724007	0.0335582	10.3813	4.8118	0.047877	4.01984e-07	3.11659e-07	1.28982
ISOS_RPE_thickness_inner_subfield_left	PUT_glia	0.00816303	0.128641	0.0602197	15.759	7.37712	0.0483405	3.41649e-07	2.22271e-07	1.53708
overall_macular_thickness_right	INS_glia	0.00397024	0.0613093	0.0294143	15.4422	7.4087	0.0486662	4.97114e-07	4.58071e-07	1.08523
INL_ELM_thickness_inner_subfield_right	NAC_glia	0.00390156	0.0629718	0.0309146	16.1402	7.92364	0.0490156	5.09245e-07	4.35989e-07	1.16802
VCDR_left	PMC_glia	0.00699204	0.0815951	0.041063	11.6697	5.87282	0.0495267	1.84436e-07	2.54404e-07	0.724971
VCDR_left	HIPP_glia	0.00792664	0.0847952	0.0430778	10.6975	5.43456	0.0502716	1.38994e-07	2.31688e-07	0.599916
GCIPL_thickness_right	OFC_neuron	0.010642	0.089375	0.0410387	8.39831	3.85629	0.0504805	1.53698e-07	1.65963e-07	0.926094
INL_ELM_thickness_inner_subfield_right	VLPFC_neuron	0.0112152	0.086414	0.0381117	7.70508	3.39822	0.0506607	1.6331e-07	1.74799e-07	0.93427
mean_of_vertical_disc_diameter_left	NAC_neuron	0.00950174	-0.0694424	0.0390114	-7.30839	4.10571	0.0507439	-4.51144e-07	1.71467e-07	-2.63109
INL_ELM_thickness_inner_subfield_right	INS_glia	0.00397024	0.0652767	0.0322773	16.4415	8.12982	0.0512587	4.77891e-07	4.39122e-07	1.08829
ELM_ISOS_thickness_left	MDT_glia	0.00943239	0.117082	0.0563062	12.4128	5.96946	0.0512967	1.12127e-07	1.88395e-07	0.595169
ISOS_RPE_thickness_right	VLPFC_glia	0.00690767	0.119598	0.0565468	17.3138	8.18609	0.0514025	4.47781e-07	2.78218e-07	1.60946
ISOS_RPE_thickness_outer_subfield_right	INS_glia	0.00397024	0.0780889	0.0371347	19.6686	9.35327	0.0520516	5.44798e-07	3.23773e-07	1.68265
ISOS_RPE_thickness_left	OFC_glia	0.00697415	0.116641	0.0565344	16.7248	8.10627	0.0521068	3.41323e-07	2.5006e-07	1.36497
overall_average_retinal_pigment_epithelium_thickness_left	ITC_glia	0.00616138	0.133171	0.0649923	21.6139	10.5483	0.0521128	4.0198e-07	2.07478e-07	1.93745
ELM_ISOS_thickness_central_subfield_right	INS_neuron	0.00793389	-0.105668	0.0571738	-13.3185	7.20628	0.0526387	-3.99816e-07	1.72998e-07	-2.31111
INL_ELM_thickness_outer_subfield_left	ACC_glia	0.00628641	0.0694735	0.0328543	11.0514	5.22624	0.0530063	4.4883e-07	3.36727e-07	1.33292
INL_ELM_thickness_outer_subfield_left	DLPFC_glia	0.00677454	0.0690001	0.0324394	10.1852	4.78843	0.0532341	4.01339e-07	3.0976e-07	1.29565
ELM_ISOS_thickness_inner_subfield_right	INS_neuron	0.00793389	-0.0765905	0.041537	-9.65358	5.23538	0.0532857	-5.60189e-07	2.2645e-07	-2.47378
INL_ELM_thickness_central_subfield_right	AMY_neuron	0.004455	0.089912	0.044543	20.1823	9.99842	0.0540935	4.77317e-07	3.23896e-07	1.47367
overall_macular_thickness_left	STC_neuron	0.0100093	0.0747339	0.03366	7.46646	3.36288	0.0551021	1.64573e-07	2.04093e-07	0.806366
ISOS_RPE_thickness_right	INS_glia	0.00397024	0.0776015	0.0368388	19.5458	9.27874	0.0552118	4.83195e-07	3.01177e-07	1.60435
ELM_ISOS_thickness_left	NAC_neuron	0.00950174	-0.0825873	0.045006	-8.6918	4.7366	0.0555252	-4.1309e-07	1.62371e-07	-2.54411
INL_thickness_right	HIPP_neuron	0.00991024	0.0823815	0.0393474	8.31276	3.97037	0.055674	2.14312e-07	2.15042e-07	0.996604
GCIPL_thickness_left	VLPFC_glia	0.00690767	0.0963799	0.0461464	13.9526	6.68046	0.0558811	3.85318e-07	2.94163e-07	1.30988
ELM_ISOS_thickness_outer_subfield_left	PVC_glia	0.00767185	0.113389	0.0564274	14.7798	7.35512	0.0558856	1.40746e-07	1.92813e-07	0.729959
ISOS_RPE_thickness_inner_subfield_right	STC_glia	0.0067246	0.127399	0.0618615	18.9451	9.19928	0.0561017	3.87928e-07	2.40589e-07	1.61241
INL_ELM_thickness_outer_subfield_left	PVC_glia	0.00767185	0.0765591	0.0369296	9.97921	4.81364	0.0561363	3.79539e-07	3.24912e-07	1.16813
ELM_ISOS_thickness_right	AMY_neuron	0.004455	-0.0793975	0.04046	-17.8221	9.08193	0.056585	-6.42168e-07	2.78079e-07	-2.3093
INL_RPE_thickness_inner_subfield_right	VLPFC_glia	0.00690767	0.0759803	0.0367271	10.9994	5.31685	0.0572285	3.11277e-07	3.10029e-07	1.00402
Disc_diameter_trans_left	HIPP_glia	0.00792664	0.0766871	0.0378954	9.67461	4.78076	0.0587433	1.8109e-07	2.51523e-07	0.719975
INL_ELM_thickness_central_subfield_right	OFC_neuron	0.010642	0.0978754	0.0466181	9.19707	4.38057	0.059043	1.35642e-07	1.41485e-07	0.958703
GCIPL_thickness_right	ACC_neuron	0.00892586	0.0876163	0.0423616	9.816	4.74594	0.0593274	2.10893e-07	2.05497e-07	1.02626
ISOS_RPE_thickness_inner_subfield_left	STC_glia	0.0067246	0.113612	0.0569232	16.895	8.46492	0.0597186	3.52197e-07	2.60212e-07	1.3535
INL_ELM_thickness_central_subfield_right	HIPP_neuron	0.00991024	0.103036	0.0495942	10.3969	5.00434	0.0597624	1.77196e-07	1.6704e-07	1.0608
INL_ELM_thickness_central_subfield_right	NAC_neuron	0.00950174	0.107808	0.0515753	11.3461	5.42799	0.0601409	2.48094e-07	1.83055e-07	1.35529
ISOS_RPE_thickness_inner_subfield_left	MDT_glia	0.00943239	0.128285	0.0639634	13.6004	6.78125	0.0608863	2.85377e-07	2.07153e-07	1.37762
ISOS_RPE_thickness_outer_subfield_left	OFC_glia	0.00697415	0.120419	0.0603914	17.2665	8.65932	0.061013	3.81795e-07	2.79974e-07	1.36368
RNFL_thickness_right	STC_glia	0.0067246	0.103921	0.0499221	15.4539	7.4238	0.061398	3.95529e-07	2.14484e-07	1.84409
ISOS_RPE_thickness_outer_subfield_right	OFC_glia	0.00697415	0.111562	0.0552834	15.9965	7.9269	0.0624541	4.54311e-07	2.83271e-07	1.60381
INL_ELM_thickness_inner_subfield_left	PUT_neuron	0.0139702	0.0994001	0.0461407	7.11513	3.30278	0.0631474	1.9039e-07	1.79959e-07	1.05796
GCIPL_thickness_left	MDT_neuron	0.0100008	0.0983993	0.0471942	9.8391	4.71902	0.064452	2.51558e-07	1.94582e-07	1.29281
ELM_ISOS_thickness_central_subfield_right	ITC_neuron	0.00810617	-0.0916625	0.0522087	-11.3078	6.44061	0.0650817	-3.61233e-07	1.60508e-07	-2.25056
RNFL_thickness_right	AMY_glia	0.00471181	0.0883058	0.0446709	18.7414	9.48062	0.0657493	4.83298e-07	2.70334e-07	1.78778
GCIPL_thickness_left	AMY_glia	0.00471181	0.0685847	0.0345285	14.5559	7.32807	0.0657971	4.04237e-07	3.16237e-07	1.27827
ELM_ISOS_thickness_inner_subfield_right	AMY_neuron	0.004455	-0.0586537	0.0322875	-13.1658	7.24748	0.0667138	-7.16317e-07	3.14848e-07	-2.27512
GCIPL_thickness_left	HIPP_glia	0.00792664	0.0995214	0.049536	12.5553	6.2493	0.0667672	3.25511e-07	2.72164e-07	1.19601
ISOS_RPE_thickness_inner_subfield_right	ACC_glia	0.00628641	0.112528	0.0574097	17.9002	9.13235	0.0676303	3.58245e-07	2.31248e-07	1.54918
ISOS_RPE_thickness_inner_subfield_left	HIPP_glia	0.00792664	0.124075	0.0630703	15.6529	7.95675	0.0697109	3.32411e-07	2.3994e-07	1.38539
VCDR_regressed_left	VLPFC_glia	0.00690767	0.0794097	0.0421734	11.4959	6.1053	0.0703849	1.82335e-07	2.8266e-07	0.645068
ELM_ISOS_thickness_outer_subfield_right	AMY_neuron	0.004455	-0.0822487	0.0459821	-18.4621	10.3215	0.0709602	-5.41711e-07	2.53212e-07	-2.13936
ISOS_RPE_thickness_inner_subfield_left	INS_glia	0.00397024	0.075012	0.0391673	18.8936	9.86522	0.0719307	3.66505e-07	2.89021e-07	1.26809
INL_RPE_thickness_inner_subfield_right	INS_glia	0.00397024	0.0602602	0.0315652	15.178	7.95045	0.0724471	5.19276e-07	4.42841e-07	1.1726
ISOS_RPE_thickness_right	PUT_neuron	0.0139702	0.13846	0.0678036	9.91106	4.85343	0.0724809	2.31964e-07	1.4535e-07	1.59591
ISOS_RPE_thickness_inner_subfield_right	PVC_glia	0.00767185	0.121937	0.0617434	15.8941	8.04804	0.0724917	3.13022e-07	2.18589e-07	1.43201
INL_thickness_left	INS_glia	0.00397024	0.0531763	0.0276171	13.3937	6.95602	0.0741032	4.55086e-07	4.10696e-07	1.10808
ISOS_RPE_thickness_outer_subfield_right	PUT_neuron	0.0139702	0.13356	0.0656096	9.56035	4.69638	0.0749859	2.44409e-07	1.55944e-07	1.56729
INL_ELM_thickness_central_subfield_left	NAC_glia	0.00390156	0.072154	0.0379945	18.4936	9.73827	0.0753766	4.80181e-07	3.30879e-07	1.45123
GCIPL_thickness_right	INS_neuron	0.00793389	0.0769546	0.0398412	9.69948	5.02164	0.0754969	2.14288e-07	2.11736e-07	1.01205
mean_of_vertical_disc_diameter_left	STC_neuron	0.0100093	-0.0711662	0.0448346	-7.11001	4.4793	0.0755262	-5.27094e-07	1.92641e-07	-2.73615
ELM_ISOS_thickness_central_subfield_left	DLPFC_neuron	0.00934162	-0.100276	0.0594111	-10.7344	6.35983	0.0761979	-3.97841e-07	1.65129e-07	-2.40927
INL_RPE_thickness_central_subfield_right	ACC_neuron	0.00892586	0.0943925	0.0477854	10.5752	5.35359	0.0764686	2.05759e-07	1.60586e-07	1.2813
ISOS_RPE_thickness_inner_subfield_right	INS_glia	0.00397024	0.0861036	0.0451912	21.6873	11.3825	0.0764966	4.34943e-07	2.88053e-07	1.50994
ELM_ISOS_thickness_right	STC_glia	0.0067246	0.0924465	0.051447	13.7475	7.65057	0.0789754	2.21087e-07	2.05222e-07	1.07731
INL_RPE_thickness_inner_subfield_left	NAC_glia	0.00390156	0.054701	0.0293714	14.0203	7.5281	0.08097	4.79857e-07	4.22777e-07	1.13501
ISOS_RPE_thickness_right	OFC_glia	0.00697415	0.104685	0.0552759	15.0104	7.92582	0.082974	3.70357e-07	2.55354e-07	1.45036
INL_ELM_thickness_central_subfield_right	STC_neuron	0.0100093	0.0924516	0.0482185	9.23659	4.81738	0.0849355	1.30957e-07	1.54695e-07	0.846547
overall_macular_thickness_left	NAC_glia	0.00390156	0.0552149	0.029916	14.152	7.6677	0.0857038	4.89269e-07	4.66042e-07	1.04984
GCIPL_thickness_right	STC_neuron	0.0100093	0.0801766	0.0409517	8.01022	4.09138	0.0857124	1.33512e-07	1.76739e-07	0.755421
ELM_ISOS_thickness_left	STC_glia	0.0067246	0.0884431	0.0499184	13.1522	7.42326	0.0858954	1.10857e-07	2.21217e-07	0.501123
ISOS_RPE_thickness_central_subfield_right	HIPP_glia	0.00792664	0.16982	0.0948377	21.4239	11.9644	0.0859649	3.51323e-07	2.29751e-07	1.52915
INL_ELM_thickness_inner_subfield_left	NAC_glia	0.00390156	0.0564558	0.0317532	14.47	8.13858	0.087384	5.05621e-07	4.62777e-07	1.09258
overall_macular_thickness_left	INS_glia	0.00397024	0.0548703	0.0297417	13.8204	7.49116	0.0877217	4.38526e-07	4.47994e-07	0.978865
ELM_ISOS_thickness_inner_subfield_left	MDT_glia	0.00943239	0.0913031	0.0477195	9.67974	5.05911	0.0881388	1.09506e-07	2.18508e-07	0.501153
INL_RPE_thickness_central_subfield_right	PUT_neuron	0.0139702	0.118234	0.0609514	8.46326	4.36295	0.0882419	1.58646e-07	1.27603e-07	1.24328
ELM_ISOS_thickness_central_subfield_right	OFC_neuron	0.010642	-0.10347	0.0650535	-9.72281	6.11289	0.0893159	-3.25176e-07	1.49362e-07	-2.1771
VCDR_regressed_left	ITC_glia	0.00616138	0.0687795	0.039496	11.163	6.41026	0.0903748	1.7029e-07	2.94237e-07	0.57875
overall_average_retinal_pigment_epithelium_thickness_right	MDT_glia	0.00943239	0.140157	0.0760705	14.8591	8.06481	0.0909496	3.78207e-07	1.70395e-07	2.2196
mean_of_vertical_disc_diameter_left	MDT_neuron	0.0100008	-0.0580561	0.039026	-5.80512	3.90227	0.0934373	-4.35064e-07	1.67088e-07	-2.6038
RNFL_thickness_left	PUT_neuron	0.0139702	0.12212	0.0648066	8.74145	4.6389	0.0935436	1.66918e-07	1.22103e-07	1.36702
INL_ELM_thickness_outer_subfield_left	STC_glia	0.0067246	0.0614507	0.0329709	9.13819	4.90303	0.0942404	3.2212e-07	3.26226e-07	0.987413
INL_RPE_thickness_inner_subfield_right	NAC_glia	0.00390156	0.0501766	0.0278237	12.8606	7.13142	0.0950809	4.14937e-07	3.99181e-07	1.03947
VCDR_regressed_left	NAC_glia	0.00390156	0.049205	0.0284386	12.6116	7.28903	0.0956209	2.8967e-07	3.19583e-07	0.9064
INL_RPE_thickness_inner_subfield_left	PVC_neuron	0.00649715	0.0614659	0.0327787	9.46044	5.04509	0.0958837	2.8222e-07	2.72718e-07	1.03484
RNFL_thickness_right	HIPP_glia	0.00792664	0.109222	0.05929	13.7791	7.47984	0.0959846	3.35772e-07	2.10905e-07	1.59205
VCDR_regressed_left	OFC_glia	0.00697415	0.0753324	0.0443681	10.8017	6.36179	0.0965265	1.50033e-07	2.89554e-07	0.518151
RNFL_thickness_right	PUT_glia	0.00816303	0.0961235	0.051809	11.7755	6.34679	0.0970065	2.89594e-07	1.81586e-07	1.59481
INL_ELM_thickness_inner_subfield_right	PUT_neuron	0.0139702	0.0988486	0.0503038	7.07566	3.60078	0.0975343	1.5928e-07	1.93551e-07	0.822934
ELM_ISOS_thickness_inner_subfield_right	MDT_glia	0.00943239	0.0929641	0.0503476	9.85583	5.33774	0.0981652	1.78046e-07	2.14429e-07	0.830327
INL_RPE_thickness_right	INS_glia	0.00397024	0.0484484	0.0270819	12.2029	6.82124	0.0984594	4.09389e-07	4.61335e-07	0.8874
INL_RPE_thickness_central_subfield_right	ITC_neuron	0.00810617	0.0871157	0.0481195	10.7468	5.93615	0.0992908	2.11554e-07	1.76254e-07	1.20028
INL_thickness_left	OFC_neuron	0.010642	0.0680129	0.0354875	6.39098	3.33466	0.0995145	1.45475e-07	1.91195e-07	0.760869
overall_macular_thickness_left	HIPP_neuron	0.00991024	0.0684771	0.0355468	6.90973	3.58688	0.0998129	1.38568e-07	2.08415e-07	0.664869
ELM_ISOS_thickness_inner_subfield_right	STC_neuron	0.0100093	-0.062993	0.04297	-6.29345	4.29302	0.0999706	-4.54954e-07	1.83624e-07	-2.47764
INL_ELM_thickness_outer_subfield_left	PMC_glia	0.00699204	0.0677617	0.0376582	9.69126	5.38588	0.100151	3.5862e-07	3.55038e-07	1.01009
RNFL_thickness_right	NAC_glia	0.00390156	0.0742295	0.0418886	19.0256	10.7364	0.100581	4.57978e-07	2.93301e-07	1.56146
ISOS_RPE_thickness_inner_subfield_right	ITC_glia	0.00616138	0.107661	0.0599829	17.4735	9.73531	0.100914	3.47559e-07	2.49811e-07	1.39129
ISOS_RPE_thickness_inner_subfield_right	AMY_glia	0.00471181	0.0856654	0.0485173	18.181	10.297	0.101028	3.48018e-07	2.57867e-07	1.3496
INL_ELM_thickness_inner_subfield_left	VLPFC_neuron	0.0112152	0.0783203	0.0411052	6.98341	3.66513	0.10151	1.51016e-07	1.95257e-07	0.773425
ELM_ISOS_thickness_outer_subfield_left	AMY_glia	0.00471181	0.0770916	0.0456119	16.3614	9.68033	0.101765	1.47389e-07	2.45152e-07	0.601212
VCDR_regressed_left	PVC_glia	0.00767185	0.068628	0.0393059	8.94542	5.12339	0.102041	5.50362e-08	2.28719e-07	0.240629
ELM_ISOS_thickness_right	DLPFC_neuron	0.00934162	-0.0877792	0.0563405	-9.39657	6.03113	0.102245	-3.9541e-07	1.80614e-07	-2.18925
ELM_ISOS_thickness_central_subfield_left	OFC_neuron	0.010642	-0.0982857	0.06492	-9.23562	6.10034	0.10249	-3.6169e-07	1.58004e-07	-2.28911
INL_ELM_thickness_right	NAC_glia	0.00390156	0.0492759	0.0285809	12.6298	7.3255	0.102675	4.73843e-07	4.73253e-07	1.00125
INL_ELM_thickness_outer_subfield_left	VLPFC_glia	0.00690767	0.0629955	0.0349544	9.11964	5.06023	0.103787	3.18781e-07	3.40314e-07	0.936729
ELM_ISOS_thickness_left	INS_neuron	0.00793389	-0.0730288	0.0468856	-9.20466	5.90953	0.103887	-4.91815e-07	2.03275e-07	-2.41946
INL_ELM_thickness_left	AMY_glia	0.00471181	0.0489273	0.0278629	10.384	5.91342	0.10488	3.65114e-07	3.90176e-07	0.935768
INL_ELM_thickness_right	PVC_neuron	0.00649715	0.0524663	0.0281571	8.07528	4.33376	0.105179	2.46242e-07	2.60411e-07	0.945589
ELM_ISOS_thickness_inner_subfield_left	OFC_neuron	0.010642	-0.0614512	0.0433082	-5.77439	4.06955	0.105759	-5.16006e-07	1.85906e-07	-2.77564
ISOS_RPE_thickness_inner_subfield_left	PVC_glia	0.00767185	0.100724	0.0575676	13.129	7.50374	0.107713	2.39257e-07	2.31179e-07	1.03494
INL_RPE_thickness_right	NAC_glia	0.00390156	0.0431748	0.024611	11.066	6.30798	0.108317	3.73911e-07	4.241e-07	0.881658
INL_RPE_thickness_inner_subfield_right	VLPFC_neuron	0.0112152	0.0753316	0.0393998	6.71691	3.51307	0.109612	1.61202e-07	1.94398e-07	0.829235
GCIPL_thickness_left	INS_glia	0.00397024	0.0544732	0.0317022	13.7204	7.98496	0.110449	3.54284e-07	3.39578e-07	1.04331
VCDR_left	OFC_glia	0.00697415	0.0739612	0.0451578	10.605	6.47502	0.111132	1.30574e-07	2.7891e-07	0.468158
INL_ELM_thickness_left	PVC_neuron	0.00649715	0.0498834	0.0274244	7.67774	4.221	0.111991	2.64138e-07	2.58036e-07	1.02365
INL_ELM_thickness_central_subfield_right	PVC_neuron	0.00649715	0.0780648	0.0451587	12.0152	6.95054	0.112203	2.23093e-07	2.21552e-07	1.00695
ISOS_RPE_thickness_inner_subfield_right	NAC_glia	0.00390156	0.0716358	0.0426232	18.3608	10.9246	0.11372	3.56661e-07	2.65795e-07	1.34187
mean_of_vertical_disc_diameter_left	ACC_neuron	0.00892586	-0.0582281	0.0413576	-6.52353	4.63345	0.114083	-4.9569e-07	2.03135e-07	-2.4402
INL_ELM_thickness_central_subfield_right	PMC_neuron	0.0107811	0.0909335	0.0516816	8.43456	4.79374	0.114447	1.24916e-07	1.58245e-07	0.789384
RNFL_thickness_right	VLPFC_glia	0.00690767	0.093502	0.0534281	13.536	7.7346	0.115013	3.31441e-07	2.21592e-07	1.49573
INL_RPE_thickness_central_subfield_right	AMY_neuron	0.004455	0.0782982	0.0466336	17.5754	10.4677	0.115254	3.98816e-07	3.10906e-07	1.28276
VCDR_left	ITC_glia	0.00616138	0.0641988	0.039253	10.4196	6.37081	0.115707	1.23739e-07	2.77662e-07	0.445645
RNFL_thickness_left	MDT_glia	0.00943239	0.108509	0.0625308	11.5039	6.62937	0.115821	2.50717e-07	1.85359e-07	1.3526
VCDR_regressed_left	STC_glia	0.0067246	0.0609576	0.036827	9.06487	5.47646	0.115898	6.27947e-08	2.5251e-07	0.248682
INL_thickness_left	ACC_neuron	0.00892586	0.0632157	0.0354764	7.08231	3.97456	0.116601	1.79378e-07	2.3074e-07	0.777404
VCDR_left	VLPFC_glia	0.00690767	0.0705839	0.0426125	10.2182	6.16887	0.117792	1.08858e-07	2.70104e-07	0.403023
overall_average_retinal_pigment_epithelium_thickness_left	MDT_glia	0.00943239	0.142984	0.0836097	15.1588	8.8641	0.118656	2.8032e-07	1.82968e-07	1.53208
INL_thickness_left	PVC_neuron	0.00649715	0.0533167	0.030609	8.20617	4.71114	0.11938	2.43945e-07	2.64918e-07	0.920833
RNFL_thickness_left	STC_glia	0.0067246	0.092695	0.0548841	13.7845	8.1617	0.120146	3.0176e-07	2.31722e-07	1.30225
overall_average_retinal_pigment_epithelium_thickness_left	STC_glia	0.0067246	0.104495	0.0621681	15.5392	9.24488	0.121176	2.72515e-07	1.87156e-07	1.45608
GCIPL_thickness_right	AMY_neuron	0.004455	0.0489869	0.0289101	10.9959	6.48936	0.121382	2.35495e-07	2.7025e-07	0.871398
overall_average_retinal_pigment_epithelium_thickness_left	PMC_glia	0.00699204	0.119215	0.0723085	17.0501	10.3415	0.121547	3.05335e-07	2.13398e-07	1.43082
INL_thickness_left	HIPP_neuron	0.00991024	0.0696378	0.0398802	7.02685	4.02414	0.121998	1.78045e-07	2.23861e-07	0.795336
ELM_ISOS_thickness_central_subfield_right	STC_neuron	0.0100093	-0.0840459	0.0587466	-8.39679	5.86921	0.122084	-2.95345e-07	1.45295e-07	-2.03273
RNFL_thickness_left	PVC_neuron	0.00649715	0.0855792	0.0511811	13.1718	7.87747	0.122856	2.74483e-07	2.03237e-07	1.35056
overall_average_retinal_pigment_epithelium_thickness_left	VLPFC_glia	0.00690767	0.113831	0.0689454	16.4789	9.98099	0.12329	2.90059e-07	2.02077e-07	1.43539
INL_RPE_thickness_inner_subfield_left	VLPFC_neuron	0.0112152	0.069772	0.0378737	6.2212	3.37699	0.124527	1.16081e-07	1.84432e-07	0.629396
ELM_ISOS_thickness_inner_subfield_right	VLPFC_neuron	0.0112152	-0.0616434	0.0456018	-5.49642	4.06607	0.124605	-4.07796e-07	1.74991e-07	-2.33038
INL_thickness_right	AMY_neuron	0.004455	0.0443452	0.027498	9.95404	6.1724	0.124697	2.64003e-07	3.24705e-07	0.813055
overall_macular_thickness_right	NAC_glia	0.00390156	0.0514253	0.0313848	13.1807	8.04415	0.124824	3.94441e-07	5.02599e-07	0.784803
INL_thickness_left	STC_neuron	0.0100093	0.0661113	0.0372714	6.605	3.72369	0.125394	1.55458e-07	2.13648e-07	0.727637
ELM_ISOS_thickness_inner_subfield_left	INS_neuron	0.00793389	-0.0542389	0.0390344	-6.83636	4.91995	0.125509	-5.33113e-07	2.27097e-07	-2.34751
ISOS_RPE_thickness_inner_subfield_left	PVC_neuron	0.00649715	0.0778453	0.0459789	11.9814	7.07678	0.125675	2.33322e-07	2.02842e-07	1.15027
ELM_ISOS_thickness_outer_subfield_right	STC_glia	0.0067246	0.0926781	0.057952	13.782	8.61791	0.126221	2.11591e-07	2.03266e-07	1.04096
ELM_ISOS_thickness_right	PMC_neuron	0.0107811	-0.0891559	0.0619733	-8.26968	5.74835	0.127045	-3.53491e-07	1.72169e-07	-2.05317
GCIPL_thickness_right	PMC_neuron	0.0107811	0.0740478	0.0422442	6.86832	3.91837	0.128221	1.00952e-07	1.66241e-07	0.607264
Disc_diameter_trans_left	PUT_glia	0.00816303	0.0588466	0.0339693	7.20892	4.16136	0.128675	6.09629e-08	2.20626e-07	0.276318
INL_RPE_thickness_outer_subfield_left	NAC_neuron	0.00950174	-0.0369077	0.0307482	-3.88431	3.23606	0.128786	-4.45102e-07	2.04001e-07	-2.18187
INL_ELM_thickness_right	INS_glia	0.00397024	0.0457255	0.028235	11.5171	7.11166	0.131467	3.5955e-07	4.58547e-07	0.784107
RNFL_thickness_right	HIPP_neuron	0.00991024	0.110341	0.0651205	11.134	6.57104	0.131511	2.37397e-07	1.75662e-07	1.35144
ELM_ISOS_thickness_inner_subfield_right	PVC_neuron	0.00649715	-0.0479787	0.0346221	-7.38458	5.32882	0.133311	-4.69612e-07	2.30619e-07	-2.03631
VCDR_left	PVC_glia	0.00767185	0.0639511	0.039429	8.33581	5.13944	0.133983	2.07501e-08	2.17974e-07	0.0951953
ISOS_RPE_thickness_outer_subfield_left	PUT_neuron	0.0139702	0.121726	0.0705103	8.71324	5.04718	0.13433	1.68271e-07	1.58206e-07	1.06362
ISOS_RPE_thickness_outer_subfield_right	PVC_neuron	0.00649715	0.0717894	0.0427773	11.0494	6.58401	0.13522	2.82887e-07	2.21198e-07	1.27888
INL_thickness_left	NAC_glia	0.00390156	0.051361	0.0315973	13.1642	8.09862	0.13524	4.76262e-07	4.88742e-07	0.974463
ELM_ISOS_thickness_outer_subfield_left	NAC_neuron	0.00950174	-0.0702956	0.0516078	-7.39818	5.4314	0.135751	-3.09646e-07	1.4695e-07	-2.10716
ISOS_RPE_thickness_inner_subfield_left	DLPFC_glia	0.00677454	0.0849601	0.0517945	12.5411	7.64546	0.13641	2.16868e-07	2.22167e-07	0.976148
INL_ELM_thickness_inner_subfield_right	AMY_neuron	0.004455	0.0529459	0.0326705	11.8846	7.33345	0.13685	3.17418e-07	3.81709e-07	0.831572
INL_RPE_thickness_central_subfield_right	STC_neuron	0.0100093	0.0856819	0.0509309	8.56024	5.08837	0.137357	1.40867e-07	1.49632e-07	0.94142
INL_ELM_thickness_inner_subfield_left	ITC_neuron	0.00810617	0.0628432	0.037326	7.75251	4.60465	0.137826	1.81144e-07	2.47401e-07	0.732186
ISOS_RPE_thickness_left	PUT_neuron	0.0139702	0.1137	0.0658453	8.13873	4.71325	0.139125	1.43889e-07	1.4293e-07	1.00671
ISOS_RPE_thickness_outer_subfield_right	STC_neuron	0.0100093	0.0875452	0.0512063	8.7464	5.11588	0.139345	2.17871e-07	1.70246e-07	1.27975
RNFL_thickness_right	PVC_glia	0.00767185	0.0856161	0.0513694	11.1598	6.69583	0.139706	2.72706e-07	1.93791e-07	1.40722
ELM_ISOS_thickness_central_subfield_left	ACC_neuron	0.00892586	-0.0757484	0.0559245	-8.48639	6.26544	0.141015	-3.45227e-07	1.62527e-07	-2.12412
INL_thickness_right	MDT_neuron	0.0100008	0.0666746	0.0388704	6.66689	3.88671	0.142313	1.34713e-07	2.12771e-07	0.633137
VCDR_regressed_left	ACC_glia	0.00628641	0.0641865	0.0422143	10.2104	6.71517	0.14331	1.29865e-07	3.0503e-07	0.425744
ELM_ISOS_thickness_central_subfield_left	STC_neuron	0.0100093	-0.0781174	0.0583678	-7.8045	5.83137	0.143427	-3.28881e-07	1.50986e-07	-2.17821
INL_ELM_thickness_inner_subfield_left	HIPP_neuron	0.00991024	0.0671896	0.0392509	6.77982	3.96064	0.144087	1.33043e-07	2.11323e-07	0.629573
ISOS_RPE_thickness_inner_subfield_right	VLPFC_neuron	0.0112152	0.111129	0.0673458	9.90882	6.00487	0.145471	1.84116e-07	1.51927e-07	1.21187
INL_RPE_thickness_central_subfield_right	NAC_glia	0.00390156	0.0616616	0.0393137	15.8043	10.0764	0.145621	3.21795e-07	3.04872e-07	1.05551
RNFL_thickness_right	DLPFC_glia	0.00677454	0.104797	0.0652396	15.4692	9.63011	0.146369	3.88778e-07	2.74515e-07	1.41624
ELM_ISOS_thickness_central_subfield_left	PMC_neuron	0.0107811	-0.0844478	0.063728	-7.83298	5.91111	0.146702	-3.11321e-07	1.54355e-07	-2.01692
INL_thickness_right	PMC_neuron	0.0107811	0.0661293	0.0397816	6.13384	3.68995	0.147046	1.08256e-07	2.00757e-07	0.539237
ELM_ISOS_thickness_left	PVC_glia	0.00767185	0.0780165	0.0490391	10.1692	6.39207	0.148167	1.78456e-08	2.03202e-07	0.087822
INL_RPE_thickness_central_subfield_right	HIPP_neuron	0.00991024	0.0870571	0.0535211	8.78456	5.40059	0.149249	1.49201e-07	1.64232e-07	0.908479
overall_average_retinal_pigment_epithelium_thickness_right	MDT_neuron	0.0100008	-0.112041	0.0853023	-11.2031	8.5295	0.149496	-2.38148e-07	1.82169e-07	-1.30729
INL_ELM_thickness_inner_subfield_left	INS_glia	0.00397024	0.0494223	0.0322755	12.4482	8.12937	0.149726	3.48944e-07	4.54504e-07	0.767745
overall_average_retinal_pigment_epithelium_thickness_left	PVC_glia	0.00767185	0.120335	0.0776685	15.6853	10.1238	0.150073	2.74615e-07	2.17777e-07	1.26099
VCDR_left	MDT_neuron	0.0100008	-0.0563732	0.043628	-5.63684	4.36243	0.151288	-4.94928e-07	2.12235e-07	-2.33198
GCIPL_thickness_left	AMY_neuron	0.004455	0.0492531	0.0309927	11.0557	6.95683	0.151508	2.69749e-07	2.80595e-07	0.961346
overall_macular_thickness_left	ACC_neuron	0.00892586	0.0558016	0.0327939	6.25167	3.67403	0.152291	9.40427e-08	2.27992e-07	0.412483
INL_RPE_thickness_inner_subfield_right	PVC_neuron	0.00649715	0.0580877	0.0357279	8.94049	5.49901	0.152345	2.66504e-07	2.97079e-07	0.897081
ELM_ISOS_thickness_outer_subfield_left	PUT_glia	0.00816303	0.0889693	0.057249	10.8991	7.0132	0.152636	3.84429e-08	1.83293e-07	0.209735
ELM_ISOS_thickness_inner_subfield_right	ACC_neuron	0.00892586	-0.0510457	0.0404538	-5.71886	4.5322	0.152715	-4.24433e-07	2.01084e-07	-2.11073
INL_RPE_thickness_central_subfield_right	PMC_neuron	0.0107811	0.0866995	0.0534354	8.04184	4.95642	0.153186	1.3952e-07	1.47471e-07	0.946091
overall_average_retinal_pigment_epithelium_thickness_left	PUT_glia	0.00816303	0.115612	0.0743459	14.1629	9.10763	0.154061	2.49689e-07	1.87122e-07	1.33436
overall_average_retinal_pigment_epithelium_thickness_left	OFC_glia	0.00697415	0.10755	0.0695938	15.4212	9.97882	0.154342	2.67134e-07	1.96982e-07	1.35614
overall_average_retinal_pigment_epithelium_thickness_left	PUT_neuron	0.0139702	0.1436	0.091521	10.279	6.55114	0.155738	1.72425e-07	1.30133e-07	1.32499
INL_RPE_thickness_central_subfield_right	DLPFC_neuron	0.00934162	0.080278	0.0500007	8.59359	5.35247	0.156428	1.5025e-07	1.56853e-07	0.957906
INL_ELM_thickness_outer_subfield_right	PVC_neuron	0.00649715	0.0451529	0.0271402	6.94964	4.17724	0.157499	1.74223e-07	2.45856e-07	0.708637
INL_ELM_thickness_outer_subfield_right	NAC_glia	0.00390156	0.0420368	0.0275653	10.7744	7.06519	0.15782	3.54461e-07	4.51804e-07	0.784546
VCDR_left	NAC_glia	0.00390156	0.0433495	0.0289768	11.1108	7.42697	0.15839	2.0608e-07	3.11334e-07	0.661927
overall_macular_thickness_left	VLPFC_neuron	0.0112152	0.0607988	0.0350763	5.42111	3.12756	0.159109	5.92313e-08	1.90509e-07	0.310911
overall_macular_thickness_right	ACC_neuron	0.00892586	0.0573826	0.0343835	6.4288	3.85212	0.159138	8.07574e-08	2.35247e-07	0.343287
ISOS_RPE_thickness_inner_subfield_right	DLPFC_neuron	0.00934162	0.10355	0.0661674	11.0848	7.08307	0.159314	2.083e-07	1.77104e-07	1.17615
ISOS_RPE_thickness_inner_subfield_left	AMY_glia	0.00471181	0.0665766	0.043638	14.1297	9.26141	0.159824	2.19017e-07	2.73342e-07	0.801256
overall_macular_thickness_left	OFC_neuron	0.010642	0.055194	0.0317123	5.18642	2.97991	0.160678	3.65219e-08	1.81807e-07	0.200883
ISOS_RPE_thickness_outer_subfield_right	VLPFC_neuron	0.0112152	0.0851462	0.05173	7.59203	4.61248	0.163391	1.85763e-07	1.55506e-07	1.19458
ELM_ISOS_thickness_outer_subfield_left	AMY_neuron	0.004455	-0.0565548	0.0413073	-12.6947	9.27212	0.163737	-5.30121e-07	2.57847e-07	-2.05595
overall_average_retinal_pigment_epithelium_thickness_right	PMC_glia	0.00699204	0.103439	0.0709488	14.7939	10.1471	0.164294	3.52031e-07	2.24204e-07	1.57014
INL_RPE_thickness_central_subfield_right	OFC_neuron	0.010642	0.0794982	0.049718	7.47022	4.67185	0.164995	1.096e-07	1.37963e-07	0.794415
ELM_ISOS_thickness_central_subfield_left	AMY_neuron	0.004455	-0.062785	0.0475731	-14.0931	10.6786	0.166382	-5.08708e-07	2.72278e-07	-1.86834
ISOS_RPE_thickness_inner_subfield_right	PVC_neuron	0.00649715	0.0822786	0.054917	12.6638	8.45247	0.166815	2.37663e-07	2.02774e-07	1.17206
VCDR_regressed_left	AMY_glia	0.00471181	0.05012	0.034441	10.6371	7.30951	0.167084	1.33743e-07	3.38303e-07	0.395334
INL_RPE_thickness_outer_subfield_right	INS_glia	0.00397024	0.040189	0.026232	10.1226	6.60717	0.16713	2.81923e-07	4.56269e-07	0.617888
overall_macular_thickness_right	VLPFC_neuron	0.0112152	0.0594503	0.0348465	5.30087	3.10708	0.167214	3.20659e-08	1.87394e-07	0.171115
INL_ELM_thickness_central_subfield_left	PUT_neuron	0.0139702	0.0893649	0.0551066	6.3968	3.94457	0.168692	1.13355e-07	1.28488e-07	0.882225
INL_ELM_thickness_inner_subfield_right	ACC_neuron	0.00892586	0.0573877	0.0350706	6.42937	3.9291	0.169409	6.90448e-08	2.1101e-07	0.327211
GCIPL_thickness_right	VLPFC_neuron	0.0112152	0.0720735	0.0452127	6.42641	4.03138	0.171863	7.6339e-08	1.73961e-07	0.438829
INL_ELM_thickness_inner_subfield_right	ITC_neuron	0.00810617	0.0545658	0.0341309	6.73139	4.21049	0.172709	8.85554e-08	2.2364e-07	0.395973
ISOS_RPE_thickness_inner_subfield_left	VLPFC_neuron	0.0112152	0.0944724	0.059619	8.4236	5.31591	0.173133	1.55106e-07	1.55556e-07	0.997107
INL_ELM_thickness_inner_subfield_left	OFC_neuron	0.010642	0.0625608	0.0385636	5.87866	3.62371	0.173778	7.95793e-08	1.92013e-07	0.414448
ISOS_RPE_thickness_central_subfield_left	ITC_glia	0.00616138	0.0922034	0.0638425	14.9647	10.3617	0.174171	2.85193e-07	2.4991e-07	1.14118
INL_thickness_left	VLPFC_neuron	0.0112152	0.0632274	0.0388896	5.63765	3.46758	0.174564	1.10196e-07	2.00722e-07	0.548996
ELM_ISOS_thickness_central_subfield_left	ITC_neuron	0.00810617	-0.0703599	0.0560036	-8.67979	6.90877	0.174762	-3.45106e-07	1.82082e-07	-1.89533
overall_average_retinal_pigment_epithelium_thickness_left	AMY_glia	0.00471181	0.0831174	0.0576883	17.6402	12.2433	0.175181	2.98528e-07	2.50681e-07	1.19087
ELM_ISOS_thickness_right	INS_neuron	0.00793389	-0.0689022	0.0539208	-8.68454	6.79626	0.175624	-3.63887e-07	2.01633e-07	-1.8047
ELM_ISOS_thickness_left	DLPFC_neuron	0.00934162	-0.0603567	0.0498644	-6.46105	5.33788	0.176385	-4.16505e-07	1.80237e-07	-2.31088
RNFL_thickness_right	ACC_glia	0.00628641	0.0700471	0.0463621	11.1426	7.37499	0.17654	2.6224e-07	2.06659e-07	1.26895
INL_RPE_thickness_outer_subfield_right	NAC_glia	0.00390156	0.036906	0.0245539	9.45929	6.29335	0.177917	2.82049e-07	4.25971e-07	0.662133
INL_thickness_right	NAC_glia	0.00390156	0.0468825	0.0319986	12.0163	8.20148	0.177986	3.51735e-07	4.81602e-07	0.730344
ELM_ISOS_thickness_central_subfield_right	PMC_neuron	0.0107811	-0.0773668	0.0642549	-7.17618	5.95998	0.178571	-2.51671e-07	1.44634e-07	-1.74006
GCIPL_thickness_left	HIPP_neuron	0.00991024	0.0709217	0.0449902	7.1564	4.53977	0.179772	1.33751e-07	1.8484e-07	0.723606
INL_thickness_right	ITC_neuron	0.00810617	0.0536941	0.0346435	6.62386	4.27372	0.180156	1.14301e-07	2.37911e-07	0.480437
Disc_diameter_trans_left	NAC_neuron	0.00950174	-0.038818	0.0354856	-4.08536	3.73464	0.181073	-3.92838e-07	1.93044e-07	-2.03496
RNFL_thickness_left	HIPP_neuron	0.00991024	0.102476	0.0681377	10.3404	6.87548	0.181175	1.99233e-07	1.8949e-07	1.05142
ELM_ISOS_thickness_inner_subfield_left	DLPFC_neuron	0.00934162	-0.0469013	0.0411632	-5.02068	4.40644	0.181626	-4.69237e-07	2.04441e-07	-2.29523
INL_RPE_thickness_outer_subfield_right	VLPFC_neuron	0.0112152	0.0563754	0.033335	5.0267	2.9723	0.183547	6.18851e-08	1.93745e-07	0.319416
INL_RPE_thickness_central_subfield_right	NAC_neuron	0.00950174	0.0765322	0.0500564	8.05454	5.26813	0.183613	1.48014e-07	1.58066e-07	0.936406
INL_ELM_thickness_outer_subfield_right	INS_glia	0.00397024	0.0394325	0.0270869	9.93204	6.82248	0.184221	2.56988e-07	4.37868e-07	0.586907
ISOS_RPE_thickness_central_subfield_right	PMC_glia	0.00699204	0.123951	0.0887284	17.7275	12.6899	0.184712	2.66962e-07	2.34902e-07	1.13648
overall_average_retinal_pigment_epithelium_thickness_right	AMY_neuron	0.004455	-0.0639461	0.0500324	-14.3538	11.2306	0.185871	-2.99667e-07	2.42626e-07	-1.2351
ISOS_RPE_thickness_inner_subfield_left	OFC_glia	0.00697415	0.0812028	0.0563525	11.6434	8.08019	0.186952	1.88241e-07	2.36577e-07	0.795686
ISOS_RPE_thickness_inner_subfield_right	DLPFC_glia	0.00677454	0.0860311	0.0585158	12.6992	8.6376	0.187051	2.24862e-07	2.21854e-07	1.01356
GCIPL_thickness_right	NAC_glia	0.00390156	0.0442951	0.0307261	11.3532	7.87534	0.187504	2.40039e-07	3.57517e-07	0.671406
INL_RPE_thickness_central_subfield_right	PVC_neuron	0.00649715	0.0710229	0.0494224	10.9314	7.60679	0.191055	2.09607e-07	2.1998e-07	0.95285
overall_macular_thickness_right	HIPP_neuron	0.00991024	0.0611435	0.0394879	6.16973	3.98456	0.193369	7.16503e-08	2.3261e-07	0.308028
ISOS_RPE_thickness_outer_subfield_left	NAC_neuron	0.00950174	0.0805787	0.0542151	8.48042	5.70581	0.193551	1.57388e-07	1.82418e-07	0.862785
INL_ELM_thickness_central_subfield_left	ITC_neuron	0.00810617	0.0676724	0.0462236	8.34826	5.70227	0.195807	1.57913e-07	1.90047e-07	0.830913
ISOS_RPE_thickness_central_subfield_left	MDT_glia	0.00943239	0.106891	0.0757997	11.3323	8.0361	0.196602	1.98648e-07	2.01755e-07	0.984597
ELM_ISOS_thickness_outer_subfield_right	MDT_neuron	0.0100008	0.0947206	0.0679766	9.47126	6.79708	0.197475	1.31997e-07	1.53617e-07	0.859256
overall_average_retinal_pigment_epithelium_thickness_left	HIPP_glia	0.00792664	0.107869	0.0773105	13.6084	9.75325	0.198238	2.30422e-07	2.05322e-07	1.12225
ELM_ISOS_thickness_outer_subfield_right	DLPFC_neuron	0.00934162	-0.0739752	0.0631566	-7.91889	6.76078	0.198528	-2.86033e-07	1.63106e-07	-1.75366
VCDR_left	ACC_glia	0.00628641	0.055883	0.0410766	8.88951	6.5342	0.20095	5.76641e-08	2.81329e-07	0.20497
mean_of_vertical_disc_diameter_left	PMC_neuron	0.0107811	-0.048333	0.0462822	-4.48314	4.29292	0.20195	-3.97592e-07	1.78756e-07	-2.22421
overall_average_retinal_pigment_epithelium_thickness_left	DLPFC_glia	0.00677454	0.0893125	0.0634469	13.1835	9.36549	0.20222	2.19116e-07	1.83375e-07	1.19491
ISOS_RPE_thickness_inner_subfield_right	OFC_glia	0.00697415	0.0859119	0.0613846	12.3186	8.80173	0.202319	2.16117e-07	2.18635e-07	0.988484
INL_thickness_right	DLPFC_neuron	0.00934162	0.0534648	0.0353506	5.72329	3.7842	0.202417	7.59136e-08	2.11692e-07	0.358604
INL_ELM_thickness_outer_subfield_right	NAC_neuron	0.00950174	-0.0302947	0.0317561	-3.18833	3.34214	0.203285	-3.70444e-07	2.03708e-07	-1.8185
ISOS_RPE_thickness_inner_subfield_left	VLPFC_glia	0.00690767	0.0819886	0.0596544	11.8692	8.63597	0.204467	1.92987e-07	2.63604e-07	0.732109
INL_ELM_thickness_left	PUT_neuron	0.0139702	0.0634205	0.0388988	4.53969	2.78441	0.205116	1.00073e-07	1.76817e-07	0.565972
RNFL_thickness_right	PUT_neuron	0.0139702	0.0994993	0.0672056	7.12223	4.81062	0.205146	1.35574e-07	1.20084e-07	1.12899
overall_macular_thickness_right	STC_neuron	0.0100093	0.0531175	0.0339493	5.30682	3.39178	0.2052	1.50339e-08	2.04276e-07	0.0735962
ELM_ISOS_thickness_outer_subfield_left	DLPFC_glia	0.00677454	0.0697257	0.0512728	10.2923	7.56845	0.205678	1.70858e-08	1.96358e-07	0.0870136
ISOS_RPE_thickness_central_subfield_right	NAC_glia	0.00390156	0.0826982	0.0636348	21.1962	16.3101	0.207522	3.27062e-07	3.00795e-07	1.08732
ISOS_RPE_thickness_inner_subfield_left	ACC_glia	0.00628641	0.071904	0.0520345	11.438	8.27731	0.207675	1.76739e-07	2.44143e-07	0.723913
ELM_ISOS_thickness_central_subfield_left	HIPP_neuron	0.00991024	-0.0740057	0.0651087	-7.4676	6.56984	0.207979	-3.1481e-07	1.68087e-07	-1.87291
ELM_ISOS_thickness_outer_subfield_left	INS_neuron	0.00793389	-0.0610579	0.0528139	-7.69583	6.65674	0.209309	-3.72613e-07	1.79981e-07	-2.07029
ELM_ISOS_thickness_right	PUT_glia	0.00816303	0.0760137	0.0552613	9.31195	6.7697	0.210726	9.38717e-08	1.86946e-07	0.502134
ELM_ISOS_thickness_right	MDT_neuron	0.0100008	0.0793463	0.0579737	7.93396	5.79688	0.210742	1.02481e-07	1.5729e-07	0.651539
INL_RPE_thickness_left	INS_glia	0.00397024	0.0378168	0.0272058	9.52508	6.85244	0.210881	2.31221e-07	4.58895e-07	0.503864
ELM_ISOS_thickness_right	STC_neuron	0.0100093	-0.0617161	0.0557701	-6.16589	5.57184	0.211957	-3.13192e-07	1.63872e-07	-1.9112
ISOS_RPE_thickness_inner_subfield_left	STC_neuron	0.0100093	0.0835957	0.0579657	8.35181	5.79119	0.212166	1.39398e-07	1.65829e-07	0.840611
RNFL_thickness_left	AMY_neuron	0.004455	-0.0456136	0.0400427	-10.2387	8.98825	0.212269	-3.50516e-07	2.36815e-07	-1.48013
ELM_ISOS_thickness_inner_subfield_left	PMC_neuron	0.0107811	-0.0487106	0.0463812	-4.51816	4.3021	0.212459	-4.32756e-07	1.97985e-07	-2.1858
ISOS_RPE_thickness_right	PVC_neuron	0.00649715	0.0640718	0.0458076	9.86153	7.05041	0.216066	2.18828e-07	2.15397e-07	1.01593
INL_ELM_thickness_outer_subfield_left	PVC_neuron	0.00649715	0.0403121	0.027479	6.20459	4.22939	0.217209	1.88085e-07	2.54586e-07	0.738789
ISOS_RPE_thickness_inner_subfield_right	ITC_neuron	0.00810617	0.0864772	0.0636405	10.6681	7.85087	0.217555	1.96598e-07	1.92086e-07	1.02349
VCDR_regressed_left	NAC_neuron	0.00950174	0.0660338	0.0482815	6.94966	5.08133	0.218045	1.31122e-07	2.27405e-07	0.576599
ELM_ISOS_thickness_central_subfield_right	DLPFC_neuron	0.00934162	-0.0655543	0.0594902	-7.01745	6.3683	0.219377	-2.51073e-07	1.53818e-07	-1.63228
INL_ELM_thickness_left	NAC_glia	0.00390156	0.0370947	0.0276251	9.50765	7.08053	0.219727	3.42531e-07	4.66403e-07	0.73441
VCDR_regressed_left	DLPFC_glia	0.00677454	0.0541379	0.0406449	7.99137	5.99966	0.220453	2.18667e-08	2.81248e-07	0.0777488
ISOS_RPE_thickness_central_subfield_right	INS_glia	0.00397024	0.0739398	0.0577314	18.6235	14.541	0.220599	2.67331e-07	2.74156e-07	0.975105
Disc_diameter_trans_left	INS_neuron	0.00793389	-0.0408575	0.0391991	-5.14974	4.94072	0.221359	-4.99265e-07	2.63835e-07	-1.89234
ISOS_RPE_thickness_right	NAC_glia	0.00390156	0.0479912	0.0352242	12.3005	9.02824	0.222017	2.56519e-07	2.7103e-07	0.946459
GCIPL_thickness_right	PVC_neuron	0.00649715	0.0486681	0.0347758	7.49069	5.35248	0.222253	1.19038e-07	2.23847e-07	0.531781
VCDR_regressed_left	INS_glia	0.00397024	0.0423287	0.0337985	10.6615	8.51297	0.222575	1.43686e-07	3.8106e-07	0.37707
overall_average_retinal_pigment_epithelium_thickness_left	DLPFC_neuron	0.00934162	0.102195	0.0758613	10.9398	8.12079	0.224574	1.89199e-07	1.68216e-07	1.12474
ELM_ISOS_thickness_central_subfield_right	NAC_glia	0.00390156	-0.0584216	0.051347	-14.9739	13.1606	0.226298	-4.86483e-07	3.24102e-07	-1.50102
ISOS_RPE_thickness_left	NAC_neuron	0.00950174	0.0728823	0.0520114	7.67041	5.47389	0.226946	1.25819e-07	1.7072e-07	0.736993
GCIPL_thickness_left	NAC_glia	0.00390156	0.0448002	0.034032	11.4826	8.72266	0.226988	2.81359e-07	3.77381e-07	0.745558
INL_ELM_thickness_inner_subfield_right	STC_neuron	0.0100093	0.0523926	0.0351154	5.2344	3.50829	0.227082	3.52321e-09	1.83045e-07	0.0192478
ISOS_RPE_thickness_central_subfield_left	STC_glia	0.0067246	0.084485	0.0650591	12.5636	9.6748	0.228752	2.20752e-07	2.36144e-07	0.934821
overall_average_retinal_pigment_epithelium_thickness_right	PVC_glia	0.00767185	0.0959706	0.0741659	12.5094	9.66727	0.229556	3.02585e-07	2.23508e-07	1.3538
mean_of_vertical_disc_diameter_left	PUT_neuron	0.0139702	-0.038176	0.0433571	-2.73267	3.10353	0.229931	-2.91256e-07	1.23704e-07	-2.35446
ELM_ISOS_thickness_outer_subfield_left	HIPP_glia	0.00792664	0.0741202	0.0555547	9.35077	7.00861	0.230264	-3.13338e-09	1.88123e-07	-0.016656
ELM_ISOS_thickness_right	ITC_glia	0.00616138	0.0614758	0.0478659	9.9776	7.7687	0.230504	1.0601e-07	2.15346e-07	0.492277
mean_of_vertical_disc_diameter_left	OFC_neuron	0.010642	-0.0476846	0.0482596	-4.48078	4.53482	0.230738	-4.16998e-07	1.94625e-07	-2.14257
INL_RPE_thickness_right	VLPFC_neuron	0.0112152	0.051483	0.0331539	4.59047	2.95616	0.231158	3.66323e-08	1.90507e-07	0.192289
INL_ELM_thickness_inner_subfield_left	ACC_neuron	0.00892586	0.0553474	0.0389052	6.20079	4.35871	0.231255	9.17778e-08	2.40422e-07	0.381736
mean_of_vertical_disc_diameter_left	AMY_neuron	0.004455	-0.0292484	0.0277475	-6.5653	6.22838	0.231484	-4.91764e-07	2.52514e-07	-1.94747
INL_RPE_thickness_outer_subfield_left	NAC_glia	0.00390156	0.0351131	0.0260806	8.99974	6.68466	0.232117	2.45966e-07	4.34026e-07	0.566707
overall_macular_thickness_left	PUT_neuron	0.0139702	0.0728176	0.049008	5.21234	3.50803	0.23276	8.87903e-08	1.96862e-07	0.451029
INL_thickness_right	INS_neuron	0.00793389	0.0483196	0.0346221	6.09028	4.36383	0.233095	1.02711e-07	2.42067e-07	0.424308
INL_RPE_thickness_left	NAC_glia	0.00390156	0.0344217	0.025723	8.82254	6.59301	0.233845	2.28777e-07	4.37727e-07	0.522648
ELM_ISOS_thickness_left	STC_neuron	0.0100093	-0.0521097	0.0507548	-5.20614	5.07077	0.234881	-3.92401e-07	1.70607e-07	-2.30003
ISOS_RPE_thickness_inner_subfield_right	VLPFC_glia	0.00690767	0.0819178	0.0628619	11.859	9.10031	0.23591	2.03003e-07	2.3546e-07	0.862156
ELM_ISOS_thickness_inner_subfield_left	ITC_neuron	0.00810617	-0.0369826	0.0372112	-4.56227	4.59048	0.236133	-4.4911e-07	2.1097e-07	-2.12879
GCIPL_thickness_right	DLPFC_neuron	0.00934162	0.0598668	0.0432299	6.40861	4.62766	0.23727	7.43161e-08	2.02444e-07	0.367095
INL_RPE_thickness_central_subfield_left	NAC_glia	0.00390156	0.0529679	0.0415944	13.5761	10.6609	0.237343	2.76259e-07	3.14395e-07	0.878699
INL_ELM_thickness_inner_subfield_right	HIPP_neuron	0.00991024	0.0579851	0.0403903	5.85103	4.07561	0.238521	4.57014e-08	2.17338e-07	0.210279
ISOS_RPE_thickness_right	VLPFC_neuron	0.0112152	0.0787544	0.056116	7.02211	5.00356	0.238542	1.50195e-07	1.54532e-07	0.971936
ELM_ISOS_thickness_central_subfield_left	VLPFC_neuron	0.0112152	-0.0666179	0.0644835	-5.93996	5.74965	0.238551	-2.65336e-07	1.48347e-07	-1.78862
mean_of_vertical_disc_diameter_left	INS_glia	0.00397024	-0.0284064	0.0272255	-7.15483	6.8574	0.240329	-5.66235e-07	2.89597e-07	-1.95525
ISOS_RPE_thickness_inner_subfield_right	STC_neuron	0.0100093	0.0911415	0.0690342	9.1057	6.89702	0.242274	1.57301e-07	1.71299e-07	0.918285
RNFL_thickness_left	ACC_neuron	0.00892586	0.0837958	0.0643342	9.38798	7.20761	0.243603	1.75185e-07	1.98837e-07	0.881048
INL_RPE_thickness_outer_subfield_right	NAC_neuron	0.00950174	-0.0253997	0.0302742	-2.67317	3.18618	0.244778	-3.86846e-07	2.07175e-07	-1.86725
INL_RPE_thickness_inner_subfield_right	ITC_neuron	0.00810617	0.0511056	0.0366368	6.30453	4.51962	0.245156	1.19787e-07	2.50044e-07	0.479063
ISOS_RPE_thickness_central_subfield_left	HIPP_glia	0.00792664	0.087775	0.0693252	11.0734	8.74585	0.247599	1.89297e-07	2.162e-07	0.875561
ELM_ISOS_thickness_inner_subfield_left	ACC_neuron	0.00892586	-0.037952	0.0398442	-4.25191	4.46391	0.248446	-4.4553e-07	2.07629e-07	-2.14579
INL_ELM_thickness_inner_subfield_left	AMY_neuron	0.004455	0.043266	0.0338032	9.71177	7.58771	0.249552	2.54743e-07	4.06378e-07	0.626861
INL_RPE_thickness_outer_subfield_right	OFC_neuron	0.010642	0.0459766	0.0304068	4.32029	2.85724	0.25095	4.26248e-09	1.8774e-07	0.0227041
ISOS_RPE_thickness_outer_subfield_left	DLPFC_neuron	0.00934162	0.0719721	0.0541771	7.70446	5.79955	0.251739	1.14056e-07	1.75063e-07	0.651515
INL_ELM_thickness_right	VLPFC_neuron	0.0112152	0.0499989	0.0335492	4.45813	2.9914	0.252171	3.44944e-08	1.83476e-07	0.188005
INL_RPE_thickness_left	NAC_neuron	0.00950174	-0.0247156	0.0300215	-2.60117	3.15957	0.252523	-3.76614e-07	2.04729e-07	-1.83957
ELM_ISOS_thickness_inner_subfield_left	STC_glia	0.0067246	0.0484999	0.037291	7.2123	5.54546	0.25335	-2.08368e-08	2.43793e-07	-0.0854689
INL_RPE_thickness_outer_subfield_right	PVC_neuron	0.00649715	0.0386697	0.0278302	5.95179	4.28345	0.25346	1.13716e-07	2.78485e-07	0.408336
INL_RPE_thickness_inner_subfield_left	PUT_neuron	0.0139702	0.0603873	0.0403626	4.32257	2.88918	0.253597	3.9816e-08	1.59089e-07	0.250275
overall_average_retinal_pigment_epithelium_thickness_left	STC_neuron	0.0100093	0.0962023	0.0745984	9.61131	7.45292	0.254225	1.57074e-07	1.57089e-07	0.9999
VCDR_regressed_left	MDT_neuron	0.0100008	-0.0402268	0.0422128	-4.02234	4.22092	0.254909	-4.45176e-07	2.1563e-07	-2.06454
Disc_diameter_trans_left	DLPFC_neuron	0.00934162	-0.0348323	0.0382449	-3.72872	4.09404	0.255042	-4.41057e-07	2.2057e-07	-1.99963
INL_ELM_thickness_outer_subfield_right	ACC_neuron	0.00892586	0.0455385	0.0320367	5.10186	3.5892	0.256575	6.0187e-08	2.22375e-07	0.270656
INL_ELM_thickness_central_subfield_right	MDT_neuron	0.0100008	0.0700045	0.0526285	6.99986	5.26241	0.257142	6.12996e-08	1.75588e-07	0.349111
overall_average_retinal_pigment_epithelium_thickness_left	ITC_neuron	0.00810617	0.0849881	0.0680552	10.4844	8.39549	0.258524	1.73325e-07	1.73311e-07	1.00008
ISOS_RPE_thickness_inner_subfield_left	DLPFC_neuron	0.00934162	0.0743132	0.0563628	7.95507	6.03352	0.258898	1.31554e-07	1.74717e-07	0.752957
INL_ELM_thickness_outer_subfield_left	NAC_neuron	0.00950174	-0.0269141	0.0323441	-2.83254	3.40401	0.259502	-3.24045e-07	2.12324e-07	-1.52618
overall_average_retinal_pigment_epithelium_thickness_left	VLPFC_neuron	0.0112152	0.0993921	0.0778554	8.86227	6.94195	0.260361	1.45728e-07	1.45014e-07	1.00492
VCDR_left	STC_glia	0.0067246	0.0453041	0.0360423	6.73707	5.35978	0.261356	-5.65604e-08	2.38634e-07	-0.237017
INL_RPE_thickness_outer_subfield_right	ACC_neuron	0.00892586	0.044075	0.030881	4.9379	3.45972	0.261832	4.12829e-08	2.32537e-07	0.177533
ISOS_RPE_thickness_inner_subfield_left	PMC_neuron	0.0107811	0.0760799	0.0580467	7.05681	5.38414	0.264211	1.1391e-07	1.56158e-07	0.729454
ISOS_RPE_thickness_inner_subfield_right	OFC_neuron	0.010642	0.0859345	0.0673315	8.07502	6.32694	0.264373	1.35044e-07	1.57766e-07	0.855975
ELM_ISOS_thickness_inner_subfield_right	NAC_neuron	0.00950174	-0.0391309	0.0424646	-4.11828	4.46914	0.264905	-2.84174e-07	1.85931e-07	-1.52839
ELM_ISOS_thickness_central_subfield_left	PVC_neuron	0.00649715	-0.049913	0.0497605	-7.68229	7.65882	0.26721	-3.17529e-07	1.95199e-07	-1.6267
overall_macular_thickness_left	AMY_neuron	0.004455	0.0345941	0.0271026	7.76522	6.08364	0.268203	1.46169e-07	3.46202e-07	0.422207
INL_ELM_thickness_outer_subfield_left	AMY_glia	0.00471181	0.0355532	0.0283307	7.54554	6.01269	0.269733	2.05399e-07	3.96965e-07	0.517423
ELM_ISOS_thickness_outer_subfield_right	STC_neuron	0.0100093	-0.0587461	0.0615559	-5.86917	6.14988	0.27035	-2.43887e-07	1.47304e-07	-1.65567
ISOS_RPE_thickness_central_subfield_right	MDT_glia	0.00943239	0.130445	0.109571	13.8294	11.6165	0.270976	1.89472e-07	2.21253e-07	0.856361
VCDR_left	DLPFC_glia	0.00677454	0.0492165	0.0405616	7.26492	5.98735	0.272078	-1.62282e-08	2.66509e-07	-0.0608918
ELM_ISOS_thickness_outer_subfield_right	PMC_neuron	0.0107811	-0.0670535	0.0690032	-6.21957	6.40041	0.272444	-2.38049e-07	1.53507e-07	-1.55074
GCIPL_thickness_right	PUT_neuron	0.0139702	0.0706597	0.051857	5.05787	3.71196	0.272826	5.36304e-08	1.52191e-07	0.352389
ELM_ISOS_thickness_inner_subfield_left	STC_neuron	0.0100093	-0.0359097	0.0411788	-3.58764	4.11406	0.274241	-4.23247e-07	1.86946e-07	-2.26401
ELM_ISOS_thickness_central_subfield_right	MDT_neuron	0.0100008	-0.0588333	0.0639505	-5.88283	6.39451	0.274837	-2.25374e-07	1.48064e-07	-1.52214
VCDR_left	AMY_glia	0.00471181	0.0406862	0.0342458	8.63494	7.26807	0.27513	3.02622e-08	3.20625e-07	0.094385
INL_ELM_thickness_right	ACC_neuron	0.00892586	0.0440658	0.0320004	4.93687	3.58513	0.275219	5.15354e-08	2.27028e-07	0.227
GCIPL_thickness_left	PUT_neuron	0.0139702	0.0784796	0.0587513	5.61763	4.20546	0.275617	1.03797e-07	1.63778e-07	0.633764
ISOS_RPE_thickness_outer_subfield_right	NAC_glia	0.00390156	0.0417537	0.0343243	10.7018	8.79757	0.27588	2.34525e-07	2.84439e-07	0.824518
INL_ELM_thickness_central_subfield_left	PVC_neuron	0.00649715	0.0571429	0.0466452	8.79506	7.17934	0.2793	1.71519e-07	2.32996e-07	0.736148
ISOS_RPE_thickness_right	STC_neuron	0.0100093	0.0717245	0.0563189	7.1658	5.62666	0.280429	1.45942e-07	1.71566e-07	0.850647
RNFL_thickness_left	NAC_glia	0.00390156	0.0520936	0.0446461	13.352	11.4431	0.281656	2.70744e-07	3.09997e-07	0.873377
ELM_ISOS_thickness_outer_subfield_left	ITC_glia	0.00616138	0.0619196	0.0529666	10.0496	8.59656	0.28254	-2.71074e-10	2.26247e-07	-0.00119813
ELM_ISOS_thickness_central_subfield_right	ACC_neuron	0.00892586	-0.0511449	0.0555813	-5.72996	6.22699	0.286217	-2.28163e-07	1.52955e-07	-1.4917
ELM_ISOS_thickness_central_subfield_left	STC_glia	0.0067246	0.0673707	0.0586714	10.0185	8.7249	0.286406	9.72018e-08	2.21797e-07	0.438247
INL_ELM_thickness_inner_subfield_right	OFC_neuron	0.010642	0.0492782	0.0365744	4.63053	3.43679	0.289146	-2.12385e-08	1.7772e-07	-0.119505
RNFL_thickness_left	AMY_glia	0.00471181	0.0599483	0.0521505	12.723	11.068	0.289449	2.62307e-07	3.08693e-07	0.849735
ISOS_RPE_thickness_inner_subfield_right	PUT_neuron	0.0139702	0.0972689	0.0778361	6.96258	5.57156	0.290832	1.08853e-07	1.34517e-07	0.809213
INL_ELM_thickness_inner_subfield_right	DLPFC_neuron	0.00934162	0.0478676	0.0368857	5.12413	3.94854	0.291542	1.17069e-08	2.05873e-07	0.0568648
ELM_ISOS_thickness_outer_subfield_left	PMC_glia	0.00699204	0.0626399	0.053437	8.95875	7.64255	0.291918	-2.39982e-08	2.0419e-07	-0.117529
overall_average_retinal_pigment_epithelium_thickness_right	NAC_glia	0.00390156	0.0604049	0.0549516	15.4822	14.0845	0.292039	3.1693e-07	3.04481e-07	1.04089
ELM_ISOS_thickness_outer_subfield_right	INS_neuron	0.00793389	-0.0569709	0.0599466	-7.1807	7.55576	0.293578	-2.61325e-07	1.81975e-07	-1.43605
INL_RPE_thickness_right	PVC_neuron	0.00649715	0.0369917	0.0288028	5.69353	4.43314	0.294134	9.52359e-08	2.87002e-07	0.33183
ISOS_RPE_thickness_outer_subfield_left	STC_neuron	0.0100093	0.069609	0.0563691	6.95444	5.63168	0.294581	8.52227e-08	1.65862e-07	0.513816
VCDR_left	NAC_neuron	0.00950174	0.0575848	0.0481964	6.06044	5.07237	0.294902	8.61755e-08	2.15536e-07	0.39982
RNFL_thickness_right	STC_neuron	0.0100093	0.0707757	0.0573147	7.07101	5.72616	0.295135	1.366e-07	1.4995e-07	0.910969
overall_macular_thickness_right	OFC_neuron	0.010642	0.0447507	0.0324955	4.20509	3.05351	0.295298	-4.37414e-08	1.85362e-07	-0.235978
ISOS_RPE_thickness_inner_subfield_right	INS_neuron	0.00793389	0.0720659	0.0609518	9.0833	7.68246	0.295365	1.58475e-07	1.89221e-07	0.837512
INL_RPE_thickness_outer_subfield_left	INS_glia	0.00397024	0.0319063	0.026772	8.03638	6.74317	0.295381	1.37182e-07	4.47514e-07	0.306544
overall_macular_thickness_right	PVC_neuron	0.00649715	0.0373688	0.0294875	5.75157	4.53854	0.295439	5.11659e-08	2.54778e-07	0.200825
RNFL_thickness_left	ITC_neuron	0.00810617	0.0706099	0.0597658	8.71064	7.37288	0.296869	1.54139e-07	1.99365e-07	0.773151
INL_RPE_thickness_inner_subfield_left	OFC_neuron	0.010642	0.0460239	0.0338469	4.32473	3.1805	0.297028	-4.61453e-09	1.73486e-07	-0.0265989
ISOS_RPE_thickness_central_subfield_right	ITC_glia	0.00616138	0.0940106	0.0841856	15.2581	13.6634	0.297244	2.11606e-07	2.58261e-07	0.819348
ISOS_RPE_thickness_left	PVC_neuron	0.00649715	0.0542002	0.045519	8.34214	7.006	0.299004	1.14175e-07	2.12286e-07	0.537838
INL_RPE_thickness_inner_subfield_right	PUT_neuron	0.0139702	0.0586766	0.0428069	4.20011	3.06415	0.29989	4.11378e-08	1.66624e-07	0.246891
overall_macular_thickness_right	AMY_neuron	0.004455	0.0351141	0.0295403	7.88196	6.63083	0.300107	1.19465e-07	3.78933e-07	0.315267
INL_ELM_thickness_inner_subfield_left	STC_neuron	0.0100093	0.0488468	0.0377566	4.88015	3.77215	0.301128	1.63554e-08	2.03088e-07	0.0805339
INL_RPE_thickness_inner_subfield_right	HIPP_neuron	0.00991024	0.0526956	0.0413431	5.31728	4.17176	0.303031	6.78906e-08	2.31762e-07	0.292932
INL_ELM_thickness_central_subfield_left	VLPFC_neuron	0.0112152	0.063247	0.0502557	5.6394	4.48103	0.303815	6.97845e-08	1.5111e-07	0.461814
ELM_ISOS_thickness_left	AMY_glia	0.00471181	0.0463239	0.0411813	9.83146	8.74002	0.305142	-2.75388e-08	2.69145e-07	-0.102319
GCIPL_thickness_left	ACC_neuron	0.00892586	0.0547729	0.044823	6.13642	5.0217	0.305447	9.12131e-08	2.10434e-07	0.433451
ELM_ISOS_thickness_right	ACC_neuron	0.00892586	-0.0476444	0.0538205	-5.33779	6.02973	0.306231	-2.84655e-07	1.76532e-07	-1.61248
INL_ELM_thickness_central_subfield_right	INS_neuron	0.00793389	0.0562027	0.047788	7.08388	6.02327	0.306435	7.40431e-08	1.99032e-07	0.372015
ELM_ISOS_thickness_left	PUT_glia	0.00816303	0.059263	0.0501297	7.25992	6.14107	0.306765	-7.20706e-08	1.93473e-07	-0.372509
INL_RPE_thickness_central_subfield_left	PUT_neuron	0.0139702	0.0727655	0.0578939	5.20861	4.14409	0.307597	7.24368e-08	1.19342e-07	0.60697
INL_ELM_thickness_central_subfield_left	ACC_neuron	0.00892586	0.0565769	0.0464899	6.33854	5.20845	0.308339	8.59075e-08	1.75406e-07	0.489764
ELM_ISOS_thickness_inner_subfield_left	NAC_neuron	0.00950174	-0.0346884	0.0425499	-3.65074	4.47811	0.308931	-3.20578e-07	2.05188e-07	-1.56236
ELM_ISOS_thickness_outer_subfield_right	PUT_glia	0.00816303	0.0690153	0.0606554	8.45462	7.4305	0.309372	8.18429e-08	1.77577e-07	0.460886
VCDR_left	INS_glia	0.00397024	0.0357934	0.0334888	9.01542	8.43495	0.310552	5.80774e-08	3.59402e-07	0.161595
ELM_ISOS_thickness_central_subfield_right	VLPFC_neuron	0.0112152	-0.053856	0.0631199	-4.80205	5.62806	0.311195	-1.95379e-07	1.37588e-07	-1.42003
INL_RPE_thickness_inner_subfield_left	ITC_neuron	0.00810617	0.0421202	0.0335107	5.19606	4.13397	0.311232	4.20747e-08	2.26512e-07	0.185751
ELM_ISOS_thickness_left	ITC_neuron	0.00810617	-0.0404438	0.0463991	-4.98926	5.72393	0.312381	-3.73175e-07	1.93157e-07	-1.93198
ELM_ISOS_thickness_inner_subfield_right	MDT_neuron	0.0100008	-0.0327574	0.0419483	-3.27546	4.19447	0.314438	-3.03611e-07	1.74747e-07	-1.73743
Disc_diameter_trans_left	STC_neuron	0.0100093	-0.0303908	0.0394663	-3.03626	3.94297	0.314654	-4.25141e-07	2.15529e-07	-1.97255
Disc_diameter_trans_left	MDT_glia	0.00943239	0.045168	0.0364474	4.78861	3.86407	0.316359	-6.34987e-08	2.11858e-07	-0.299723
overall_average_retinal_pigment_epithelium_thickness_right	OFC_glia	0.00697415	0.0728711	0.0663086	10.4487	9.50777	0.317679	2.52336e-07	2.02541e-07	1.24585
INL_ELM_thickness_left	HIPP_neuron	0.00991024	0.0453452	0.0356205	4.57559	3.59431	0.318792	6.93141e-08	2.30446e-07	0.300783
overall_average_retinal_pigment_epithelium_thickness_right	DLPFC_glia	0.00677454	0.0699086	0.062652	10.3193	9.24815	0.318888	2.49042e-07	2.00346e-07	1.24306
GCIPL_thickness_left	NAC_neuron	0.00950174	0.0563164	0.0469231	5.92696	4.93837	0.318916	1.17587e-07	1.93633e-07	0.607267
ELM_ISOS_thickness_inner_subfield_right	STC_glia	0.0067246	0.0454482	0.0394801	6.75851	5.871	0.319556	3.73615e-08	2.34049e-07	0.159631
overall_average_retinal_pigment_epithelium_thickness_right	STC_glia	0.0067246	0.0662622	0.0598627	9.8537	8.90204	0.321532	2.43705e-07	1.94557e-07	1.25262
ELM_ISOS_thickness_right	PVC_neuron	0.00649715	-0.0374062	0.0431789	-5.75733	6.64582	0.32486	-2.86699e-07	1.93447e-07	-1.48206
overall_macular_thickness_left	INS_neuron	0.00793389	0.0411035	0.0339368	5.18075	4.27745	0.325196	4.53491e-08	2.49117e-07	0.182039
ELM_ISOS_thickness_central_subfield_left	ACC_glia	0.00628641	0.0581541	0.0548463	9.25077	8.72459	0.3254	7.98729e-08	2.24988e-07	0.355009
ISOS_RPE_thickness_outer_subfield_right	DLPFC_neuron	0.00934162	0.0579861	0.0487596	6.20729	5.21962	0.325892	1.31382e-07	1.75839e-07	0.747172
overall_average_retinal_pigment_epithelium_thickness_right	PUT_neuron	0.0139702	0.0981833	0.0860436	7.02804	6.15906	0.326532	1.44834e-07	1.26401e-07	1.14582
ELM_ISOS_thickness_left	INS_glia	0.00397024	-0.0273023	0.0318017	-6.87674	8.01003	0.328739	-5.42034e-07	2.64094e-07	-2.05243
ISOS_RPE_thickness_central_subfield_right	PUT_glia	0.00816303	0.0992057	0.0935285	12.153	11.4576	0.330596	1.52479e-07	2.18376e-07	0.698239
RNFL_thickness_left	PUT_glia	0.00816303	0.0659488	0.0593405	8.07896	7.26942	0.330606	1.40347e-07	2.03057e-07	0.691172
ISOS_RPE_thickness_central_subfield_left	PMC_glia	0.00699204	0.0658536	0.0608291	9.41837	8.69976	0.330827	1.39438e-07	2.10285e-07	0.663089
INL_ELM_thickness_outer_subfield_right	VLPFC_neuron	0.0112152	0.0438834	0.0333328	3.91285	2.97211	0.331085	-1.13513e-09	1.77391e-07	-0.00639899
ISOS_RPE_thickness_left	STC_neuron	0.0100093	0.0648607	0.0560197	6.48005	5.59677	0.331402	6.52663e-08	1.63679e-07	0.398746
INL_thickness_left	ITC_neuron	0.00810617	0.0414507	0.0348485	5.11347	4.29901	0.332888	6.37811e-08	2.49267e-07	0.255875
ISOS_RPE_thickness_central_subfield_right	STC_glia	0.0067246	0.09043	0.086912	13.4476	12.9245	0.335011	1.72745e-07	2.474e-07	0.698241
RNFL_thickness_left	OFC_glia	0.00697415	0.0629839	0.0580098	9.03104	8.31783	0.336659	1.60089e-07	2.30576e-07	0.694301
ISOS_RPE_thickness_outer_subfield_left	VLPFC_neuron	0.0112152	0.066479	0.0572708	5.92758	5.10653	0.337741	6.63752e-08	1.52702e-07	0.434672
Disc_diameter_trans_left	OFC_glia	0.00697415	0.0400899	0.0353951	5.74836	5.07519	0.338426	-3.04848e-08	2.70001e-07	-0.112906
ELM_ISOS_thickness_left	OFC_neuron	0.010642	-0.0400317	0.0516573	-3.76166	4.85409	0.339067	-3.37009e-07	1.6098e-07	-2.09349
overall_macular_thickness_left	ITC_neuron	0.00810617	0.0383011	0.0316232	4.72494	3.90113	0.340087	7.9305e-09	2.29627e-07	0.0345365
INL_ELM_thickness_central_subfield_left	AMY_neuron	0.004455	0.0483124	0.0458067	10.8445	10.2821	0.340204	2.21692e-07	3.41747e-07	0.6487
INL_RPE_thickness_inner_subfield_right	OFC_neuron	0.010642	0.0448419	0.0357878	4.21366	3.36288	0.341631	5.43269e-09	1.8314e-07	0.0296641
ELM_ISOS_thickness_right	DLPFC_glia	0.00677454	0.0494631	0.0465893	7.30131	6.87712	0.341982	3.35009e-08	1.88774e-07	0.177466
Disc_diameter_trans_left	VLPFC_glia	0.00690767	0.0380899	0.0333789	5.51414	4.83214	0.342669	-4.19185e-08	2.56487e-07	-0.163433
INL_ELM_thickness_inner_subfield_right	PMC_neuron	0.0107811	0.0479919	0.0396036	4.4515	3.67344	0.343648	-8.7113e-09	1.9068e-07	-0.0456856
ELM_ISOS_thickness_right	HIPP_glia	0.00792664	0.0532972	0.0481023	6.7238	6.06844	0.343815	1.56563e-08	1.7488e-07	0.0895264
INL_RPE_thickness_right	NAC_neuron	0.00950174	-0.018847	0.0301798	-1.98353	3.17624	0.344008	-3.48467e-07	2.08586e-07	-1.67062
INL_RPE_thickness_central_subfield_left	VLPFC_neuron	0.0112152	0.0577417	0.0493593	5.14852	4.40111	0.344366	6.16384e-08	1.29331e-07	0.476594
INL_RPE_thickness_left	MDT_neuron	0.0100008	-0.022642	0.0350688	-2.26401	3.50658	0.346873	-4.17286e-07	2.26211e-07	-1.84468
ELM_ISOS_thickness_left	PMC_neuron	0.0107811	-0.043318	0.0560868	-4.01797	5.20235	0.34718	-3.23041e-07	1.71249e-07	-1.88639
INL_ELM_thickness_left	VLPFC_neuron	0.0112152	0.042847	0.0341505	3.82044	3.04502	0.353989	2.42495e-08	1.94193e-07	0.124873
ELM_ISOS_thickness_central_subfield_left	DLPFC_glia	0.00677454	0.0584507	0.0579475	8.62798	8.55371	0.355802	6.28263e-08	2.18945e-07	0.28695
ISOS_RPE_thickness_outer_subfield_right	ITC_neuron	0.00810617	0.0489171	0.0439889	6.03456	5.42659	0.357019	1.23314e-07	1.85703e-07	0.664042
ISOS_RPE_thickness_right	NAC_neuron	0.00950174	0.0612209	0.0559741	6.44312	5.89093	0.358649	1.23444e-07	1.80116e-07	0.685356
INL_RPE_thickness_left	PUT_neuron	0.0139702	0.047109	0.0360035	3.3721	2.57716	0.36072	-1.38963e-09	1.64631e-07	-0.00844089
INL_RPE_thickness_central_subfield_right	INS_neuron	0.00793389	0.0544169	0.0510297	6.85879	6.43186	0.361376	9.88189e-08	1.93311e-07	0.511192
INL_thickness_right	NAC_neuron	0.00950174	-0.0242874	0.036546	-2.5561	3.84624	0.361436	-3.46305e-07	2.17874e-07	-1.58947
ELM_ISOS_thickness_outer_subfield_left	DLPFC_neuron	0.00934162	-0.0412699	0.0546209	-4.41786	5.84705	0.363051	-2.94393e-07	1.57172e-07	-1.87306
RNFL_thickness_right	ACC_neuron	0.00892586	0.0632005	0.0597088	7.0806	6.68941	0.364923	1.33338e-07	1.77445e-07	0.751436
ELM_ISOS_thickness_outer_subfield_right	ACC_neuron	0.00892586	-0.0451653	0.0591482	-5.06005	6.62661	0.365448	-2.21277e-07	1.58311e-07	-1.39773
INL_thickness_left	NAC_neuron	0.00950174	-0.0233176	0.0358176	-2.45404	3.76958	0.366016	-3.24943e-07	2.17717e-07	-1.4925
ISOS_RPE_thickness_central_subfield_left	PVC_glia	0.00767185	0.0651568	0.063828	8.49296	8.31977	0.366552	1.14033e-07	2.05715e-07	0.554326
overall_average_retinal_pigment_epithelium_thickness_right	AMY_glia	0.00471181	0.0499827	0.0511968	10.608	10.8656	0.367107	2.42431e-07	2.3484e-07	1.03232
RNFL_thickness_right	VLPFC_neuron	0.0112152	0.0657706	0.0601135	5.86441	5.36001	0.367479	1.00348e-07	1.38362e-07	0.725255
mean_of_vertical_disc_diameter_left	VLPFC_neuron	0.0112152	-0.0319384	0.0478401	-2.84778	4.26565	0.367688	-3.41485e-07	1.7862e-07	-1.91179
ELM_ISOS_thickness_central_subfield_left	PVC_glia	0.00767185	0.0636435	0.0638838	8.29571	8.32703	0.36813	5.17211e-08	2.12442e-07	0.24346
overall_macular_thickness_right	NAC_neuron	0.00950174	-0.0224785	0.0354113	-2.36572	3.72683	0.36858	-3.52803e-07	2.20338e-07	-1.60119
INL_RPE_thickness_inner_subfield_right	STC_neuron	0.0100093	0.0425105	0.0357682	4.24711	3.5735	0.368825	-7.37346e-10	1.96204e-07	-0.00375806
ISOS_RPE_thickness_central_subfield_left	PVC_neuron	0.00649715	0.0527217	0.0520777	8.11459	8.01546	0.369256	1.20639e-07	1.89536e-07	0.636499
INL_RPE_thickness_left	PVC_neuron	0.00649715	0.0322037	0.0285268	4.95659	4.39066	0.369751	5.74302e-08	2.81896e-07	0.203729
ELM_ISOS_thickness_central_subfield_left	MDT_glia	0.00943239	0.0723514	0.0721554	7.67052	7.64975	0.369956	4.94469e-08	1.97872e-07	0.249894
ELM_ISOS_thickness_right	AMY_glia	0.00471181	0.041558	0.0417332	8.81997	8.85715	0.370347	5.42022e-08	2.3949e-07	0.226323
ISOS_RPE_thickness_left	VLPFC_neuron	0.0112152	0.0624982	0.0574451	5.57263	5.12207	0.376043	5.29433e-08	1.54e-07	0.343789
ISOS_RPE_thickness_outer_subfield_right	NAC_neuron	0.00950174	0.0568966	0.0532806	5.98802	5.60745	0.377052	1.20452e-07	1.8761e-07	0.642035
ISOS_RPE_thickness_outer_subfield_right	OFC_neuron	0.010642	0.0560183	0.051028	5.26387	4.79495	0.377507	1.01703e-07	1.57223e-07	0.646873
INL_thickness_left	PMC_neuron	0.0107811	0.0452766	0.0401075	4.19964	3.72019	0.378244	2.8619e-08	2.13322e-07	0.134159
overall_average_retinal_pigment_epithelium_thickness_left	ACC_glia	0.00628641	0.0656964	0.0670897	10.4506	10.6722	0.378493	1.51212e-07	2.14939e-07	0.703513
ELM_ISOS_thickness_outer_subfield_right	ITC_glia	0.00616138	0.0530021	0.0545011	8.60231	8.84561	0.379918	7.85283e-08	2.09293e-07	0.375208
INL_RPE_thickness_outer_subfield_right	PMC_neuron	0.0107811	0.0412722	0.0346386	3.82821	3.21291	0.380209	-9.13175e-09	2.0979e-07	-0.0435279
RNFL_thickness_left	NAC_neuron	0.00950174	0.0666882	0.0650999	7.01853	6.85137	0.380655	1.16287e-07	1.76513e-07	0.658798
ELM_ISOS_thickness_central_subfield_left	AMY_glia	0.00471181	0.0531964	0.0565499	11.29	12.0017	0.381222	1.06378e-07	3.01855e-07	0.352416
INL_ELM_thickness_left	ACC_neuron	0.00892586	0.0382768	0.0336322	4.28831	3.76795	0.381684	4.49474e-08	2.45415e-07	0.183149
INL_RPE_thickness_right	OFC_neuron	0.010642	0.0367192	0.0295983	3.45039	2.78127	0.381789	-5.19755e-08	1.80999e-07	-0.28716
INL_RPE_thickness_inner_subfield_left	STC_neuron	0.0100093	0.039784	0.0337771	3.97471	3.37458	0.381861	-3.35331e-08	1.8666e-07	-0.179648
INL_ELM_thickness_left	INS_glia	0.00397024	0.0278445	0.0277245	7.01332	6.98309	0.382641	1.40425e-07	4.57581e-07	0.306886
INL_RPE_thickness_outer_subfield_left	PVC_neuron	0.00649715	0.031779	0.0288141	4.89123	4.43489	0.383119	5.39781e-08	2.78077e-07	0.194112
ISOS_RPE_thickness_left	DLPFC_neuron	0.00934162	0.0565456	0.0538105	6.05308	5.7603	0.383657	5.6103e-08	1.7217e-07	0.325858
ISOS_RPE_thickness_right	DLPFC_neuron	0.00934162	0.0565558	0.0534998	6.05418	5.72704	0.383905	1.1271e-07	1.78026e-07	0.633107
ELM_ISOS_thickness_outer_subfield_left	STC_neuron	0.0100093	-0.0383153	0.0548299	-3.82798	5.4779	0.384728	-2.90534e-07	1.46232e-07	-1.9868
ISOS_RPE_thickness_central_subfield_right	HIPP_neuron	0.00991024	-0.0660809	0.0862659	-6.66795	8.70473	0.385142	-1.9419e-07	1.70394e-07	-1.13965
Disc_diameter_trans_left	MDT_neuron	0.0100008	-0.0214797	0.035721	-2.14778	3.5718	0.385383	-3.39522e-07	1.89324e-07	-1.79334
ELM_ISOS_thickness_right	ITC_neuron	0.00810617	-0.0395812	0.0534689	-4.88285	6.59607	0.386121	-2.66268e-07	1.9149e-07	-1.3905
ISOS_RPE_thickness_inner_subfield_left	INS_neuron	0.00793389	0.0521828	0.0504149	6.57719	6.35437	0.386262	8.63598e-08	1.82371e-07	0.473538
ELM_ISOS_thickness_inner_subfield_left	HIPP_neuron	0.00991024	-0.0232204	0.0379014	-2.34307	3.82447	0.386952	-3.47274e-07	1.74034e-07	-1.99544
ELM_ISOS_thickness_right	OFC_neuron	0.010642	-0.0391842	0.0564887	-3.68202	5.30807	0.388834	-2.35266e-07	1.55909e-07	-1.509
INL_ELM_thickness_inner_subfield_left	PMC_neuron	0.0107811	0.0488525	0.0446286	4.53133	4.13954	0.390182	2.08765e-08	2.22365e-07	0.0938841
ELM_ISOS_thickness_left	DLPFC_glia	0.00677454	0.0438363	0.0444034	6.47074	6.55445	0.393263	-9.94769e-08	2.06844e-07	-0.480928
ISOS_RPE_thickness_inner_subfield_right	PMC_neuron	0.0107811	0.070662	0.0704381	6.55427	6.53351	0.395863	1.01964e-07	1.62078e-07	0.629106
ISOS_RPE_thickness_outer_subfield_left	PVC_neuron	0.00649715	0.0458217	0.0460306	7.05259	7.08474	0.39597	7.93871e-08	2.18378e-07	0.363531
INL_ELM_thickness_right	NAC_neuron	0.00950174	-0.0181154	0.0330321	-1.90653	3.47643	0.396059	-3.04957e-07	2.15508e-07	-1.41506
ISOS_RPE_thickness_central_subfield_left	PUT_glia	0.00816303	0.0616496	0.0633482	7.5523	7.76038	0.397053	9.21529e-08	1.89265e-07	0.486898
overall_average_retinal_pigment_epithelium_thickness_right	PUT_glia	0.00816303	0.0672319	0.0697018	8.23614	8.53872	0.397114	2.16016e-07	1.83933e-07	1.17443
mean_of_vertical_disc_diameter_left	ITC_glia	0.00616138	-0.0227533	0.0338661	-3.6929	5.49652	0.398334	-4.46198e-07	2.36926e-07	-1.88328
mean_of_vertical_disc_diameter_left	PVC_glia	0.00767185	-0.0244032	0.0376501	-3.18088	4.90756	0.399567	-4.32476e-07	2.18194e-07	-1.98207
ELM_ISOS_thickness_central_subfield_left	ITC_glia	0.00616138	0.0475736	0.0507323	7.72126	8.23392	0.399849	2.72685e-08	2.19853e-07	0.124031
ISOS_RPE_thickness_right	OFC_neuron	0.010642	0.0584712	0.0565032	5.49437	5.30944	0.400797	9.81361e-08	1.60932e-07	0.6098
ELM_ISOS_thickness_outer_subfield_left	OFC_glia	0.00697415	0.0477626	0.0485479	6.84852	6.96111	0.401044	-8.17494e-08	1.9445e-07	-0.420413
INL_RPE_thickness_right	MDT_neuron	0.0100008	-0.0203867	0.0365431	-2.0385	3.654	0.401273	-4.14572e-07	2.34983e-07	-1.76426
ISOS_RPE_thickness_outer_subfield_left	MDT_neuron	0.0100008	-0.0351651	0.0541963	-3.51621	5.41917	0.401426	-2.64015e-07	1.6413e-07	-1.60857
RNFL_thickness_left	STC_neuron	0.0100093	0.0625842	0.0625352	6.25262	6.24772	0.401617	9.46285e-08	1.74262e-07	0.543023
ISOS_RPE_thickness_inner_subfield_left	ITC_neuron	0.00810617	0.0527328	0.0527176	6.50527	6.5034	0.402159	7.96406e-08	1.84189e-07	0.432386
INL_RPE_thickness_inner_subfield_right	DLPFC_neuron	0.00934162	0.0424822	0.0393913	4.54763	4.21675	0.402409	2.85139e-08	2.32221e-07	0.122788
INL_RPE_thickness_right	ACC_neuron	0.00892586	0.034204	0.0299908	3.83201	3.35999	0.404155	-3.32481e-08	2.25483e-07	-0.147453
ELM_ISOS_thickness_outer_subfield_left	NAC_glia	0.00390156	0.0393361	0.042566	10.0821	10.91	0.404205	2.98244e-08	2.90403e-07	0.1027
ELM_ISOS_thickness_inner_subfield_left	VLPFC_neuron	0.0112152	-0.0272511	0.0457339	-2.42984	4.07785	0.405336	-3.50808e-07	1.83822e-07	-1.90841
RNFL_thickness_left	INS_glia	0.00397024	0.0439693	0.0482569	11.0747	12.1547	0.407738	2.02448e-07	3.27097e-07	0.618922
ELM_ISOS_thickness_central_subfield_right	OFC_glia	0.00697415	-0.0455193	0.0635087	-6.52685	9.10629	0.408121	-3.03696e-07	2.37264e-07	-1.27999
RNFL_thickness_left	ACC_glia	0.00628641	0.0486557	0.0512607	7.73982	8.15421	0.408928	1.21558e-07	2.26616e-07	0.536403
ELM_ISOS_thickness_outer_subfield_right	HIPP_glia	0.00792664	0.0535776	0.0551117	6.75918	6.95272	0.410129	3.87782e-08	1.72048e-07	0.225392
INL_ELM_thickness_outer_subfield_left	NAC_glia	0.00390156	0.0262343	0.0276159	6.72405	7.07815	0.411541	1.90918e-07	4.63174e-07	0.412194
ELM_ISOS_thickness_left	PUT_neuron	0.0139702	-0.0336105	0.0566871	-2.40587	4.0577	0.412866	-2.44211e-07	1.3578e-07	-1.79858
INL_RPE_thickness_central_subfield_left	PVC_neuron	0.00649715	0.0438517	0.0457429	6.74937	7.04046	0.413509	1.00561e-07	2.02143e-07	0.497473
INL_ELM_thickness_outer_subfield_left	PUT_neuron	0.0139702	0.0455075	0.0386872	3.25746	2.76926	0.415826	3.33931e-08	1.71552e-07	0.194652
GCIPL_thickness_left	OFC_neuron	0.010642	0.0466332	0.0442511	4.38199	4.15814	0.415977	2.15967e-08	1.7178e-07	0.125723
overall_average_retinal_pigment_epithelium_thickness_right	ITC_glia	0.00616138	0.0577321	0.0638289	9.37	10.3595	0.416512	2.19244e-07	2.19921e-07	0.996923
ELM_ISOS_thickness_outer_subfield_right	DLPFC_glia	0.00677454	0.0484072	0.0528185	7.14546	7.79662	0.418466	4.75766e-08	1.88507e-07	0.252387
INL_RPE_thickness_inner_subfield_left	HIPP_neuron	0.00991024	0.0398504	0.0372922	4.02113	3.763	0.420503	-1.94676e-08	2.04099e-07	-0.0953832
ELM_ISOS_thickness_outer_subfield_left	VLPFC_glia	0.00690767	0.045391	0.0492135	6.57109	7.12446	0.425613	-9.19061e-08	1.9778e-07	-0.464689
Disc_diameter_trans_left	PMC_glia	0.00699204	0.0328502	0.0332181	4.69823	4.75084	0.426285	-7.92912e-08	2.61288e-07	-0.303463
ELM_ISOS_thickness_inner_subfield_right	DLPFC_glia	0.00677454	0.0371573	0.0387909	5.48484	5.72598	0.427137	-7.32542e-09	2.31467e-07	-0.0316478
Disc_diameter_trans_left	ITC_glia	0.00616138	0.0306958	0.0314162	4.98198	5.09889	0.42731	-6.3506e-08	2.71448e-07	-0.233953
overall_average_retinal_pigment_epithelium_thickness_right	ACC_neuron	0.00892586	-0.0457758	0.0698055	-5.12845	7.82059	0.430672	-9.55248e-08	1.73169e-07	-0.551627
overall_average_retinal_pigment_epithelium_thickness_right	DLPFC_neuron	0.00934162	0.063578	0.0700049	6.80589	7.49388	0.432162	1.63474e-07	1.6184e-07	1.0101
INL_RPE_thickness_inner_subfield_right	ACC_neuron	0.00892586	0.0377598	0.0367898	4.23038	4.12171	0.437783	-1.85106e-09	2.31645e-07	-0.00799093
ELM_ISOS_thickness_inner_subfield_left	PUT_glia	0.00816303	0.0401651	0.0411679	4.92037	5.04321	0.438311	-1.25015e-07	2.23706e-07	-0.558838
INL_RPE_thickness_inner_subfield_right	PMC_neuron	0.0107811	0.0415602	0.0398526	3.85493	3.69654	0.44035	1.64555e-09	2.02586e-07	0.00812274
INL_ELM_thickness_right	OFC_neuron	0.010642	0.0357221	0.0325003	3.3567	3.05396	0.44063	-4.46486e-08	1.88822e-07	-0.236459
GCIPL_thickness_right	ITC_neuron	0.00810617	0.0393922	0.0409856	4.85954	5.0561	0.441255	2.77244e-09	2.15494e-07	0.0128655
mean_of_vertical_disc_diameter_left	HIPP_glia	0.00792664	0.0385618	0.0406521	4.86483	5.12854	0.442725	-8.89651e-08	2.1585e-07	-0.412161
INL_thickness_left	AMY_neuron	0.004455	0.0239917	0.0263093	5.38533	5.90557	0.444283	4.62158e-08	3.28917e-07	0.140509
Disc_diameter_trans_left	STC_glia	0.0067246	0.0318338	0.0334157	4.73393	4.96917	0.446344	-7.1279e-08	2.72536e-07	-0.261539
ELM_ISOS_thickness_central_subfield_right	VLPFC_glia	0.00690767	-0.0392914	0.0608747	-5.68809	8.81261	0.448571	-2.85263e-07	2.2886e-07	-1.24645
mean_of_vertical_disc_diameter_left	ITC_neuron	0.00810617	-0.0270617	0.0461718	-3.33841	5.69589	0.448915	-3.60579e-07	2.38807e-07	-1.50992
ELM_ISOS_thickness_central_subfield_left	MDT_neuron	0.0100008	-0.0345799	0.0591058	-3.4577	5.91008	0.449602	-2.03185e-07	1.45934e-07	-1.39231
ELM_ISOS_thickness_right	ACC_glia	0.00628641	0.038818	0.0443991	6.1749	7.06271	0.450506	-1.38152e-09	1.97095e-07	-0.00700942
ISOS_RPE_thickness_inner_subfield_left	PUT_neuron	0.0139702	0.0630077	0.0643143	4.51013	4.60367	0.450856	3.91319e-08	1.31566e-07	0.29743
ISOS_RPE_thickness_left	PMC_neuron	0.0107811	0.0538989	0.0573285	4.9994	5.31752	0.451371	3.63192e-08	1.59464e-07	0.227759
RNFL_thickness_left	HIPP_glia	0.00792664	0.0545531	0.0621461	6.88225	7.84016	0.452174	1.01011e-07	2.22915e-07	0.453137
GCIPL_thickness_left	INS_neuron	0.00793389	0.038895	0.0412677	4.90238	5.20145	0.452181	4.98112e-08	2.11492e-07	0.235523
INL_RPE_thickness_outer_subfield_right	DLPFC_neuron	0.00934162	0.0349924	0.0339274	3.74587	3.63185	0.452791	-3.04042e-08	2.41017e-07	-0.126149
INL_ELM_thickness_right	PUT_neuron	0.0139702	0.0454613	0.0419313	3.25415	3.00147	0.454804	-8.3383e-09	1.85226e-07	-0.0450169
RNFL_thickness_right	NAC_neuron	0.00950174	0.0565704	0.0625591	5.95368	6.58396	0.454841	9.80886e-08	1.67468e-07	0.585714
INL_ELM_thickness_inner_subfield_left	DLPFC_neuron	0.00934162	0.0413236	0.0433789	4.42361	4.64362	0.455815	2.28311e-09	2.49718e-07	0.00914276
ELM_ISOS_thickness_central_subfield_left	PUT_glia	0.00816303	0.0558325	0.0651101	6.83967	7.97621	0.456112	2.09086e-08	2.07683e-07	0.100676
INL_thickness_left	INS_neuron	0.00793389	0.0330898	0.0342843	4.17068	4.32125	0.456483	2.39921e-08	2.49223e-07	0.0962678
ELM_ISOS_thickness_inner_subfield_left	PVC_glia	0.00767185	0.0381952	0.0409339	4.97861	5.3356	0.456577	-1.25938e-07	2.34025e-07	-0.538139
mean_of_vertical_disc_diameter_left	ACC_glia	0.00628641	-0.0201866	0.0352903	-3.21115	5.61375	0.457164	-4.15389e-07	2.42786e-07	-1.71092
ISOS_RPE_thickness_outer_subfield_left	INS_neuron	0.00793389	0.0432966	0.0475507	5.45717	5.99337	0.458988	3.50164e-08	1.82695e-07	0.191666
ISOS_RPE_thickness_right	ITC_neuron	0.00810617	0.0453752	0.0502581	5.59761	6.19999	0.460299	9.7355e-08	1.91158e-07	0.509292
VCDR_regressed_left	PMC_neuron	0.0107811	0.0484795	0.0526919	4.49673	4.88745	0.460484	-4.99131e-08	2.35181e-07	-0.212233
overall_macular_thickness_left	PMC_neuron	0.0107811	0.0363614	0.0349224	3.37271	3.23924	0.461478	-5.05345e-08	1.90635e-07	-0.265084
mean_of_vertical_disc_diameter_left	DLPFC_glia	0.00677454	-0.0210618	0.0374706	-3.10896	5.53109	0.462231	-4.09179e-07	2.37877e-07	-1.72013
ELM_ISOS_thickness_outer_subfield_left	ACC_glia	0.00628641	0.0414273	0.0487156	6.58999	7.74936	0.462448	-8.40645e-08	2.0569e-07	-0.408696
overall_average_retinal_pigment_epithelium_thickness_left	INS_neuron	0.00793389	0.0620006	0.0735821	7.81465	9.2744	0.462895	1.21705e-07	1.93015e-07	0.630547
INL_RPE_thickness_outer_subfield_left	PUT_neuron	0.0139702	0.0422327	0.038405	3.02305	2.74906	0.464151	-2.52007e-08	1.71816e-07	-0.146672
INL_ELM_thickness_inner_subfield_right	NAC_neuron	0.00950174	0.0388708	0.0400296	4.09091	4.21287	0.464523	9.08e-09	2.28981e-07	0.0396539
ELM_ISOS_thickness_right	HIPP_neuron	0.00991024	-0.032041	0.0562387	-3.23312	5.67481	0.464668	-2.18066e-07	1.6456e-07	-1.32515
INL_RPE_thickness_central_subfield_left	ITC_neuron	0.00810617	0.0421959	0.0470238	5.20541	5.80099	0.464833	5.60851e-08	1.69437e-07	0.331009
INL_ELM_thickness_left	OFC_neuron	0.010642	0.0344628	0.0328339	3.23837	3.0853	0.466175	-2.07001e-08	1.97387e-07	-0.10487
INL_RPE_thickness_inner_subfield_right	AMY_neuron	0.004455	0.0285994	0.0331219	6.41962	7.43477	0.466293	8.16984e-08	4.1263e-07	0.197994
ELM_ISOS_thickness_right	OFC_glia	0.00697415	0.0391043	0.04473	5.60703	6.41368	0.467411	-2.29435e-08	1.90353e-07	-0.120532
RNFL_thickness_left	DLPFC_glia	0.00677454	0.0557268	0.0672362	8.22591	9.92483	0.467656	1.41072e-07	2.74448e-07	0.51402
GCIPL_thickness_left	STC_neuron	0.0100093	0.0429971	0.0454456	4.29572	4.54035	0.468682	1.6622e-08	1.87439e-07	0.0886795
overall_macular_thickness_left	DLPFC_neuron	0.00934162	0.0340506	0.0342927	3.64504	3.67096	0.469786	-4.68879e-08	2.21701e-07	-0.211491
INL_ELM_thickness_outer_subfield_left	ACC_neuron	0.00892586	0.0337673	0.034488	3.78308	3.86383	0.470441	3.37479e-08	2.45416e-07	0.137513
INL_RPE_thickness_outer_subfield_right	ITC_neuron	0.00810617	0.0311376	0.0317223	3.84123	3.91335	0.47118	-2.86558e-08	2.57124e-07	-0.111447
ELM_ISOS_thickness_central_subfield_right	HIPP_glia	0.00792664	-0.0348555	0.0594059	-4.39727	7.49446	0.471405	-2.46445e-07	1.87192e-07	-1.31654
ISOS_RPE_thickness_central_subfield_left	ACC_neuron	0.00892586	-0.0350839	0.0607393	-3.93059	6.80486	0.471927	-1.84166e-07	1.73093e-07	-1.06397
RNFL_thickness_right	ITC_neuron	0.00810617	0.0482027	0.0553058	5.94642	6.82268	0.472272	1.00514e-07	1.75419e-07	0.572995
ELM_ISOS_thickness_left	HIPP_glia	0.00792664	0.0426496	0.048815	5.38054	6.15835	0.474767	-1.32998e-07	2.01201e-07	-0.66102
ELM_ISOS_thickness_left	PVC_neuron	0.00649715	-0.0227292	0.0400479	-3.49833	6.16392	0.475402	-3.16628e-07	2.0224e-07	-1.5656
Disc_diameter_trans_left	ACC_glia	0.00628641	0.0278936	0.0308765	4.43713	4.91163	0.47565	-8.30989e-08	2.64995e-07	-0.313587
ISOS_RPE_thickness_outer_subfield_right	INS_neuron	0.00793389	0.0402192	0.0450786	5.06928	5.68178	0.476383	9.16226e-08	1.88188e-07	0.486869
INL_RPE_thickness_central_subfield_left	AMY_neuron	0.004455	0.0345112	0.0423758	7.74662	9.51196	0.47993	1.1063e-07	2.82941e-07	0.391
ISOS_RPE_thickness_central_subfield_left	AMY_neuron	0.004455	-0.0306418	0.0492877	-6.87806	11.0635	0.480047	-2.66788e-07	2.7151e-07	-0.982607
ISOS_RPE_thickness_left	MDT_neuron	0.0100008	-0.0286425	0.0552136	-2.86401	5.5209	0.480418	-2.37923e-07	1.61877e-07	-1.46978
overall_average_retinal_pigment_epithelium_thickness_left	INS_glia	0.00397024	0.0424463	0.0545529	10.6911	13.7405	0.481211	1.40695e-07	2.76482e-07	0.508876
INL_RPE_thickness_outer_subfield_right	STC_neuron	0.0100093	0.0320816	0.0310478	3.20519	3.1019	0.481686	-7.95533e-08	2.04157e-07	-0.389666
ELM_ISOS_thickness_outer_subfield_left	PUT_neuron	0.0139702	-0.0319478	0.0642176	-2.28685	4.59675	0.481705	-2.00217e-07	1.22948e-07	-1.62847
INL_ELM_thickness_central_subfield_left	HIPP_neuron	0.00991024	0.0438986	0.0484141	4.42962	4.88526	0.48239	2.11694e-08	1.68165e-07	0.125885
ISOS_RPE_thickness_inner_subfield_left	OFC_neuron	0.010642	0.052018	0.0584166	4.88798	5.48924	0.482648	4.09157e-08	1.56323e-07	0.261737
overall_macular_thickness_right	MDT_neuron	0.0100008	0.0401299	0.0428453	4.01265	4.28416	0.483009	-3.79545e-08	2.57122e-07	-0.147613
ELM_ISOS_thickness_central_subfield_left	PMC_glia	0.00699204	0.0474954	0.0591184	6.79279	8.45511	0.48382	8.46582e-09	2.18271e-07	0.0387859
ISOS_RPE_thickness_outer_subfield_left	AMY_neuron	0.004455	-0.0224027	0.0382513	-5.02866	8.58614	0.4839	-3.58258e-07	2.73677e-07	-1.30906
overall_average_retinal_pigment_epithelium_thickness_right	ACC_glia	0.00628641	0.0508046	0.063882	8.08166	10.1619	0.484251	1.9125e-07	2.19127e-07	0.872782
ELM_ISOS_thickness_outer_subfield_left	ITC_neuron	0.00810617	-0.026493	0.0488424	-3.26825	6.02534	0.487314	-2.6738e-07	1.61816e-07	-1.65237
ISOS_RPE_thickness_outer_subfield_left	PMC_neuron	0.0107811	0.0507677	0.057642	4.70897	5.3466	0.487559	2.80296e-08	1.63942e-07	0.170973
overall_macular_thickness_right	INS_neuron	0.00793389	0.0342796	0.0382218	4.32066	4.81754	0.487952	-2.96145e-08	2.85556e-07	-0.103708
overall_macular_thickness_left	MDT_neuron	0.0100008	0.0379027	0.0401752	3.78995	4.01718	0.488627	-3.03143e-08	2.34954e-07	-0.129022
INL_ELM_thickness_inner_subfield_left	INS_neuron	0.00793389	0.0371867	0.0426522	4.68707	5.37594	0.489258	2.18011e-08	2.92872e-07	0.0744388
INL_RPE_thickness_inner_subfield_left	ACC_neuron	0.00892586	0.0328797	0.0347462	3.68364	3.89276	0.491633	-4.89649e-08	2.19558e-07	-0.223016
ISOS_RPE_thickness_right	AMY_neuron	0.004455	-0.0237446	0.0411553	-5.32987	9.23799	0.492939	-2.70654e-07	2.86192e-07	-0.945709
Disc_diameter_trans_left	AMY_glia	0.00471181	0.023617	0.0281232	5.0123	5.96867	0.495	-5.57969e-08	3.10009e-07	-0.179985
ELM_ISOS_thickness_inner_subfield_left	AMY_glia	0.00471181	0.0269549	0.0326102	5.72071	6.92095	0.495321	-9.90279e-08	3.00313e-07	-0.329749
ISOS_RPE_thickness_central_subfield_right	AMY_neuron	0.004455	-0.0359584	0.0591486	-8.07146	13.2769	0.496214	-2.30907e-07	2.49692e-07	-0.924765
INL_RPE_thickness_left	VLPFC_neuron	0.0112152	0.0342303	0.0336036	3.05214	2.99626	0.496623	-5.35209e-08	1.91554e-07	-0.279404
INL_RPE_thickness_central_subfield_left	NAC_neuron	0.00950174	0.0424116	0.0483865	4.46356	5.09239	0.497704	5.14094e-08	1.48728e-07	0.345661
ELM_ISOS_thickness_inner_subfield_right	PVC_glia	0.00767185	0.0363473	0.0424986	4.73774	5.53954	0.499721	-5.67411e-08	2.27316e-07	-0.249613
ELM_ISOS_thickness_central_subfield_right	PUT_neuron	0.0139702	0.0653759	0.0775329	4.67966	5.54986	0.499902	3.89632e-08	1.31769e-07	0.295692
INL_RPE_thickness_outer_subfield_right	HIPP_neuron	0.00991024	0.0335982	0.0350926	3.39025	3.54104	0.500836	-5.43508e-08	2.3299e-07	-0.233275
ELM_ISOS_thickness_outer_subfield_right	PVC_neuron	0.00649715	-0.0259145	0.0477023	-3.9886	7.34203	0.501728	-1.87098e-07	1.70891e-07	-1.09484
ELM_ISOS_thickness_outer_subfield_left	HIPP_neuron	0.00991024	-0.0274196	0.0547841	-2.7668	5.52803	0.502074	-2.50616e-07	1.46524e-07	-1.71042
Disc_diameter_trans_left	ACC_neuron	0.00892586	-0.0156849	0.0361949	-1.75724	4.05506	0.502289	-3.53681e-07	2.24804e-07	-1.57329
ISOS_RPE_thickness_central_subfield_right	PVC_glia	0.00767185	0.0653381	0.0862684	8.5166	11.2448	0.504487	7.14353e-08	2.16878e-07	0.32938
INL_ELM_thickness_outer_subfield_right	OFC_neuron	0.010642	0.0322394	0.0323693	3.02944	3.04165	0.505474	-6.50453e-08	1.83429e-07	-0.354608
overall_average_retinal_pigment_epithelium_thickness_left	PVC_neuron	0.00649715	0.0402667	0.0508255	6.1976	7.82274	0.506932	7.49238e-08	1.59485e-07	0.469787
ELM_ISOS_thickness_left	HIPP_neuron	0.00991024	-0.0240172	0.0503258	-2.42347	5.07816	0.507607	-2.88816e-07	1.67379e-07	-1.72552
INL_ELM_thickness_outer_subfield_left	HIPP_neuron	0.00991024	0.0341016	0.0366007	3.44104	3.69322	0.508045	1.67102e-08	2.30929e-07	0.0723607
ELM_ISOS_thickness_outer_subfield_right	PMC_glia	0.00699204	0.0427119	0.0544267	6.10865	7.7841	0.508722	1.77953e-08	1.881e-07	0.0946055
INL_ELM_thickness_central_subfield_left	NAC_neuron	0.00950174	0.0395956	0.0454354	4.1672	4.7818	0.508985	4.0585e-08	1.5898e-07	0.255284
ELM_ISOS_thickness_right	VLPFC_neuron	0.0112152	-0.0303437	0.0623351	-2.70559	5.55809	0.509479	-1.98815e-07	1.59562e-07	-1.246
ISOS_RPE_thickness_inner_subfield_left	MDT_neuron	0.0100008	-0.0284493	0.05936	-2.84469	5.9355	0.509826	-1.98623e-07	1.66491e-07	-1.19299
RNFL_thickness_left	VLPFC_glia	0.00690767	0.0431127	0.0551042	6.24127	7.97724	0.511718	7.9585e-08	2.26944e-07	0.350681
ISOS_RPE_thickness_left	INS_neuron	0.00793389	0.0390915	0.0476336	4.92715	6.00381	0.515078	1.54901e-08	1.80153e-07	0.0859829
ISOS_RPE_thickness_inner_subfield_left	NAC_neuron	0.00950174	0.0433392	0.0518278	4.56119	5.45456	0.516257	3.73157e-08	1.59614e-07	0.233787
GCIPL_thickness_right	NAC_neuron	0.00950174	0.0368425	0.0422034	3.87745	4.44165	0.516272	1.63165e-08	1.84287e-07	0.0885387
overall_macular_thickness_right	PMC_neuron	0.0107811	0.0350523	0.0376246	3.25129	3.48988	0.516924	-8.09081e-08	2.06561e-07	-0.391691
ELM_ISOS_thickness_central_subfield_right	ACC_glia	0.00628641	-0.0301167	0.0563045	-4.79077	8.95654	0.519026	-2.49746e-07	2.23197e-07	-1.11895
ELM_ISOS_thickness_inner_subfield_right	PUT_glia	0.00816303	0.0375138	0.0457318	4.59557	5.6023	0.521494	-5.88169e-08	2.23631e-07	-0.263008
ISOS_RPE_thickness_outer_subfield_right	PMC_neuron	0.0107811	0.0446554	0.0527189	4.14202	4.88996	0.52294	6.77042e-08	1.64728e-07	0.411006
ELM_ISOS_thickness_outer_subfield_right	HIPP_neuron	0.00991024	-0.0316545	0.0645026	-3.19413	6.50869	0.523313	-1.72152e-07	1.5546e-07	-1.10738
ELM_ISOS_thickness_left	ACC_neuron	0.00892586	-0.0231745	0.0498407	-2.59633	5.58385	0.523876	-3.03434e-07	1.8587e-07	-1.63251
mean_of_vertical_disc_diameter_left	PVC_neuron	0.00649715	-0.0168072	0.0364365	-2.58686	5.60808	0.524787	-3.10471e-07	2.24855e-07	-1.38076
ELM_ISOS_thickness_central_subfield_left	HIPP_glia	0.00792664	0.0442926	0.0584675	5.58782	7.37608	0.52593	-1.76908e-08	1.87504e-07	-0.0943492
INL_RPE_thickness_outer_subfield_left	VLPFC_neuron	0.0112152	0.0336397	0.0351334	2.99947	3.13266	0.526492	-5.79884e-08	1.96793e-07	-0.294666
RNFL_thickness_left	PVC_glia	0.00767185	0.0439721	0.0580403	5.73161	7.56535	0.531592	7.07438e-08	2.16795e-07	0.326317
overall_macular_thickness_right	ITC_neuron	0.00810617	0.0284692	0.0327455	3.51204	4.03957	0.533538	-8.92417e-08	2.40139e-07	-0.371626
INL_ELM_thickness_outer_subfield_left	INS_glia	0.00397024	0.0206757	0.0271723	5.20768	6.844	0.534199	5.63161e-08	4.47958e-07	0.125717
ISOS_RPE_thickness_central_subfield_right	OFC_glia	0.00697415	0.0551994	0.0783781	7.91485	11.2384	0.534735	6.17135e-08	2.11687e-07	0.291531
overall_average_retinal_pigment_epithelium_thickness_right	HIPP_glia	0.00792664	0.0551356	0.0771395	6.95573	9.73168	0.536621	1.78248e-07	2.1819e-07	0.81694
ELM_ISOS_thickness_left	ITC_glia	0.00616138	0.0335319	0.0450424	5.44227	7.31045	0.537858	-1.47032e-07	2.38681e-07	-0.616022
ISOS_RPE_thickness_central_subfield_left	NAC_neuron	0.00950174	0.0463801	0.0608187	4.88123	6.4008	0.54398	5.03999e-08	1.53918e-07	0.327447
INL_ELM_thickness_right	HIPP_neuron	0.00991024	0.0316323	0.0360576	3.19188	3.63841	0.547816	-5.12997e-08	2.24795e-07	-0.228206
ISOS_RPE_thickness_right	INS_neuron	0.00793389	0.037635	0.0491366	4.74357	6.19325	0.548052	7.20077e-08	1.89203e-07	0.380584
INL_RPE_thickness_right	PMC_neuron	0.0107811	0.0306684	0.0332268	2.84466	3.08196	0.549561	-7.25824e-08	1.99016e-07	-0.364707
ELM_ISOS_thickness_inner_subfield_left	INS_glia	0.00397024	-0.0129253	0.0281695	-3.25555	7.09517	0.550119	-4.82359e-07	3.24514e-07	-1.4864
RNFL_thickness_right	PMC_neuron	0.0107811	0.045864	0.0586652	4.25413	5.44151	0.550987	5.62166e-08	1.40954e-07	0.398829
overall_average_retinal_pigment_epithelium_thickness_left	HIPP_neuron	0.00991024	0.054507	0.0748448	5.50007	7.55227	0.551193	6.57205e-08	1.58751e-07	0.413986
ISOS_RPE_thickness_left	AMY_neuron	0.004455	-0.0173317	0.0366495	-3.8904	8.22659	0.552821	-3.17679e-07	2.5496e-07	-1.246
INL_RPE_thickness_right	DLPFC_neuron	0.00934162	0.0287303	0.0325425	3.07552	3.48361	0.553042	-7.4025e-08	2.28587e-07	-0.323838
overall_average_retinal_pigment_epithelium_thickness_right	VLPFC_glia	0.00690767	0.0454972	0.0653795	6.58648	9.46476	0.553219	1.62241e-07	2.12571e-07	0.763235
VCDR_left	PMC_neuron	0.0107811	0.0419466	0.0541663	3.89077	5.02421	0.553538	-7.70147e-08	2.28602e-07	-0.336895
ISOS_RPE_thickness_central_subfield_left	INS_glia	0.00397024	0.0316375	0.0469757	7.96866	11.832	0.554146	9.23068e-08	2.91314e-07	0.316863
ELM_ISOS_thickness_outer_subfield_right	OFC_glia	0.00697415	0.0365295	0.0503271	5.23783	7.21623	0.556501	-4.04299e-09	1.80013e-07	-0.0224594
Disc_diameter_trans_left	PVC_neuron	0.00649715	0.0248507	0.0317916	3.82487	4.89316	0.558229	-4.96666e-08	2.46564e-07	-0.201435
ELM_ISOS_thickness_right	NAC_glia	0.00390156	0.0256553	0.0377791	6.57566	9.68308	0.561273	3.5399e-08	2.71346e-07	0.130457
ISOS_RPE_thickness_central_subfield_right	ACC_glia	0.00628641	0.0501738	0.0764994	7.98132	12.169	0.564117	6.12992e-08	2.31316e-07	0.265002
ELM_ISOS_thickness_right	NAC_neuron	0.00950174	-0.0194173	0.0499582	-2.04356	5.25779	0.565834	-1.45235e-07	1.47827e-07	-0.982468
INL_RPE_thickness_outer_subfield_right	PUT_neuron	0.0139702	0.0348134	0.0364577	2.49197	2.60967	0.569185	-7.19779e-08	1.68404e-07	-0.427412
INL_RPE_thickness_right	HIPP_neuron	0.00991024	0.0298773	0.0351293	3.01479	3.54474	0.570036	-8.03867e-08	2.33894e-07	-0.343689
ISOS_RPE_thickness_outer_subfield_left	ITC_neuron	0.00810617	0.0353874	0.048177	4.36549	5.94325	0.571634	-3.38838e-09	1.78507e-07	-0.0189817
ELM_ISOS_thickness_outer_subfield_right	OFC_neuron	0.010642	-0.0246053	0.0620954	-2.31209	5.83492	0.572956	-1.53237e-07	1.39593e-07	-1.09774
ELM_ISOS_thickness_inner_subfield_right	HIPP_glia	0.00792664	0.0296921	0.0387288	3.74586	4.88591	0.573733	-9.88418e-08	2.02583e-07	-0.487907
INL_RPE_thickness_outer_subfield_left	AMY_neuron	0.004455	-0.0107053	0.0270398	-2.40298	6.06953	0.574334	-4.53451e-07	3.96953e-07	-1.14233
ISOS_RPE_thickness_left	HIPP_neuron	0.00991024	-0.0205107	0.0544312	-2.06965	5.49242	0.57435	-2.13148e-07	1.63899e-07	-1.30048
INL_RPE_thickness_inner_subfield_left	PMC_neuron	0.0107811	0.0321778	0.0383479	2.98466	3.55697	0.576038	-6.24413e-08	1.92954e-07	-0.323608
ELM_ISOS_thickness_central_subfield_right	PMC_glia	0.00699204	-0.0274705	0.0616575	-3.92883	8.81825	0.576196	-2.36979e-07	2.14757e-07	-1.10347
overall_average_retinal_pigment_epithelium_thickness_left	AMY_neuron	0.004455	-0.0236296	0.0505879	-5.30406	11.3553	0.578595	-1.79571e-07	2.34569e-07	-0.765535
INL_RPE_thickness_right	ITC_neuron	0.00810617	0.0252512	0.0308062	3.11506	3.80034	0.579521	-7.83745e-08	2.48725e-07	-0.315105
overall_average_retinal_pigment_epithelium_thickness_left	NAC_glia	0.00390156	0.0331996	0.0533483	8.50929	13.6736	0.581268	1.01005e-07	2.78278e-07	0.362963
INL_RPE_thickness_inner_subfield_left	AMY_neuron	0.004455	0.0202856	0.0288299	4.55345	6.47136	0.582248	-3.24093e-08	3.65517e-07	-0.0886669
INL_RPE_thickness_inner_subfield_left	MDT_neuron	0.0100008	-0.0109837	0.0386474	-1.09828	3.86441	0.584146	-3.08647e-07	2.17531e-07	-1.41886
INL_ELM_thickness_inner_subfield_left	NAC_neuron	0.00950174	0.0294992	0.0367755	3.10461	3.87039	0.584379	-1.83531e-08	2.15015e-07	-0.0853573
ELM_ISOS_thickness_right	PMC_glia	0.00699204	0.0328039	0.0477641	4.69161	6.83121	0.585557	-5.17809e-08	1.94291e-07	-0.266512
VCDR_left	PUT_neuron	0.0139702	0.0448634	0.0584882	3.21135	4.18663	0.585581	-6.11143e-08	1.86356e-07	-0.327944
overall_average_retinal_pigment_epithelium_thickness_left	PMC_neuron	0.0107811	0.0519536	0.0755112	4.81897	7.00406	0.585975	5.74428e-08	1.43683e-07	0.399789
INL_ELM_thickness_outer_subfield_left	VLPFC_neuron	0.0112152	0.0300842	0.0347086	2.68245	3.09478	0.586537	-2.91224e-08	1.91494e-07	-0.15208
RNFL_thickness_right	INS_neuron	0.00793389	0.0392385	0.0575038	4.94568	7.24787	0.586932	7.65133e-08	1.84099e-07	0.415609
overall_average_retinal_pigment_epithelium_thickness_left	OFC_neuron	0.010642	0.0513268	0.0747195	4.82303	7.02118	0.587313	5.39778e-08	1.44198e-07	0.374332
VCDR_regressed_left	DLPFC_neuron	0.00934162	0.03506	0.0489599	3.7531	5.24106	0.589427	-9.6379e-08	2.52608e-07	-0.381536
RNFL_thickness_left	PMC_glia	0.00699204	0.0382896	0.058192	5.47617	8.32261	0.590736	5.99656e-08	2.36304e-07	0.253765
INL_ELM_thickness_left	NAC_neuron	0.00950174	-0.00782214	0.0323503	-0.823232	3.40467	0.591401	-2.21603e-07	2.18348e-07	-1.01491
INL_ELM_thickness_right	PMC_neuron	0.0107811	0.0296904	0.0353578	2.75394	3.27962	0.592092	-6.2913e-08	2.01733e-07	-0.311862
INL_ELM_thickness_right	DLPFC_neuron	0.00934162	0.0268007	0.0327891	2.86895	3.51	0.593438	-6.84683e-08	2.189e-07	-0.312783
RNFL_thickness_left	ITC_glia	0.00616138	0.0353671	0.0550488	5.74013	8.9345	0.595275	6.5342e-08	2.51608e-07	0.259697
INL_ELM_thickness_outer_subfield_right	PMC_neuron	0.0107811	0.0294046	0.035215	2.72743	3.26638	0.596624	-6.42399e-08	1.96235e-07	-0.327361
INL_RPE_thickness_left	AMY_neuron	0.004455	-0.00882691	0.0253635	-1.98135	5.69327	0.600016	-4.43506e-07	3.80439e-07	-1.16577
ISOS_RPE_thickness_left	NAC_glia	0.00390156	0.0217931	0.0341005	5.58573	8.7402	0.600553	-5.83035e-08	2.58403e-07	-0.22563
mean_of_vertical_disc_diameter_left	STC_glia	0.0067246	-0.0121571	0.036042	-1.80786	5.35973	0.601218	-3.6669e-07	2.33747e-07	-1.56875
INL_RPE_thickness_right	PUT_neuron	0.0139702	0.0334063	0.0370829	2.39125	2.65442	0.601262	-7.81883e-08	1.7212e-07	-0.454266
GCIPL_thickness_left	VLPFC_neuron	0.0112152	0.0370103	0.0497296	3.30001	4.43412	0.603442	-1.76761e-08	1.83282e-07	-0.096442
Disc_diameter_trans_left	DLPFC_glia	0.00677454	0.0241937	0.0340944	3.57126	5.03272	0.604689	-1.24944e-07	2.70379e-07	-0.462107
ELM_ISOS_thickness_inner_subfield_left	ACC_glia	0.00628641	0.0228365	0.0324215	3.63268	5.1574	0.606311	-1.71074e-07	2.30757e-07	-0.741358
ISOS_RPE_thickness_central_subfield_left	HIPP_neuron	0.00991024	-0.0257325	0.0690363	-2.59656	6.96616	0.607945	-1.48936e-07	1.74951e-07	-0.851303
INL_RPE_thickness_outer_subfield_left	OFC_neuron	0.010642	0.0270113	0.0319028	2.53817	2.99782	0.609463	-9.854e-08	1.89357e-07	-0.520391
ISOS_RPE_thickness_central_subfield_right	VLPFC_glia	0.00690767	0.0475701	0.0806378	6.88655	11.6737	0.610073	3.85153e-08	2.20123e-07	0.174972
VCDR_regressed_left	PVC_neuron	0.00649715	0.0274107	0.0422749	4.21888	6.50668	0.610693	-6.99483e-08	3.02317e-07	-0.231374
INL_RPE_thickness_inner_subfield_right	INS_neuron	0.00793389	0.0283988	0.0404291	3.57943	5.09575	0.612642	-2.35203e-08	2.84006e-07	-0.082816
INL_RPE_thickness_inner_subfield_left	DLPFC_neuron	0.00934162	0.0280256	0.0371239	3.00008	3.97403	0.614226	-7.64548e-08	2.14748e-07	-0.356021
INL_thickness_left	MDT_neuron	0.0100008	0.0282865	0.0364274	2.82841	3.64243	0.61427	-5.59574e-08	2.09553e-07	-0.267032
ISOS_RPE_thickness_central_subfield_right	AMY_glia	0.00471181	0.0367507	0.0645374	7.79969	13.6969	0.61666	4.47009e-08	2.57663e-07	0.173486
RNFL_thickness_left	VLPFC_neuron	0.0112152	0.0433572	0.0642661	3.86593	5.73027	0.616977	2.93202e-08	1.57639e-07	0.185996
Disc_diameter_trans_left	PUT_neuron	0.0139702	-0.0047928	0.0375118	-0.343072	2.68512	0.617145	-2.263e-07	1.33973e-07	-1.68915
ELM_ISOS_thickness_outer_subfield_right	VLPFC_neuron	0.0112152	-0.0223443	0.0671119	-1.99232	5.98401	0.617194	-1.40356e-07	1.41614e-07	-0.991121
ISOS_RPE_thickness_central_subfield_left	OFC_glia	0.00697415	0.0359243	0.0584933	5.15106	8.38716	0.617951	2.46288e-08	2.09847e-07	0.117366
ELM_ISOS_thickness_central_subfield_left	INS_glia	0.00397024	0.0262556	0.0458315	6.61309	11.5438	0.618664	-1.24826e-08	2.94997e-07	-0.0423143
ISOS_RPE_thickness_central_subfield_left	MDT_neuron	0.0100008	0.0439789	0.068635	4.39752	6.86291	0.618876	2.68039e-08	1.62228e-07	0.165224
INL_RPE_thickness_left	OFC_neuron	0.010642	0.0254642	0.0301673	2.39279	2.83473	0.624545	-1.09641e-07	1.82743e-07	-0.599976
GCIPL_thickness_left	PVC_neuron	0.00649715	0.0247884	0.0374398	3.81528	5.76249	0.624747	3.91492e-09	2.31238e-07	0.0169303
ELM_ISOS_thickness_outer_subfield_left	VLPFC_neuron	0.0112152	0.0417443	0.0652768	3.72212	5.82038	0.625264	-7.459e-08	1.44569e-07	-0.515947
RNFL_thickness_right	PVC_neuron	0.00649715	0.0312581	0.0509541	4.81105	7.84253	0.626159	7.82504e-08	1.92167e-07	0.4072
INL_ELM_thickness_left	ITC_neuron	0.00810617	0.0230905	0.0311852	2.84851	3.84709	0.629893	-4.47243e-08	2.48309e-07	-0.180115
ISOS_RPE_thickness_central_subfield_left	ACC_glia	0.00628641	0.0344888	0.0589818	5.48625	9.38244	0.629945	3.40556e-08	2.30548e-07	0.147716
ISOS_RPE_thickness_outer_subfield_left	HIPP_neuron	0.00991024	-0.0165198	0.0551976	-1.66695	5.56976	0.630099	-2.03203e-07	1.69551e-07	-1.19847
INL_RPE_thickness_central_subfield_left	ACC_neuron	0.00892586	0.0320809	0.0482622	3.59415	5.407	0.630365	5.01076e-09	1.6115e-07	0.0310938
ISOS_RPE_thickness_left	ITC_neuron	0.00810617	0.0319948	0.0497133	3.94697	6.13277	0.631351	-1.90392e-08	1.82753e-07	-0.10418
INL_ELM_thickness_left	PMC_neuron	0.0107811	0.0281938	0.0364283	2.61512	3.37892	0.631355	-4.47909e-08	2.14267e-07	-0.209042
ISOS_RPE_thickness_inner_subfield_left	ACC_neuron	0.00892586	0.0346559	0.0537066	3.88264	6.01696	0.632245	7.19112e-10	1.74137e-07	0.00412958
RNFL_thickness_right	AMY_neuron	0.004455	0.0230495	0.0390765	5.17385	8.77139	0.63289	8.24274e-08	2.22996e-07	0.369636
ELM_ISOS_thickness_central_subfield_right	ITC_glia	0.00616138	-0.0191641	0.0531338	-3.11036	8.62369	0.633209	-2.19724e-07	2.18547e-07	-1.00539
overall_average_retinal_pigment_epithelium_thickness_right	ITC_neuron	0.00810617	0.0397392	0.0675686	4.90234	8.33545	0.634057	1.17587e-07	1.7733e-07	0.663097
INL_ELM_thickness_central_subfield_left	OFC_neuron	0.010642	0.032745	0.0463023	3.07695	4.35089	0.634067	-2.85372e-08	1.46531e-07	-0.194752
INL_thickness_left	DLPFC_neuron	0.00934162	0.0259683	0.0352934	2.77985	3.77808	0.634153	-6.1268e-08	2.21554e-07	-0.276537
ELM_ISOS_thickness_outer_subfield_right	ACC_glia	0.00628641	0.0289794	0.048822	4.60984	7.76628	0.63657	-1.86733e-08	1.87264e-07	-0.0997163
INL_ELM_thickness_outer_subfield_right	HIPP_neuron	0.00991024	0.0266386	0.0354146	2.68799	3.57353	0.637025	-8.1064e-08	2.16744e-07	-0.374009
ELM_ISOS_thickness_outer_subfield_right	ITC_neuron	0.00810617	-0.0202789	0.0597665	-2.50167	7.37297	0.63733	-1.56338e-07	1.72528e-07	-0.906158
INL_RPE_thickness_outer_subfield_left	MDT_neuron	0.0100008	-0.0081732	0.038951	-0.817251	3.89477	0.637954	-3.12499e-07	2.47636e-07	-1.26193
ISOS_RPE_thickness_central_subfield_right	DLPFC_glia	0.00677454	0.0443268	0.080214	6.54313	11.8405	0.639044	3.41614e-08	2.23492e-07	0.152853
overall_average_retinal_pigment_epithelium_thickness_right	INS_glia	0.00397024	0.0281211	0.0520805	7.08297	13.1177	0.639382	1.50211e-07	2.85754e-07	0.525665
RNFL_thickness_left	DLPFC_neuron	0.00934162	0.0378272	0.0610145	4.04932	6.53147	0.639612	3.30572e-08	1.79732e-07	0.183925
INL_RPE_thickness_inner_subfield_right	MDT_neuron	0.0100008	-0.0086355	0.0401725	-0.863477	4.01691	0.640344	-2.81909e-07	2.22567e-07	-1.26663
INL_ELM_thickness_outer_subfield_right	DLPFC_neuron	0.00934162	0.0247279	0.0329925	2.64707	3.53177	0.640435	-8.15055e-08	2.14041e-07	-0.380794
ELM_ISOS_thickness_central_subfield_right	MDT_glia	0.00943239	0.0446942	0.0769875	4.73838	8.16204	0.64107	3.73968e-09	2.01757e-07	0.0185355
overall_average_retinal_pigment_epithelium_thickness_left	MDT_neuron	0.0100008	-0.0240283	0.073353	-2.40263	7.33468	0.641783	-1.10391e-07	1.51881e-07	-0.72683
ELM_ISOS_thickness_outer_subfield_left	MDT_neuron	0.0100008	0.0353392	0.0557971	3.53362	5.57923	0.643218	-7.67221e-08	1.44415e-07	-0.53126
INL_ELM_thickness_central_subfield_left	STC_neuron	0.0100093	0.0320452	0.047525	3.20155	4.74809	0.643459	-2.74457e-08	1.59144e-07	-0.172458
INL_RPE_thickness_right	STC_neuron	0.0100093	0.0241491	0.0304802	2.41267	3.04519	0.64459	-1.32467e-07	2.00301e-07	-0.661339
INL_RPE_thickness_left	INS_neuron	0.00793389	-0.00573492	0.02981	-0.722839	3.7573	0.645071	-3.07561e-07	2.41532e-07	-1.27338
ELM_ISOS_thickness_outer_subfield_left	PMC_neuron	0.0107811	-0.0174739	0.0616052	-1.6208	5.71421	0.647269	-2.07642e-07	1.47402e-07	-1.40868
ISOS_RPE_thickness_central_subfield_right	NAC_neuron	0.00950174	-0.0265294	0.0790028	-2.79205	8.31456	0.648261	-1.02189e-07	1.53757e-07	-0.664611
ELM_ISOS_thickness_central_subfield_left	NAC_neuron	0.00950174	-0.0167008	0.0573563	-1.75766	6.0364	0.64883	-1.38996e-07	1.4962e-07	-0.928995
mean_of_vertical_disc_diameter_left	MDT_glia	0.00943239	0.0285985	0.0428028	3.03195	4.53785	0.650788	-1.57852e-07	1.93531e-07	-0.815645
VCDR_regressed_left	PUT_neuron	0.0139702	0.0392483	0.0575573	2.80942	4.11999	0.651742	-8.49784e-08	1.95406e-07	-0.434882
ISOS_RPE_thickness_outer_subfield_left	OFC_neuron	0.010642	0.0362014	0.0570241	3.40174	5.35839	0.653234	-2.65081e-08	1.57476e-07	-0.168332
overall_average_retinal_pigment_epithelium_thickness_left	ACC_neuron	0.00892586	0.0410441	0.0719859	4.59834	8.06487	0.654257	4.59869e-08	1.67738e-07	0.274159
ELM_ISOS_thickness_inner_subfield_left	DLPFC_glia	0.00677454	0.0233306	0.0374131	3.44386	5.5226	0.656217	-1.84225e-07	2.43853e-07	-0.755474
ELM_ISOS_thickness_outer_subfield_right	AMY_glia	0.00471181	0.0240735	0.0440387	5.10918	9.34645	0.658244	-1.98668e-08	2.19137e-07	-0.090659
INL_ELM_thickness_outer_subfield_right	PUT_neuron	0.0139702	0.0314961	0.0398041	2.25452	2.8492	0.66	-6.70753e-08	1.72447e-07	-0.388962
INL_ELM_thickness_right	ITC_neuron	0.00810617	0.0218942	0.0314164	2.70093	3.87562	0.660744	-8.49073e-08	2.42897e-07	-0.349562
GCIPL_thickness_left	PMC_neuron	0.0107811	0.0315192	0.0477302	2.92358	4.42723	0.663256	-2.89373e-08	1.79152e-07	-0.161524
INL_ELM_thickness_right	STC_neuron	0.0100093	0.0237206	0.0315141	2.36986	3.14849	0.663799	-1.12944e-07	1.96453e-07	-0.574916
overall_average_retinal_pigment_epithelium_thickness_left	NAC_neuron	0.00950174	0.0429778	0.0775038	4.52315	8.1568	0.665039	4.67675e-08	1.64613e-07	0.284106
[truncated: 208 more rows]

## Sheet: Epigenome_tissues_list
Tissue type	Full name
[truncated: 127 more rows]

## Sheet: Brain_cell_type_list
Cell type	Full name
[truncated: 28 more rows]
